# Supplementary material for: ALK ligand ALKAL2 potentiates MYCN‐driven neuroblastoma in the absence of ALK mutation
Source: EMBO J. 2021 Jan 7;40(3):e105784. doi: 10.15252/embj.2020105784 (PMC7849294; doi:10.15252/embj.2020105784)
Supplement: Supplementary file 3 — Table EV1 [file EMBJ-40-e105784-s003.xlsx]

## Sheet: NB1_ALKAL2_1h
	baseMean	log2FoldChange	lfcSE	stat	pvalue	padj	HGNC	ENSG
A1BG	49.9464	-0.172076	0.246446	-0.698229	0.485034	0.995758	A1BG	ENSG00000121410.11
A1CF	0.646969	-0.0859211	2.65197	-0.032399	0.974154	0.995758	A1CF	ENSG00000148584.14
A2M	0.216524	0.152413	6.66256	0.0228761	0.981749	0.995758	A2M	ENSG00000175899.14
A2ML1	0.0673756	0.152346	6.66256	0.022866	0.981757	0.995758	A2ML1	ENSG00000166535.19
A3GALT2	0						A3GALT2	ENSG00000184389.9
A4GALT	13.9987	0.384302	0.691811	0.555501	0.578552	0.995758	A4GALT	ENSG00000128274.16
A4GNT	0.553532	-1.7832	2.72444	-0.654519	0.512777	0.995758	A4GNT	ENSG00000118017.3
AAAS	760.55	0.036996	0.0666417	0.555148	0.578794	0.995758	AAAS	ENSG00000094914.12
AACS	832.613	-0.0627806	0.0685909	-0.915291	0.360039	0.995758	AACS	ENSG00000081760.16
AADAC	0						AADAC	ENSG00000114771.13
AADACL2	0						AADACL2	ENSG00000197953.5
AADACL3	0						AADACL3	ENSG00000188984.11
AADACL4	0						AADACL4	ENSG00000204518.2
AADAT	514.834	0.0745506	0.0808685	0.921874	0.356594	0.995758	AADAT	ENSG00000109576.13
AAGAB	1101.31	0.019166	0.0924431	0.207327	0.835754	0.995758	AAGAB	ENSG00000103591.12
AAK1	1329.98	-0.0527368	0.108953	-0.484033	0.628362	0.995758	AAK1	ENSG00000115977.18
AAMDC	244.275	0.200694	0.216083	0.928781	0.353003	0.995758	AAMDC	ENSG00000087884.14
AAMP	1969.58	0.0504757	0.114424	0.441131	0.659118	0.995758	AAMP	ENSG00000127837.9
AANAT	3.31101	-2.44979	1.27818	-1.91661	0.055287	0.54117	AANAT	ENSG00000129673.9
AAR2	1073.34	0.102259	0.0701322	1.45809	0.144817	0.799829	AAR2	ENSG00000131043.11
AARD	10.3167	-0.912139	0.66136	-1.37919	0.167837	0.845201	AARD	ENSG00000205002.3
AARS	5256.29	-0.0201007	0.0615485	-0.326583	0.743983	0.995758	AARS	ENSG00000090861.15
AARS2	1967.26	-0.116247	0.161688	-0.718959	0.472166	0.995758	AARS2	ENSG00000124608.4
AARSD1	167.107	-0.179022	0.148315	-1.20703	0.227419	0.922371	AARSD1	ENSG00000266967.6
AASDH	246.598	-0.131971	0.112977	-1.16812	0.242758	0.939996	AASDH	ENSG00000157426.13
AASDHPPT	1839.19	-0.0162665	0.098781	-0.164672	0.869202	0.995758	AASDHPPT	ENSG00000149313.10
AASS	365.938	0.183975	0.239284	0.768855	0.441979	0.995758	AASS	ENSG00000008311.14
AATF	919.366	0.128798	0.0982478	1.31095	0.189876	0.877752	AATF	ENSG00000275700.4
AATK	70.9548	0.142772	0.256528	0.556556	0.577831	0.995758	AATK	ENSG00000181409.12
ABAT	609.115	-0.180643	0.101601	-1.77796	0.0754101	0.631087	ABAT	ENSG00000183044.11
ABCA1	7.1728	-0.418794	0.91087	-0.459774	0.645678	0.995758	ABCA1	ENSG00000165029.15
ABCA10	0						ABCA10	ENSG00000154263.17
ABCA12	4.54075	0.0350899	0.78108	0.0449248	0.964167	0.995758	ABCA12	ENSG00000144452.14
ABCA13	0.0636205	-0.809429	6.66256	-0.121489	0.903304	0.995758	ABCA13	ENSG00000179869.14
ABCA2	4727.73	-0.267437	0.10226	-2.61525	0.00891609	0.188534	ABCA2	ENSG00000107331.16
ABCA3	3793.75	-0.18772	0.0899204	-2.08762	0.0368321	0.44104	ABCA3	ENSG00000167972.13
ABCA4	15.3957	-0.191831	0.395674	-0.484822	0.627803	0.995758	ABCA4	ENSG00000198691.12
ABCA5	6.22093	1.32562	0.94206	1.40715	0.159384	0.832384	ABCA5	ENSG00000154265.15
ABCA6	0						ABCA6	ENSG00000154262.12
ABCA7	1078.78	-0.475225	0.0956887	-4.96636	6.82201e-07	6.0168e-05	ABCA7	ENSG00000064687.12
ABCA8	0.135954	0.152385	6.66256	0.0228719	0.981752	0.995758	ABCA8	ENSG00000141338.13
ABCA9	0						ABCA9	ENSG00000154258.16
ABCB1	0.0616496	1.11389	6.66256	0.167186	0.867224	0.995758	ABCB1	ENSG00000085563.14
ABCB10	165.689	-0.211036	0.133482	-1.58101	0.113876	0.744007	ABCB10	ENSG00000135776.4
ABCB11	0.19181	1.77156	6.64971	0.266412	0.789922	0.995758	ABCB11	ENSG00000073734.9
ABCB4	0.90998	2.65013	2.22371	1.19176	0.233355	0.931123	ABCB4	ENSG00000005471.17
ABCB5	0.0293693	0.152325	6.66256	0.0228628	0.98176	0.995758	ABCB5	ENSG00000004846.16
ABCB6	775.617	-0.299258	0.08473	-3.5319	0.000412593	0.017962	ABCB6	ENSG00000115657.13
ABCB7	389.161	0.0957118	0.0997406	0.959608	0.337253	0.995758	ABCB7	ENSG00000131269.16
ABCB8	936.912	-0.142733	0.126766	-1.12596	0.260182	0.956578	ABCB8	ENSG00000197150.12
ABCB9	791.306	0.160162	0.137868	1.16171	0.245355	0.941201	ABCB9	ENSG00000150967.17
ABCC1	2942.99	-0.0610422	0.0900401	-0.677945	0.497807	0.995758	ABCC1	ENSG00000103222.18
ABCC10	898.533	-0.321366	0.155515	-2.06646	0.0387849	0.451798	ABCC10	ENSG00000124574.14
ABCC11	17.7801	0.0654989	0.498851	0.1313	0.895538	0.995758	ABCC11	ENSG00000121270.15
ABCC12	0						ABCC12	ENSG00000140798.16
ABCC2	7.77657	-0.14491	0.698435	-0.207478	0.835637	0.995758	ABCC2	ENSG00000023839.11
ABCC3	27.7667	-0.31766	0.353135	-0.899544	0.368363	0.995758	ABCC3	ENSG00000108846.15
ABCC4	1056.02	-0.0413213	0.122045	-0.338574	0.734931	0.995758	ABCC4	ENSG00000125257.14
ABCC5	1691.52	-0.0379197	0.141435	-0.268107	0.788617	0.995758	ABCC5	ENSG00000114770.16
ABCC6	7.96805	-0.481874	0.606929	-0.793954	0.427222	0.995758	ABCC6	ENSG00000091262.15
ABCC8	696.472	0.0111334	0.123794	0.0899347	0.928339	0.995758	ABCC8	ENSG00000006071.13
ABCC9	1.89518	-0.905066	1.45974	-0.620019	0.535246	0.995758	ABCC9	ENSG00000069431.11
ABCD1	331.045	-0.0697462	0.141832	-0.491751	0.622895	0.995758	ABCD1	ENSG00000101986.11
ABCD2	53.4411	-0.0605612	0.283353	-0.213731	0.830757	0.995758	ABCD2	ENSG00000173208.3
ABCD3	893.511	0.169818	0.104627	1.62308	0.104571	0.722811	ABCD3	ENSG00000117528.12
ABCD4	831.392	-0.151791	0.0750672	-2.02206	0.0431697	0.47924	ABCD4	ENSG00000119688.20
ABCE1	2589.54	0.129019	0.0696463	1.85248	0.0639564	0.583423	ABCE1	ENSG00000164163.10
ABCF1	2327.72	-0.00160213	0.081315	-0.0197027	0.984281	0.99625	ABCF1	ENSG00000204574.12
ABCF2	712.558	-0.0438617	0.0948165	-0.462595	0.643654	0.995758	ABCF2	ENSG00000033050.8
ABCF3	1186.78	-0.147873	0.103587	-1.42753	0.153427	0.822438	ABCF3	ENSG00000161204.11
ABCG1	3.14921	0.197001	1.45941	0.134987	0.892622	0.995758	ABCG1	ENSG00000160179.18
ABCG2	0.0270177	1.11387	6.66256	0.167183	0.867226	0.995758	ABCG2	ENSG00000118777.11
ABCG4	39.1323	-0.787258	0.333541	-2.3603	0.01826	0.294339	ABCG4	ENSG00000172350.9
ABCG5	0.138584	0.15238	6.66256	0.0228711	0.981753	0.995758	ABCG5	ENSG00000138075.12
ABCG8	1.44016	-1.09914	1.62993	-0.67435	0.500089	0.995758	ABCG8	ENSG00000143921.7
ABHD1	2.75241	-0.536343	1.06345	-0.504343	0.61402	0.995758	ABHD1	ENSG00000143994.13
ABHD10	303.917	-0.0432548	0.122473	-0.353178	0.723955	0.995758	ABHD10	ENSG00000144827.8
ABHD11	347.579	0.240187	0.0976103	2.46067	0.0138676	0.250589	ABHD11	ENSG00000106077.18
ABHD12	1849.35	-0.0703004	0.10262	-0.685053	0.493311	0.995758	ABHD12	ENSG00000100997.18
ABHD12B	0.406924	0.152341	3.68159	0.0413791	0.966994	0.995758	ABHD12B	ENSG00000131969.14
ABHD13	328.371	0.328764	0.119265	2.75658	0.00584101	0.140297	ABHD13	ENSG00000139826.5
ABHD14A	199.391	-0.0269978	0.147223	-0.183381	0.854499	0.995758	ABHD14A	ENSG00000248487.8
ABHD14A-ACY1	5.79305	0.478953	0.677829	0.706598	0.479816	0.995758	ABHD14A-ACY1	ENSG00000114786.16
ABHD14B	519.631	-0.11678	0.112308	-1.03982	0.298422	0.989121	ABHD14B	ENSG00000114779.19
ABHD15	111.702	-0.233882	0.190396	-1.2284	0.219298	0.913612	ABHD15	ENSG00000168792.4
ABHD16A	151.151	-0.272404	0.141506	-1.92504	0.0542249	0.536014	ABHD16A	ENSG00000204427.11
ABHD16B	141.346	-0.14774	0.167301	-0.883075	0.377196	0.995758	ABHD16B	ENSG00000183260.7
ABHD17A	2373.31	0.0772739	0.11821	0.653702	0.513304	0.995758	ABHD17A	ENSG00000129968.15
ABHD17B	491.966	-0.00964548	0.104279	-0.092497	0.926303	0.995758	ABHD17B	ENSG00000107362.13
ABHD17C	431.629	0.0371413	0.128837	0.288282	0.773131	0.995758	ABHD17C	ENSG00000136379.11
ABHD18	192.795	0.251213	0.153671	1.63475	0.102102	0.714334	ABHD18	ENSG00000164074.15
ABHD2	890.326	0.101436	0.145544	0.696943	0.485838	0.995758	ABHD2	ENSG00000140526.17
ABHD3	123.828	-0.0194966	0.178702	-0.109101	0.913122	0.995758	ABHD3	ENSG00000158201.9
ABHD4	592.237	-0.327154	0.0853661	-3.83237	0.000126917	0.00668847	ABHD4	ENSG00000100439.10
ABHD5	773.789	0.185474	0.0722634	2.56664	0.010269	0.208094	ABHD5	ENSG00000011198.9
ABHD6	147.288	-0.336871	0.152721	-2.2058	0.0273978	0.373424	ABHD6	ENSG00000163686.14
ABHD8	136.903	-0.0206255	0.199286	-0.103497	0.917569	0.995758	ABHD8	ENSG00000127220.5
ABI1	795.198	0.0814389	0.0642098	1.26833	0.204682	0.896386	ABI1	ENSG00000136754.17
ABI2	3249.78	0.0884105	0.0907776	0.973924	0.330094	0.995758	ABI2	ENSG00000138443.15
ABI3	0.172725	0.152389	6.66256	0.0228724	0.981752	0.995758	ABI3	ENSG00000108798.8
ABI3BP	9.70086	0.495861	0.722527	0.686287	0.492532	0.995758	ABI3BP	ENSG00000154175.16
ABL1	3462.76	-0.0590378	0.117584	-0.502092	0.615603	0.995758	ABL1	ENSG00000097007.17
ABL2	3062.17	-0.0717844	0.123458	-0.581449	0.560938	0.995758	ABL2	ENSG00000143322.19
ABLIM1	3666.9	-0.0378985	0.120932	-0.313387	0.753987	0.995758	ABLIM1	ENSG00000099204.19
ABLIM2	247.161	-0.235924	0.148791	-1.58561	0.112828	0.741686	ABLIM2	ENSG00000163995.19
ABLIM3	2.30231	0.168878	1.15141	0.146671	0.883392	0.995758	ABLIM3	ENSG00000173210.19
ABO	0						ABO	ENSG00000175164.14
ABR	6412.78	-0.120957	0.0748725	-1.61551	0.106201	0.726881	ABR	ENSG00000159842.15
ABRA	0.0707823	0.152345	6.66256	0.0228659	0.981757	0.995758	ABRA	ENSG00000174429.3
ABRACL	483.995	0.194895	0.166048	1.17373	0.240504	0.938948	ABRACL	ENSG00000146386.7
ABRAXAS1	646.199	0.00221664	0.0872895	0.0253941	0.979741	0.995758	ABRAXAS1	ENSG00000163322.13
ABRAXAS2	781.931	0.0531735	0.0712899	0.745878	0.455741	0.995758	ABRAXAS2	ENSG00000165660.7
ABT1	532.084	0.163526	0.0891893	1.83347	0.066733	0.597543	ABT1	ENSG00000146109.4
ABTB1	848.237	-0.25752	0.072193	-3.5671	0.000360953	0.0161688	ABTB1	ENSG00000114626.17
ABTB2	291.761	-0.20333	0.120232	-1.69115	0.090809	0.683658	ABTB2	ENSG00000166016.5
AC000120.2	0.182385	1.11395	6.66256	0.167195	0.867216	0.995758	AC000120.2	ENSG00000285772.1
AC000120.3	0						AC000120.3	ENSG00000285953.1
AC001226.2	57.1517	-0.191694	0.362364	-0.52901	0.596799	0.995758	AC001226.2	ENSG00000283208.1
AC002094.3	0						AC002094.3	ENSG00000273171.1
AC002310.4	0						AC002310.4	ENSG00000260869.1
AC002310.5	1.31374	1.08288	2.52191	0.429388	0.667641	0.995758	AC002310.5	ENSG00000261459.1
AC002985.1	0.0353911	0.152325	6.66256	0.0228628	0.98176	0.995758	AC002985.1	ENSG00000268193.5
AC002996.1	0.26321	0.152423	6.66256	0.0228775	0.981748	0.995758	AC002996.1	ENSG00000257767.2
AC003002.1	0						AC003002.1	ENSG00000268133.1
AC003002.2	0						AC003002.2	ENSG00000268533.1
AC003002.3	0.84901	1.10235	1.95648	0.563437	0.573137	0.995758	AC003002.3	ENSG00000269533.5
AC003005.1	0.386701	1.38512	4.04973	0.342027	0.732331	0.995758	AC003005.1	ENSG00000268107.5
AC003006.1	0.623805	-3.50803	3.74818	-0.935928	0.34931	0.995758	AC003006.1	ENSG00000269026.2
AC003688.1	0						AC003688.1	ENSG00000262302.1
AC004076.1	5.33422	0.201946	0.876709	0.230346	0.817823	0.995758	AC004076.1	ENSG00000268163.1
AC004080.3	0.270133	0.152447	6.66256	0.0228812	0.981745	0.995758	AC004080.3	ENSG00000257184.3
AC004233.2	0.385523	1.11405	4.03848	0.275857	0.782658	0.995758	AC004233.2	ENSG00000270168.2
AC004593.3	1.08996	-2.91247	1.82858	-1.59275	0.111216	0.738349	AC004593.3	ENSG00000285162.1
AC004687.2	1.22253	-1.13351	1.78909	-0.633565	0.526365	0.995758	AC004687.2	ENSG00000285897.1
AC004691.2	0.331779	-0.819846	4.81101	-0.170411	0.864687	0.995758	AC004691.2	ENSG00000250424.4
AC004754.1	2.7247	1.15754	1.19166	0.971366	0.331366	0.995758	AC004754.1	ENSG00000269881.1
AC004805.1	0.0715517	0.152346	6.66256	0.022866	0.981757	0.995758	AC004805.1	ENSG00000266076.1
AC004832.3	0						AC004832.3	ENSG00000249590.7
AC004922.1	7.76105	0.419142	0.619315	0.676783	0.498544	0.995758	AC004922.1	ENSG00000284292.1
AC004997.1	0.685746	-2.78387	2.6511	-1.05008	0.29368	0.986778	AC004997.1	ENSG00000248751.6
AC005020.2	0						AC005020.2	ENSG00000272647.3
AC005041.1	0.910904	0.68505	2.10932	0.324773	0.745353	0.995758	AC005041.1	ENSG00000159239.13
AC005154.5	1.13026	-1.7522	2.24155	-0.781695	0.434394	0.995758	AC005154.5	ENSG00000281039.1
AC005258.1	0						AC005258.1	ENSG00000273734.1
AC005324.3	1.73355	2.12955	1.81691	1.17207	0.241168	0.939092	AC005324.3	ENSG00000251537.4
AC005324.4	0.0793415	1.11389	6.66256	0.167186	0.867224	0.995758	AC005324.4	ENSG00000255104.8
AC005520.1	2.35968	1.16126	1.3556	0.856639	0.391644	0.995758	AC005520.1	ENSG00000258653.3
AC005551.1	0.034078	0.152325	6.66256	0.0228628	0.98176	0.995758	AC005551.1	ENSG00000284638.1
AC005670.2	29.0023	-0.396896	0.344583	-1.15182	0.249396	0.942999	AC005670.2	ENSG00000262633.2
AC005697.1	0						AC005697.1	ENSG00000266202.1
AC005702.1	0						AC005702.1	ENSG00000267318.1
AC005726.1	82.7306	-0.0273218	0.187402	-0.145792	0.884085	0.995758	AC005726.1	ENSG00000258472.8
AC005779.2	0						AC005779.2	ENSG00000267545.1
AC005832.4	0						AC005832.4	ENSG00000272921.1
AC005833.1	0.609995	-0.621718	2.12424	-0.292678	0.769768	0.995758	AC005833.1	ENSG00000255639.3
AC005837.2	0.0360802	0.152325	6.66256	0.0228628	0.98176	0.995758	AC005837.2	ENSG00000267168.1
AC005943.1	1.16688	-1.54515	1.67737	-0.92117	0.356961	0.995758	AC005943.1	ENSG00000267059.2
AC006030.1	5.6204	-1.28465	0.794838	-1.61624	0.106042	0.726103	AC006030.1	ENSG00000264324.1
AC006059.2	0.197312	-1.70328	6.63668	-0.256647	0.797452	0.995758	AC006059.2	ENSG00000280571.2
AC006064.6	2.35444	-0.882353	1.30654	-0.675334	0.499464	0.995758	AC006064.6	ENSG00000285238.2
AC006254.1	4.64476	-0.527408	0.804543	-0.655538	0.512122	0.995758	AC006254.1	ENSG00000243696.4
AC006486.1	0.0666263	2.03559	6.63589	0.306754	0.75903	0.995758	AC006486.1	ENSG00000268643.1
AC006518.7	0						AC006518.7	ENSG00000284826.1
AC006538.2	0						AC006538.2	ENSG00000267001.1
AC006978.2	0						AC006978.2	ENSG00000281593.1
AC007040.2	2.59091	-0.266562	1.47983	-0.18013	0.85705	0.995758	AC007040.2	ENSG00000258881.6
AC007192.1	0.588225	-0.809437	3.57808	-0.226221	0.82103	0.995758	AC007192.1	ENSG00000268173.3
AC007240.1	11.1389	-0.789838	0.452722	-1.74464	0.0810472	0.647997	AC007240.1	ENSG00000284681.2
AC007326.4	0						AC007326.4	ENSG00000283809.1
AC007375.1	0						AC007375.1	ENSG00000259164.1
AC007731.5	0						AC007731.5	ENSG00000277971.1
AC007846.2	0						AC007846.2	ENSG00000285471.1
AC007906.2	2.01841	0.844215	1.37136	0.615603	0.538157	0.995758	AC007906.2	ENSG00000277639.2
AC007998.2	1.07298	0.442879	1.74331	0.254045	0.799461	0.995758	AC007998.2	ENSG00000267140.1
AC008012.1	0						AC008012.1	ENSG00000285901.1
AC008073.3	0.121922	0.152154	6.66256	0.0228372	0.98178	0.995758	AC008073.3	ENSG00000276087.2
AC008162.2	0						AC008162.2	ENSG00000278646.1
AC008397.1	0						AC008397.1	ENSG00000284797.1
AC008397.2	5.55688	-1.67868	0.817866	-2.05251	0.0401196	0.458026	AC008397.2	ENSG00000285188.1
AC008403.1	0.0340031	0.152325	6.66256	0.0228628	0.98176	0.995758	AC008403.1	ENSG00000268465.1
AC008481.3	0						AC008481.3	ENSG00000267477.1
AC008537.1	0						AC008537.1	ENSG00000268797.1
AC008575.1	0						AC008575.1	ENSG00000258864.1
AC008581.2	0.619816	0.973274	2.44301	0.398392	0.690341	0.995758	AC008581.2	ENSG00000285000.1
AC008676.3	0.193109	-0.809365	6.31586	-0.128148	0.898032	0.995758	AC008676.3	ENSG00000285868.1
AC008687.1	0						AC008687.1	ENSG00000267335.2
AC008687.4	0.565785	-0.862186	3.74135	-0.230448	0.817744	0.995758	AC008687.4	ENSG00000268655.2
AC008687.8	0						AC008687.8	ENSG00000283663.1
AC008695.1	0						AC008695.1	ENSG00000273217.1
AC008750.8	4.27058	1.00891	1.08063	0.933632	0.350494	0.995758	AC008750.8	ENSG00000269403.1
AC008758.1	0						AC008758.1	ENSG00000196826.7
AC008758.4	1.43014	0.275413	1.33657	0.20606	0.836744	0.995758	AC008758.4	ENSG00000268744.1
AC008758.5	0						AC008758.5	ENSG00000268870.1
AC008758.6	0.236727	-0.809324	6.66256	-0.121473	0.903316	0.995758	AC008758.6	ENSG00000269755.1
AC008763.2	0.38951	-1.67329	3.17521	-0.526985	0.598204	0.995758	AC008763.2	ENSG00000268400.5
AC008763.3	0						AC008763.3	ENSG00000269711.1
AC008764.1	0						AC008764.1	ENSG00000141979.4
AC008764.4	0.266443	1.17888	4.97852	0.236793	0.812817	0.995758	AC008764.4	ENSG00000268790.5
AC008770.1	0.763661	0.305189	2.44147	0.125002	0.900522	0.995758	AC008770.1	ENSG00000257355.1
AC008770.2	1.47205	-0.783423	2.07323	-0.377875	0.705523	0.995758	AC008770.2	ENSG00000267179.1
AC008878.1	0						AC008878.1	ENSG00000267952.1
AC008878.2	0						AC008878.2	ENSG00000268614.1
AC008878.3	0						AC008878.3	ENSG00000268861.6
AC008982.1	0.0342082	0.152325	6.66256	0.0228628	0.98176	0.995758	AC008982.1	ENSG00000268083.5
AC009086.2	0						AC009086.2	ENSG00000277669.1
AC009119.2	1.29702	-0.938486	1.30871	-0.717109	0.473307	0.995758	AC009119.2	ENSG00000260300.5
AC009133.6	0.383581	0.152481	6.66256	0.0228862	0.981741	0.995758	AC009133.6	ENSG00000280893.1
AC009163.2	0.0353911	0.152325	6.66256	0.0228628	0.98176	0.995758	AC009163.2	ENSG00000260092.1
AC009163.4	0						AC009163.4	ENSG00000261717.5
AC009336.2	5.18567	-0.601182	0.913732	-0.657941	0.510576	0.995758	AC009336.2	ENSG00000278500.1
AC009477.2	0						AC009477.2	ENSG00000284479.1
AC009690.1	12.9106	-1.34199	0.609373	-2.20224	0.0276482	0.375062	AC009690.1	ENSG00000260729.1
AC009690.3	0.326431	-0.809418	4.77519	-0.169505	0.865399	0.995758	AC009690.3	ENSG00000273025.1
AC009879.2	0.0623994	0.152344	6.66256	0.0228656	0.981757	0.995758	AC009879.2	ENSG00000285655.1
AC009879.3	0.0300927	0.152325	6.66256	0.0228628	0.98176	0.995758	AC009879.3	ENSG00000285791.1
AC010132.3	1.30669	0.18157	1.93023	0.0940668	0.925056	0.995758	AC010132.3	ENSG00000256646.7
AC010197.2	0.567509	-1.67318	3.19113	-0.524322	0.600055	0.995758	AC010197.2	ENSG00000285854.1
AC010255.3	0						AC010255.3	ENSG00000250803.6
AC010319.2	0						AC010319.2	ENSG00000269035.1
AC010323.1	0.0654997	0.152346	6.66256	0.022866	0.981757	0.995758	AC010323.1	ENSG00000167774.2
AC010325.1	0.0300927	0.152325	6.66256	0.0228628	0.98176	0.995758	AC010325.1	ENSG00000261341.6
AC010326.2	1.10175	0.892746	5.15443	0.1732	0.862494	0.995758	AC010326.2	ENSG00000269476.1
AC010327.1	0						AC010327.1	ENSG00000267110.1
AC010422.3	0.802449	-1.11869	2.46342	-0.454119	0.649743	0.995758	AC010422.3	ENSG00000269242.1
AC010422.5	0						AC010422.5	ENSG00000269590.1
AC010422.6	18.6679	-1.08062	0.49254	-2.19398	0.0282366	0.379355	AC010422.6	ENSG00000269693.1
AC010422.8	426.494	-0.299394	0.100666	-2.97415	0.00293803	0.0846213	AC010422.8	ENSG00000285589.1
AC010463.1	0						AC010463.1	ENSG00000269307.1
AC010487.3	0						AC010487.3	ENSG00000283088.1
AC010522.1	7.49799	0.312372	0.643915	0.485113	0.627596	0.995758	AC010522.1	ENSG00000268750.6
AC010531.1	0.440343	-2.78562	5.2162	-0.534032	0.593319	0.995758	AC010531.1	ENSG00000131152.4
AC010542.3	0						AC010542.3	ENSG00000260851.6
AC010547.4	0.841339	-2.21919	2.61735	-0.847877	0.396506	0.995758	AC010547.4	ENSG00000261611.6
AC010615.4	0						AC010615.4	ENSG00000269237.1
AC010616.1	1.39657	-2.02023	1.80265	-1.1207	0.262416	0.9592	AC010616.1	ENSG00000268041.2
AC010616.2	0.104236	0.152368	6.66256	0.0228692	0.981755	0.995758	AC010616.2	ENSG00000285505.1
AC010619.1	0						AC010619.1	ENSG00000269469.1
AC010646.1	0						AC010646.1	ENSG00000269095.1
AC011005.1	0.566539	-1.81572	2.86292	-0.634222	0.525936	0.995758	AC011005.1	ENSG00000230626.4
AC011195.2	0.0372647	0.152325	6.66256	0.0228628	0.98176	0.995758	AC011195.2	ENSG00000266826.2
AC011330.3	0						AC011330.3	ENSG00000284772.1
AC011448.1	36.7373	0.419402	0.311019	1.34848	0.177506	0.858311	AC011448.1	ENSG00000258674.5
AC011452.1	0						AC011452.1	ENSG00000269179.1
AC011455.2	0.0330771	0.152325	6.66256	0.0228628	0.98176	0.995758	AC011455.2	ENSG00000269547.1
AC011462.1	0						AC011462.1	ENSG00000255730.5
AC011473.4	0						AC011473.4	ENSG00000269741.5
AC011479.1	0						AC011479.1	ENSG00000267748.4
AC011498.4	0.336396	0.152415	6.66256	0.0228764	0.981749	0.995758	AC011498.4	ENSG00000267385.1
AC011499.1	0.483141	0.152408	5.132	0.0296975	0.976308	0.995758	AC011499.1	ENSG00000267157.1
AC011511.1	9.60222	-0.667736	0.658482	-1.01405	0.310557	0.995758	AC011511.1	ENSG00000167807.15
AC011511.4	0.45812	1.36183	4.46683	0.304876	0.760461	0.995758	AC011511.4	ENSG00000267303.1
AC011530.1	0.0551962	-1.61728	6.64151	-0.243511	0.807609	0.995758	AC011530.1	ENSG00000268434.5
AC011604.2	0						AC011604.2	ENSG00000257046.5
AC012184.2	0.0330771	0.152325	6.66256	0.0228628	0.98176	0.995758	AC012184.2	ENSG00000260537.2
AC012213.5	1.41505	0.0670089	1.73172	0.0386951	0.969134	0.995758	AC012213.5	ENSG00000285982.1
AC012254.2	0.0994279	0.152368	6.66256	0.0228692	0.981755	0.995758	AC012254.2	ENSG00000267228.7
AC012309.1	0.22309	-2.25983	6.02872	-0.374844	0.707777	0.995758	AC012309.1	ENSG00000267360.6
AC012476.1	0						AC012476.1	ENSG00000285396.1
AC012531.2	0						AC012531.2	ENSG00000273049.1
AC012651.1	15.773	-0.106572	0.556749	-0.191418	0.848198	0.995758	AC012651.1	ENSG00000258461.5
AC013394.1	5.03544	-0.0952926	0.842871	-0.113057	0.909985	0.995758	AC013394.1	ENSG00000279765.3
AC013470.2	0						AC013470.2	ENSG00000226690.8
AC013489.1	0.591802	1.4114	2.922	0.483026	0.629077	0.995758	AC013489.1	ENSG00000173867.10
AC013717.1	3.00133	-0.0253109	0.9907	-0.0255485	0.979618	0.995758	AC013717.1	ENSG00000285542.1
AC015688.4	0						AC015688.4	ENSG00000266728.5
AC015802.6	2621.53	0.0273498	0.183893	0.148727	0.881769	0.995758	AC015802.6	ENSG00000284526.1
AC015813.2	1.18923	3.04972	2.41254	1.26411	0.20619	0.897434	AC015813.2	ENSG00000266086.2
AC017083.3	5.68846	0.756857	0.830383	0.911454	0.362056	0.995758	AC017083.3	ENSG00000273398.6
AC018362.3	0.621131	-0.913614	2.37451	-0.384758	0.700416	0.995758	AC018362.3	ENSG00000285942.1
AC018512.1	0						AC018512.1	ENSG00000262560.1
AC018523.2	0.868008	0.607538	2.0537	0.295827	0.767362	0.995758	AC018523.2	ENSG00000256206.2
AC018554.3	0						AC018554.3	ENSG00000278499.2
AC018709.1	0						AC018709.1	ENSG00000272297.2
AC018755.2	0						AC018755.2	ENSG00000268500.5
AC019117.2	0						AC019117.2	ENSG00000283321.1
AC020636.2	0						AC020636.2	ENSG00000260234.5
AC020907.6	0.0362948	0.152325	6.66256	0.0228628	0.98176	0.995758	AC020907.6	ENSG00000285526.1
AC020909.1	0						AC020909.1	ENSG00000142539.9
AC020915.1	39.2117	0.0254638	0.350159	0.0727206	0.942028	0.995758	AC020915.1	ENSG00000267216.1
AC020915.5	0.267577	1.17889	4.98066	0.236693	0.812895	0.995758	AC020915.5	ENSG00000283515.1
AC020922.1	0.100274	0.152368	6.66256	0.0228692	0.981755	0.995758	AC020922.1	ENSG00000267706.3
AC021072.1	0						AC021072.1	ENSG00000283536.2
AC021097.2	0.0898028	-0.809412	6.66256	-0.121487	0.903306	0.995758	AC021097.2	ENSG00000285292.1
AC021097.3	0						AC021097.3	ENSG00000285480.1
AC021660.3	0						AC021660.3	ENSG00000285635.1
AC022167.5	0.237385	0.152436	6.66256	0.0228795	0.981746	0.995758	AC022167.5	ENSG00000283516.1
AC022335.1	0						AC022335.1	ENSG00000257062.6
AC022384.1	0						AC022384.1	ENSG00000272410.5
AC022400.6	169.02	-0.0705644	0.179471	-0.39318	0.694187	0.995758	AC022400.6	ENSG00000272916.5
AC022414.1	0.261313	0.152459	6.66256	0.0228829	0.981744	0.995758	AC022414.1	ENSG00000284762.1
AC022506.1	0						AC022506.1	ENSG00000285133.1
AC022826.2	0						AC022826.2	ENSG00000258677.2
AC023055.1	7.64511	-1.18931	0.681264	-1.74575	0.080855	0.647687	AC023055.1	ENSG00000257390.5
AC023509.3	21.7826	0.0910299	0.417915	0.217819	0.82757	0.995758	AC023509.3	ENSG00000267281.2
AC024592.3	0.163303	-0.809386	6.66256	-0.121483	0.903309	0.995758	AC024592.3	ENSG00000267740.5
AC025165.3	3.00843	-0.760467	1.16642	-0.651964	0.514424	0.995758	AC025165.3	ENSG00000257921.5
AC025263.2	0						AC025263.2	ENSG00000258052.1
AC025283.2	268.956	-0.102471	0.119776	-0.855519	0.392264	0.995758	AC025283.2	ENSG00000262621.5
AC025283.3	20.8862	-0.0698404	0.411734	-0.169625	0.865305	0.995758	AC025283.3	ENSG00000285329.1
AC025287.4	0.295626	0.809817	6.64971	0.121782	0.903071	0.995758	AC025287.4	ENSG00000284484.1
AC026316.5	0						AC026316.5	ENSG00000285218.1
AC026398.1	0						AC026398.1	ENSG00000281938.1
AC026464.1	0						AC026464.1	ENSG00000259900.5
AC026464.3	0						AC026464.3	ENSG00000260371.1
AC026464.4	0						AC026464.4	ENSG00000260914.3
AC026464.6	0						AC026464.6	ENSG00000272617.3
AC026786.1	0						AC026786.1	ENSG00000256825.4
AC026954.2	4.53157	0.0495563	0.921735	0.0537642	0.957123	0.995758	AC026954.2	ENSG00000261915.6
AC027644.4	1.74288	0.138796	1.51476	0.0916286	0.926993	0.995758	AC027644.4	ENSG00000284461.2
AC027796.3	0.801859	-0.809486	2.44247	-0.331421	0.740327	0.995758	AC027796.3	ENSG00000262304.2
AC034102.2	0						AC034102.2	ENSG00000257411.1
AC036214.3	0.359797	-0.666224	3.66913	-0.181575	0.855916	0.995758	AC036214.3	ENSG00000276418.5
AC037459.1	0.90649	-1.32937	2.3408	-0.567911	0.570095	0.995758	AC037459.1	ENSG00000248235.6
AC040162.1	70.5998	-0.419971	0.251406	-1.67048	0.0948235	0.696233	AC040162.1	ENSG00000261884.2
AC046185.1	0						AC046185.1	ENSG00000125695.12
AC048338.1	0.0404753	0.152325	6.66256	0.0228628	0.98176	0.995758	AC048338.1	ENSG00000256861.1
AC055811.2	0.0672631	-0.809429	6.66256	-0.121489	0.903304	0.995758	AC055811.2	ENSG00000264187.1
AC058822.1	0						AC058822.1	ENSG00000282278.1
AC067752.1	0						AC067752.1	ENSG00000285551.1
AC067968.1	0.0372647	0.152325	6.66256	0.0228628	0.98176	0.995758	AC067968.1	ENSG00000267022.1
AC068234.1	0.155003	0.152386	6.66256	0.022872	0.981752	0.995758	AC068234.1	ENSG00000259753.1
AC068533.4	3.16019	-0.212609	1.08794	-0.195424	0.845061	0.995758	AC068533.4	ENSG00000249319.2
AC068547.1	0.131163	0.152387	6.66256	0.0228722	0.981752	0.995758	AC068547.1	ENSG00000283228.1
AC068580.4	13.5983	-0.248908	0.585351	-0.425229	0.67067	0.995758	AC068580.4	ENSG00000250644.3
AC068631.2	0						AC068631.2	ENSG00000283149.1
AC068775.1	0						AC068775.1	ENSG00000255641.1
AC068790.8	0.523763	-2.06981	3.03479	-0.682029	0.49522	0.995758	AC068790.8	ENSG00000274874.1
AC068831.7	106.547	-0.00974836	0.221159	-0.0440785	0.964842	0.995758	AC068831.7	ENSG00000284946.1
AC068896.1	20.7893	-0.39569	0.423764	-0.93375	0.350433	0.995758	AC068896.1	ENSG00000258539.1
AC068946.1	13.4302	-0.388621	0.465653	-0.834572	0.403959	0.995758	AC068946.1	ENSG00000280537.2
AC068946.2	51.2657	-0.762673	0.304104	-2.50794	0.0121439	0.23087	AC068946.2	ENSG00000284820.1
AC068987.5	0.367336	0.884624	4.50264	0.196468	0.844244	0.995758	AC068987.5	ENSG00000284730.1
AC069257.3	0.507637	-0.809474	3.11666	-0.259724	0.795076	0.995758	AC069257.3	ENSG00000272741.1
AC069368.1	0.682001	0.738682	2.38263	0.310028	0.75654	0.995758	AC069368.1	ENSG00000249240.2
AC069444.2	0						AC069444.2	ENSG00000285585.1
AC069503.2	1.53855	0.346563	1.661	0.208648	0.834723	0.995758	AC069503.2	ENSG00000256950.2
AC073082.1	0						AC073082.1	ENSG00000279956.1
AC073111.3	0.112133	-0.809405	6.66256	-0.121486	0.903306	0.995758	AC073111.3	ENSG00000284041.1
AC073111.5	46.4836	-0.250336	0.312679	-0.800616	0.423354	0.995758	AC073111.5	ENSG00000284691.1
AC073283.3	0.0311829	-0.80945	6.66256	-0.121492	0.903301	0.995758	AC073283.3	ENSG00000273269.3
AC073508.2	28.4445	-0.170066	0.359865	-0.472582	0.636511	0.995758	AC073508.2	ENSG00000264058.2
AC073610.2	0						AC073610.2	ENSG00000255863.2
AC073610.3	0.169898	-0.809369	6.66256	-0.12148	0.903311	0.995758	AC073610.3	ENSG00000272822.1
AC073612.1	0						AC073612.1	ENSG00000258064.1
AC073896.1	2.38231	-1.68456	1.47666	-1.14079	0.253956	0.947796	AC073896.1	ENSG00000144785.8
AC074143.1	88.3407	-0.544183	0.297652	-1.82825	0.0675119	0.600755	AC074143.1	ENSG00000265690.7
AC078927.1	0.133597	-0.809386	6.66256	-0.121483	0.903309	0.995758	AC078927.1	ENSG00000228144.2
AC079447.1	4.44478	-1.97857	0.991307	-1.99592	0.0459429	0.495967	AC079447.1	ENSG00000241962.9
AC079594.2	0.236177	0.15222	6.66256	0.0228471	0.981772	0.995758	AC079594.2	ENSG00000248710.1
AC083800.1	0						AC083800.1	ENSG00000251012.2
AC084121.11	0						AC084121.11	ENSG00000285913.1
AC084121.12	0						AC084121.12	ENSG00000285937.1
AC084121.13	0						AC084121.13	ENSG00000285950.1
AC084121.5	0						AC084121.5	ENSG00000285607.1
AC084121.6	0						AC084121.6	ENSG00000285620.1
AC084121.7	0						AC084121.7	ENSG00000285657.1
AC084121.8	0						AC084121.8	ENSG00000285720.1
AC084121.9	0						AC084121.9	ENSG00000285814.1
AC084337.2	0.305856	1.11402	6.66256	0.167206	0.867208	0.995758	AC084337.2	ENSG00000283977.1
AC087289.3	3.5724	0.049309	0.922848	0.0534314	0.957388	0.995758	AC087289.3	ENSG00000267426.5
AC087498.1	0.121426	0.152362	6.66256	0.0228684	0.981755	0.995758	AC087498.1	ENSG00000180042.5
AC087632.1	1.53274	-1.28611	1.808	-0.711345	0.47687	0.995758	AC087632.1	ENSG00000259316.11
AC087721.2	0						AC087721.2	ENSG00000285920.1
AC090004.1	0.0666263	2.03559	6.63589	0.306754	0.75903	0.995758	AC090004.1	ENSG00000268279.4
AC090227.1	0.0300927	0.152325	6.66256	0.0228628	0.98176	0.995758	AC090227.1	ENSG00000266997.2
AC090360.1	4.67999	-0.445632	0.984608	-0.452598	0.650838	0.995758	AC090360.1	ENSG00000267127.7
AC090517.4	1.55539	1.81114	1.80478	1.00352	0.315608	0.995758	AC090517.4	ENSG00000285253.1
AC090527.2	0.0346319	0.152325	6.66256	0.0228628	0.98176	0.995758	AC090527.2	ENSG00000260170.1
AC091057.6	68.5623	0.049794	0.319952	0.15563	0.876325	0.995758	AC091057.6	ENSG00000284906.1
AC091167.2	0.361773	-1.66957	4.15093	-0.402216	0.687525	0.995758	AC091167.2	ENSG00000261147.1
AC091167.6	0						AC091167.6	ENSG00000275674.1
AC091167.7	0.246696	1.114	5.93332	0.187753	0.85107	0.995758	AC091167.7	ENSG00000284626.1
AC091551.1	1.14197	-0.825936	1.63856	-0.504062	0.614218	0.995758	AC091551.1	ENSG00000267699.2
AC091959.3	3.09367	1.45986	0.958205	1.52354	0.127625	0.770912	AC091959.3	ENSG00000275740.1
AC092017.3	0						AC092017.3	ENSG00000283952.1
AC092042.3	8.82884	0.521623	0.639549	0.815611	0.414722	0.995758	AC092042.3	ENSG00000273291.5
AC092073.1	0.641487	0.363088	2.67685	0.13564	0.892106	0.995758	AC092073.1	ENSG00000266953.6
AC092111.3	0						AC092111.3	ENSG00000284393.1
AC092143.1	1.90966	0.119897	1.34906	0.0888745	0.929182	0.995758	AC092143.1	ENSG00000198211.8
AC092329.3	0						AC092329.3	ENSG00000283201.1
AC092442.1	0						AC092442.1	ENSG00000284684.1
AC092587.1	2.01842	-1.60503	1.26256	-1.27125	0.20364	0.894376	AC092587.1	ENSG00000273155.1
AC092647.5	8.59785	0.0579687	0.718242	0.0807092	0.935673	0.995758	AC092647.5	ENSG00000249773.3
AC092718.3	4.20616	2.33464	0.970094	2.40661	0.0161015	0.276847	AC092718.3	ENSG00000260643.2
AC092718.8	5.27782	-0.338597	0.80454	-0.420858	0.673859	0.995758	AC092718.8	ENSG00000284512.1
AC092835.1	79.3095	-0.381698	0.387852	-0.984131	0.325051	0.995758	AC092835.1	ENSG00000233757.6
AC093155.3	0.034078	0.152325	6.66256	0.0228628	0.98176	0.995758	AC093155.3	ENSG00000267561.2
AC093227.2	0.132989	-0.809386	6.66256	-0.121483	0.903309	0.995758	AC093227.2	ENSG00000267552.6
AC093323.1	524.141	-0.0228307	0.117484	-0.194331	0.845917	0.995758	AC093323.1	ENSG00000170846.17
AC093423.3	0						AC093423.3	ENSG00000271949.1
AC093512.2	38.272	0.0373924	0.300772	0.124322	0.901061	0.995758	AC093512.2	ENSG00000285043.1
AC093525.1	0.307624	-1.71404	6.63335	-0.258398	0.7961	0.995758	AC093525.1	ENSG00000259784.1
AC093525.2	0.353802	-0.809364	5.50332	-0.147068	0.883078	0.995758	AC093525.2	ENSG00000260272.1
AC093668.1	0.034078	0.152325	6.66256	0.0228628	0.98176	0.995758	AC093668.1	ENSG00000270249.1
AC093668.2	0.345183	0.152475	6.66256	0.0228853	0.981742	0.995758	AC093668.2	ENSG00000272949.1
AC093668.3	0.0691574	0.152346	6.66256	0.022866	0.981757	0.995758	AC093668.3	ENSG00000284981.1
AC093827.5	1.76087	-0.524004	1.15665	-0.453034	0.650524	0.995758	AC093827.5	ENSG00000285458.1
AC093899.2	0						AC093899.2	ENSG00000251569.1
AC096582.3	0.0687043	1.11389	6.66256	0.167186	0.867224	0.995758	AC096582.3	ENSG00000283247.2
AC096887.1	0.0310764	0.152325	6.66256	0.0228628	0.98176	0.995758	AC096887.1	ENSG00000272305.5
AC097104.1	0						AC097104.1	ENSG00000285528.1
AC097625.1	0.477348	1.15524	2.91325	0.396545	0.691703	0.995758	AC097625.1	ENSG00000285602.1
AC097634.4	0.0330301	0.152325	6.66256	0.0228628	0.98176	0.995758	AC097634.4	ENSG00000285708.1
AC097636.1	0						AC097636.1	ENSG00000285749.1
AC097637.1	0						AC097637.1	ENSG00000173366.11
AC098484.3	4.47385	-0.0470546	0.886113	-0.0531023	0.95765	0.995758	AC098484.3	ENSG00000283580.3
AC098582.1	0						AC098582.1	ENSG00000285385.1
AC098588.1	7.25327	0.357533	0.601804	0.594103	0.552444	0.995758	AC098588.1	ENSG00000285713.1
AC098650.1	16.6064	0.163714	0.473109	0.346039	0.729314	0.995758	AC098650.1	ENSG00000283563.1
AC098850.3	0.620134	-1.68019	2.39348	-0.701986	0.482688	0.995758	AC098850.3	ENSG00000266302.6
AC099489.1	4.68079	-1.68986	0.842098	-2.00673	0.0447784	0.488601	AC099489.1	ENSG00000188897.9
AC099811.2	0.0303279	0.152325	6.66256	0.0228628	0.98176	0.995758	AC099811.2	ENSG00000267261.5
AC099850.2	0						AC099850.2	ENSG00000265303.1
AC100868.1	0						AC100868.1	ENSG00000258417.3
AC104109.3	1.36995	-0.633963	1.30333	-0.486417	0.626672	0.995758	AC104109.3	ENSG00000272772.1
AC104151.1	0						AC104151.1	ENSG00000261833.2
AC104304.1	0						AC104304.1	ENSG00000283877.1
AC104389.4	0						AC104389.4	ENSG00000239920.2
AC104389.5	0						AC104389.5	ENSG00000284931.1
AC104452.1	115.307	-0.430302	0.219974	-1.95615	0.050448	0.517929	AC104452.1	ENSG00000283189.2
AC104472.3	0.753338	-0.669119	3.36474	-0.198862	0.842371	0.995758	AC104472.3	ENSG00000284952.1
AC104532.1	0.45928	1.24649	3.11372	0.400322	0.688919	0.995758	AC104532.1	ENSG00000267314.1
AC104581.2	0						AC104581.2	ENSG00000262730.1
AC104662.2	0.113813	2.24815	6.62524	0.339331	0.73436	0.995758	AC104662.2	ENSG00000281028.1
AC105052.1	0.842481	-2.13776	2.62552	-0.814222	0.415518	0.995758	AC105052.1	ENSG00000205236.6
AC105052.3	1.8362	1.80666	1.51316	1.19397	0.232491	0.929187	AC105052.3	ENSG00000267645.5
AC106774.4	0						AC106774.4	ENSG00000268799.3
AC106886.5	12.8053	0.206241	0.492764	0.41854	0.675553	0.995758	AC106886.5	ENSG00000282034.1
AC107871.1	48.0634	0.0313221	0.286443	0.109349	0.912926	0.995758	AC107871.1	ENSG00000260007.3
AC107959.5	0.353987	0.152388	5.3234	0.028626	0.977163	0.995758	AC107959.5	ENSG00000284956.1
AC108488.2	0						AC108488.2	ENSG00000255767.1
AC108941.2	0						AC108941.2	ENSG00000284695.1
AC109583.3	0.203823	0.152411	6.66256	0.0228757	0.981749	0.995758	AC109583.3	ENSG00000284672.1
AC110275.1	0						AC110275.1	ENSG00000254673.1
AC112128.1	14.7232	-0.383059	0.454697	-0.842448	0.399537	0.995758	AC112128.1	ENSG00000285943.1
AC112229.3	53.0889	1.17447	0.476815	2.46315	0.0137722	0.249393	AC112229.3	ENSG00000257207.5
AC112504.2	0						AC112504.2	ENSG00000285558.1
AC113348.1	0						AC113348.1	ENSG00000285891.1
AC113348.2	0.226934	0.152402	6.66256	0.0228744	0.98175	0.995758	AC113348.2	ENSG00000285978.1
AC113554.1	0						AC113554.1	ENSG00000264813.6
AC114490.2	0.825965	-1.02606	2.30077	-0.445961	0.655625	0.995758	AC114490.2	ENSG00000271741.1
AC114490.3	6.60816	0.546627	0.681034	0.802642	0.422182	0.995758	AC114490.3	ENSG00000284773.1
AC115220.1	0						AC115220.1	ENSG00000241149.3
AC116366.3	6.83246	-1.43708	0.790627	-1.81765	0.0691182	0.60691	AC116366.3	ENSG00000283782.2
AC117378.1	0.185579	0.152405	6.66256	0.0228748	0.98175	0.995758	AC117378.1	ENSG00000285625.1
AC117457.1	0						AC117457.1	ENSG00000275163.1
AC118470.1	0						AC118470.1	ENSG00000239395.2
AC118549.1	1068.12	0.0739717	0.0766086	0.96558	0.334255	0.995758	AC118549.1	ENSG00000036549.12
AC118553.2	18.1779	-0.308906	0.456615	-0.676513	0.498715	0.995758	AC118553.2	ENSG00000283761.1
AC119396.1	0.131026	-1.785	6.63235	-0.269135	0.787826	0.995758	AC119396.1	ENSG00000263264.1
AC119674.2	0						AC119674.2	ENSG00000284686.1
AC119676.1	0						AC119676.1	ENSG00000284895.1
AC120057.2	0						AC120057.2	ENSG00000262526.2
AC120114.4	3.05015	0.138248	1.64639	0.0839704	0.93308	0.995758	AC120114.4	ENSG00000281348.1
AC124312.1	0.0592348	-1.71418	6.63609	-0.258311	0.796167	0.995758	AC124312.1	ENSG00000214265.11
AC126283.2	0						AC126283.2	ENSG00000285330.1
AC126755.2	50.6241	0.782996	0.467553	1.67467	0.0939993	0.694105	AC126755.2	ENSG00000233024.7
AC127029.3	0						AC127029.3	ENSG00000285947.1
AC129492.3	0						AC129492.3	ENSG00000263620.1
AC131097.2	0.571761	2.01089	2.98295	0.674127	0.500231	0.995758	AC131097.2	ENSG00000216921.8
AC131160.1	0.520925	2.68779	3.4989	0.768181	0.44238	0.995758	AC131160.1	ENSG00000283765.1
AC134669.1	0.057926	-0.809429	6.66256	-0.121489	0.903304	0.995758	AC134669.1	ENSG00000265118.5
AC134684.11	0						AC134684.11	ENSG00000285975.1
AC134684.8	0						AC134684.8	ENSG00000285687.1
AC134684.9	0						AC134684.9	ENSG00000285765.1
AC134980.3	0						AC134980.3	ENSG00000285472.1
AC135050.2	0.828308	-0.252214	3.03676	-0.0830534	0.933809	0.995758	AC135050.2	ENSG00000255439.6
AC135068.1	0						AC135068.1	ENSG00000182974.3
AC135068.3	0						AC135068.3	ENSG00000279408.3
AC135178.2	0						AC135178.2	ENSG00000263809.1
AC136428.1	0						AC136428.1	ENSG00000259680.5
AC137834.1	0.218925	0.21688	6.61194	0.0328013	0.973833	0.995758	AC137834.1	ENSG00000258830.1
AC138647.1	0						AC138647.1	ENSG00000226490.2
AC138696.1	0.0993928	1.11391	6.66256	0.167189	0.867221	0.995758	AC138696.1	ENSG00000264668.1
AC138811.2	5.45451	0.131544	0.71334	0.184406	0.853695	0.995758	AC138811.2	ENSG00000260342.2
AC138894.1	1.50889	-2.55518	1.77132	-1.44253	0.149153	0.810368	AC138894.1	ENSG00000261832.6
AC139491.7	0						AC139491.7	ENSG00000285476.1
AC139530.2	0.0300927	0.152325	6.66256	0.0228628	0.98176	0.995758	AC139530.2	ENSG00000262660.1
AC140504.1	0						AC140504.1	ENSG00000261130.5
AC142391.1	0						AC142391.1	ENSG00000279686.1
AC144573.1	0						AC144573.1	ENSG00000285880.1
AC187653.1	0.0296174	-0.80945	6.66256	-0.121492	0.903301	0.995758	AC187653.1	ENSG00000248767.2
AC233723.1	0.59716	-0.713369	2.89267	-0.246613	0.805208	0.995758	AC233723.1	ENSG00000262165.2
AC233992.2	15.0762	-0.125554	0.433905	-0.289358	0.772307	0.995758	AC233992.2	ENSG00000271698.1
AC235565.2	0						AC235565.2	ENSG00000284800.1
AC239799.1	0.0270177	1.11387	6.66256	0.167183	0.867226	0.995758	AC239799.1	ENSG00000213240.8
AC243547.3	0.0404753	0.152325	6.66256	0.0228628	0.98176	0.995758	AC243547.3	ENSG00000280778.1
AC243756.1	0.101287	0.152368	6.66256	0.0228692	0.981755	0.995758	AC243756.1	ENSG00000270339.3
AC243967.1	0						AC243967.1	ENSG00000267881.1
AC244197.3	132.766	0.0967536	0.252399	0.383336	0.701471	0.995758	AC244197.3	ENSG00000241489.7
AC244517.10	3.3837	0.0611391	0.93374	0.0654776	0.947794	0.995758	AC244517.10	ENSG00000279983.1
AC245033.1	1.22862	1.94389	2.21485	0.877663	0.380127	0.995758	AC245033.1	ENSG00000260836.2
AC245748.1	0						AC245748.1	ENSG00000267173.1
AC253536.7	0.429321	0.81144	6.17956	0.13131	0.89553	0.995758	AC253536.7	ENSG00000285762.1
ACAA1	540.376	0.0296481	0.108381	0.273553	0.784428	0.995758	ACAA1	ENSG00000060971.17
ACAA2	882.368	-0.000519447	0.110329	-0.00470815	0.996243	0.998736	ACAA2	ENSG00000167315.17
ACACA	2573.63	0.0330412	0.148583	0.222375	0.824022	0.995758	ACACA	ENSG00000278540.4
ACACB	244.454	-0.158766	0.156313	-1.01569	0.309776	0.995758	ACACB	ENSG00000076555.15
ACAD10	602.943	0.026747	0.0766089	0.349137	0.726986	0.995758	ACAD10	ENSG00000111271.14
ACAD11	208.943	0.202636	0.126519	1.60162	0.109239	0.735579	ACAD11	ENSG00000240303.7
ACAD8	860.277	-0.282964	0.0894815	-3.16226	0.00156549	0.0519449	ACAD8	ENSG00000151498.11
ACAD9	1070.86	-0.026393	0.0719186	-0.366984	0.713631	0.995758	ACAD9	ENSG00000177646.18
ACADL	2.34292	0.37988	1.2074	0.314627	0.753045	0.995758	ACADL	ENSG00000115361.7
ACADM	565.416	0.0781112	0.106741	0.73178	0.464303	0.995758	ACADM	ENSG00000117054.13
ACADS	107.673	0.249586	0.194102	1.28585	0.198495	0.887948	ACADS	ENSG00000122971.8
ACADSB	483.555	0.0114089	0.11301	0.100955	0.919587	0.995758	ACADSB	ENSG00000196177.12
ACADVL	4717.72	-0.10138	0.0883861	-1.14702	0.251374	0.94477	ACADVL	ENSG00000072778.19
ACAN	0.124969	0.152364	6.66256	0.0228686	0.981755	0.995758	ACAN	ENSG00000157766.16
ACAP1	13.3256	-0.621895	0.498008	-1.24876	0.211751	0.903272	ACAP1	ENSG00000072818.11
ACAP2	1412.08	0.0400453	0.119318	0.335619	0.737158	0.995758	ACAP2	ENSG00000114331.13
ACAP3	3307.77	-0.0681204	0.0774288	-0.87978	0.378978	0.995758	ACAP3	ENSG00000131584.18
ACAT1	1310.47	0.00117883	0.0972071	0.012127	0.990324	0.997001	ACAT1	ENSG00000075239.13
ACAT2	1691.36	0.233452	0.106494	2.19217	0.0283671	0.379727	ACAT2	ENSG00000120437.8
ACBD3	1087.78	0.242323	0.0696371	3.4798	0.000501797	0.0209353	ACBD3	ENSG00000182827.8
ACBD4	112.844	-0.41539	0.202774	-2.04853	0.0405079	0.460298	ACBD4	ENSG00000181513.14
ACBD5	1031.56	-0.027404	0.0755777	-0.362594	0.716908	0.995758	ACBD5	ENSG00000107897.18
ACBD6	2952.93	-0.00419019	0.109492	-0.0382694	0.969473	0.995758	ACBD6	ENSG00000230124.7
ACBD7	106.859	0.276502	0.218217	1.2671	0.205121	0.896386	ACBD7	ENSG00000176244.6
ACCS	363.387	-0.0855151	0.0962654	-0.888327	0.374365	0.995758	ACCS	ENSG00000110455.13
ACCSL	0.464135	1.11405	3.8806	0.287083	0.774049	0.995758	ACCSL	ENSG00000205126.2
ACD	717.596	-0.098429	0.0908035	-1.08398	0.278375	0.975253	ACD	ENSG00000102977.14
ACE	446.858	-0.119801	0.121871	-0.983009	0.325603	0.995758	ACE	ENSG00000159640.15
ACE2	0.0939534	0.152366	6.66256	0.022869	0.981755	0.995758	ACE2	ENSG00000130234.10
ACER1	0.0303279	0.152325	6.66256	0.0228628	0.98176	0.995758	ACER1	ENSG00000167769.4
ACER2	20.0055	0.0803328	0.403161	0.199257	0.842062	0.995758	ACER2	ENSG00000177076.5
ACER3	465.562	0.0406147	0.11634	0.349104	0.727012	0.995758	ACER3	ENSG00000078124.11
ACHE	848.79	-0.216749	0.0873807	-2.48052	0.0131192	0.241945	ACHE	ENSG00000087085.14
ACIN1	5280.28	-0.118749	0.0415601	-2.85728	0.00427289	0.111213	ACIN1	ENSG00000100813.14
ACKR1	110.301	0.13399	0.219664	0.609978	0.541876	0.995758	ACKR1	ENSG00000213088.10
ACKR2	1.16655	2.37027	1.73425	1.36674	0.171706	0.84998	ACKR2	ENSG00000144648.15
ACKR3	0.121929	-2.29921	6.61004	-0.347836	0.727963	0.995758	ACKR3	ENSG00000144476.5
ACKR4	2.59675	-0.697756	1.28316	-0.543781	0.586592	0.995758	ACKR4	ENSG00000129048.6
ACLY	8416.47	-0.0281365	0.0911664	-0.308628	0.757604	0.995758	ACLY	ENSG00000131473.16
ACMSD	2.68116	0.0792525	1.44437	0.0548699	0.956242	0.995758	ACMSD	ENSG00000153086.13
ACO1	646.318	0.0894973	0.071552	1.2508	0.211007	0.903272	ACO1	ENSG00000122729.18
ACO2	3178.06	0.0238431	0.0588446	0.405187	0.68534	0.995758	ACO2	ENSG00000100412.15
ACOD1	0.0624089	1.11389	6.66256	0.167186	0.867224	0.995758	ACOD1	ENSG00000102794.9
ACOT1	16.0166	0.339619	0.496751	0.68368	0.494177	0.995758	ACOT1	ENSG00000184227.7
ACOT11	82.4751	-0.21176	0.268409	-0.788947	0.430143	0.995758	ACOT11	ENSG00000162390.17
ACOT12	1.14338	3.30951	2.21137	1.49659	0.1345	0.7859	ACOT12	ENSG00000172497.8
ACOT13	130.768	0.00849674	0.176727	0.0480784	0.961654	0.995758	ACOT13	ENSG00000112304.10
ACOT2	402.531	-0.195612	0.112018	-1.74626	0.0807659	0.647687	ACOT2	ENSG00000119673.14
ACOT4	0.0330301	0.152325	6.66256	0.0228628	0.98176	0.995758	ACOT4	ENSG00000177465.4
ACOT6	0.0967848	0.152367	6.66256	0.0228691	0.981755	0.995758	ACOT6	ENSG00000205669.3
ACOT7	1145.85	0.0678699	0.101592	0.668062	0.504094	0.995758	ACOT7	ENSG00000097021.19
ACOT8	531.671	-0.0980874	0.118516	-0.827631	0.40788	0.995758	ACOT8	ENSG00000101473.16
ACOT9	628.498	0.0278701	0.088441	0.315127	0.752665	0.995758	ACOT9	ENSG00000123130.16
ACOX1	1764.87	-0.00328312	0.0607739	-0.0540219	0.956918	0.995758	ACOX1	ENSG00000161533.11
ACOX2	2.19771	-2.96109	1.99081	-1.48737	0.136916	0.790779	ACOX2	ENSG00000168306.12
ACOX3	202.87	-0.0728086	0.12749	-0.571092	0.567937	0.995758	ACOX3	ENSG00000087008.15
ACOXL	1.52405	-1.35744	1.84574	-0.735446	0.462068	0.995758	ACOXL	ENSG00000153093.18
ACP1	1749.04	0.0404159	0.092543	0.436725	0.662311	0.995758	ACP1	ENSG00000143727.15
ACP2	746.38	-0.0559183	0.0971599	-0.575528	0.564934	0.995758	ACP2	ENSG00000134575.9
ACP4	0.0999394	2.62062	6.60995	0.396466	0.691761	0.995758	ACP4	ENSG00000142513.5
ACP5	63.6219	-0.354168	0.209952	-1.6869	0.0916229	0.686253	ACP5	ENSG00000102575.11
ACP6	804.539	-0.284322	0.0730609	-3.89157	9.95979e-05	0.00536505	ACP6	ENSG00000162836.11
ACP7	0						ACP7	ENSG00000183760.10
ACPP	0.27202	0.152404	5.7903	0.0263205	0.979002	0.995758	ACPP	ENSG00000014257.15
ACR	0						ACR	ENSG00000100312.10
ACRBP	5.68309	0.810926	0.90936	0.891755	0.372524	0.995758	ACRBP	ENSG00000111644.7
ACRV1	3.87286	-0.571179	0.81584	-0.700111	0.483858	0.995758	ACRV1	ENSG00000134940.13
ACSBG1	328.124	0.464948	0.111484	4.17052	3.039e-05	0.0018675	ACSBG1	ENSG00000103740.9
ACSBG2	1.03832	0.38291	2.27557	0.16827	0.866371	0.995758	ACSBG2	ENSG00000130377.13
ACSF2	30.7883	-0.152672	0.319114	-0.478424	0.632349	0.995758	ACSF2	ENSG00000167107.12
ACSF3	364.595	0.0322917	0.0869456	0.371402	0.710338	0.995758	ACSF3	ENSG00000176715.16
ACSL1	899.056	0.0139519	0.0821662	0.169801	0.865166	0.995758	ACSL1	ENSG00000151726.13
ACSL3	1304.67	0.183879	0.0676135	2.71956	0.00653687	0.152912	ACSL3	ENSG00000123983.13
ACSL4	1483.02	0.126982	0.0794486	1.59829	0.109978	0.73613	ACSL4	ENSG00000068366.19
ACSL5	0.563989	1.11407	2.91109	0.382697	0.701944	0.995758	ACSL5	ENSG00000197142.10
ACSL6	6.3074	-1.27139	0.813076	-1.56368	0.117894	0.751043	ACSL6	ENSG00000164398.12
ACSM1	0						ACSM1	ENSG00000166743.9
ACSM2A	0						ACSM2A	ENSG00000183747.11
ACSM2B	0						ACSM2B	ENSG00000066813.14
ACSM3	34.5807	-0.0885322	0.331102	-0.267387	0.789171	0.995758	ACSM3	ENSG00000005187.11
ACSM4	0.034078	0.152325	6.66256	0.0228628	0.98176	0.995758	ACSM4	ENSG00000215009.5
ACSM5	0						ACSM5	ENSG00000183549.10
ACSM6	0						ACSM6	ENSG00000173124.14
ACSS1	366.395	-0.222662	0.0980798	-2.27022	0.0231945	0.339636	ACSS1	ENSG00000154930.14
ACSS2	379.502	-0.0154562	0.0986501	-0.156677	0.875499	0.995758	ACSS2	ENSG00000131069.19
ACSS3	47.9658	-0.0105709	0.31016	-0.0340823	0.972812	0.995758	ACSS3	ENSG00000111058.7
ACTA1	3.64787	0.1589	0.914771	0.173705	0.862097	0.995758	ACTA1	ENSG00000143632.14
ACTA2	180.36	0.397201	0.137801	2.88242	0.00394629	0.105713	ACTA2	ENSG00000107796.13
ACTB	44727.6	0.291308	0.0857962	3.39535	0.000685418	0.0270701	ACTB	ENSG00000075624.14
ACTBL2	2.3043	0.545718	1.60132	0.340792	0.73326	0.995758	ACTBL2	ENSG00000169067.3
ACTC1	1.14391	-1.71136	2.43876	-0.701732	0.482846	0.995758	ACTC1	ENSG00000159251.7
ACTG1	51000.4	0.406811	0.040492	10.0467	9.49886e-24	2.7405e-21	ACTG1	ENSG00000184009.11
ACTG2	0.180043	1.36743	6.62157	0.206511	0.836392	0.995758	ACTG2	ENSG00000163017.13
ACTL10	9.26772	-0.778492	0.717614	-1.08483	0.277995	0.974567	ACTL10	ENSG00000182584.4
ACTL6A	1485.61	0.0405804	0.0699827	0.579863	0.562007	0.995758	ACTL6A	ENSG00000136518.16
ACTL6B	568.521	-0.0518895	0.140384	-0.369626	0.711661	0.995758	ACTL6B	ENSG00000077080.9
ACTL7A	0.100243	-0.809408	6.66256	-0.121486	0.903306	0.995758	ACTL7A	ENSG00000187003.6
ACTL7B	0.134408	0.152385	6.66256	0.0228718	0.981753	0.995758	ACTL7B	ENSG00000148156.7
ACTL8	8.00678	0.952122	0.722494	1.31783	0.187561	0.87303	ACTL8	ENSG00000117148.7
ACTL9	0						ACTL9	ENSG00000181786.4
ACTN1	4198.27	0.0192218	0.115169	0.166902	0.867448	0.995758	ACTN1	ENSG00000072110.13
ACTN2	2.62173	0.285236	0.968974	0.29437	0.768475	0.995758	ACTN2	ENSG00000077522.12
ACTN3	0.473562	-2.203	5.05163	-0.436096	0.662767	0.995758	ACTN3	ENSG00000248746.5
ACTN4	2479.01	-0.0340851	0.0992927	-0.343279	0.731388	0.995758	ACTN4	ENSG00000130402.11
ACTR10	1164.3	-0.0316524	0.110537	-0.28635	0.77461	0.995758	ACTR10	ENSG00000131966.13
ACTR1A	3648.52	0.0185356	0.0552015	0.335782	0.737036	0.995758	ACTR1A	ENSG00000138107.12
ACTR1B	1495.92	-0.109927	0.0724975	-1.51629	0.129446	0.774981	ACTR1B	ENSG00000115073.7
ACTR2	5142.75	0.0581008	0.0737628	0.787671	0.430889	0.995758	ACTR2	ENSG00000138071.13
ACTR3	3087.51	0.0771851	0.063785	1.21008	0.226247	0.922203	ACTR3	ENSG00000115091.11
ACTR3B	487.083	0.010233	0.112995	0.0905619	0.927841	0.995758	ACTR3B	ENSG00000133627.17
ACTR3C	52.4297	-0.0883266	0.225998	-0.390829	0.695923	0.995758	ACTR3C	ENSG00000106526.10
ACTR5	240.409	0.109275	0.119471	0.914655	0.360373	0.995758	ACTR5	ENSG00000101442.9
ACTR6	558.616	0.212253	0.14322	1.48201	0.138338	0.791002	ACTR6	ENSG00000075089.9
ACTR8	889.883	-0.113141	0.0840818	-1.34561	0.178428	0.859725	ACTR8	ENSG00000113812.13
ACTRT1	0						ACTRT1	ENSG00000123165.8
ACTRT2	0						ACTRT2	ENSG00000169717.6
ACTRT3	69.7766	0.165381	0.196754	0.84055	0.4006	0.995758	ACTRT3	ENSG00000184378.2
ACVR1	545.323	-0.151814	0.0861695	-1.7618	0.0781027	0.642297	ACVR1	ENSG00000115170.13
ACVR1B	1309.28	-0.0582272	0.0859761	-0.677249	0.498248	0.995758	ACVR1B	ENSG00000135503.12
ACVR1C	3.62626	-1.53827	1.41986	-1.0834	0.278633	0.975278	ACVR1C	ENSG00000123612.15
ACVR2A	198.629	-0.0979929	0.125205	-0.782659	0.433827	0.995758	ACVR2A	ENSG00000121989.14
ACVR2B	1164.23	-0.433527	0.1774	-2.44379	0.0145338	0.259323	ACVR2B	ENSG00000114739.13
ACVRL1	4.18269	0.539861	1.02909	0.524599	0.599862	0.995758	ACVRL1	ENSG00000139567.12
ACY1	113.408	-0.078834	0.17139	-0.459968	0.645539	0.995758	ACY1	ENSG00000243989.8
ACY3	0.351122	1.92624	5.42904	0.354803	0.722737	0.995758	ACY3	ENSG00000132744.7
ACYP1	114.895	0.137831	0.21115	0.652765	0.513908	0.995758	ACYP1	ENSG00000119640.8
ACYP2	206.556	-0.173388	0.214211	-0.809424	0.418271	0.995758	ACYP2	ENSG00000170634.12
AD000671.1	1.50088	0.739852	1.67247	0.442371	0.658221	0.995758	AD000671.1	ENSG00000188223.9
AD000671.2	0.156428	0.152176	6.66256	0.0228404	0.981778	0.995758	AD000671.2	ENSG00000267120.3
ADA	77.4394	0.190521	0.181232	1.05125	0.293142	0.986472	ADA	ENSG00000196839.12
ADA2	1.49117	-2.27434	1.81974	-1.24981	0.211367	0.903272	ADA2	ENSG00000093072.16
ADAD1	0						ADAD1	ENSG00000164113.10
ADAD2	0.25635	1.11396	6.66256	0.167197	0.867215	0.995758	ADAD2	ENSG00000140955.10
ADAL	195.773	-0.128478	0.135536	-0.947921	0.34317	0.995758	ADAL	ENSG00000168803.15
ADAM10	1620.64	-0.0340335	0.0805514	-0.422507	0.672655	0.995758	ADAM10	ENSG00000137845.14
ADAM11	113.288	0.0961549	0.168573	0.570404	0.568404	0.995758	ADAM11	ENSG00000073670.13
ADAM12	1.42484	0.80831	1.13306	0.713387	0.475606	0.995758	ADAM12	ENSG00000148848.14
ADAM15	4070.76	-0.0368781	0.0708585	-0.520448	0.602752	0.995758	ADAM15	ENSG00000143537.13
ADAM17	753.703	0.086349	0.0916864	0.941786	0.346302	0.995758	ADAM17	ENSG00000151694.13
ADAM18	0						ADAM18	ENSG00000168619.15
ADAM19	1.49238	2.63719	1.79714	1.46743	0.142258	0.798078	ADAM19	ENSG00000135074.15
ADAM2	0						ADAM2	ENSG00000104755.14
ADAM20	2.04272	0.235011	1.25168	0.187756	0.851068	0.995758	ADAM20	ENSG00000134007.3
ADAM21	1.60235	1.87288	1.48161	1.26408	0.206201	0.897434	ADAM21	ENSG00000139985.6
ADAM22	3202.03	-0.058987	0.127877	-0.46128	0.644598	0.995758	ADAM22	ENSG00000008277.14
ADAM23	900.417	0.0167416	0.0902714	0.185459	0.852869	0.995758	ADAM23	ENSG00000114948.12
ADAM28	0.296221	-0.823384	6.63235	-0.124147	0.901199	0.995758	ADAM28	ENSG00000042980.12
ADAM29	0						ADAM29	ENSG00000168594.15
ADAM30	0						ADAM30	ENSG00000134249.6
ADAM32	1.27145	2.9257	2.00727	1.45755	0.144963	0.800128	ADAM32	ENSG00000197140.14
ADAM33	0.26135	0.152438	6.66256	0.0228798	0.981746	0.995758	ADAM33	ENSG00000149451.17
ADAM7	0.0338759	0.152325	6.66256	0.0228628	0.98176	0.995758	ADAM7	ENSG00000069206.15
ADAM8	22.6238	-0.601612	0.455794	-1.31992	0.186861	0.87203	ADAM8	ENSG00000151651.15
ADAM9	568.649	0.040213	0.102675	0.391655	0.695313	0.995758	ADAM9	ENSG00000168615.11
ADAMDEC1	0						ADAMDEC1	ENSG00000134028.14
ADAMTS1	438.576	1.61957	0.114384	14.1591	1.64107e-45	7.98123e-43	ADAMTS1	ENSG00000154734.14
ADAMTS10	24.7208	0.197069	0.349334	0.564129	0.572666	0.995758	ADAMTS10	ENSG00000142303.13
ADAMTS12	0.647307	-2.20956	3.45112	-0.640243	0.522014	0.995758	ADAMTS12	ENSG00000151388.10
ADAMTS13	695.931	-0.199932	0.0875758	-2.28296	0.022433	0.33408	ADAMTS13	ENSG00000160323.18
ADAMTS14	21.5848	-0.0100686	0.365415	-0.0275539	0.978018	0.995758	ADAMTS14	ENSG00000138316.10
ADAMTS15	10.345	1.06794	0.523053	2.04174	0.0411776	0.464804	ADAMTS15	ENSG00000166106.3
ADAMTS16	2.00792	-1.43188	1.28067	-1.11806	0.26354	0.9608	ADAMTS16	ENSG00000145536.15
ADAMTS17	749.674	-0.171258	0.134615	-1.27221	0.203298	0.894011	ADAMTS17	ENSG00000140470.13
ADAMTS18	0.0899639	-2.31645	6.60942	-0.350478	0.72598	0.995758	ADAMTS18	ENSG00000140873.15
ADAMTS19	0.0693831	0.152345	6.66256	0.0228658	0.981757	0.995758	ADAMTS19	ENSG00000145808.9
ADAMTS2	9.66099	-0.41896	0.784933	-0.533752	0.593513	0.995758	ADAMTS2	ENSG00000087116.15
ADAMTS20	42.4792	0.254879	0.343706	0.741562	0.458353	0.995758	ADAMTS20	ENSG00000173157.16
ADAMTS3	162.218	-0.0530207	0.176408	-0.300557	0.763752	0.995758	ADAMTS3	ENSG00000156140.9
ADAMTS4	20.9661	0.45204	0.384351	1.17611	0.23955	0.9376	ADAMTS4	ENSG00000158859.9
ADAMTS5	40.8059	0.0737055	0.288416	0.255553	0.798296	0.995758	ADAMTS5	ENSG00000154736.5
ADAMTS6	1.36196	-0.974939	1.50296	-0.648681	0.516545	0.995758	ADAMTS6	ENSG00000049192.14
ADAMTS7	1686.31	-0.157711	0.0918354	-1.71733	0.0859198	0.664889	ADAMTS7	ENSG00000136378.14
ADAMTS8	0.522476	-2.46244	3.88215	-0.634297	0.525887	0.995758	ADAMTS8	ENSG00000134917.9
ADAMTS9	148.459	-0.0136571	0.211467	-0.0645825	0.948506	0.995758	ADAMTS9	ENSG00000163638.13
ADAMTSL1	74.3993	0.137154	0.21878	0.626905	0.530721	0.995758	ADAMTSL1	ENSG00000178031.16
ADAMTSL2	183.908	-0.223581	0.133382	-1.67624	0.0936906	0.692789	ADAMTSL2	ENSG00000197859.9
ADAMTSL3	0.579786	2.91269	2.68411	1.08516	0.27785	0.974554	ADAMTSL3	ENSG00000156218.12
ADAMTSL4	38.0343	1.32505	0.346018	3.82942	0.000128446	0.00674817	ADAMTSL4	ENSG00000143382.14
ADAMTSL5	2.95084	-3.03458	1.66855	-1.81869	0.0689591	0.606788	ADAMTSL5	ENSG00000185761.10
ADAP1	134.382	0.133701	0.199597	0.669856	0.502949	0.995758	ADAP1	ENSG00000105963.14
ADAP2	7.47779	-0.706282	0.74788	-0.944379	0.344976	0.995758	ADAP2	ENSG00000184060.10
ADAR	14833	-0.0784389	0.118519	-0.661828	0.508081	0.995758	ADAR	ENSG00000160710.16
ADARB1	981.045	-0.0253512	0.100848	-0.251381	0.80152	0.995758	ADARB1	ENSG00000197381.15
ADARB2	71.8648	-0.469134	0.235546	-1.99168	0.0464057	0.497429	ADARB2	ENSG00000185736.15
ADAT1	589.537	-0.0515007	0.237383	-0.216952	0.828246	0.995758	ADAT1	ENSG00000065457.10
ADAT2	277.606	-0.05043	0.117163	-0.430426	0.666885	0.995758	ADAT2	ENSG00000189007.15
ADAT3	244.093	0.138727	0.168057	0.825475	0.409102	0.995758	ADAT3	ENSG00000213638.5
ADCK1	112.059	-0.0696712	0.210125	-0.33157	0.740214	0.995758	ADCK1	ENSG00000063761.15
ADCK2	191.212	-0.153855	0.156369	-0.983921	0.325154	0.995758	ADCK2	ENSG00000133597.10
ADCK5	98.3128	-0.271406	0.245669	-1.10476	0.269263	0.9653	ADCK5	ENSG00000173137.11
ADCY1	485.345	0.0530747	0.156657	0.338796	0.734763	0.995758	ADCY1	ENSG00000164742.15
ADCY10	2.28872	0.514688	1.198	0.429622	0.66747	0.995758	ADCY10	ENSG00000143199.17
ADCY2	52.1618	-0.252628	0.250738	-1.00754	0.313676	0.995758	ADCY2	ENSG00000078295.16
ADCY3	602.091	-0.115623	0.121265	-0.953469	0.340353	0.995758	ADCY3	ENSG00000138031.14
ADCY4	1.50679	0.201967	1.61213	0.125279	0.900302	0.995758	ADCY4	ENSG00000129467.13
ADCY5	190.643	-0.296486	0.136007	-2.17993	0.0292629	0.386883	ADCY5	ENSG00000173175.14
ADCY6	2201.24	-0.0583058	0.0854947	-0.681981	0.495251	0.995758	ADCY6	ENSG00000174233.11
ADCY7	965.228	-0.0382842	0.117942	-0.324604	0.745481	0.995758	ADCY7	ENSG00000121281.12
ADCY8	0.0975253	0.152368	6.66256	0.0228692	0.981755	0.995758	ADCY8	ENSG00000155897.9
ADCY9	1124.3	-0.132603	0.154257	-0.85962	0.389998	0.995758	ADCY9	ENSG00000162104.9
ADCYAP1	718.781	0.284408	0.0830041	3.42643	0.000611578	0.0244373	ADCYAP1	ENSG00000141433.12
ADCYAP1R1	7157.7	-0.115926	0.133275	-0.869825	0.384396	0.995758	ADCYAP1R1	ENSG00000078549.14
ADD1	3477.84	0.0097734	0.0503451	0.194128	0.846076	0.995758	ADD1	ENSG00000087274.16
ADD2	3014.79	0.0155454	0.121093	0.128375	0.897852	0.995758	ADD2	ENSG00000075340.22
ADD3	926.934	0.208707	0.0961804	2.16996	0.0300099	0.392341	ADD3	ENSG00000148700.14
ADGB	0						ADGB	ENSG00000118492.16
ADGRA1	4.65239	-0.738718	0.696936	-1.05995	0.289167	0.985389	ADGRA1	ENSG00000197177.15
ADGRA2	649.207	-0.136046	0.0969664	-1.40303	0.160609	0.834914	ADGRA2	ENSG00000020181.17
ADGRA3	2295.05	-0.00173959	0.0674508	-0.0257905	0.979424	0.995758	ADGRA3	ENSG00000152990.13
ADGRB1	582.303	-0.0480273	0.102645	-0.467897	0.639858	0.995758	ADGRB1	ENSG00000181790.11
ADGRB2	1693.11	-0.134488	0.068462	-1.96441	0.0494822	0.512963	ADGRB2	ENSG00000121753.12
ADGRB3	201.016	-0.10694	0.134742	-0.793668	0.427389	0.995758	ADGRB3	ENSG00000135298.13
ADGRD1	448.213	-0.230589	0.124302	-1.85507	0.0635858	0.583423	ADGRD1	ENSG00000111452.12
ADGRD2	0.133232	0.152388	6.66256	0.0228722	0.981752	0.995758	ADGRD2	ENSG00000180264.11
ADGRE1	0.0296174	-0.80945	6.66256	-0.121492	0.903301	0.995758	ADGRE1	ENSG00000174837.14
ADGRE2	0.357676	0.152382	4.7587	0.0320217	0.974455	0.995758	ADGRE2	ENSG00000127507.17
ADGRE3	0						ADGRE3	ENSG00000131355.14
ADGRE5	426.312	-0.110345	0.100187	-1.1014	0.270723	0.967305	ADGRE5	ENSG00000123146.19
ADGRF1	0						ADGRF1	ENSG00000153292.15
ADGRF2	0.25501	-0.809353	6.66256	-0.121478	0.903313	0.995758	ADGRF2	ENSG00000164393.8
ADGRF3	7.26397	-1.00813	0.630913	-1.5979	0.110066	0.73613	ADGRF3	ENSG00000173567.14
ADGRF4	1.54431	-1.27405	2.02878	-0.627986	0.530013	0.995758	ADGRF4	ENSG00000153294.11
ADGRF5	0						ADGRF5	ENSG00000069122.18
ADGRG1	54.4936	-0.465484	0.282756	-1.64624	0.099714	0.707332	ADGRG1	ENSG00000205336.11
ADGRG2	1.692	-0.150812	1.42371	-0.105929	0.915638	0.995758	ADGRG2	ENSG00000173698.17
ADGRG3	0.0322098	0.152325	6.66256	0.0228628	0.98176	0.995758	ADGRG3	ENSG00000182885.16
ADGRG4	0.542933	-0.0515905	2.72537	-0.0189297	0.984897	0.99625	ADGRG4	ENSG00000156920.10
ADGRG5	0.435973	-0.809474	3.3978	-0.238235	0.811699	0.995758	ADGRG5	ENSG00000159618.15
ADGRG6	62.5006	-0.154383	0.240325	-0.642395	0.520617	0.995758	ADGRG6	ENSG00000112414.14
ADGRG7	0.125751	0.152385	6.66256	0.0228719	0.981752	0.995758	ADGRG7	ENSG00000144820.7
ADGRL1	9047.37	-0.138983	0.0701621	-1.98089	0.0476038	0.50377	ADGRL1	ENSG00000072071.16
ADGRL2	3444.2	-0.0244299	0.100379	-0.243378	0.807713	0.995758	ADGRL2	ENSG00000117114.19
ADGRL3	620.911	-0.0485835	0.142753	-0.340333	0.733606	0.995758	ADGRL3	ENSG00000150471.16
ADGRL4	0.0611692	0.152346	6.66256	0.022866	0.981757	0.995758	ADGRL4	ENSG00000162618.13
ADGRV1	0.316691	0.152478	6.64828	0.022935	0.981702	0.995758	ADGRV1	ENSG00000164199.17
ADH1A	0						ADH1A	ENSG00000187758.7
ADH1B	0.0296174	-0.80945	6.66256	-0.121492	0.903301	0.995758	ADH1B	ENSG00000196616.13
ADH1C	0						ADH1C	ENSG00000248144.5
ADH4	0.248203	2.03567	6.63589	0.306767	0.75902	0.995758	ADH4	ENSG00000198099.8
ADH5	2049.28	-0.0127447	0.0611138	-0.20854	0.834807	0.995758	ADH5	ENSG00000197894.10
ADH6	0.518004	2.61942	3.29994	0.79378	0.427324	0.995758	ADH6	ENSG00000172955.17
ADH7	0						ADH7	ENSG00000196344.11
ADHFE1	3.17191	0.836497	1.22273	0.684124	0.493897	0.995758	ADHFE1	ENSG00000147576.16
ADI1	1255.16	-0.0248458	0.130269	-0.190726	0.84874	0.995758	ADI1	ENSG00000182551.13
ADIG	0.130761	-0.809386	6.66256	-0.121483	0.903309	0.995758	ADIG	ENSG00000182035.11
ADIPOQ	1.18939	1.09892	1.62991	0.674219	0.500172	0.995758	ADIPOQ	ENSG00000181092.9
ADIPOR1	2953.15	0.071361	0.051764	1.37858	0.168024	0.845345	ADIPOR1	ENSG00000159346.12
ADIPOR2	1528.26	0.0672001	0.0791249	0.849292	0.395719	0.995758	ADIPOR2	ENSG00000006831.9
ADIRF	0						ADIRF	ENSG00000148671.13
ADK	1364.47	-0.0419758	0.107487	-0.390519	0.696153	0.995758	ADK	ENSG00000156110.13
ADM	63.6256	-1.21363	0.349373	-3.47374	0.00051326	0.021309	ADM	ENSG00000148926.9
ADM2	0.38153	2.03548	5.39346	0.377398	0.705878	0.995758	ADM2	ENSG00000128165.8
ADM5	25.5292	1.13343	0.349659	3.24152	0.00118894	0.0419878	ADM5	ENSG00000224420.3
ADNP	3887.82	-0.027236	0.0877479	-0.310389	0.756265	0.995758	ADNP	ENSG00000101126.16
ADNP2	667.444	0.212703	0.128195	1.65921	0.0970736	0.701664	ADNP2	ENSG00000101544.8
ADO	1122.61	0.0477149	0.0684131	0.697453	0.485519	0.995758	ADO	ENSG00000181915.4
ADORA1	123.859	0.121572	0.181861	0.668489	0.503821	0.995758	ADORA1	ENSG00000163485.16
ADORA2A	1.80867	-1.57553	1.46334	-1.07667	0.281627	0.976633	ADORA2A	ENSG00000128271.21
ADORA2B	294.142	-0.0679976	0.125447	-0.542044	0.587788	0.995758	ADORA2B	ENSG00000170425.3
ADORA3	0.254902	0.152448	6.66256	0.0228813	0.981745	0.995758	ADORA3	ENSG00000282608.1
ADPGK	1062.09	0.0183356	0.0864004	0.212216	0.831939	0.995758	ADPGK	ENSG00000159322.17
ADPRH	4.32102	0.467066	1.17183	0.398578	0.690205	0.995758	ADPRH	ENSG00000144843.11
ADPRHL1	304.198	0.0769657	0.107856	0.713596	0.475477	0.995758	ADPRHL1	ENSG00000153531.13
ADPRHL2	223.678	0.0446011	0.185118	0.240933	0.809607	0.995758	ADPRHL2	ENSG00000116863.10
ADPRM	204.038	0.0754409	0.140555	0.536737	0.591449	0.995758	ADPRM	ENSG00000170222.11
ADRA1A	10.8958	-0.537263	0.768949	-0.698698	0.48474	0.995758	ADRA1A	ENSG00000120907.17
ADRA1B	0.425137	0.152395	5.1718	0.0294666	0.976492	0.995758	ADRA1B	ENSG00000170214.4
ADRA1D	0.209358	0.152429	6.66256	0.0228784	0.981747	0.995758	ADRA1D	ENSG00000171873.7
ADRA2A	720.468	0.0964367	0.0954423	1.01042	0.312295	0.995758	ADRA2A	ENSG00000150594.6
ADRA2B	10.4006	0.857954	0.507072	1.69198	0.0906504	0.683152	ADRA2B	ENSG00000274286.1
ADRA2C	408.797	-0.112832	0.136934	-0.823985	0.409948	0.995758	ADRA2C	ENSG00000184160.7
ADRB1	0.321485	-1.7033	4.75479	-0.358229	0.720172	0.995758	ADRB1	ENSG00000043591.5
ADRB2	0.0642369	0.152343	6.66256	0.0228655	0.981758	0.995758	ADRB2	ENSG00000169252.5
ADRB3	0.144141	2.24817	6.62524	0.339334	0.734358	0.995758	ADRB3	ENSG00000188778.5
ADRM1	2331.83	0.059429	0.114192	0.520431	0.602763	0.995758	ADRM1	ENSG00000130706.12
ADSL	879.877	-0.0690032	0.108371	-0.63673	0.5243	0.995758	ADSL	ENSG00000239900.12
ADSS	2337.13	-0.00864767	0.0660587	-0.130909	0.895847	0.995758	ADSS	ENSG00000035687.9
ADSSL1	76.0545	-0.341519	0.181818	-1.87836	0.0603318	0.566447	ADSSL1	ENSG00000185100.10
ADTRP	0						ADTRP	ENSG00000111863.12
AEBP1	219.322	-0.0100615	0.142626	-0.0705444	0.94376	0.995758	AEBP1	ENSG00000106624.10
AEBP2	737.311	0.150069	0.0820453	1.82909	0.0673856	0.600755	AEBP2	ENSG00000139154.14
AEN	566.594	0.160075	0.10621	1.50715	0.131772	0.778411	AEN	ENSG00000181026.14
AES	8297.76	-0.0436027	0.105912	-0.411687	0.680569	0.995758	AES	ENSG00000104964.14
AF241726.2	0						AF241726.2	ENSG00000250349.3
AFAP1	3618.54	-0.101951	0.137531	-0.741297	0.458513	0.995758	AFAP1	ENSG00000196526.10
AFAP1L1	6.74092	0.279406	0.705975	0.395773	0.692272	0.995758	AFAP1L1	ENSG00000157510.13
AFAP1L2	16.4816	-0.71986	0.490413	-1.46787	0.14214	0.798078	AFAP1L2	ENSG00000169129.14
AFDN	2284.21	-0.0436237	0.110145	-0.396057	0.692063	0.995758	AFDN	ENSG00000130396.20
AFF1	1988.58	-0.0765772	0.169005	-0.453106	0.650472	0.995758	AFF1	ENSG00000172493.20
AFF2	0.927452	1.06923	2.76951	0.386074	0.699442	0.995758	AFF2	ENSG00000155966.13
AFF3	0.144452	0.152381	6.66256	0.0228712	0.981753	0.995758	AFF3	ENSG00000144218.18
AFF4	5333.07	0.082227	0.158182	0.519824	0.603186	0.995758	AFF4	ENSG00000072364.12
AFG1L	100.406	0.109806	0.198215	0.553976	0.579596	0.995758	AFG1L	ENSG00000135537.16
AFG3L2	978.489	0.086793	0.0991881	0.875035	0.381555	0.995758	AFG3L2	ENSG00000141385.9
AFM	0						AFM	ENSG00000079557.4
AFMID	377.483	-0.0692585	0.113771	-0.608755	0.542687	0.995758	AFMID	ENSG00000183077.15
AFP	0						AFP	ENSG00000081051.7
AFTPH	677.504	0.0267079	0.0975157	0.273883	0.784174	0.995758	AFTPH	ENSG00000119844.15
AGA	193.289	0.0999597	0.146155	0.683931	0.494018	0.995758	AGA	ENSG00000038002.8
AGAP1	1664.67	-0.127695	0.115111	-1.10933	0.267289	0.964694	AGAP1	ENSG00000157985.18
AGAP2	1531.45	-0.206361	0.0771187	-2.67589	0.00745317	0.167372	AGAP2	ENSG00000135439.11
AGAP3	2490.18	-0.0824233	0.112723	-0.731201	0.464656	0.995758	AGAP3	ENSG00000133612.18
AGAP4	156.066	0.0969209	0.183876	0.527098	0.598125	0.995758	AGAP4	ENSG00000188234.13
AGAP5	21.8675	-0.1819	0.3474	-0.523604	0.600554	0.995758	AGAP5	ENSG00000172650.13
AGAP6	374.258	0.0349967	0.0964515	0.362842	0.716723	0.995758	AGAP6	ENSG00000204149.10
AGAP9	24.7156	0.203951	0.381233	0.534978	0.592665	0.995758	AGAP9	ENSG00000204172.12
AGBL1	2.28366	-0.154186	1.41047	-0.109315	0.912952	0.995758	AGBL1	ENSG00000273540.3
AGBL2	0.170861	0.152374	6.66256	0.0228701	0.981754	0.995758	AGBL2	ENSG00000165923.15
AGBL3	9.3513	-0.586834	0.658891	-0.890639	0.373123	0.995758	AGBL3	ENSG00000146856.14
AGBL4	3.50652	-0.0385972	1.00563	-0.0383811	0.969384	0.995758	AGBL4	ENSG00000186094.16
AGBL5	382.563	0.129751	0.102165	1.27001	0.204081	0.895789	AGBL5	ENSG00000084693.15
AGER	89.518	0.338805	0.206738	1.63881	0.101252	0.711315	AGER	ENSG00000204305.13
AGFG1	1413.59	0.0666561	0.0761061	0.875832	0.381122	0.995758	AGFG1	ENSG00000173744.17
AGFG2	181.89	0.100424	0.162948	0.616292	0.537702	0.995758	AGFG2	ENSG00000106351.12
AGGF1	709.739	0.0579133	0.0841332	0.688353	0.491231	0.995758	AGGF1	ENSG00000164252.12
AGK	768.31	0.111786	0.097523	1.14625	0.251692	0.94477	AGK	ENSG00000006530.16
AGL	725.429	0.0473477	0.101189	0.467912	0.639847	0.995758	AGL	ENSG00000162688.16
AGMAT	0.787362	-2.21559	2.84725	-0.778151	0.43648	0.995758	AGMAT	ENSG00000116771.5
AGMO	0						AGMO	ENSG00000187546.13
AGO1	515.42	-0.10165	0.153801	-0.660922	0.508663	0.995758	AGO1	ENSG00000092847.11
AGO2	2252.07	-0.0431006	0.150779	-0.285853	0.774991	0.995758	AGO2	ENSG00000123908.11
AGO3	403.422	0.0833966	0.149629	0.557355	0.577285	0.995758	AGO3	ENSG00000126070.19
AGO4	285.537	0.0994154	0.118984	0.835535	0.403416	0.995758	AGO4	ENSG00000134698.10
AGPAT1	2355.03	-0.0889657	0.0564976	-1.57468	0.11533	0.747012	AGPAT1	ENSG00000204310.12
AGPAT2	176.592	-0.0250312	0.199454	-0.125499	0.900129	0.995758	AGPAT2	ENSG00000169692.12
AGPAT3	1365.56	0.0121774	0.0783181	0.155486	0.876438	0.995758	AGPAT3	ENSG00000160216.18
AGPAT4	948.489	-0.207147	0.0790979	-2.61886	0.00882232	0.187213	AGPAT4	ENSG00000026652.13
AGPAT5	1672.15	0.0751449	0.0694086	1.08265	0.278966	0.975278	AGPAT5	ENSG00000155189.11
AGPS	1335.32	0.115258	0.0897119	1.28476	0.198877	0.887948	AGPS	ENSG00000018510.14
AGR2	0.135526	0.152367	6.66256	0.0228691	0.981755	0.995758	AGR2	ENSG00000106541.11
AGR3	0						AGR3	ENSG00000173467.8
AGRN	3988.34	-0.165783	0.0862212	-1.92276	0.0545102	0.536964	AGRN	ENSG00000188157.14
AGRP	0.0932293	0.152359	6.66256	0.0228679	0.981756	0.995758	AGRP	ENSG00000159723.4
AGT	676.117	-0.0340049	0.112624	-0.301933	0.762703	0.995758	AGT	ENSG00000135744.7
AGTPBP1	1082.46	0.0379785	0.0883486	0.429871	0.667289	0.995758	AGTPBP1	ENSG00000135049.15
AGTR1	93.5964	-0.0145583	0.178133	-0.0817269	0.934864	0.995758	AGTR1	ENSG00000144891.17
AGTR2	0						AGTR2	ENSG00000180772.6
AGTRAP	68.9133	0.216096	0.221522	0.975507	0.329309	0.995758	AGTRAP	ENSG00000177674.15
AGXT	0.0635795	0.152346	6.66256	0.022866	0.981757	0.995758	AGXT	ENSG00000172482.4
AGXT2	0						AGXT2	ENSG00000113492.13
AHCTF1	2132.94	0.0152933	0.0886719	0.172471	0.863067	0.995758	AHCTF1	ENSG00000153207.15
AHCY	4312.79	-0.0949671	0.0684192	-1.38802	0.165132	0.842658	AHCY	ENSG00000101444.12
AHCYL1	2458.53	-0.00536179	0.0944403	-0.0567744	0.954725	0.995758	AHCYL1	ENSG00000168710.17
AHCYL2	1049.8	-0.107236	0.134964	-0.794557	0.426871	0.995758	AHCYL2	ENSG00000158467.16
AHDC1	446.656	-0.177074	0.172026	-1.02934	0.303319	0.991669	AHDC1	ENSG00000126705.14
AHI1	737.816	-0.0522298	0.0837403	-0.623712	0.532817	0.995758	AHI1	ENSG00000135541.20
AHNAK	16798.2	-0.276485	0.178958	-1.54497	0.122353	0.760898	AHNAK	ENSG00000124942.13
AHNAK2	1340.01	-0.252464	0.20282	-1.24477	0.213216	0.90553	AHNAK2	ENSG00000185567.6
AHR	2.71782	-0.284021	1.11942	-0.253723	0.79971	0.995758	AHR	ENSG00000106546.13
AHRR	72.3584	-0.0879364	0.22007	-0.399585	0.689463	0.995758	AHRR	ENSG00000063438.16
AHSA1	2045	0.0457355	0.105347	0.434139	0.664187	0.995758	AHSA1	ENSG00000100591.7
AHSG	0						AHSG	ENSG00000145192.12
AHSP	0.0355681	0.152325	6.66256	0.0228628	0.98176	0.995758	AHSP	ENSG00000169877.9
AICDA	0						AICDA	ENSG00000111732.10
AIDA	810.561	0.00537121	0.0947718	0.0566752	0.954804	0.995758	AIDA	ENSG00000186063.12
AIF1	0.113981	0.152371	6.66256	0.0228697	0.981754	0.995758	AIF1	ENSG00000204472.12
AIF1L	1.91008	-0.590978	1.41948	-0.416334	0.677166	0.995758	AIF1L	ENSG00000126878.12
AIFM1	733.281	-0.0934832	0.0723591	-1.29193	0.19638	0.887591	AIFM1	ENSG00000156709.13
AIFM2	582.58	0.0142888	0.0927914	0.153988	0.877619	0.995758	AIFM2	ENSG00000042286.14
AIFM3	7.71931	-0.795973	0.674296	-1.18045	0.237821	0.935349	AIFM3	ENSG00000183773.15
AIG1	531.318	0.101233	0.0989704	1.02286	0.306373	0.994996	AIG1	ENSG00000146416.18
AIM2	4.29343	0.152287	2.15698	0.0706019	0.943715	0.995758	AIM2	ENSG00000163568.14
AIMP1	709.721	0.126594	0.0898689	1.40866	0.158937	0.832028	AIMP1	ENSG00000164022.16
AIMP2	935.531	0.0440961	0.13282	0.331999	0.73989	0.995758	AIMP2	ENSG00000106305.9
AIP	1298.83	-0.0178202	0.166448	-0.107062	0.91474	0.995758	AIP	ENSG00000110711.9
AIPL1	0						AIPL1	ENSG00000129221.15
AIRE	0.507258	0.15234	3.79464	0.0401461	0.967977	0.995758	AIRE	ENSG00000160224.16
AJAP1	150.712	-0.391643	0.173396	-2.25866	0.0239045	0.344249	AJAP1	ENSG00000196581.10
AJM1	821.57	-0.143649	0.128782	-1.11544	0.264661	0.962171	AJM1	ENSG00000232434.2
AJUBA	401.329	-0.0111445	0.10544	-0.105695	0.915824	0.995758	AJUBA	ENSG00000129474.15
AK1	708.657	-0.197711	0.128663	-1.53666	0.124377	0.762904	AK1	ENSG00000106992.18
AK2	913.726	0.111742	0.109601	1.01953	0.30795	0.995618	AK2	ENSG00000004455.16
AK3	918.534	0.0752945	0.104382	0.721337	0.470702	0.995758	AK3	ENSG00000147853.16
AK4	137.565	0.347954	0.221297	1.57234	0.115872	0.747374	AK4	ENSG00000162433.14
AK5	652.503	-0.0557744	0.0776997	-0.71782	0.472868	0.995758	AK5	ENSG00000154027.18
AK6	325.586	0.268061	0.177357	1.51142	0.130683	0.777232	AK6	ENSG00000085231.13
AK7	12.6397	0.630671	0.536903	1.17465	0.240136	0.938815	AK7	ENSG00000140057.8
AK8	1.89477	0.0145372	1.27949	0.0113617	0.990935	0.997085	AK8	ENSG00000165695.9
AK9	38.1209	0.0512871	0.314736	0.162953	0.870556	0.995758	AK9	ENSG00000155085.15
AKAIN1	0						AKAIN1	ENSG00000231824.3
AKAP1	1808.25	-0.180281	0.11006	-1.63802	0.101417	0.711867	AKAP1	ENSG00000121057.12
AKAP10	500.016	0.0289037	0.0896319	0.322471	0.747096	0.995758	AKAP10	ENSG00000108599.14
AKAP11	2753.06	-0.0304892	0.11525	-0.264548	0.791358	0.995758	AKAP11	ENSG00000023516.8
AKAP12	6066.54	-0.0597595	0.108285	-0.551873	0.581036	0.995758	AKAP12	ENSG00000131016.16
AKAP13	1527.25	-0.0569897	0.132057	-0.431553	0.666066	0.995758	AKAP13	ENSG00000170776.21
AKAP14	0.633859	-0.421275	2.12377	-0.198362	0.842762	0.995758	AKAP14	ENSG00000186471.12
AKAP17A	594.322	0.182588	0.0764272	2.38904	0.0168925	0.283574	AKAP17A	ENSG00000197976.11
AKAP2	7.13791	0.125957	0.820279	0.153554	0.877962	0.995758	AKAP2	ENSG00000241978.9
AKAP3	6.90879	-0.0855376	0.816495	-0.104762	0.916565	0.995758	AKAP3	ENSG00000111254.7
AKAP4	3.88523	-2.10477	1.15494	-1.82241	0.0683935	0.604776	AKAP4	ENSG00000147081.14
AKAP5	419.633	0.625272	0.121849	5.13154	2.87387e-07	2.68786e-05	AKAP5	ENSG00000179841.8
AKAP6	2924.34	-0.0735038	0.11962	-0.614479	0.538899	0.995758	AKAP6	ENSG00000151320.10
AKAP7	33.0989	0.0519453	0.277958	0.186882	0.851753	0.995758	AKAP7	ENSG00000118507.16
AKAP8	772.219	0.0630672	0.0684078	0.921929	0.356565	0.995758	AKAP8	ENSG00000105127.8
AKAP8L	1848.91	-0.332323	0.0933927	-3.55834	0.000373203	0.01663	AKAP8L	ENSG00000011243.17
AKAP9	1480.99	-0.0356388	0.152765	-0.233292	0.815535	0.995758	AKAP9	ENSG00000127914.16
AKIP1	164.99	-0.0269287	0.146011	-0.184429	0.853677	0.995758	AKIP1	ENSG00000166452.11
AKIRIN1	739.055	0.165031	0.0726519	2.27153	0.023115	0.339534	AKIRIN1	ENSG00000174574.15
AKIRIN2	1039.79	0.0290878	0.0867561	0.335283	0.737412	0.995758	AKIRIN2	ENSG00000135334.8
AKNA	356.748	-0.0203214	0.1582	-0.128454	0.89779	0.995758	AKNA	ENSG00000106948.16
AKNAD1	3.94986	-1.18883	0.929614	-1.27884	0.200952	0.891998	AKNAD1	ENSG00000162641.18
AKR1A1	906.68	0.075681	0.134421	0.563013	0.573426	0.995758	AKR1A1	ENSG00000117448.13
AKR1B1	1843.28	0.0206343	0.136228	0.151468	0.879606	0.995758	AKR1B1	ENSG00000085662.13
AKR1B10	0.098836	2.03561	6.63589	0.306758	0.759028	0.995758	AKR1B10	ENSG00000198074.9
AKR1B15	0						AKR1B15	ENSG00000227471.8
AKR1C1	75.5683	0.308181	0.267419	1.15243	0.249145	0.942999	AKR1C1	ENSG00000187134.13
AKR1C2	91.9251	0.151017	0.188949	0.799244	0.424149	0.995758	AKR1C2	ENSG00000151632.17
AKR1C3	88.4081	-0.254168	0.21441	-1.18543	0.235849	0.932465	AKR1C3	ENSG00000196139.13
AKR1C4	0.186174	-0.809365	6.66256	-0.12148	0.903311	0.995758	AKR1C4	ENSG00000198610.10
AKR1C8P	0.238322	1.11399	6.66256	0.167202	0.867211	0.995758	AKR1C8P	ENSG00000264006.8
AKR1D1	0.0388663	1.11387	6.66256	0.167183	0.867226	0.995758	AKR1D1	ENSG00000122787.14
AKR1E2	139.131	0.0309853	0.155107	0.199768	0.841662	0.995758	AKR1E2	ENSG00000165568.17
AKR7A2	323.924	-0.0954639	0.176486	-0.540914	0.588567	0.995758	AKR7A2	ENSG00000053371.12
AKR7A3	6.79282	-0.0617088	0.622099	-0.0991945	0.920984	0.995758	AKR7A3	ENSG00000162482.4
AKT1	3179.58	0.0553115	0.0673871	0.820802	0.411759	0.995758	AKT1	ENSG00000142208.16
AKT1S1	1057.2	-0.0690973	0.0930012	-0.742972	0.457499	0.995758	AKT1S1	ENSG00000204673.10
AKT2	3980.41	-0.0536433	0.0869471	-0.616965	0.537258	0.995758	AKT2	ENSG00000105221.16
AKT3	3333.82	0.122772	0.0992946	1.23644	0.216295	0.909527	AKT3	ENSG00000117020.16
AKTIP	362.247	0.0885074	0.143897	0.615076	0.538505	0.995758	AKTIP	ENSG00000166971.16
AL020996.2	0						AL020996.2	ENSG00000255054.3
AL021546.1	0.236167	2.2482	6.62524	0.339339	0.734355	0.995758	AL021546.1	ENSG00000111780.8
AL021997.3	0.261478	-0.809321	6.66256	-0.121473	0.903316	0.995758	AL021997.3	ENSG00000276302.1
AL022238.4	12.4222	-0.0589632	0.477188	-0.123564	0.901661	0.995758	AL022238.4	ENSG00000284431.1
AL022312.1	0						AL022312.1	ENSG00000285025.1
AL022318.4	0						AL022318.4	ENSG00000284554.2
AL024498.2	0						AL024498.2	ENSG00000272162.1
AL031281.2	6.29323	0.119131	0.70812	0.168236	0.866398	0.995758	AL031281.2	ENSG00000285721.1
AL031315.1	0.279974	0.152452	6.66256	0.0228819	0.981744	0.995758	AL031315.1	ENSG00000285733.1
AL031708.1	3.68139	0.260304	0.786469	0.330978	0.740661	0.995758	AL031708.1	ENSG00000261732.1
AL031777.3	77.284	-1.37218	0.276275	-4.96672	6.80931e-07	6.0168e-05	AL031777.3	ENSG00000282988.2
AL031847.2	0.206597	0.152423	6.66256	0.0228776	0.981748	0.995758	AL031847.2	ENSG00000285629.1
AL032819.3	4.98604	0.753384	1.13159	0.665772	0.505557	0.995758	AL032819.3	ENSG00000284395.1
AL033529.1	0.0295015	0.152325	6.66256	0.0228628	0.98176	0.995758	AL033529.1	ENSG00000254553.1
AL034430.1	0						AL034430.1	ENSG00000285508.1
AL034430.2	0						AL034430.2	ENSG00000285723.1
AL035078.4	0						AL035078.4	ENSG00000285283.1
AL035425.2	0						AL035425.2	ENSG00000260548.1
AL035460.1	0.233517	0.152421	6.66256	0.0228773	0.981748	0.995758	AL035460.1	ENSG00000241690.3
AL049557.1	0.816469	0.152328	2.86086	0.0532456	0.957536	0.995758	AL049557.1	ENSG00000284755.1
AL049629.2	0.122488	0.152377	6.66256	0.0228706	0.981753	0.995758	AL049629.2	ENSG00000284969.1
AL049634.2	0						AL049634.2	ENSG00000260861.6
AL049650.1	1.17088	-1.02447	1.90211	-0.538595	0.590166	0.995758	AL049650.1	ENSG00000256566.1
AL049697.1	0.81488	2.40234	2.37482	1.01159	0.311734	0.995758	AL049697.1	ENSG00000213204.8
AL049779.1	1.46235	0.252168	1.6789	0.150199	0.880608	0.995758	AL049779.1	ENSG00000258466.5
AL049839.2	0						AL049839.2	ENSG00000273259.3
AL049844.1	0						AL049844.1	ENSG00000257065.1
AL049844.3	0.0293693	0.152325	6.66256	0.0228628	0.98176	0.995758	AL049844.3	ENSG00000280148.1
AL080251.1	0						AL080251.1	ENSG00000255275.3
AL096711.2	394.536	-0.00246217	0.163827	-0.0150291	0.988009	0.996438	AL096711.2	ENSG00000255330.9
AL096814.1	0						AL096814.1	ENSG00000214732.2
AL096870.1	0.0303279	0.152325	6.66256	0.0228628	0.98176	0.995758	AL096870.1	ENSG00000258973.1
AL109811.4	0.179732	0.152413	6.66256	0.0228761	0.981749	0.995758	AL109811.4	ENSG00000277726.4
AL109827.1	0.192934	1.11398	6.31186	0.17649	0.859909	0.995758	AL109827.1	ENSG00000272897.5
AL110118.2	0.330168	-1.78136	4.75923	-0.374296	0.708184	0.995758	AL110118.2	ENSG00000259066.5
AL117339.5	11.5069	0.428779	0.574164	0.746789	0.455191	0.995758	AL117339.5	ENSG00000283930.1
AL117348.2	0						AL117348.2	ENSG00000255835.1
AL121578.2	0						AL121578.2	ENSG00000229674.2
AL121594.1	3.37844	0.602039	0.865837	0.695326	0.486851	0.995758	AL121594.1	ENSG00000258790.1
AL121722.1	0						AL121722.1	ENSG00000283932.1
AL121753.1	0.539767	1.57104	2.90015	0.54171	0.588018	0.995758	AL121753.1	ENSG00000261582.1
AL121758.1	0						AL121758.1	ENSG00000270299.1
AL121845.2	0						AL121845.2	ENSG00000273047.1
AL121845.3	97.7661	0.174506	0.214813	0.812363	0.416583	0.995758	AL121845.3	ENSG00000273154.3
AL121900.2	0.153408	-1.61722	6.64151	-0.243502	0.807617	0.995758	AL121900.2	ENSG00000284776.1
AL132671.2	0						AL132671.2	ENSG00000282218.1
AL132780.3	0						AL132780.3	ENSG00000259132.1
AL133352.1	12.5267	-0.568103	0.655153	-0.86713	0.385871	0.995758	AL133352.1	ENSG00000255339.6
AL133353.2	5.07327	0.591407	0.883101	0.669694	0.503053	0.995758	AL133353.2	ENSG00000285932.1
AL133410.3	0						AL133410.3	ENSG00000285645.1
AL133500.1	0.498447	0.152419	5.14583	0.02962	0.97637	0.995758	AL133500.1	ENSG00000285547.1
AL135905.2	411.739	0.0686383	0.174288	0.393822	0.693713	0.995758	AL135905.2	ENSG00000285976.1
AL136295.1	0.721746	-1.28266	2.73281	-0.469357	0.638814	0.995758	AL136295.1	ENSG00000254692.1
AL136295.3	0.0310764	0.152325	6.66256	0.0228628	0.98176	0.995758	AL136295.3	ENSG00000259371.2
AL136295.4	3.40136	0.433958	0.991106	0.437852	0.661494	0.995758	AL136295.4	ENSG00000259522.3
AL136295.5	59.8032	-0.109665	0.296273	-0.370149	0.711271	0.995758	AL136295.5	ENSG00000259529.1
AL136373.1	0						AL136373.1	ENSG00000282881.2
AL136454.1	16.1508	1.25687	0.684926	1.83505	0.0664979	0.596692	AL136454.1	ENSG00000231767.4
AL136531.2	0.356711	1.17746	4.69381	0.250853	0.801927	0.995758	AL136531.2	ENSG00000274322.1
AL138752.2	0						AL138752.2	ENSG00000255872.3
AL139011.2	4.83813	0.681001	1.21813	0.559053	0.576125	0.995758	AL139011.2	ENSG00000258465.7
AL139142.2	0.871417	0.152284	2.55642	0.0595692	0.952499	0.995758	AL139142.2	ENSG00000285777.1
AL139300.1	0.0922456	0.152367	6.66256	0.0228691	0.981755	0.995758	AL139300.1	ENSG00000256500.5
AL139353.1	13.0325	0.00116831	0.436013	0.00267952	0.997862	0.999271	AL139353.1	ENSG00000203546.7
AL157392.5	0.291085	-0.809304	6.66256	-0.12147	0.903318	0.995758	AL157392.5	ENSG00000282246.1
AL157935.2	70.035	-0.476859	0.239413	-1.99178	0.0463949	0.497429	AL157935.2	ENSG00000257524.6
AL159163.1	0						AL159163.1	ENSG00000249141.1
AL160269.1	0.134601	0.152387	6.66256	0.0228721	0.981752	0.995758	AL160269.1	ENSG00000285269.2
AL160272.2	0						AL160272.2	ENSG00000285082.1
AL162231.1	7.66385	-0.209208	0.695802	-0.300672	0.763664	0.995758	AL162231.1	ENSG00000187186.14
AL162231.3	0.0721605	0.152347	6.66256	0.0228661	0.981757	0.995758	AL162231.3	ENSG00000258728.1
AL162377.3	200.117	-0.0276841	0.135939	-0.203651	0.838626	0.995758	AL162377.3	ENSG00000285444.1
AL162417.1	0						AL162417.1	ENSG00000285245.1
AL162596.1	0						AL162596.1	ENSG00000285946.1
AL163195.3	0						AL163195.3	ENSG00000259060.7
AL163636.2	0.260951	2.96741	6.59882	0.449688	0.652936	0.995758	AL163636.2	ENSG00000259171.1
AL353572.3	0						AL353572.3	ENSG00000283205.1
AL353588.1	111.095	0.0568032	0.194712	0.29173	0.770493	0.995758	AL353588.1	ENSG00000272442.2
AL354761.1	0.0333131	1.11387	6.66256	0.167183	0.867226	0.995758	AL354761.1	ENSG00000236543.2
AL355102.2	0.134538	0.152387	6.66256	0.0228721	0.981752	0.995758	AL355102.2	ENSG00000258691.1
AL355312.5	2.24148	-2.06454	1.57509	-1.31074	0.189944	0.877752	AL355312.5	ENSG00000285991.1
AL355315.1	0						AL355315.1	ENSG00000249967.1
AL355916.2	0						AL355916.2	ENSG00000258989.1
AL355987.1	0						AL355987.1	ENSG00000204003.8
AL355987.3	1.03956	1.68875	2.18282	0.773656	0.439135	0.995758	AL355987.3	ENSG00000272896.1
AL357673.1	0.160732	1.11395	6.66256	0.167195	0.867216	0.995758	AL357673.1	ENSG00000256407.2
AL358075.4	0						AL358075.4	ENSG00000278139.1
AL358113.1	0.141072	0.152387	6.66256	0.0228721	0.981752	0.995758	AL358113.1	ENSG00000285130.1
AL358472.6	142.601	-0.132562	0.174942	-0.757746	0.448603	0.995758	AL358472.6	ENSG00000285641.1
AL358472.7	0.213758	0.152424	6.66256	0.0228777	0.981748	0.995758	AL358472.7	ENSG00000285779.1
AL359736.1	0						AL359736.1	ENSG00000273167.1
AL359922.1	0						AL359922.1	ENSG00000264545.1
AL360181.3	0.956327	0.0573545	2.11597	0.0271055	0.978376	0.995758	AL360181.3	ENSG00000254536.1
AL365205.1	76.9247	-0.213881	0.208514	-1.02574	0.305016	0.994611	AL365205.1	ENSG00000124593.16
AL365214.3	0						AL365214.3	ENSG00000281613.2
AL365232.1	0.353076	0.152431	6.66256	0.0228788	0.981747	0.995758	AL365232.1	ENSG00000243501.5
AL365273.2	0						AL365273.2	ENSG00000270099.1
AL391650.1	252.173	0.197808	0.211183	0.936668	0.348929	0.995758	AL391650.1	ENSG00000236782.7
AL445238.1	0						AL445238.1	ENSG00000285566.1
AL445685.3	0.0385671	0.152325	6.66256	0.0228628	0.98176	0.995758	AL445685.3	ENSG00000285839.1
AL445989.1	0						AL445989.1	ENSG00000237378.3
AL449266.1	0						AL449266.1	ENSG00000274068.1
AL451007.3	0						AL451007.3	ENSG00000284188.2
AL451062.3	1.86243	1.45016	1.60188	0.905289	0.365312	0.995758	AL451062.3	ENSG00000284989.1
AL512428.1	0						AL512428.1	ENSG00000282804.1
AL512506.3	0.0902781	0.152355	6.66256	0.0228674	0.981756	0.995758	AL512506.3	ENSG00000281883.1
AL512785.2	0.0340031	0.152325	6.66256	0.0228628	0.98176	0.995758	AL512785.2	ENSG00000254706.2
AL513165.2	1.39702	1.41997	1.48199	0.958153	0.337986	0.995758	AL513165.2	ENSG00000256966.6
AL583836.1	0						AL583836.1	ENSG00000276490.1
AL589666.1	0.249992	-0.809366	5.91328	-0.136873	0.891132	0.995758	AL589666.1	ENSG00000271793.1
AL590132.1	3.77992	0.620172	0.845549	0.733455	0.463281	0.995758	AL590132.1	ENSG00000284299.1
AL590764.2	0						AL590764.2	ENSG00000285171.1
AL591806.3	0						AL591806.3	ENSG00000270149.5
AL592490.1	0.108884	0.15236	6.66256	0.022868	0.981756	0.995758	AL592490.1	ENSG00000197991.11
AL603832.3	0.103896	0.152358	6.66256	0.0228678	0.981756	0.995758	AL603832.3	ENSG00000271810.5
AL645922.1	0						AL645922.1	ENSG00000244255.5
AL645941.2	0						AL645941.2	ENSG00000248993.1
AL662820.1	0.0372647	0.152325	6.66256	0.0228628	0.98176	0.995758	AL662820.1	ENSG00000285064.1
AL662884.4	5.66293	-0.528208	0.765882	-0.689672	0.490401	0.995758	AL662884.4	ENSG00000285085.1
AL662899.1	0						AL662899.1	ENSG00000204422.7
AL662899.2	18.4012	-0.0117974	0.418135	-0.0282144	0.977491	0.995758	AL662899.2	ENSG00000263020.6
AL669918.1	7.62908	-0.834576	0.758569	-1.1002	0.271246	0.968159	AL669918.1	ENSG00000250264.1
AL672043.1	0						AL672043.1	ENSG00000250719.1
AL672142.1	0						AL672142.1	ENSG00000251184.1
AL691442.1	0.488489	0.152411	5.09117	0.0299363	0.976118	0.995758	AL691442.1	ENSG00000251246.1
AL713999.1	0.0540355	1.77149	6.64971	0.266402	0.78993	0.995758	AL713999.1	ENSG00000273088.1
AL772284.2	0						AL772284.2	ENSG00000277535.2
AL807752.6	0						AL807752.6	ENSG00000279073.3
AL807752.7	0						AL807752.7	ENSG00000284341.1
AL845331.2	0						AL845331.2	ENSG00000259916.1
AL928654.3	0.140485	-2.61497	6.59977	-0.396222	0.691941	0.995758	AL928654.3	ENSG00000257341.5
AL929554.1	0						AL929554.1	ENSG00000261793.1
ALAD	745.582	-0.0790986	0.0918977	-0.860724	0.38939	0.995758	ALAD	ENSG00000148218.15
ALAS1	769.011	0.0151182	0.0680439	0.222183	0.824172	0.995758	ALAS1	ENSG00000023330.14
ALAS2	0.0684164	0.152344	6.66256	0.0228657	0.981757	0.995758	ALAS2	ENSG00000158578.20
ALB	0.181116	-0.809354	6.66256	-0.121478	0.903313	0.995758	ALB	ENSG00000163631.16
ALCAM	1889.37	-0.00819944	0.0800584	-0.102418	0.918425	0.995758	ALCAM	ENSG00000170017.12
ALDH16A1	934.314	-0.13131	0.117818	-1.11451	0.26506	0.962771	ALDH16A1	ENSG00000161618.9
ALDH18A1	1730.16	0.0189971	0.0553181	0.343415	0.731286	0.995758	ALDH18A1	ENSG00000059573.8
ALDH1A1	0.0971269	-0.809408	6.66256	-0.121486	0.903306	0.995758	ALDH1A1	ENSG00000165092.12
ALDH1A2	0						ALDH1A2	ENSG00000128918.14
ALDH1A3	65.2003	0.0475001	0.215776	0.220136	0.825765	0.995758	ALDH1A3	ENSG00000184254.16
ALDH1B1	916.896	-0.0211638	0.0758839	-0.278897	0.780324	0.995758	ALDH1B1	ENSG00000137124.7
ALDH1L1	0.449707	0.152278	3.65748	0.0416348	0.96679	0.995758	ALDH1L1	ENSG00000144908.13
ALDH1L2	845.954	0.0278105	0.186305	0.149274	0.881337	0.995758	ALDH1L2	ENSG00000136010.13
ALDH2	2114.88	-0.047271	0.0991819	-0.47661	0.63364	0.995758	ALDH2	ENSG00000111275.12
ALDH3A1	11.7336	-0.304626	0.55287	-0.550989	0.581641	0.995758	ALDH3A1	ENSG00000108602.17
ALDH3A2	1615.39	-0.0517758	0.0540441	-0.958028	0.338048	0.995758	ALDH3A2	ENSG00000072210.18
ALDH3B1	135.882	0.0213559	0.166145	0.128538	0.897724	0.995758	ALDH3B1	ENSG00000006534.15
ALDH3B2	0.0777325	2.24813	6.62525	0.339328	0.734363	0.995758	ALDH3B2	ENSG00000132746.14
ALDH4A1	167.703	-0.202663	0.148504	-1.3647	0.172349	0.850232	ALDH4A1	ENSG00000159423.16
ALDH5A1	301.391	0.0709335	0.0947592	0.748566	0.454119	0.995758	ALDH5A1	ENSG00000112294.12
ALDH6A1	171.664	0.279054	0.175101	1.59367	0.111009	0.737546	ALDH6A1	ENSG00000119711.12
ALDH7A1	2268.4	0.0410949	0.0668363	0.61486	0.538647	0.995758	ALDH7A1	ENSG00000164904.17
ALDH8A1	0.890423	1.1242	2.20288	0.510334	0.609817	0.995758	ALDH8A1	ENSG00000118514.13
ALDH9A1	2122.14	0.0316392	0.0603789	0.52401	0.600271	0.995758	ALDH9A1	ENSG00000143149.12
ALDOA	1472.73	-0.00666264	0.0790629	-0.0842701	0.932842	0.995758	ALDOA	ENSG00000149925.18
ALDOB	3.65711	0.16131	1.04579	0.154247	0.877415	0.995758	ALDOB	ENSG00000136872.18
ALDOC	1245.63	-0.0302843	0.0867451	-0.349118	0.727	0.995758	ALDOC	ENSG00000109107.13
ALG1	436.883	-0.099688	0.128778	-0.774109	0.438867	0.995758	ALG1	ENSG00000033011.12
ALG10	82.4021	0.0492321	0.244991	0.200955	0.840734	0.995758	ALG10	ENSG00000139133.6
ALG10B	344.269	-0.0693287	0.171554	-0.404121	0.686124	0.995758	ALG10B	ENSG00000175548.8
ALG11	331.19	-0.0884597	0.227835	-0.388261	0.697823	0.995758	ALG11	ENSG00000253710.3
ALG12	273.18	-0.105754	0.106201	-0.995792	0.319351	0.995758	ALG12	ENSG00000182858.13
ALG13	594.881	0.161734	0.0982245	1.64658	0.099645	0.707332	ALG13	ENSG00000101901.11
ALG14	104.526	0.261367	0.240418	1.08714	0.276976	0.973256	ALG14	ENSG00000172339.9
ALG1L	1.18005	-1.52533	1.71724	-0.888242	0.37441	0.995758	ALG1L	ENSG00000189366.9
ALG1L2	0.0360802	0.152325	6.66256	0.0228628	0.98176	0.995758	ALG1L2	ENSG00000251287.8
ALG2	479.067	0.127719	0.100896	1.26585	0.205566	0.896439	ALG2	ENSG00000119523.9
ALG3	704.344	0.0468647	0.0911955	0.513893	0.607327	0.995758	ALG3	ENSG00000214160.9
ALG5	579.973	0.0561826	0.13987	0.401678	0.687921	0.995758	ALG5	ENSG00000120697.8
ALG6	44.9646	0.232307	0.290854	0.798704	0.424462	0.995758	ALG6	ENSG00000088035.16
ALG8	433.354	0.00223248	0.0877232	0.0254492	0.979697	0.995758	ALG8	ENSG00000159063.12
ALG9	357.526	-0.043925	0.130016	-0.337844	0.73548	0.995758	ALG9	ENSG00000086848.14
ALK	101716	-0.020902	0.151822	-0.137674	0.890498	0.995758	ALK	ENSG00000171094.17
ALKAL1	0.0809505	0.152349	6.66256	0.0228665	0.981757	0.995758	ALKAL1	ENSG00000196711.8
ALKAL2	5.87295	1.35981	0.673026	2.02044	0.0433377	0.47924	ALKAL2	ENSG00000189292.15
ALKBH1	199.4	0.115005	0.127963	0.898735	0.368794	0.995758	ALKBH1	ENSG00000100601.9
ALKBH2	630.09	0.101138	0.140393	0.720388	0.471286	0.995758	ALKBH2	ENSG00000189046.10
ALKBH3	228.671	0.0718906	0.135533	0.53043	0.595814	0.995758	ALKBH3	ENSG00000166199.12
ALKBH4	258.551	-0.313294	0.169078	-1.85295	0.0638891	0.583423	ALKBH4	ENSG00000160993.3
ALKBH5	1215.69	-0.247329	0.065455	-3.77861	0.000157705	0.00801331	ALKBH5	ENSG00000091542.8
ALKBH6	298.817	-0.145954	0.116517	-1.25265	0.210333	0.903017	ALKBH6	ENSG00000239382.10
ALKBH7	443.75	0.157365	0.244541	0.643513	0.519891	0.995758	ALKBH7	ENSG00000125652.7
ALKBH8	241.682	-0.0890756	0.126396	-0.704734	0.480976	0.995758	ALKBH8	ENSG00000137760.14
ALLC	0.69717	-1.64165	2.67729	-0.613174	0.539761	0.995758	ALLC	ENSG00000151360.9
ALMS1	1124.92	0.0189718	0.174687	0.108605	0.913516	0.995758	ALMS1	ENSG00000116127.17
ALOX12	1.75133	1.85285	1.52096	1.21822	0.223142	0.919153	ALOX12	ENSG00000108839.11
ALOX12B	43.5438	-0.506902	0.254837	-1.98912	0.046688	0.499639	ALOX12B	ENSG00000179477.10
ALOX15	0.0621529	0.152346	6.66256	0.0228659	0.981757	0.995758	ALOX15	ENSG00000161905.12
ALOX15B	0.0671567	0.152346	6.66256	0.022866	0.981757	0.995758	ALOX15B	ENSG00000179593.15
ALOX5	0.24362	1.11396	6.66256	0.167197	0.867215	0.995758	ALOX5	ENSG00000012779.10
ALOX5AP	0						ALOX5AP	ENSG00000132965.9
ALOXE3	12.2547	-0.0998336	0.642722	-0.155329	0.876562	0.995758	ALOXE3	ENSG00000179148.9
ALPG	0						ALPG	ENSG00000163286.8
ALPI	0						ALPI	ENSG00000163295.4
ALPK1	368.575	0.216423	0.120122	1.80168	0.0715951	0.61519	ALPK1	ENSG00000073331.17
ALPK2	1.46802	-0.758348	1.55139	-0.488818	0.624971	0.995758	ALPK2	ENSG00000198796.6
ALPK3	1.30547	-1.08511	1.80645	-0.600686	0.548049	0.995758	ALPK3	ENSG00000136383.6
ALPL	1.60476	-1.05122	1.99688	-0.526432	0.598588	0.995758	ALPL	ENSG00000162551.13
ALPP	0.0310764	0.152325	6.66256	0.0228628	0.98176	0.995758	ALPP	ENSG00000163283.6
ALS2	861.247	0.0106113	0.104851	0.101204	0.919389	0.995758	ALS2	ENSG00000003393.14
ALS2CL	13.764	-0.0291816	0.501492	-0.0581896	0.953598	0.995758	ALS2CL	ENSG00000178038.16
ALS2CR12	1.51371	0.215609	1.93558	0.111392	0.911305	0.995758	ALS2CR12	ENSG00000155749.12
ALX1	162.389	0.157006	0.168752	0.93039	0.352169	0.995758	ALX1	ENSG00000180318.3
ALX3	96.3221	-0.178967	0.187723	-0.953354	0.340411	0.995758	ALX3	ENSG00000156150.7
ALX4	0.689813	1.93334	2.49651	0.774417	0.438684	0.995758	ALX4	ENSG00000052850.6
ALYREF	2885.61	0.14356	0.162749	0.882094	0.377726	0.995758	ALYREF	ENSG00000183684.7
AMACR	53.9431	-0.292238	0.257429	-1.13522	0.256285	0.949604	AMACR	ENSG00000242110.7
AMBN	0						AMBN	ENSG00000178522.14
AMBP	0.0296174	-0.80945	6.66256	-0.121492	0.903301	0.995758	AMBP	ENSG00000106927.11
AMBRA1	872.51	-0.0256965	0.11782	-0.2181	0.827351	0.995758	AMBRA1	ENSG00000110497.14
AMD1	2008.45	0.196599	0.0547118	3.59336	0.000326442	0.0149679	AMD1	ENSG00000123505.15
AMDHD1	1.0747	0.255121	1.86413	0.136858	0.891143	0.995758	AMDHD1	ENSG00000139344.7
AMDHD2	857.369	-0.144248	0.142025	-1.01565	0.309795	0.995758	AMDHD2	ENSG00000162066.15
AMELX	0.338207	0.152398	6.66256	0.0228737	0.981751	0.995758	AMELX	ENSG00000125363.14
AMELY	0						AMELY	ENSG00000099721.13
AMER1	773.449	-0.119866	0.165878	-0.722616	0.469916	0.995758	AMER1	ENSG00000184675.10
AMER2	0.635711	-0.588512	2.50029	-0.235377	0.813916	0.995758	AMER2	ENSG00000165566.12
AMER3	579.421	-0.290271	0.1096	-2.64845	0.00808611	0.177145	AMER3	ENSG00000178171.10
AMFR	882.698	0.0494024	0.0881148	0.560659	0.57503	0.995758	AMFR	ENSG00000159461.14
AMH	659.871	0.0757982	0.136493	0.555328	0.57867	0.995758	AMH	ENSG00000104899.7
AMHR2	0.878582	0.638515	1.94913	0.327589	0.743222	0.995758	AMHR2	ENSG00000135409.10
AMIGO1	64.2933	-0.553211	0.244499	-2.26264	0.0236581	0.341529	AMIGO1	ENSG00000181754.6
AMIGO2	0.0388663	1.11387	6.66256	0.167183	0.867226	0.995758	AMIGO2	ENSG00000139211.6
AMIGO3	0.546084	-0.809469	3.16967	-0.25538	0.79843	0.995758	AMIGO3	ENSG00000176020.8
AMMECR1	469.653	0.0582989	0.128309	0.454363	0.649568	0.995758	AMMECR1	ENSG00000101935.9
AMMECR1L	1285.37	0.116517	0.088566	1.3156	0.18831	0.874584	AMMECR1L	ENSG00000144233.9
AMN	209.768	-0.000812614	0.140111	-0.0057998	0.995372	0.998605	AMN	ENSG00000166126.10
AMN1	305.85	-0.00469053	0.150669	-0.0311313	0.975165	0.995758	AMN1	ENSG00000151743.10
AMOT	180.764	0.0898162	0.168332	0.533566	0.593642	0.995758	AMOT	ENSG00000126016.15
AMOTL1	4985.05	-0.052111	0.125397	-0.41557	0.677725	0.995758	AMOTL1	ENSG00000166025.17
AMOTL2	0.750836	0.974201	2.41596	0.403236	0.686774	0.995758	AMOTL2	ENSG00000114019.14
AMPD1	0.164687	-1.71411	6.63609	-0.258302	0.796174	0.995758	AMPD1	ENSG00000116748.21
AMPD2	2253.85	-0.187175	0.076002	-2.46276	0.0137873	0.249401	AMPD2	ENSG00000116337.15
AMPD3	140.879	-0.471574	0.148074	-3.18473	0.00144891	0.0491302	AMPD3	ENSG00000133805.15
AMPH	3.52873	1.34599	0.953464	1.41168	0.158044	0.830218	AMPH	ENSG00000078053.16
AMT	32.9013	-0.0173129	0.346744	-0.04993	0.960178	0.995758	AMT	ENSG00000145020.15
AMTN	0						AMTN	ENSG00000187689.9
AMY1A	0						AMY1A	ENSG00000237763.9
AMY1B	0.0696461	0.152346	6.66256	0.022866	0.981757	0.995758	AMY1B	ENSG00000174876.16
AMY1C	0.0332976	0.152325	6.66256	0.0228628	0.98176	0.995758	AMY1C	ENSG00000187733.6
AMY2A	0.320875	0.15241	5.57168	0.0273544	0.978177	0.995758	AMY2A	ENSG00000243480.7
AMY2B	97.0374	-0.0956195	0.206229	-0.463657	0.642893	0.995758	AMY2B	ENSG00000240038.6
AMZ1	3.97962	-0.961342	0.944647	-1.01767	0.308833	0.995758	AMZ1	ENSG00000174945.13
AMZ2	835.729	-0.0216809	0.0958822	-0.22612	0.821108	0.995758	AMZ2	ENSG00000196704.11
ANAPC1	1245.27	-0.0241465	0.148707	-0.162377	0.871009	0.995758	ANAPC1	ENSG00000153107.12
ANAPC10	121.103	-0.00314244	0.185773	-0.0169155	0.986504	0.99625	ANAPC10	ENSG00000164162.13
ANAPC11	1814.01	0.025626	0.194472	0.131772	0.895165	0.995758	ANAPC11	ENSG00000141552.17
ANAPC13	1140.83	0.18116	0.133727	1.3547	0.175514	0.854859	ANAPC13	ENSG00000129055.12
ANAPC15	318.388	0.108813	0.203105	0.535746	0.592134	0.995758	ANAPC15	ENSG00000110200.8
ANAPC16	1568.36	0.120637	0.129966	0.928215	0.353296	0.995758	ANAPC16	ENSG00000166295.8
ANAPC2	1301.87	-0.0275864	0.103097	-0.267577	0.789025	0.995758	ANAPC2	ENSG00000176248.8
ANAPC4	460.24	-0.0608875	0.118854	-0.51229	0.608448	0.995758	ANAPC4	ENSG00000053900.10
ANAPC5	3859.33	-0.0990115	0.0436121	-2.27028	0.0231909	0.339636	ANAPC5	ENSG00000089053.12
ANAPC7	1839.96	-0.0753009	0.0805153	-0.935238	0.349666	0.995758	ANAPC7	ENSG00000196510.12
ANG	8.25155	0.00193642	0.707312	0.00273772	0.997816	0.999271	ANG	ENSG00000214274.9
ANGEL1	317.149	-0.227364	0.142494	-1.5956	0.110577	0.73698	ANGEL1	ENSG00000013523.9
ANGEL2	1322.96	-0.076574	0.0884236	-0.86599	0.386496	0.995758	ANGEL2	ENSG00000174606.13
ANGPT1	0						ANGPT1	ENSG00000154188.9
ANGPT2	10.1934	0.609193	0.585548	1.04038	0.298163	0.989121	ANGPT2	ENSG00000091879.13
ANGPT4	1.16775	0.624978	1.74622	0.357903	0.720416	0.995758	ANGPT4	ENSG00000101280.7
ANGPTL1	0						ANGPTL1	ENSG00000116194.12
ANGPTL2	276.206	-0.0388605	0.125349	-0.310017	0.756548	0.995758	ANGPTL2	ENSG00000136859.9
ANGPTL3	0.228709	0.152408	6.03723	0.0252447	0.97986	0.995758	ANGPTL3	ENSG00000132855.4
ANGPTL4	2.21401	-1.77276	1.65865	-1.0688	0.285162	0.980611	ANGPTL4	ENSG00000167772.11
ANGPTL5	0.133317	-0.809386	6.66256	-0.121483	0.903309	0.995758	ANGPTL5	ENSG00000187151.7
ANGPTL6	17.1799	0.0806721	0.446733	0.180582	0.856695	0.995758	ANGPTL6	ENSG00000130812.10
ANGPTL7	0.200593	-0.809353	6.66256	-0.121478	0.903313	0.995758	ANGPTL7	ENSG00000171819.4
ANGPTL8	0						ANGPTL8	ENSG00000130173.13
ANHX	0.0601854	0.152342	6.66256	0.0228654	0.981758	0.995758	ANHX	ENSG00000227059.6
ANK1	176.305	-0.175482	0.195588	-0.897206	0.369609	0.995758	ANK1	ENSG00000029534.20
ANK2	3665.75	0.0464788	0.144513	0.321623	0.747738	0.995758	ANK2	ENSG00000145362.17
ANK3	277.35	-0.0681268	0.153287	-0.444439	0.656725	0.995758	ANK3	ENSG00000151150.21
ANKAR	30.3213	-0.341385	0.328833	-1.03817	0.299191	0.989489	ANKAR	ENSG00000151687.14
ANKDD1A	99.0428	0.198803	0.18153	1.09515	0.273451	0.969455	ANKDD1A	ENSG00000166839.16
ANKDD1B	4.99996	-1.13656	0.807774	-1.40703	0.159418	0.832384	ANKDD1B	ENSG00000189045.13
ANKEF1	5.72407	-0.462706	0.677097	-0.683368	0.494374	0.995758	ANKEF1	ENSG00000132623.15
ANKFN1	0						ANKFN1	ENSG00000153930.11
ANKFY1	2329.43	-0.0653407	0.105398	-0.61994	0.535297	0.995758	ANKFY1	ENSG00000185722.17
ANKH	906.975	0.109816	0.0986426	1.11327	0.265591	0.963712	ANKH	ENSG00000154122.13
ANKHD1	253.766	0.00962072	0.194758	0.0493984	0.960602	0.995758	ANKHD1	ENSG00000131503.20
ANKHD1-EIF4EBP3	62.3365	0.0268836	0.232618	0.11557	0.907994	0.995758	ANKHD1-EIF4EBP3	ENSG00000254996.5
ANKIB1	1712.27	-0.0048471	0.0953444	-0.0508378	0.959455	0.995758	ANKIB1	ENSG00000001629.9
ANKK1	0.723132	-0.441107	2.20095	-0.200416	0.841155	0.995758	ANKK1	ENSG00000170209.4
ANKLE1	44.293	-0.198118	0.248295	-0.797911	0.424922	0.995758	ANKLE1	ENSG00000160117.14
ANKLE2	2131.87	0.0672951	0.0491364	1.36956	0.170825	0.849199	ANKLE2	ENSG00000176915.14
ANKMY1	449.348	-0.21606	0.118362	-1.82543	0.0679368	0.602471	ANKMY1	ENSG00000144504.15
ANKMY2	158.232	0.333396	0.148509	2.24496	0.0247706	0.351079	ANKMY2	ENSG00000106524.8
ANKRA2	316.097	-0.0573813	0.118256	-0.485228	0.627515	0.995758	ANKRA2	ENSG00000164331.9
ANKRD1	0.196764	1.77156	6.64971	0.266412	0.789922	0.995758	ANKRD1	ENSG00000148677.6
ANKRD10	1156.21	0.0659942	0.0863953	0.763863	0.444949	0.995758	ANKRD10	ENSG00000088448.14
ANKRD11	2212.7	-0.104893	0.131614	-0.796973	0.425467	0.995758	ANKRD11	ENSG00000167522.15
ANKRD12	443.041	0.125837	0.111443	1.12916	0.258829	0.95591	ANKRD12	ENSG00000101745.16
ANKRD13A	865.679	-0.0573943	0.113032	-0.507771	0.611614	0.995758	ANKRD13A	ENSG00000076513.16
ANKRD13B	2064.17	-0.0811183	0.0820224	-0.988977	0.322674	0.995758	ANKRD13B	ENSG00000198720.12
ANKRD13C	327.815	0.117249	0.107313	1.09259	0.274573	0.970367	ANKRD13C	ENSG00000118454.12
ANKRD13D	1018.42	0.0308723	0.0933102	0.330856	0.740753	0.995758	ANKRD13D	ENSG00000172932.14
ANKRD16	281.803	-0.000771462	0.116811	-0.00660436	0.994731	0.998426	ANKRD16	ENSG00000134461.15
ANKRD17	3652.09	-0.125046	0.193058	-0.647711	0.517172	0.995758	ANKRD17	ENSG00000132466.18
ANKRD18A	0.0923119	-1.71415	6.63609	-0.258308	0.796169	0.995758	ANKRD18A	ENSG00000180071.19
ANKRD18B	93.6312	0.213181	0.244875	0.870573	0.383987	0.995758	ANKRD18B	ENSG00000230453.9
ANKRD2	0.275403	1.11396	6.66256	0.167198	0.867214	0.995758	ANKRD2	ENSG00000165887.11
ANKRD20A1	0.0725896	0.152347	6.66256	0.0228661	0.981757	0.995758	ANKRD20A1	ENSG00000260691.5
ANKRD20A2	0.0404753	0.152325	6.66256	0.0228628	0.98176	0.995758	ANKRD20A2	ENSG00000183148.6
ANKRD20A3	0.277543	0.93713	6.6436	0.141057	0.887825	0.995758	ANKRD20A3	ENSG00000276203.4
ANKRD20A4	6.24661	-0.0664619	0.840318	-0.0790913	0.93696	0.995758	ANKRD20A4	ENSG00000172014.12
ANKRD22	0.416849	-0.809406	5.12839	-0.157828	0.874592	0.995758	ANKRD22	ENSG00000152766.5
ANKRD23	29.3224	-0.0513882	0.290335	-0.176996	0.859511	0.995758	ANKRD23	ENSG00000163126.14
ANKRD24	44.4786	-0.253979	0.261191	-0.972385	0.330859	0.995758	ANKRD24	ENSG00000089847.12
ANKRD26	153.085	0.150511	0.168672	0.892328	0.372217	0.995758	ANKRD26	ENSG00000107890.16
ANKRD27	393.199	0.211397	0.117033	1.8063	0.0708711	0.612151	ANKRD27	ENSG00000105186.15
ANKRD28	1854.42	0.0412477	0.0660239	0.624739	0.532143	0.995758	ANKRD28	ENSG00000206560.11
ANKRD29	0.141913	0.15239	6.66256	0.0228726	0.981752	0.995758	ANKRD29	ENSG00000154065.16
ANKRD30A	0						ANKRD30A	ENSG00000148513.17
ANKRD30B	0						ANKRD30B	ENSG00000180777.13
ANKRD30BL	0						ANKRD30BL	ENSG00000163046.15
ANKRD31	20.7395	-0.672729	0.398065	-1.69	0.0910286	0.683835	ANKRD31	ENSG00000145700.9
ANKRD33	0						ANKRD33	ENSG00000167612.12
ANKRD33B	275.68	0.0263918	0.167497	0.157566	0.874799	0.995758	ANKRD33B	ENSG00000164236.11
ANKRD34A	673.597	-0.33564	0.13565	-2.47432	0.0133491	0.244859	ANKRD34A	ENSG00000272031.2
ANKRD34B	1.24383	1.08833	1.75027	0.621804	0.534071	0.995758	ANKRD34B	ENSG00000189127.7
ANKRD34C	0.247709	-2.70878	4.95756	-0.546394	0.584795	0.995758	ANKRD34C	ENSG00000235711.4
ANKRD35	11.8824	-0.292267	0.623421	-0.468811	0.639204	0.995758	ANKRD35	ENSG00000198483.12
ANKRD36	273.661	-0.331711	0.266915	-1.24276	0.213956	0.90691	ANKRD36	ENSG00000135976.18
ANKRD36B	95.7461	-0.317471	0.339047	-0.936365	0.349085	0.995758	ANKRD36B	ENSG00000196912.12
ANKRD36C	166.899	-0.191893	0.297096	-0.645897	0.518346	0.995758	ANKRD36C	ENSG00000174501.14
ANKRD37	72.3589	0.170048	0.236493	0.719041	0.472116	0.995758	ANKRD37	ENSG00000186352.8
ANKRD39	275.751	-0.141966	0.118941	-1.19359	0.23264	0.929187	ANKRD39	ENSG00000213337.8
ANKRD40	1252.53	0.144932	0.0892472	1.62394	0.104389	0.722612	ANKRD40	ENSG00000154945.6
ANKRD40CL	0.0606282	-0.809429	6.66256	-0.121489	0.903304	0.995758	ANKRD40CL	ENSG00000167117.9
ANKRD42	103.201	0.148015	0.22123	0.669053	0.503462	0.995758	ANKRD42	ENSG00000137494.13
ANKRD44	379.213	-0.0695588	0.150522	-0.462116	0.643998	0.995758	ANKRD44	ENSG00000065413.19
ANKRD45	36.9332	0.407976	0.288691	1.41319	0.157599	0.829522	ANKRD45	ENSG00000183831.6
ANKRD46	492.676	-0.067324	0.0960451	-0.700962	0.483327	0.995758	ANKRD46	ENSG00000186106.11
ANKRD49	178.179	-0.202361	0.152168	-1.32985	0.183568	0.86887	ANKRD49	ENSG00000168876.8
ANKRD50	993.47	0.138666	0.121536	1.14095	0.25389	0.947796	ANKRD50	ENSG00000151458.11
ANKRD52	3815.67	-0.0577061	0.115946	-0.497697	0.618698	0.995758	ANKRD52	ENSG00000139645.9
ANKRD53	4.23178	1.73658	1.04757	1.65771	0.0973757	0.701784	ANKRD53	ENSG00000144031.11
ANKRD54	620.16	-0.0656277	0.0962827	-0.681614	0.495483	0.995758	ANKRD54	ENSG00000100124.14
ANKRD55	0.760792	2.03257	3.09525	0.656673	0.511391	0.995758	ANKRD55	ENSG00000164512.17
ANKRD6	613.548	-0.00491154	0.0680716	-0.0721525	0.942481	0.995758	ANKRD6	ENSG00000135299.16
ANKRD60	0						ANKRD60	ENSG00000124227.5
ANKRD61	10.247	1.30088	0.546047	2.38235	0.0172024	0.285399	ANKRD61	ENSG00000157999.5
ANKRD62	0.268852	0.152448	6.66256	0.0228813	0.981745	0.995758	ANKRD62	ENSG00000181626.11
ANKRD63	54.6165	-0.205103	0.311959	-0.657468	0.51088	0.995758	ANKRD63	ENSG00000230778.1
ANKRD65	1.44109	-0.741457	1.81444	-0.408641	0.682803	0.995758	ANKRD65	ENSG00000235098.8
ANKRD66	0						ANKRD66	ENSG00000230062.5
ANKRD7	0.413026	-0.809325	6.18267	-0.130902	0.895853	0.995758	ANKRD7	ENSG00000106013.14
ANKRD9	639.159	-0.0633416	0.159984	-0.395925	0.69216	0.995758	ANKRD9	ENSG00000156381.8
ANKS1A	894.55	0.0232193	0.131376	0.176739	0.859714	0.995758	ANKS1A	ENSG00000064999.14
ANKS1B	33.9886	0.118632	0.461107	0.257276	0.796966	0.995758	ANKS1B	ENSG00000185046.18
ANKS3	420.713	-0.0213723	0.136286	-0.15682	0.875387	0.995758	ANKS3	ENSG00000168096.14
ANKS4B	0.0372647	0.152325	6.66256	0.0228628	0.98176	0.995758	ANKS4B	ENSG00000175311.6
ANKS6	235.209	-0.318993	0.135098	-2.36119	0.0182166	0.294339	ANKS6	ENSG00000165138.17
ANKUB1	0.139095	0.152387	6.66256	0.0228722	0.981752	0.995758	ANKUB1	ENSG00000206199.10
ANKZF1	1535.51	-0.509247	0.0695945	-7.31735	2.52918e-13	4.53176e-11	ANKZF1	ENSG00000163516.13
ANLN	1057.34	0.129313	0.0930042	1.3904	0.164408	0.842658	ANLN	ENSG00000011426.10
ANO1	2.06371	1.14168	1.52407	0.749104	0.453794	0.995758	ANO1	ENSG00000131620.17
ANO10	411.878	0.101094	0.100753	1.00338	0.315676	0.995758	ANO10	ENSG00000160746.12
ANO2	1.14839	-1.2009	2.09293	-0.573789	0.566111	0.995758	ANO2	ENSG00000047617.14
ANO3	0.0656976	-0.809429	6.66256	-0.121489	0.903304	0.995758	ANO3	ENSG00000134343.12
ANO4	2.40489	-1.15109	1.41961	-0.810846	0.417454	0.995758	ANO4	ENSG00000151572.17
ANO5	0						ANO5	ENSG00000171714.11
ANO6	6714.63	-0.113238	0.114284	-0.990842	0.321763	0.995758	ANO6	ENSG00000177119.15
ANO7	81.5694	-0.405571	0.221595	-1.83024	0.0672144	0.600755	ANO7	ENSG00000146205.13
ANO8	1412.21	-0.127618	0.163831	-0.778965	0.436	0.995758	ANO8	ENSG00000074855.10
ANO9	0.944591	1.43823	2.4069	0.597545	0.550143	0.995758	ANO9	ENSG00000185101.12
ANOS1	7.01282	-0.344673	0.78052	-0.441594	0.658783	0.995758	ANOS1	ENSG00000011201.11
ANP32A	4841.59	0.058019	0.0929213	0.624388	0.532373	0.995758	ANP32A	ENSG00000140350.15
ANP32B	2771.65	0.067417	0.139539	0.483142	0.628995	0.995758	ANP32B	ENSG00000136938.8
ANP32D	0						ANP32D	ENSG00000139223.2
ANP32E	10021.8	0.122422	0.0780838	1.56782	0.116923	0.748941	ANP32E	ENSG00000143401.14
ANPEP	0.0989601	0.152365	6.66256	0.0228689	0.981755	0.995758	ANPEP	ENSG00000166825.13
ANTXR1	3219.96	0.0643249	0.0918033	0.700682	0.483501	0.995758	ANTXR1	ENSG00000169604.19
ANTXR2	909.862	0.194462	0.102384	1.89934	0.0575199	0.551608	ANTXR2	ENSG00000163297.16
ANTXRL	0						ANTXRL	ENSG00000274209.4
ANXA1	33.9132	-0.790708	0.395774	-1.99788	0.04573	0.494546	ANXA1	ENSG00000135046.13
ANXA10	0						ANXA10	ENSG00000109511.11
ANXA11	2143	0.0141779	0.0554277	0.255791	0.798113	0.995758	ANXA11	ENSG00000122359.17
ANXA13	0.0684164	0.152344	6.66256	0.0228657	0.981757	0.995758	ANXA13	ENSG00000104537.16
ANXA2	14643.4	0.0554043	0.0972647	0.569624	0.568933	0.995758	ANXA2	ENSG00000182718.16
ANXA2R	69.4001	-0.00981282	0.224087	-0.0437903	0.965072	0.995758	ANXA2R	ENSG00000177721.4
ANXA3	0						ANXA3	ENSG00000138772.12
ANXA4	3.65991	-0.276548	1.01585	-0.272235	0.785442	0.995758	ANXA4	ENSG00000196975.15
ANXA5	1686.45	0.0586618	0.104401	0.56189	0.574191	0.995758	ANXA5	ENSG00000164111.14
ANXA6	2080.97	-0.0563829	0.0702091	-0.803071	0.421934	0.995758	ANXA6	ENSG00000197043.13
ANXA7	2269.24	0.108698	0.0584634	1.85926	0.0629907	0.579896	ANXA7	ENSG00000138279.15
ANXA8	0						ANXA8	ENSG00000265190.6
ANXA8L1	0						ANXA8L1	ENSG00000264230.8
ANXA9	19.4763	0.348775	0.472991	0.737381	0.460891	0.995758	ANXA9	ENSG00000143412.9
AOAH	0						AOAH	ENSG00000136250.11
AOC1	1.64647	1.7606	1.4943	1.17821	0.238715	0.936051	AOC1	ENSG00000002726.20
AOC2	24.3471	-0.154578	0.310946	-0.497123	0.619102	0.995758	AOC2	ENSG00000131480.8
AOC3	5.88948	1.99181	0.880416	2.26235	0.0236755	0.341529	AOC3	ENSG00000131471.6
AOX1	0.385866	1.47409	4.52405	0.325835	0.744549	0.995758	AOX1	ENSG00000138356.13
AP000275.2	0.678333	0.152308	2.80713	0.0542574	0.95673	0.995758	AP000275.2	ENSG00000265590.9
AP000295.1	1.10192	0.87887	1.59652	0.55049	0.581984	0.995758	AP000295.1	ENSG00000249624.9
AP000311.1	0						AP000311.1	ENSG00000249209.2
AP000350.4	0						AP000350.4	ENSG00000251357.4
AP000646.1	6.84252	0.446266	0.716699	0.62267	0.533502	0.995758	AP000646.1	ENSG00000285509.1
AP000721.1	0						AP000721.1	ENSG00000256100.1
AP000781.2	0						AP000781.2	ENSG00000254979.5
AP000812.4	0						AP000812.4	ENSG00000284844.1
AP000812.5	0						AP000812.5	ENSG00000284922.1
AP000944.2	2.79233	-0.533504	1.03214	-0.516893	0.605231	0.995758	AP000944.2	ENSG00000285816.1
AP001267.5	0.646066	0.962728	2.83451	0.339645	0.734124	0.995758	AP001267.5	ENSG00000285827.1
AP001273.2	0						AP001273.2	ENSG00000284057.1
AP001458.2	0.0827943	-2.20074	6.61373	-0.332753	0.739321	0.995758	AP001458.2	ENSG00000255432.1
AP001781.2	0						AP001781.2	ENSG00000258529.5
AP001931.1	0						AP001931.1	ENSG00000254732.1
AP002373.1	0.0360802	0.152325	6.66256	0.0228628	0.98176	0.995758	AP002373.1	ENSG00000255663.1
AP002495.1	17.0706	0.123626	0.446333	0.276981	0.781795	0.995758	AP002495.1	ENSG00000254469.7
AP002512.3	0						AP002512.3	ENSG00000284732.1
AP002748.4	0.0330301	0.152325	6.66256	0.0228628	0.98176	0.995758	AP002748.4	ENSG00000256349.1
AP002884.3	0.393172	-1.70325	3.60398	-0.472604	0.636496	0.995758	AP002884.3	ENSG00000255292.8
AP002990.1	80.5174	0.139607	0.228141	0.611932	0.540583	0.995758	AP002990.1	ENSG00000255508.7
AP003071.5	10.6833	-0.012507	0.524961	-0.0238246	0.980993	0.995758	AP003071.5	ENSG00000284713.1
AP003108.2	15.2682	-0.0310483	0.450449	-0.0689274	0.945047	0.995758	AP003108.2	ENSG00000256591.5
AP003419.1	0						AP003419.1	ENSG00000256514.1
AP1AR	872.019	0.0611856	0.0781893	0.782531	0.433902	0.995758	AP1AR	ENSG00000138660.11
AP1B1	1846.32	-0.0199768	0.0725249	-0.275448	0.782972	0.995758	AP1B1	ENSG00000100280.16
AP1G1	2183.91	-0.0115671	0.12392	-0.0933433	0.925631	0.995758	AP1G1	ENSG00000166747.12
AP1G2	1205.89	-0.280086	0.0703407	-3.98184	6.83834e-05	0.00384166	AP1G2	ENSG00000213983.11
AP1M1	1456.7	-0.0763179	0.0630488	-1.21046	0.226104	0.922203	AP1M1	ENSG00000072958.8
AP1M2	0.297219	-2.29188	4.81404	-0.476082	0.634016	0.995758	AP1M2	ENSG00000129354.11
AP1S1	2257.16	0.00599691	0.111676	0.053699	0.957175	0.995758	AP1S1	ENSG00000106367.14
AP1S2	940.881	0.065188	0.0903547	0.721468	0.470622	0.995758	AP1S2	ENSG00000182287.14
AP1S3	26.6419	0.0704602	0.414482	0.169996	0.865013	0.995758	AP1S3	ENSG00000152056.16
AP2A1	1151.24	-0.10837	0.0670087	-1.61725	0.105824	0.725762	AP2A1	ENSG00000196961.12
AP2A2	1337.08	-0.0843776	0.0668471	-1.26225	0.20686	0.898716	AP2A2	ENSG00000183020.13
AP2B1	5471.48	-0.0235386	0.0779351	-0.302028	0.762631	0.995758	AP2B1	ENSG00000006125.17
AP2M1	4781.98	-0.101651	0.0635476	-1.5996	0.109686	0.73613	AP2M1	ENSG00000161203.13
AP2S1	1201.52	0.0822775	0.195637	0.420562	0.674075	0.995758	AP2S1	ENSG00000042753.11
AP3B1	669.933	0.0719858	0.109105	0.659786	0.509391	0.995758	AP3B1	ENSG00000132842.13
AP3B2	2882.55	-0.109234	0.0586871	-1.8613	0.0627021	0.578538	AP3B2	ENSG00000103723.13
AP3D1	5091.3	-0.0302057	0.0528681	-0.571341	0.567769	0.995758	AP3D1	ENSG00000065000.17
AP3M1	2465.13	0.105149	0.119692	0.878492	0.379677	0.995758	AP3M1	ENSG00000185009.12
AP3M2	452.937	-0.0127009	0.0790378	-0.160694	0.872334	0.995758	AP3M2	ENSG00000070718.11
AP3S1	911.418	0.0970392	0.125694	0.772028	0.440098	0.995758	AP3S1	ENSG00000177879.15
AP3S2	228.425	-0.163207	0.142312	-1.14683	0.251454	0.94477	AP3S2	ENSG00000157823.16
AP4B1	479.007	0.0353841	0.106595	0.331948	0.739929	0.995758	AP4B1	ENSG00000134262.12
AP4E1	596.041	0.0694422	0.124847	0.55622	0.57806	0.995758	AP4E1	ENSG00000081014.10
AP4M1	806.084	-0.0592724	0.0831855	-0.712533	0.476135	0.995758	AP4M1	ENSG00000221838.9
AP4S1	266.216	-0.0401755	0.147528	-0.272325	0.785372	0.995758	AP4S1	ENSG00000100478.14
AP5B1	181.142	-0.0691524	0.154466	-0.447688	0.654378	0.995758	AP5B1	ENSG00000254470.2
AP5M1	1104.33	0.0170464	0.0919687	0.185351	0.852954	0.995758	AP5M1	ENSG00000053770.11
AP5S1	286.525	-0.0802882	0.104365	-0.769302	0.441714	0.995758	AP5S1	ENSG00000125843.10
AP5Z1	1105.73	-0.233749	0.0819033	-2.85396	0.00431781	0.111869	AP5Z1	ENSG00000242802.7
APAF1	436.116	0.0425027	0.125948	0.337464	0.735767	0.995758	APAF1	ENSG00000120868.13
APBA1	736.963	-0.16309	0.0846646	-1.9263	0.0540666	0.535693	APBA1	ENSG00000107282.7
APBA2	2779	-0.0482378	0.0514	-0.938478	0.347999	0.995758	APBA2	ENSG00000034053.14
APBA3	227.963	-0.429962	0.118559	-3.62657	0.000287206	0.0135801	APBA3	ENSG00000011132.11
APBB1	812.78	-0.136649	0.0926176	-1.47541	0.140103	0.795232	APBB1	ENSG00000166313.18
APBB1IP	0						APBB1IP	ENSG00000077420.15
APBB2	372.051	-0.157313	0.147375	-1.06743	0.285776	0.981708	APBB2	ENSG00000163697.16
APBB3	843.595	-0.0908237	0.116311	-0.780868	0.43488	0.995758	APBB3	ENSG00000113108.19
APC	1337.14	-0.0222757	0.117216	-0.19004	0.849278	0.995758	APC	ENSG00000134982.16
APC2	4275.56	-0.259929	0.111327	-2.33482	0.0195526	0.308743	APC2	ENSG00000115266.11
APCDD1	0.0660602	0.152345	6.66256	0.0228659	0.981757	0.995758	APCDD1	ENSG00000154856.12
APCDD1L	8.48221	1.12784	0.93333	1.2084	0.226894	0.922203	APCDD1L	ENSG00000198768.10
APCS	0						APCS	ENSG00000132703.3
APEH	1777.38	-0.0833294	0.0897767	-0.928186	0.353311	0.995758	APEH	ENSG00000164062.12
APELA	0						APELA	ENSG00000248329.5
APEX1	5239.12	0.0142386	0.105317	0.135198	0.892455	0.995758	APEX1	ENSG00000100823.11
APEX2	668.578	-0.013284	0.0977042	-0.135961	0.891852	0.995758	APEX2	ENSG00000169188.4
APH1A	6379.17	-0.00412898	0.0568341	-0.0726497	0.942085	0.995758	APH1A	ENSG00000117362.12
APH1B	158.439	-0.0790852	0.133713	-0.591455	0.554216	0.995758	APH1B	ENSG00000138613.13
API5	2585.59	0.102027	0.0594851	1.71516	0.0863156	0.666164	API5	ENSG00000166181.12
APIP	298.823	0.286407	0.189765	1.50927	0.131229	0.778264	APIP	ENSG00000149089.12
APLF	0.894523	-0.720178	2.27373	-0.316739	0.751441	0.995758	APLF	ENSG00000169621.9
APLN	4.02549	0.103705	0.688337	0.15066	0.880244	0.995758	APLN	ENSG00000171388.11
APLNR	7.06416	-1.4423	0.925108	-1.55906	0.118983	0.751808	APLNR	ENSG00000134817.10
APLP1	6578.28	-0.134923	0.0721984	-1.86879	0.0616525	0.572843	APLP1	ENSG00000105290.11
APLP2	10735.7	0.0362496	0.0471079	0.769501	0.441596	0.995758	APLP2	ENSG00000084234.17
APMAP	2912.51	-0.0590762	0.0649661	-0.909338	0.363172	0.995758	APMAP	ENSG00000101474.11
APOA1	0.263575	0.152414	5.86145	0.0260028	0.979255	0.995758	APOA1	ENSG00000118137.9
APOA2	0.034078	0.152325	6.66256	0.0228628	0.98176	0.995758	APOA2	ENSG00000158874.11
APOA4	0.102577	1.11391	6.66256	0.167189	0.867221	0.995758	APOA4	ENSG00000110244.6
APOA5	0.0599453	-0.809429	6.66256	-0.121489	0.903304	0.995758	APOA5	ENSG00000110243.11
APOB	0.0711361	0.152348	6.66256	0.0228662	0.981757	0.995758	APOB	ENSG00000084674.14
APOBEC1	0						APOBEC1	ENSG00000111701.6
APOBEC2	0.288473	0.12971	5.71534	0.0226951	0.981894	0.995758	APOBEC2	ENSG00000124701.5
APOBEC3A	0						APOBEC3A	ENSG00000128383.12
APOBEC3B	84.9366	0.26044	0.185795	1.40176	0.160987	0.835712	APOBEC3B	ENSG00000179750.15
APOBEC3C	66.319	0.287401	0.220933	1.30086	0.193308	0.882405	APOBEC3C	ENSG00000244509.3
APOBEC3D	2.32862	0.213121	1.42349	0.149717	0.880988	0.995758	APOBEC3D	ENSG00000243811.9
APOBEC3F	62.1508	-0.26479	0.219022	-1.20896	0.226677	0.922203	APOBEC3F	ENSG00000128394.16
APOBEC3G	17.9227	0.126257	0.535364	0.235835	0.813561	0.995758	APOBEC3G	ENSG00000239713.8
APOBEC3H	0.0666445	0.152346	6.66256	0.022866	0.981757	0.995758	APOBEC3H	ENSG00000100298.15
APOBEC4	0.632981	1.04865	2.86419	0.366123	0.714273	0.995758	APOBEC4	ENSG00000173627.7
APOBR	2.72324	1.21339	1.22101	0.99376	0.32034	0.995758	APOBR	ENSG00000184730.10
APOC1	113.529	-0.121159	0.212417	-0.570383	0.568418	0.995758	APOC1	ENSG00000130208.9
APOC2	0						APOC2	ENSG00000234906.9
APOC3	0						APOC3	ENSG00000110245.11
APOC4	0						APOC4	ENSG00000267467.3
APOC4-APOC2	0						APOC4-APOC2	ENSG00000224916.9
APOD	0.392313	1.90502	4.64867	0.409798	0.681954	0.995758	APOD	ENSG00000189058.8
APOE	40.6366	-0.367838	0.364232	-1.0099	0.312543	0.995758	APOE	ENSG00000130203.9
APOF	0.548631	-2.31626	6.60942	-0.350448	0.726002	0.995758	APOF	ENSG00000175336.9
APOH	0.299335	0.152242	5.66192	0.0268887	0.978549	0.995758	APOH	ENSG00000091583.10
APOL1	1.30843	-0.809496	2.1281	-0.380384	0.703661	0.995758	APOL1	ENSG00000100342.20
APOL2	594.819	-0.0860404	0.0915206	-0.94012	0.347156	0.995758	APOL2	ENSG00000128335.13
APOL3	0.679681	1.13783	2.43305	0.467654	0.640032	0.995758	APOL3	ENSG00000128284.19
APOL4	13.7535	2.7742	0.825208	3.36181	0.000774321	0.0296858	APOL4	ENSG00000100336.17
APOL5	0.0355681	0.152325	6.66256	0.0228628	0.98176	0.995758	APOL5	ENSG00000128313.2
APOL6	43.5597	0.552963	0.294817	1.87562	0.0607078	0.568722	APOL6	ENSG00000221963.5
APOLD1	47.181	0.262615	0.284534	0.922967	0.356024	0.995758	APOLD1	ENSG00000178878.12
APOM	25.5526	0.414989	0.389462	1.06554	0.28663	0.982879	APOM	ENSG00000204444.10
APOO	252.239	0.318476	0.15317	2.07923	0.0375962	0.444727	APOO	ENSG00000184831.13
APOOL	484.983	0.012945	0.0898143	0.144131	0.885397	0.995758	APOOL	ENSG00000155008.13
APOPT1	417.055	0.109963	0.17732	0.620141	0.535165	0.995758	APOPT1	ENSG00000256053.7
APP	13681.4	-0.0552636	0.0431145	-1.28179	0.199917	0.890601	APP	ENSG00000142192.20
APPBP2	2058.41	0.0227508	0.0834093	0.272761	0.785037	0.995758	APPBP2	ENSG00000062725.9
APPL1	546.854	0.0847193	0.09289	0.91204	0.361748	0.995758	APPL1	ENSG00000157500.11
APPL2	592.398	-0.054301	0.0800031	-0.678736	0.497305	0.995758	APPL2	ENSG00000136044.11
APRT	346.1	0.0332388	0.196539	0.16912	0.865702	0.995758	APRT	ENSG00000198931.10
APTX	572.371	0.111003	0.110751	1.00228	0.316207	0.995758	APTX	ENSG00000137074.18
AQP1	304.239	-0.521684	0.147838	-3.52876	0.000417517	0.0180702	AQP1	ENSG00000240583.11
AQP10	37.0297	-0.675777	0.310022	-2.17977	0.0292742	0.386883	AQP10	ENSG00000143595.12
AQP11	16.6408	-0.352581	0.432809	-0.814635	0.415281	0.995758	AQP11	ENSG00000178301.3
AQP12A	0						AQP12A	ENSG00000184945.13
AQP12B	2.94029	-0.493121	1.15433	-0.427193	0.669239	0.995758	AQP12B	ENSG00000185176.12
AQP2	2.01348	-0.15216	1.29447	-0.117546	0.906428	0.995758	AQP2	ENSG00000167580.7
AQP3	208.361	0.00761262	0.16585	0.0459005	0.96339	0.995758	AQP3	ENSG00000165272.15
AQP4	4.78203	1.05445	0.76936	1.37055	0.170516	0.849199	AQP4	ENSG00000171885.14
AQP5	1.57221	-0.756615	1.51592	-0.499112	0.6177	0.995758	AQP5	ENSG00000161798.6
AQP6	14.7679	-0.546729	0.371122	-1.47318	0.140703	0.796225	AQP6	ENSG00000086159.12
AQP7	3.87723	0.456975	0.922298	0.495475	0.620265	0.995758	AQP7	ENSG00000165269.12
AQP8	0						AQP8	ENSG00000103375.10
AQP9	0						AQP9	ENSG00000103569.9
AQR	1205.39	0.00575629	0.134992	0.0426418	0.965987	0.995758	AQR	ENSG00000021776.10
AR	561.963	-0.105577	0.151383	-0.697419	0.485541	0.995758	AR	ENSG00000169083.16
ARAF	641.836	0.0486042	0.0882933	0.550486	0.581986	0.995758	ARAF	ENSG00000078061.12
ARAP1	1401.66	-0.160482	0.090042	-1.7823	0.0747002	0.626665	ARAP1	ENSG00000186635.14
ARAP2	3.61047	0.368889	0.977647	0.377324	0.705933	0.995758	ARAP2	ENSG00000047365.11
ARAP3	447.598	-0.0692953	0.103843	-0.66731	0.504574	0.995758	ARAP3	ENSG00000120318.15
ARC	2118.88	3.29303	0.0962265	34.2216	1.15251e-256	2.45225e-253	ARC	ENSG00000198576.3
ARCN1	3025.72	0.0103478	0.136649	0.0757251	0.939638	0.995758	ARCN1	ENSG00000095139.13
AREG	0						AREG	ENSG00000109321.10
AREL1	1914.91	-0.030176	0.10026	-0.300978	0.763431	0.995758	AREL1	ENSG00000119682.16
ARF1	5194.84	0.0589628	0.0538569	1.0948	0.273602	0.969455	ARF1	ENSG00000143761.15
ARF3	3318.66	0.0262596	0.121579	0.215988	0.828997	0.995758	ARF3	ENSG00000134287.9
ARF4	1409.21	0.110198	0.0705767	1.5614	0.11843	0.751692	ARF4	ENSG00000168374.10
ARF5	1798.38	0.00260341	0.160395	0.0162312	0.98705	0.99625	ARF5	ENSG00000004059.10
ARF6	2214.25	0.322235	0.0740215	4.35326	1.34126e-05	0.000905987	ARF6	ENSG00000165527.6
ARFGAP1	1651.82	-0.0232993	0.100497	-0.231842	0.816661	0.995758	ARFGAP1	ENSG00000101199.12
ARFGAP2	1862.23	0.0133225	0.0757771	0.175811	0.860442	0.995758	ARFGAP2	ENSG00000149182.14
ARFGAP3	777.034	-0.102804	0.0906664	-1.13387	0.256849	0.950867	ARFGAP3	ENSG00000242247.10
ARFGEF1	1236.82	0.0458534	0.105334	0.435316	0.663333	0.995758	ARFGEF1	ENSG00000066777.8
ARFGEF2	1572.93	-0.00738857	0.104592	-0.070642	0.943683	0.995758	ARFGEF2	ENSG00000124198.8
ARFGEF3	0.208632	2.24822	6.62524	0.339341	0.734353	0.995758	ARFGEF3	ENSG00000112379.8
ARFIP1	652.459	0.123087	0.106016	1.16102	0.245635	0.941265	ARFIP1	ENSG00000164144.15
ARFIP2	526.683	0.00342556	0.0915079	0.0374346	0.970138	0.995758	ARFIP2	ENSG00000132254.12
ARFRP1	690.073	-0.120801	0.136456	-0.885271	0.376011	0.995758	ARFRP1	ENSG00000101246.19
ARG1	0.275746	1.11401	6.66256	0.167204	0.86721	0.995758	ARG1	ENSG00000118520.14
ARG2	144.385	0.0213475	0.150098	0.142223	0.886904	0.995758	ARG2	ENSG00000081181.7
ARGFX	0						ARGFX	ENSG00000186103.3
ARGLU1	3138.3	0.043143	0.0762374	0.565903	0.57146	0.995758	ARGLU1	ENSG00000134884.14
ARHGAP1	1080.64	-0.104404	0.11708	-0.891736	0.372534	0.995758	ARHGAP1	ENSG00000175220.11
ARHGAP10	55.6597	0.41398	0.225532	1.83557	0.0664211	0.596633	ARHGAP10	ENSG00000071205.11
ARHGAP11A	2135.44	0.159852	0.0693885	2.30372	0.0212384	0.324736	ARHGAP11A	ENSG00000198826.10
ARHGAP11B	7.52099	-0.536255	0.606465	-0.884231	0.376572	0.995758	ARHGAP11B	ENSG00000285077.1
ARHGAP12	462.888	0.12925	0.111896	1.1551	0.248051	0.942338	ARHGAP12	ENSG00000165322.17
ARHGAP15	0.30708	-1.61716	6.64151	-0.243493	0.807623	0.995758	ARHGAP15	ENSG00000075884.13
ARHGAP17	1169.03	0.0133747	0.0713507	0.18745	0.851308	0.995758	ARHGAP17	ENSG00000140750.16
ARHGAP18	0.884388	2.3502	1.89508	1.24016	0.214917	0.907772	ARHGAP18	ENSG00000146376.10
ARHGAP19	332.236	0.195877	0.110655	1.77017	0.0766991	0.635572	ARHGAP19	ENSG00000213390.10
ARHGAP19-SLIT1	3.31754	-1.01646	1.24673	-0.815301	0.4149	0.995758	ARHGAP19-SLIT1	ENSG00000269891.2
ARHGAP20	0.138642	0.15239	6.66256	0.0228726	0.981752	0.995758	ARHGAP20	ENSG00000137727.12
ARHGAP21	2498.15	0.00646782	0.157062	0.04118	0.967152	0.995758	ARHGAP21	ENSG00000107863.17
ARHGAP22	14.9621	-0.580941	0.516588	-1.12457	0.26077	0.957118	ARHGAP22	ENSG00000128805.14
ARHGAP23	900.506	-0.0703239	0.115252	-0.610176	0.541745	0.995758	ARHGAP23	ENSG00000275832.4
ARHGAP24	1.89358	-0.741439	1.83814	-0.403363	0.686681	0.995758	ARHGAP24	ENSG00000138639.17
ARHGAP25	0						ARHGAP25	ENSG00000163219.11
ARHGAP26	1512.87	-0.0591873	0.117712	-0.502813	0.615096	0.995758	ARHGAP26	ENSG00000145819.16
ARHGAP27	45.4432	0.298136	0.257414	1.1582	0.246784	0.941435	ARHGAP27	ENSG00000159314.11
ARHGAP28	3.41232	-0.089041	1.11187	-0.0800821	0.936172	0.995758	ARHGAP28	ENSG00000088756.12
ARHGAP29	1231.3	0.333119	0.107787	3.09053	0.00199802	0.06343	ARHGAP29	ENSG00000137962.12
ARHGAP30	18.5398	-0.0731132	0.411956	-0.177478	0.859133	0.995758	ARHGAP30	ENSG00000186517.13
ARHGAP31	512.755	-0.0550162	0.179004	-0.307347	0.758579	0.995758	ARHGAP31	ENSG00000031081.10
ARHGAP32	763.745	0.0454467	0.190209	0.23893	0.81116	0.995758	ARHGAP32	ENSG00000134909.18
ARHGAP33	896.753	-0.0156909	0.1094	-0.143427	0.885953	0.995758	ARHGAP33	ENSG00000004777.18
ARHGAP35	3339.06	-0.137158	0.0958506	-1.43095	0.152444	0.819355	ARHGAP35	ENSG00000160007.18
ARHGAP36	0.0680062	0.152346	6.66256	0.022866	0.981757	0.995758	ARHGAP36	ENSG00000147256.11
ARHGAP39	506.145	0.0900405	0.0946031	0.951771	0.341213	0.995758	ARHGAP39	ENSG00000147799.11
ARHGAP4	548.986	-0.0297083	0.107203	-0.277121	0.781687	0.995758	ARHGAP4	ENSG00000089820.15
ARHGAP40	0.11854	1.11393	6.66256	0.167192	0.867219	0.995758	ARHGAP40	ENSG00000124143.10
ARHGAP42	901.988	0.0958316	0.110574	0.866676	0.38612	0.995758	ARHGAP42	ENSG00000165895.18
ARHGAP44	190.467	-0.106011	0.16317	-0.649698	0.515887	0.995758	ARHGAP44	ENSG00000006740.16
ARHGAP45	107.58	-0.0285476	0.190656	-0.149733	0.880975	0.995758	ARHGAP45	ENSG00000180448.10
ARHGAP5	3202.36	-0.0255063	0.133235	-0.191439	0.848182	0.995758	ARHGAP5	ENSG00000100852.12
ARHGAP6	23.2174	-0.543148	0.428694	-1.26698	0.205161	0.896386	ARHGAP6	ENSG00000047648.21
ARHGAP8	0.442216	2.96366	3.2532	0.910999	0.362296	0.995758	ARHGAP8	ENSG00000241484.9
ARHGAP9	3.98671	-0.498546	0.786923	-0.633538	0.526382	0.995758	ARHGAP9	ENSG00000123329.17
ARHGDIA	12403.1	0.0545932	0.0601974	0.906903	0.364458	0.995758	ARHGDIA	ENSG00000141522.11
ARHGDIB	9.1147	0.55011	0.554978	0.991228	0.321574	0.995758	ARHGDIB	ENSG00000111348.8
ARHGDIG	104.386	0.00338069	0.25465	0.0132758	0.989408	0.99655	ARHGDIG	ENSG00000242173.8
ARHGEF1	1301.55	-0.158415	0.0763973	-2.07357	0.038119	0.446567	ARHGEF1	ENSG00000076928.17
ARHGEF10	29.0076	0.117176	0.427269	0.274244	0.783897	0.995758	ARHGEF10	ENSG00000104728.15
ARHGEF10L	299.594	-0.0238499	0.141716	-0.168294	0.866352	0.995758	ARHGEF10L	ENSG00000074964.16
ARHGEF11	3709.26	-0.131395	0.154396	-0.851028	0.394754	0.995758	ARHGEF11	ENSG00000132694.18
ARHGEF12	3360.35	-0.0495075	0.132685	-0.37312	0.709059	0.995758	ARHGEF12	ENSG00000196914.8
ARHGEF15	0.661279	-1.8787	2.79505	-0.672153	0.501486	0.995758	ARHGEF15	ENSG00000198844.11
ARHGEF16	1.07369	-2.22126	2.51014	-0.884915	0.376203	0.995758	ARHGEF16	ENSG00000130762.14
ARHGEF17	1118.78	-0.0890235	0.153821	-0.578748	0.562759	0.995758	ARHGEF17	ENSG00000110237.4
ARHGEF18	171.129	-0.194154	0.176346	-1.10098	0.270906	0.96764	ARHGEF18	ENSG00000104880.17
ARHGEF19	109.43	-0.201798	0.217442	-0.928056	0.353378	0.995758	ARHGEF19	ENSG00000142632.16
ARHGEF2	1596.88	0.156162	0.0586396	2.66308	0.00774289	0.171511	ARHGEF2	ENSG00000116584.17
ARHGEF25	1269.39	-0.264336	0.0664398	-3.97858	6.93281e-05	0.00388192	ARHGEF25	ENSG00000240771.6
ARHGEF26	752.644	-0.0342894	0.103222	-0.332192	0.739744	0.995758	ARHGEF26	ENSG00000114790.12
ARHGEF28	550.141	-0.140268	0.111669	-1.2561	0.20908	0.901745	ARHGEF28	ENSG00000214944.9
ARHGEF3	29.3791	0.32062	0.40845	0.784969	0.432472	0.995758	ARHGEF3	ENSG00000163947.11
ARHGEF33	1.84508	-1.34119	1.29672	-1.0343	0.300998	0.99036	ARHGEF33	ENSG00000214694.11
ARHGEF35	0						ARHGEF35	ENSG00000213214.4
ARHGEF37	154.426	0.0716279	0.130992	0.546812	0.584508	0.995758	ARHGEF37	ENSG00000183111.11
ARHGEF38	1.61751	-0.992635	1.79061	-0.554357	0.579335	0.995758	ARHGEF38	ENSG00000236699.8
ARHGEF39	258.582	-0.0632285	0.112019	-0.564444	0.572452	0.995758	ARHGEF39	ENSG00000137135.17
ARHGEF4	1027.77	-0.233679	0.0899597	-2.5976	0.00938775	0.195591	ARHGEF4	ENSG00000136002.18
ARHGEF40	2824.21	-0.030831	0.0978359	-0.31513	0.752663	0.995758	ARHGEF40	ENSG00000165801.9
ARHGEF5	0.0275981	-0.80945	6.66256	-0.121492	0.903301	0.995758	ARHGEF5	ENSG00000050327.14
ARHGEF6	382.816	0.0989639	0.109296	0.905469	0.365217	0.995758	ARHGEF6	ENSG00000129675.15
ARHGEF7	1296.24	0.0196639	0.0771088	0.255015	0.798712	0.995758	ARHGEF7	ENSG00000102606.18
ARHGEF9	1293.26	-0.0133829	0.113069	-0.11836	0.905782	0.995758	ARHGEF9	ENSG00000131089.15
ARID1A	2682.01	-0.0657497	0.147893	-0.444575	0.656627	0.995758	ARID1A	ENSG00000117713.19
ARID1B	2539.26	-0.115672	0.154533	-0.748529	0.454141	0.995758	ARID1B	ENSG00000049618.23
ARID2	1300.01	0.0789759	0.138288	0.571097	0.567934	0.995758	ARID2	ENSG00000189079.15
ARID3A	426.092	0.123899	0.106775	1.16038	0.245896	0.941265	ARID3A	ENSG00000116017.10
ARID3B	226.627	0.03793	0.136467	0.277942	0.781057	0.995758	ARID3B	ENSG00000179361.17
ARID3C	6.54256	2.87028	1.26576	2.26764	0.0233511	0.339636	ARID3C	ENSG00000205143.2
ARID4A	637.254	0.0296689	0.120467	0.246282	0.805464	0.995758	ARID4A	ENSG00000032219.18
ARID4B	1663.99	0.0236075	0.0946812	0.249336	0.803101	0.995758	ARID4B	ENSG00000054267.21
ARID5A	155.875	1.123	0.169333	6.63188	3.31431e-11	5.08253e-09	ARID5A	ENSG00000196843.15
ARID5B	590.129	-0.21245	0.0923092	-2.3015	0.0213633	0.325186	ARID5B	ENSG00000150347.15
ARIH1	2194.23	0.0258882	0.0863538	0.299792	0.764336	0.995758	ARIH1	ENSG00000166233.14
ARIH2	1898.87	-0.0538244	0.0425282	-1.26561	0.205651	0.896439	ARIH2	ENSG00000177479.19
ARIH2OS	31.8149	-0.468343	0.382314	-1.22502	0.220566	0.914611	ARIH2OS	ENSG00000221883.3
ARL1	939.888	0.079836	0.0857835	0.930669	0.352025	0.995758	ARL1	ENSG00000120805.13
ARL10	2769.64	-0.08214	0.165796	-0.495427	0.620299	0.995758	ARL10	ENSG00000175414.6
ARL11	0						ARL11	ENSG00000152213.3
ARL13A	0.0582599	1.11389	6.66256	0.167186	0.867224	0.995758	ARL13A	ENSG00000174225.14
ARL13B	195.987	0.468493	0.191026	2.4525	0.0141866	0.254731	ARL13B	ENSG00000169379.15
ARL14	0						ARL14	ENSG00000179674.3
ARL14EP	513.721	0.140727	0.101384	1.38806	0.16512	0.842658	ARL14EP	ENSG00000152219.4
ARL14EPL	0.0340031	0.152325	6.66256	0.0228628	0.98176	0.995758	ARL14EPL	ENSG00000268223.5
ARL15	325.332	-0.204582	0.136015	-1.50411	0.132552	0.780156	ARL15	ENSG00000185305.10
ARL16	1215.53	-0.0379742	0.139614	-0.271994	0.785627	0.995758	ARL16	ENSG00000214087.8
ARL17A	2.91276	2.32579	1.30981	1.77567	0.0757879	0.632133	ARL17A	ENSG00000185829.17
ARL17B	27.6098	0.893468	0.520268	1.71732	0.0859204	0.664889	ARL17B	ENSG00000228696.8
ARL2	505.021	-0.0599216	0.165922	-0.361142	0.717993	0.995758	ARL2	ENSG00000213465.7
ARL2-SNX15	0.0771342	0.152348	6.66256	0.0228663	0.981757	0.995758	ARL2-SNX15	ENSG00000273003.1
ARL2BP	1375.75	0.120119	0.0823457	1.45872	0.144643	0.799829	ARL2BP	ENSG00000102931.7
ARL3	574.509	0.0459268	0.144549	0.317725	0.750693	0.995758	ARL3	ENSG00000138175.8
ARL4A	187.244	0.188242	0.154299	1.21998	0.222474	0.917827	ARL4A	ENSG00000122644.12
ARL4C	1100.21	1.2065	0.0759576	15.8838	8.20125e-57	4.65339e-54	ARL4C	ENSG00000188042.7
ARL4D	104.388	-0.413111	0.217482	-1.89952	0.0574967	0.551608	ARL4D	ENSG00000175906.4
ARL5A	517.217	0.0799627	0.102358	0.781203	0.434683	0.995758	ARL5A	ENSG00000162980.16
ARL5B	996.867	0.627827	0.137739	4.5581	5.16189e-06	0.000380371	ARL5B	ENSG00000165997.4
ARL5C	0.561592	0.152272	2.87408	0.0529809	0.957747	0.995758	ARL5C	ENSG00000141748.12
ARL6	1642.43	0.236389	0.104746	2.25679	0.0240213	0.345056	ARL6	ENSG00000113966.9
ARL6IP1	7014.41	0.102605	0.0794919	1.29076	0.196786	0.887591	ARL6IP1	ENSG00000170540.14
ARL6IP4	81.2486	-0.103551	0.265636	-0.389822	0.696668	0.995758	ARL6IP4	ENSG00000182196.13
ARL6IP5	1313.71	-0.0618579	0.0954458	-0.648095	0.516924	0.995758	ARL6IP5	ENSG00000144746.6
ARL6IP6	659.095	0.236014	0.0753559	3.13199	0.00173628	0.0566185	ARL6IP6	ENSG00000177917.10
ARL8A	3027.64	0.0993818	0.0812651	1.22293	0.221355	0.915795	ARL8A	ENSG00000143862.7
ARL8B	2489.82	0.104708	0.05284	1.98161	0.0475228	0.503694	ARL8B	ENSG00000134108.12
ARL9	0.0721605	0.152347	6.66256	0.0228661	0.981757	0.995758	ARL9	ENSG00000196503.4
ARMC1	935.061	0.106934	0.0820136	1.30385	0.192283	0.881576	ARMC1	ENSG00000104442.9
ARMC10	441.253	0.172163	0.120442	1.42943	0.152881	0.820688	ARMC10	ENSG00000170632.13
ARMC12	38.4992	-0.103329	0.387998	-0.266312	0.789999	0.995758	ARMC12	ENSG00000157343.8
ARMC2	13.7336	-0.328861	0.491547	-0.669032	0.503475	0.995758	ARMC2	ENSG00000118690.12
ARMC3	0.532704	-3.34113	3.01273	-1.109	0.267429	0.964694	ARMC3	ENSG00000165309.13
ARMC4	0						ARMC4	ENSG00000169126.15
ARMC5	728.513	0.0269005	0.132645	0.2028	0.839291	0.995758	ARMC5	ENSG00000140691.16
ARMC6	996.841	-0.12007	0.11643	-1.03126	0.302419	0.990374	ARMC6	ENSG00000105676.13
ARMC7	318.396	-0.233523	0.164812	-1.41691	0.156511	0.828397	ARMC7	ENSG00000125449.6
ARMC8	901.968	0.0078938	0.0917393	0.086046	0.93143	0.995758	ARMC8	ENSG00000114098.17
ARMC9	611.813	-0.0509054	0.0750645	-0.678155	0.497673	0.995758	ARMC9	ENSG00000135931.17
ARMCX1	1124.35	-0.000873674	0.0851775	-0.0102571	0.991816	0.997324	ARMCX1	ENSG00000126947.12
ARMCX2	181.311	-0.0836266	0.123352	-0.677953	0.497802	0.995758	ARMCX2	ENSG00000184867.13
ARMCX3	1467.2	0.254579	0.0668943	3.80569	0.000141412	0.00736119	ARMCX3	ENSG00000102401.19
ARMCX4	877.169	-0.0685196	0.0924165	-0.741421	0.458438	0.995758	ARMCX4	ENSG00000196440.11
ARMCX5	358.683	-0.0394924	0.11948	-0.330536	0.740995	0.995758	ARMCX5	ENSG00000125962.14
ARMCX6	352.572	0.138391	0.107721	1.28471	0.198893	0.887948	ARMCX6	ENSG00000198960.10
ARMH1	4.39357	0.878091	1.1979	0.733025	0.463543	0.995758	ARMH1	ENSG00000198520.11
ARMH2	0						ARMH2	ENSG00000260286.3
ARMH3	588.043	-0.0745648	0.0961983	-0.775116	0.438271	0.995758	ARMH3	ENSG00000120029.12
ARMH4	13.0452	0.282126	0.566354	0.498144	0.618383	0.995758	ARMH4	ENSG00000139971.15
ARMS2	0						ARMS2	ENSG00000254636.1
ARMT1	269.158	0.0730623	0.131003	0.557717	0.577038	0.995758	ARMT1	ENSG00000146476.10
ARNT	2371.13	-0.0290123	0.114506	-0.25337	0.799982	0.995758	ARNT	ENSG00000143437.20
ARNT2	2152.96	-0.0191275	0.0961386	-0.198958	0.842296	0.995758	ARNT2	ENSG00000172379.20
ARNTL	411.198	-0.182929	0.0942434	-1.94103	0.0522544	0.525541	ARNTL	ENSG00000133794.17
ARNTL2	63.1089	0.0211137	0.202239	0.104399	0.916852	0.995758	ARNTL2	ENSG00000029153.14
ARPC1A	456.493	0.0716727	0.212728	0.336922	0.736175	0.995758	ARPC1A	ENSG00000241685.9
ARPC1B	370.427	0.0660244	0.151734	0.435133	0.663466	0.995758	ARPC1B	ENSG00000130429.14
ARPC2	3247.67	0.0924036	0.0641476	1.44048	0.14973	0.812375	ARPC2	ENSG00000163466.15
ARPC3	2298	0.0720435	0.130662	0.551374	0.581377	0.995758	ARPC3	ENSG00000111229.15
ARPC4	2676.38	0.154437	0.126287	1.22291	0.221363	0.915795	ARPC4	ENSG00000241553.12
ARPC4-TTLL3	42.4198	-0.844828	0.273224	-3.09207	0.00198764	0.0632405	ARPC4-TTLL3	ENSG00000250151.9
ARPC5	2698.99	0.153293	0.115617	1.32588	0.18488	0.870066	ARPC5	ENSG00000162704.15
ARPC5L	1031.6	0.384304	0.12125	3.16951	0.00152698	0.0509651	ARPC5L	ENSG00000136950.13
ARPIN	199.216	-0.00661962	0.123822	-0.053461	0.957365	0.995758	ARPIN	ENSG00000242498.7
ARPP19	4342.76	0.056966	0.093038	0.612288	0.540347	0.995758	ARPP19	ENSG00000128989.10
ARPP21	1.98534	0.546491	1.13894	0.479823	0.631353	0.995758	ARPP21	ENSG00000172995.16
ARR3	0.0894428	0.152133	6.66256	0.022834	0.981783	0.995758	ARR3	ENSG00000120500.17
ARRB1	699.783	-0.140911	0.151405	-0.930693	0.352013	0.995758	ARRB1	ENSG00000137486.16
ARRB2	671.164	0.014198	0.107638	0.131905	0.895059	0.995758	ARRB2	ENSG00000141480.17
ARRDC1	282.058	-0.131017	0.105793	-1.23843	0.215557	0.908669	ARRDC1	ENSG00000197070.13
ARRDC2	432.602	-0.236388	0.104215	-2.26828	0.0233122	0.339636	ARRDC2	ENSG00000105643.9
ARRDC3	395.528	-0.63649	0.123159	-5.16804	2.36564e-07	2.23711e-05	ARRDC3	ENSG00000113369.8
ARRDC4	240.022	0.480572	0.11629	4.13254	3.58783e-05	0.00218114	ARRDC4	ENSG00000140450.8
ARRDC5	0						ARRDC5	ENSG00000205784.2
ARSA	214.793	-0.473104	0.131463	-3.59876	0.00031974	0.0147098	ARSA	ENSG00000100299.17
ARSB	612.393	-0.124699	0.111012	-1.12329	0.261314	0.957118	ARSB	ENSG00000113273.16
ARSD	75.5766	-0.140796	0.203525	-0.691789	0.48907	0.995758	ARSD	ENSG00000006756.15
ARSE	43.9549	-0.120624	0.258835	-0.466025	0.641198	0.995758	ARSE	ENSG00000157399.14
ARSF	0.266398	-1.78492	6.63235	-0.269123	0.787835	0.995758	ARSF	ENSG00000062096.14
ARSG	37.1947	0.225289	0.306173	0.735821	0.461839	0.995758	ARSG	ENSG00000141337.12
ARSH	0.0601854	0.152342	6.66256	0.0228654	0.981758	0.995758	ARSH	ENSG00000205667.2
ARSI	0.0649374	0.152345	6.66256	0.0228658	0.981757	0.995758	ARSI	ENSG00000183876.8
ARSJ	19.0668	0.658649	0.436525	1.50885	0.131338	0.778389	ARSJ	ENSG00000180801.13
ARSK	179.471	-0.376975	0.158168	-2.38339	0.0171541	0.28527	ARSK	ENSG00000164291.16
ART1	0						ART1	ENSG00000129744.2
ART3	0.0687043	1.11389	6.66256	0.167186	0.867224	0.995758	ART3	ENSG00000156219.16
ART4	0.262758	1.11399	6.66256	0.167202	0.867211	0.995758	ART4	ENSG00000111339.11
ART5	0.103574	0.152368	6.66256	0.0228692	0.981755	0.995758	ART5	ENSG00000167311.13
ARTN	3.46025	-0.379416	1.26569	-0.29977	0.764352	0.995758	ARTN	ENSG00000117407.16
ARV1	422.379	0.0698327	0.123859	0.563806	0.572886	0.995758	ARV1	ENSG00000173409.13
ARVCF	18604.8	-0.246377	0.0848395	-2.90404	0.00368383	0.100341	ARVCF	ENSG00000099889.13
ARX	0.481007	0.36049	3.0794	0.117065	0.906809	0.995758	ARX	ENSG00000004848.7
AS3MT	1.73175	-2.42791	2.61461	-0.928593	0.3531	0.995758	AS3MT	ENSG00000214435.7
ASAH1	1787.43	-0.0638206	0.0643553	-0.991692	0.321348	0.995758	ASAH1	ENSG00000104763.18
ASAH2	41.2801	0.510438	0.310456	1.64416	0.100144	0.707911	ASAH2	ENSG00000188611.14
ASAH2B	274.29	0.202984	0.112898	1.79794	0.0721865	0.617156	ASAH2B	ENSG00000204147.10
ASAP1	1393.9	0.031739	0.156909	0.202277	0.8397	0.995758	ASAP1	ENSG00000153317.14
ASAP2	658.645	0.0211784	0.111433	0.190056	0.849266	0.995758	ASAP2	ENSG00000151693.10
ASAP3	307.446	0.00783789	0.105942	0.073983	0.941024	0.995758	ASAP3	ENSG00000088280.18
ASB1	1521.69	0.109702	0.0638207	1.7189	0.085632	0.664642	ASB1	ENSG00000065802.11
ASB10	0						ASB10	ENSG00000146926.10
ASB11	0.0958352	0.152365	6.66256	0.0228689	0.981755	0.995758	ASB11	ENSG00000165192.13
ASB12	0						ASB12	ENSG00000198881.9
ASB13	668.616	-0.183441	0.0917272	-1.99985	0.0455162	0.492547	ASB13	ENSG00000196372.12
ASB14	2.66728	-0.643471	1.3233	-0.486261	0.626782	0.995758	ASB14	ENSG00000239388.8
ASB15	0.0372647	0.152325	6.66256	0.0228628	0.98176	0.995758	ASB15	ENSG00000146809.12
ASB16	123.894	-0.0190871	0.211162	-0.0903911	0.927976	0.995758	ASB16	ENSG00000161664.6
ASB17	0						ASB17	ENSG00000154007.6
ASB18	0.637894	1.49475	2.48635	0.601181	0.547719	0.995758	ASB18	ENSG00000182177.14
ASB2	0.716026	3.08843	3.08841	1.00001	0.317307	0.995758	ASB2	ENSG00000100628.11
ASB3	89.7744	0.134233	0.181466	0.739712	0.459474	0.995758	ASB3	ENSG00000115239.21
ASB4	5.42425	-1.1678	0.755986	-1.54474	0.12241	0.760898	ASB4	ENSG00000005981.12
ASB5	0.153527	0.152406	6.66256	0.022875	0.98175	0.995758	ASB5	ENSG00000164122.8
ASB6	1553.81	0.0588568	0.0815346	0.721863	0.470379	0.995758	ASB6	ENSG00000148331.11
ASB7	373.389	0.135447	0.133044	1.01806	0.308649	0.995758	ASB7	ENSG00000183475.12
ASB8	466.764	-0.045632	0.0992845	-0.459608	0.645797	0.995758	ASB8	ENSG00000177981.10
ASB9	16.4585	-0.324451	0.385195	-0.842304	0.399618	0.995758	ASB9	ENSG00000102048.15
ASCC1	404.6	-0.00429209	0.0927846	-0.0462587	0.963104	0.995758	ASCC1	ENSG00000138303.17
ASCC2	997.68	0.0591568	0.0735884	0.803887	0.421462	0.995758	ASCC2	ENSG00000100325.14
ASCC3	1846.24	-0.00125448	0.0929259	-0.0134998	0.989229	0.996471	ASCC3	ENSG00000112249.13
ASCL1	4580.43	-0.762018	0.0555293	-13.7228	7.41412e-43	3.4109e-40	ASCL1	ENSG00000139352.3
ASCL2	0.69608	2.13184	2.80608	0.759723	0.44742	0.995758	ASCL2	ENSG00000183734.4
ASCL3	0.0628434	0.152342	6.66256	0.0228653	0.981758	0.995758	ASCL3	ENSG00000176009.3
ASCL4	0						ASCL4	ENSG00000187855.5
ASCL5	18.1013	0.0381879	0.468895	0.0814423	0.93509	0.995758	ASCL5	ENSG00000232237.3
ASF1A	1018.76	0.0305395	0.116114	0.263012	0.792541	0.995758	ASF1A	ENSG00000111875.7
ASF1B	1096.41	-0.070011	0.0843296	-0.830206	0.406422	0.995758	ASF1B	ENSG00000105011.8
ASGR1	24.7728	-0.0410783	0.368018	-0.11162	0.911124	0.995758	ASGR1	ENSG00000141505.11
ASGR2	0						ASGR2	ENSG00000161944.16
ASH1L	5889.23	-0.0836522	0.216896	-0.385678	0.699735	0.995758	ASH1L	ENSG00000116539.12
ASH2L	1379.96	0.0646294	0.0501015	1.28997	0.197061	0.887591	ASH2L	ENSG00000129691.15
ASIC1	497.554	-0.195416	0.102544	-1.90567	0.0566931	0.547379	ASIC1	ENSG00000110881.11
ASIC2	0.280252	-1.71406	6.63609	-0.258294	0.79618	0.995758	ASIC2	ENSG00000108684.14
ASIC3	341.198	-0.12841	0.122023	-1.05234	0.292643	0.986472	ASIC3	ENSG00000213199.7
ASIC4	74.9237	-0.155174	0.212592	-0.729916	0.465441	0.995758	ASIC4	ENSG00000072182.12
ASIC5	0						ASIC5	ENSG00000256394.2
ASIP	0.416775	-2.26998	3.15862	-0.718662	0.472349	0.995758	ASIP	ENSG00000101440.9
ASL	370.633	0.173225	0.154743	1.11944	0.262952	0.959684	ASL	ENSG00000126522.16
ASMT	0						ASMT	ENSG00000196433.12
ASMTL	211.575	0.128869	0.143738	0.896555	0.369957	0.995758	ASMTL	ENSG00000169093.15
ASNA1	1454.57	-0.0455056	0.103722	-0.438727	0.660859	0.995758	ASNA1	ENSG00000198356.11
ASNS	66.2483	0.339355	0.199901	1.69762	0.0895797	0.679513	ASNS	ENSG00000070669.16
ASNSD1	748.678	0.109765	0.093116	1.1788	0.23848	0.935993	ASNSD1	ENSG00000138381.9
ASPA	2.59148	0.970835	1.01087	0.960394	0.336857	0.995758	ASPA	ENSG00000108381.10
ASPDH	182.931	-0.065586	0.204822	-0.32021	0.748809	0.995758	ASPDH	ENSG00000204653.9
ASPG	4.0302	0.113294	1.01831	0.111256	0.911413	0.995758	ASPG	ENSG00000166183.15
ASPH	1439.53	0.0704236	0.0671375	1.04895	0.294203	0.986809	ASPH	ENSG00000198363.17
ASPHD1	1682.09	0.0850105	0.154899	0.54881	0.583136	0.995758	ASPHD1	ENSG00000174939.10
ASPHD2	57.8822	0.138047	0.259899	0.531155	0.595311	0.995758	ASPHD2	ENSG00000128203.6
ASPM	5050.84	0.02889	0.12972	0.222711	0.823761	0.995758	ASPM	ENSG00000066279.17
ASPN	0.280585	0.152413	5.77353	0.0263985	0.978939	0.995758	ASPN	ENSG00000106819.11
ASPRV1	1.92858	0.482893	1.48535	0.325105	0.745102	0.995758	ASPRV1	ENSG00000244617.2
ASPSCR1	1844.69	0.0350476	0.125379	0.279534	0.779835	0.995758	ASPSCR1	ENSG00000169696.15
ASRGL1	294.306	0.0609748	0.123757	0.492699	0.622225	0.995758	ASRGL1	ENSG00000162174.12
ASS1	22952.1	0.130411	0.0759417	1.71725	0.0859333	0.664889	ASS1	ENSG00000130707.17
ASTE1	111.669	0.0432171	0.16491	0.262064	0.793272	0.995758	ASTE1	ENSG00000034533.11
ASTL	2.9037	0.0478436	1.09879	0.0435419	0.96527	0.995758	ASTL	ENSG00000188886.3
ASTN1	714.458	-0.198819	0.140973	-1.41033	0.158442	0.83134	ASTN1	ENSG00000152092.15
ASTN2	2112.01	-0.247741	0.133606	-1.85426	0.0637016	0.583423	ASTN2	ENSG00000148219.16
ASXL1	2460.72	-0.0562299	0.125342	-0.448612	0.653711	0.995758	ASXL1	ENSG00000171456.18
ASXL2	1028.17	-0.0127894	0.158655	-0.0806114	0.935751	0.995758	ASXL2	ENSG00000143970.16
ASXL3	0.138823	0.152382	6.66256	0.0228714	0.981753	0.995758	ASXL3	ENSG00000141431.11
ASZ1	0						ASZ1	ENSG00000154438.7
ATAD1	3049.28	-0.00169391	0.0709258	-0.0238828	0.980946	0.995758	ATAD1	ENSG00000138138.13
ATAD2	1294.83	0.25196	0.0926096	2.72067	0.00651495	0.152912	ATAD2	ENSG00000156802.12
ATAD2B	578.636	0.0684542	0.13095	0.522749	0.601149	0.995758	ATAD2B	ENSG00000119778.14
ATAD3A	514.61	-0.177541	0.148323	-1.19699	0.231312	0.92841	ATAD3A	ENSG00000197785.13
ATAD3B	614.182	-0.194655	0.12584	-1.54684	0.121901	0.760606	ATAD3B	ENSG00000160072.19
ATAD3C	3.48986	-1.20702	1.06573	-1.13257	0.257393	0.952468	ATAD3C	ENSG00000215915.9
ATAD5	326.921	0.167182	0.144768	1.15483	0.248162	0.942338	ATAD5	ENSG00000176208.8
ATAT1	560.112	-0.138899	0.0895695	-1.55074	0.120964	0.757559	ATAT1	ENSG00000137343.17
ATCAY	4911.21	-0.0575973	0.087772	-0.656216	0.511685	0.995758	ATCAY	ENSG00000167654.17
ATE1	2129.29	-0.0510144	0.0768105	-0.664159	0.506588	0.995758	ATE1	ENSG00000107669.17
ATF1	439.097	0.229069	0.121206	1.88992	0.0587686	0.558884	ATF1	ENSG00000123268.8
ATF2	1621.17	-0.0946352	0.103348	-0.915695	0.359827	0.995758	ATF2	ENSG00000115966.16
ATF3	316.089	2.21351	0.123442	17.9316	6.6865e-72	4.21547e-69	ATF3	ENSG00000162772.16
ATF4	5436.31	0.386312	0.109312	3.53402	0.000409293	0.01791	ATF4	ENSG00000128272.14
ATF5	204.892	0.083602	0.113607	0.735888	0.461799	0.995758	ATF5	ENSG00000169136.10
ATF6	3261.99	-0.0221121	0.0794422	-0.278342	0.78075	0.995758	ATF6	ENSG00000118217.5
ATF6B	1423.43	-0.0777162	0.0996258	-0.780081	0.435343	0.995758	ATF6B	ENSG00000213676.12
ATF7	872.938	-0.0562055	0.151728	-0.370436	0.711058	0.995758	ATF7	ENSG00000170653.18
ATF7IP	1802.88	-0.152048	0.118944	-1.27831	0.201139	0.892103	ATF7IP	ENSG00000171681.12
ATF7IP2	188.119	-0.0675257	0.1264	-0.534222	0.593188	0.995758	ATF7IP2	ENSG00000166669.13
ATG10	240.522	0.268439	0.215494	1.24569	0.212879	0.904775	ATG10	ENSG00000152348.15
ATG101	623.91	0.324782	0.156462	2.07579	0.0379131	0.44621	ATG101	ENSG00000123395.14
ATG12	955.882	0.0291821	0.100566	0.290178	0.77168	0.995758	ATG12	ENSG00000145782.12
ATG13	1718.49	-0.072816	0.0689144	-1.05662	0.290687	0.986202	ATG13	ENSG00000175224.16
ATG14	515.273	-0.12424	0.083168	-1.49385	0.135216	0.787154	ATG14	ENSG00000126775.8
ATG16L1	869.867	0.121613	0.0733772	1.65737	0.0974442	0.701944	ATG16L1	ENSG00000085978.21
ATG16L2	747.105	-0.191429	0.0785971	-2.43557	0.0148685	0.261627	ATG16L2	ENSG00000168010.10
ATG2A	775.856	-0.222736	0.0891525	-2.49837	0.0124767	0.234155	ATG2A	ENSG00000110046.12
ATG2B	1443.16	0.00467338	0.129635	0.0360503	0.971242	0.995758	ATG2B	ENSG00000066739.11
ATG3	852.004	0.053859	0.109451	0.492082	0.622661	0.995758	ATG3	ENSG00000144848.10
ATG4A	164.479	0.0851396	0.139862	0.608741	0.542696	0.995758	ATG4A	ENSG00000101844.17
ATG4B	1764.46	-0.105695	0.100158	-1.05529	0.291295	0.986357	ATG4B	ENSG00000168397.16
ATG4C	99.8502	0.228486	0.18579	1.22981	0.21877	0.91314	ATG4C	ENSG00000125703.14
ATG4D	870.116	-0.000278724	0.122893	-0.00226802	0.99819	0.999365	ATG4D	ENSG00000130734.9
ATG5	391.25	0.0620594	0.14005	0.443123	0.657677	0.995758	ATG5	ENSG00000057663.15
ATG7	2245.15	0.209596	0.109002	1.92287	0.0544961	0.536964	ATG7	ENSG00000197548.12
ATG9A	1132.94	-0.198467	0.173236	-1.14564	0.251942	0.944826	ATG9A	ENSG00000198925.11
ATG9B	64.9686	-0.356748	0.272262	-1.31031	0.190089	0.877835	ATG9B	ENSG00000181652.19
ATIC	1625.2	-0.0416	0.0703695	-0.591166	0.55441	0.995758	ATIC	ENSG00000138363.14
ATL1	1233.6	0.0332177	0.0552296	0.601448	0.547542	0.995758	ATL1	ENSG00000198513.11
ATL2	1117.7	0.0450278	0.101261	0.444672	0.656556	0.995758	ATL2	ENSG00000119787.13
ATL3	1089.7	0.0616628	0.0994514	0.62003	0.535238	0.995758	ATL3	ENSG00000184743.12
ATM	2063.75	-0.125721	0.140827	-0.892733	0.372	0.995758	ATM	ENSG00000149311.18
ATMIN	860.012	-0.0214254	0.0665494	-0.321948	0.747492	0.995758	ATMIN	ENSG00000166454.9
ATN1	6688.32	-0.0545168	0.0896955	-0.607799	0.543321	0.995758	ATN1	ENSG00000111676.14
ATOH1	0.0716859	0.152346	6.66256	0.022866	0.981757	0.995758	ATOH1	ENSG00000172238.4
ATOH7	12.979	-0.0116818	0.606432	-0.0192631	0.984631	0.99625	ATOH7	ENSG00000179774.8
ATOH8	963.564	-0.208308	0.0964198	-2.16042	0.0307398	0.395987	ATOH8	ENSG00000168874.12
ATOX1	397.016	0.0785174	0.172416	0.455396	0.648824	0.995758	ATOX1	ENSG00000177556.11
ATP10A	0.286057	0.652854	4.83959	0.134899	0.892692	0.995758	ATP10A	ENSG00000206190.11
ATP10B	0.0954295	0.152357	6.66256	0.0228677	0.981756	0.995758	ATP10B	ENSG00000118322.13
ATP10D	173.011	-0.0922882	0.183638	-0.502555	0.615277	0.995758	ATP10D	ENSG00000145246.13
ATP11A	1541.81	-0.0641345	0.172724	-0.371311	0.710406	0.995758	ATP11A	ENSG00000068650.18
ATP11B	648.432	0.0321334	0.123556	0.260071	0.794809	0.995758	ATP11B	ENSG00000058063.15
ATP11C	1597.14	-0.0289004	0.100012	-0.28897	0.772604	0.995758	ATP11C	ENSG00000101974.14
ATP12A	0						ATP12A	ENSG00000075673.11
ATP13A1	2188.98	-0.133353	0.091815	-1.45241	0.146387	0.804068	ATP13A1	ENSG00000105726.16
ATP13A2	352.513	-0.156017	0.109075	-1.43036	0.152612	0.819743	ATP13A2	ENSG00000159363.17
ATP13A3	4520.53	0.0562941	0.143948	0.391074	0.695743	0.995758	ATP13A3	ENSG00000133657.15
ATP13A4	0.803454	0.152272	2.51174	0.0606239	0.951659	0.995758	ATP13A4	ENSG00000127249.14
ATP13A5	0.0346319	0.152325	6.66256	0.0228628	0.98176	0.995758	ATP13A5	ENSG00000187527.10
ATP1A1	22059	-0.128097	0.0618802	-2.07008	0.0384447	0.449454	ATP1A1	ENSG00000163399.15
ATP1A2	1.30166	1.64861	1.94438	0.847886	0.396501	0.995758	ATP1A2	ENSG00000018625.14
ATP1A3	994.836	-0.174053	0.0950417	-1.83133	0.0670513	0.600078	ATP1A3	ENSG00000105409.18
ATP1A4	0.0338759	0.152325	6.66256	0.0228628	0.98176	0.995758	ATP1A4	ENSG00000132681.16
ATP1B1	7287.51	-0.112466	0.0624044	-1.80222	0.0715109	0.615155	ATP1B1	ENSG00000143153.12
ATP1B2	215.394	-0.139569	0.158059	-0.88302	0.377226	0.995758	ATP1B2	ENSG00000129244.8
ATP1B3	2117.78	0.0177716	0.120677	0.147267	0.882922	0.995758	ATP1B3	ENSG00000069849.10
ATP1B4	0						ATP1B4	ENSG00000101892.11
ATP23	44.5741	0.0729998	0.24648	0.29617	0.7671	0.995758	ATP23	ENSG00000166896.8
ATP2A1	16.9111	0.447335	0.4765	0.938792	0.347837	0.995758	ATP2A1	ENSG00000196296.13
ATP2A2	8277.67	0.00915323	0.113332	0.0807651	0.935629	0.995758	ATP2A2	ENSG00000174437.16
ATP2A3	441.88	-0.184583	0.126188	-1.46276	0.143534	0.799757	ATP2A3	ENSG00000074370.17
ATP2B1	2240.44	0.0490231	0.0683035	0.717725	0.472927	0.995758	ATP2B1	ENSG00000070961.15
ATP2B2	1795.98	-0.240067	0.162955	-1.47321	0.140694	0.796225	ATP2B2	ENSG00000157087.18
ATP2B3	678.25	0.0111014	0.134802	0.0823538	0.934365	0.995758	ATP2B3	ENSG00000067842.17
ATP2B4	23546.5	-0.118412	0.129679	-0.91312	0.361179	0.995758	ATP2B4	ENSG00000058668.14
ATP2C1	3622.01	-0.0837494	0.0517714	-1.61768	0.105733	0.725717	ATP2C1	ENSG00000017260.19
ATP2C2	2.62516	-0.018973	1.12914	-0.016803	0.986594	0.99625	ATP2C2	ENSG00000064270.12
ATP4A	0.204142	0.152181	6.66256	0.0228413	0.981777	0.995758	ATP4A	ENSG00000105675.8
ATP4B	0.975083	0.00397861	2.30417	0.0017267	0.998622	0.999503	ATP4B	ENSG00000186009.4
ATP5F1A	4672.64	-0.0315851	0.0843276	-0.374552	0.707994	0.995758	ATP5F1A	ENSG00000152234.15
ATP5F1B	16795	-0.00870454	0.0681537	-0.127719	0.898371	0.995758	ATP5F1B	ENSG00000110955.8
ATP5F1C	2365.61	0.0635156	0.12125	0.523842	0.600389	0.995758	ATP5F1C	ENSG00000165629.19
ATP5F1D	1913.75	-0.0586254	0.189689	-0.30906	0.757276	0.995758	ATP5F1D	ENSG00000099624.7
ATP5F1E	2542.62	0.221125	0.238972	0.925318	0.354801	0.995758	ATP5F1E	ENSG00000124172.9
ATP5IF1	922.734	-0.0748242	0.128371	-0.582873	0.559979	0.995758	ATP5IF1	ENSG00000130770.17
ATP5MC1	1324.11	0.0616072	0.151927	0.405506	0.685106	0.995758	ATP5MC1	ENSG00000159199.13
ATP5MC2	2657.7	-0.000130838	0.158733	-0.000824266	0.999342	0.999827	ATP5MC2	ENSG00000135390.18
ATP5MC3	2621.9	0.0769661	0.129561	0.594055	0.552475	0.995758	ATP5MC3	ENSG00000154518.9
ATP5MD	1923.68	0.142399	0.192511	0.739693	0.459486	0.995758	ATP5MD	ENSG00000173915.15
ATP5ME	873.494	0.373917	0.290253	1.28824	0.197661	0.887948	ATP5ME	ENSG00000169020.9
ATP5MF	1999.79	0.0935054	0.147463	0.634092	0.526021	0.995758	ATP5MF	ENSG00000241468.7
ATP5MF-PTCD1	0.407825	0.152366	4.53607	0.0335899	0.973204	0.995758	ATP5MF-PTCD1	ENSG00000248919.7
ATP5MG	2137.2	0.0521106	0.164242	0.317279	0.751032	0.995758	ATP5MG	ENSG00000167283.7
ATP5MGL	0.139684	1.11393	6.66256	0.167192	0.867219	0.995758	ATP5MGL	ENSG00000249222.1
ATP5MPL	1353.91	0.144471	0.166997	0.865113	0.386977	0.995758	ATP5MPL	ENSG00000156411.9
ATP5PB	3186.5	0.0615987	0.114229	0.539257	0.58971	0.995758	ATP5PB	ENSG00000116459.10
ATP5PD	1581.41	0.129551	0.173566	0.746412	0.455419	0.995758	ATP5PD	ENSG00000167863.11
ATP5PF	1394.18	0.149472	0.130046	1.14937	0.250402	0.944074	ATP5PF	ENSG00000154723.12
ATP5PO	1188.24	-0.00806736	0.172979	-0.0466377	0.962802	0.995758	ATP5PO	ENSG00000241837.6
ATP5S	838.117	0.0481979	0.0883634	0.545451	0.585443	0.995758	ATP5S	ENSG00000125375.14
ATP6AP1	4058.39	-0.071946	0.0616498	-1.16701	0.243206	0.940448	ATP6AP1	ENSG00000071553.16
ATP6AP1L	28.726	0.0953533	0.3408	0.279793	0.779637	0.995758	ATP6AP1L	ENSG00000205464.12
ATP6AP2	1649.75	-0.0402085	0.0898647	-0.447434	0.654562	0.995758	ATP6AP2	ENSG00000182220.14
ATP6V0A1	3775.65	-0.060704	0.0671886	-0.903486	0.366268	0.995758	ATP6V0A1	ENSG00000033627.16
ATP6V0A2	852.393	0.0788779	0.0819901	0.962042	0.336028	0.995758	ATP6V0A2	ENSG00000185344.13
ATP6V0A4	0.516269	0.152281	3.99975	0.0380726	0.96963	0.995758	ATP6V0A4	ENSG00000105929.16
ATP6V0B	1151.71	0.0596644	0.117326	0.508535	0.611078	0.995758	ATP6V0B	ENSG00000117410.13
ATP6V0C	1296.39	-0.0744485	0.142237	-0.523413	0.600687	0.995758	ATP6V0C	ENSG00000185883.11
ATP6V0D1	1626.04	-0.0584405	0.120413	-0.485334	0.62744	0.995758	ATP6V0D1	ENSG00000159720.11
ATP6V0D2	0						ATP6V0D2	ENSG00000147614.3
ATP6V0E1	1503.46	-0.0479998	0.106351	-0.451333	0.65175	0.995758	ATP6V0E1	ENSG00000113732.8
ATP6V0E2	568.231	-0.0886569	0.126371	-0.701559	0.482954	0.995758	ATP6V0E2	ENSG00000171130.18
ATP6V1A	2204.03	-0.0706241	0.0702392	-1.00548	0.314665	0.995758	ATP6V1A	ENSG00000114573.9
ATP6V1B1	4.21806	1.37754	0.983784	1.40024	0.161441	0.836542	ATP6V1B1	ENSG00000116039.12
ATP6V1B2	3906.61	-0.0507801	0.0371323	-1.36754	0.171455	0.849885	ATP6V1B2	ENSG00000147416.10
ATP6V1C1	870.695	0.0442265	0.0879693	0.502749	0.61514	0.995758	ATP6V1C1	ENSG00000155097.11
ATP6V1C2	828.504	0.196319	0.171315	1.14595	0.251814	0.94477	ATP6V1C2	ENSG00000143882.11
ATP6V1D	1054.68	0.0574256	0.102394	0.560829	0.574914	0.995758	ATP6V1D	ENSG00000100554.11
ATP6V1E1	2169.69	0.0443436	0.112933	0.392656	0.694574	0.995758	ATP6V1E1	ENSG00000131100.12
ATP6V1E2	88.7492	0.173348	0.215667	0.803776	0.421527	0.995758	ATP6V1E2	ENSG00000250565.6
ATP6V1F	1087.43	0.0251674	0.114447	0.219905	0.825945	0.995758	ATP6V1F	ENSG00000128524.4
ATP6V1FNB	37.7494	0.150637	0.319041	0.472156	0.636815	0.995758	ATP6V1FNB	ENSG00000272899.3
ATP6V1G1	2190.79	0.0692387	0.0931556	0.743259	0.457325	0.995758	ATP6V1G1	ENSG00000136888.6
ATP6V1G2	345.635	-0.259384	0.110031	-2.35738	0.0184046	0.296109	ATP6V1G2	ENSG00000213760.10
ATP6V1G2-DDX39B	9.10665	0.219988	0.580129	0.379205	0.704536	0.995758	ATP6V1G2-DDX39B	ENSG00000254870.5
ATP6V1G3	0.104011	0.152368	6.66256	0.0228693	0.981755	0.995758	ATP6V1G3	ENSG00000151418.11
ATP6V1H	1305.72	-0.0406942	0.102543	-0.39685	0.691478	0.995758	ATP6V1H	ENSG00000047249.17
ATP7A	702.787	-0.0810204	0.131173	-0.617662	0.536798	0.995758	ATP7A	ENSG00000165240.19
ATP7B	334.248	-0.231328	0.153836	-1.50373	0.132652	0.780156	ATP7B	ENSG00000123191.14
ATP8A1	1654.9	-0.122867	0.0952282	-1.29024	0.196967	0.887591	ATP8A1	ENSG00000124406.16
ATP8A2	34.9859	0.0364903	0.365666	0.0997913	0.92051	0.995758	ATP8A2	ENSG00000132932.16
ATP8B1	3.33646	0.912507	1.23584	0.738368	0.460291	0.995758	ATP8B1	ENSG00000081923.13
ATP8B2	5028.38	-0.0216424	0.100149	-0.216102	0.828908	0.995758	ATP8B2	ENSG00000143515.16
ATP8B3	2.60792	-2.99327	1.5972	-1.87408	0.0609198	0.56927	ATP8B3	ENSG00000130270.16
ATP8B4	0.782678	-1.61308	3.28432	-0.491146	0.623323	0.995758	ATP8B4	ENSG00000104043.14
ATP9A	3139.68	-0.0254126	0.151907	-0.167291	0.867141	0.995758	ATP9A	ENSG00000054793.13
ATP9B	169.55	-0.128722	0.201223	-0.639696	0.52237	0.995758	ATP9B	ENSG00000166377.20
ATPAF1	504.037	0.0431781	0.119756	0.360549	0.718436	0.995758	ATPAF1	ENSG00000123472.12
ATPAF2	263.214	0.00736046	0.113819	0.0646683	0.948438	0.995758	ATPAF2	ENSG00000171953.15
ATR	831.793	0.0163081	0.107417	0.151821	0.879328	0.995758	ATR	ENSG00000175054.14
ATRAID	780.496	-0.0111555	0.128125	-0.0870674	0.930618	0.995758	ATRAID	ENSG00000138085.16
ATRIP	584.236	-0.0865947	0.0918148	-0.943145	0.345607	0.995758	ATRIP	ENSG00000164053.20
ATRN	1756.57	-0.0401112	0.113784	-0.35252	0.724448	0.995758	ATRN	ENSG00000088812.17
ATRNL1	1564.57	-0.11103	0.0834974	-1.32974	0.183605	0.86887	ATRNL1	ENSG00000107518.17
ATRX	3290.05	-0.114804	0.138773	-0.827276	0.408081	0.995758	ATRX	ENSG00000085224.22
ATXN1	33.6814	0.33302	0.31125	1.06995	0.284644	0.979622	ATXN1	ENSG00000124788.18
ATXN10	3372.24	0.00651255	0.100571	0.0647557	0.948369	0.995758	ATXN10	ENSG00000130638.16
ATXN1L	1620.73	0.119027	0.152692	0.779525	0.435671	0.995758	ATXN1L	ENSG00000224470.7
ATXN2	1503.27	-0.0761855	0.127106	-0.599385	0.548916	0.995758	ATXN2	ENSG00000204842.15
ATXN2L	5609.55	-0.00370079	0.129186	-0.028647	0.977146	0.995758	ATXN2L	ENSG00000168488.18
ATXN3	592.541	-0.170456	0.11773	-1.44785	0.147659	0.806627	ATXN3	ENSG00000066427.22
ATXN3L	0						ATXN3L	ENSG00000123594.5
ATXN7	13.5049	0.253297	0.501684	0.504894	0.613633	0.995758	ATXN7	ENSG00000163635.18
ATXN7L1	349.555	-0.112063	0.183295	-0.61138	0.540948	0.995758	ATXN7L1	ENSG00000146776.14
ATXN7L2	451.052	-0.165389	0.118636	-1.39409	0.163291	0.840709	ATXN7L2	ENSG00000162650.16
ATXN7L3	2641.42	-0.115691	0.0664551	-1.74088	0.0817041	0.651147	ATXN7L3	ENSG00000087152.15
ATXN7L3B	1579.75	-0.0204384	0.0976451	-0.209313	0.834204	0.995758	ATXN7L3B	ENSG00000253719.3
AUH	183.319	0.196251	0.211598	0.927468	0.353684	0.995758	AUH	ENSG00000148090.11
AUNIP	98.3734	0.116763	0.191648	0.609255	0.542355	0.995758	AUNIP	ENSG00000127423.10
AUP1	2430.5	0.0440307	0.0595054	0.739945	0.459334	0.995758	AUP1	ENSG00000115307.16
AURKA	821.74	0.0902104	0.0895061	1.00787	0.313518	0.995758	AURKA	ENSG00000087586.17
AURKAIP1	2452.95	0.0253009	0.173938	0.145459	0.884348	0.995758	AURKAIP1	ENSG00000175756.13
AURKB	915.458	0.100592	0.134478	0.748019	0.454449	0.995758	AURKB	ENSG00000178999.12
AURKC	0.561301	2.0508	2.45437	0.835571	0.403396	0.995758	AURKC	ENSG00000105146.12
AUTS2	1109.61	-0.0514411	0.108497	-0.474124	0.635412	0.995758	AUTS2	ENSG00000158321.16
AVEN	376.925	0.219354	0.140831	1.55757	0.119335	0.752898	AVEN	ENSG00000169857.7
AVIL	186.069	0.0133435	0.177922	0.074996	0.940218	0.995758	AVIL	ENSG00000135407.10
AVL9	1370.71	0.0972143	0.0927553	1.04807	0.294605	0.98686	AVL9	ENSG00000105778.18
AVP	0						AVP	ENSG00000101200.5
AVPI1	60.7031	0.27659	0.235731	1.17333	0.240665	0.939092	AVPI1	ENSG00000119986.6
AVPR1A	0						AVPR1A	ENSG00000166148.3
AVPR1B	0.122316	0.152376	6.66256	0.0228705	0.981754	0.995758	AVPR1B	ENSG00000198049.6
AVPR2	18.7333	-0.809084	0.484922	-1.66848	0.0952197	0.696233	AVPR2	ENSG00000126895.14
AWAT1	0.106527	0.152369	6.66256	0.0228694	0.981754	0.995758	AWAT1	ENSG00000204195.3
AWAT2	0						AWAT2	ENSG00000147160.9
AXDND1	0.450841	2.36574	3.14075	0.753239	0.451306	0.995758	AXDND1	ENSG00000162779.21
AXIN1	956.884	0.124917	0.084677	1.47522	0.140154	0.795232	AXIN1	ENSG00000103126.14
AXIN2	134.352	-0.139836	0.156038	-0.896168	0.370163	0.995758	AXIN2	ENSG00000168646.12
AXL	3.32969	0.895315	1.14988	0.778616	0.436206	0.995758	AXL	ENSG00000167601.11
AZGP1	0.200064	-0.809345	6.66256	-0.121477	0.903314	0.995758	AZGP1	ENSG00000160862.12
AZI2	1168.52	0.0370943	0.0876277	0.423318	0.672064	0.995758	AZI2	ENSG00000163512.13
AZIN1	3924.08	0.0530568	0.0600294	0.883847	0.376779	0.995758	AZIN1	ENSG00000155096.13
AZIN2	6.93237	0.529843	0.92068	0.575491	0.564959	0.995758	AZIN2	ENSG00000142920.16
AZU1	15.881	-0.187125	0.507034	-0.369059	0.712084	0.995758	AZU1	ENSG00000172232.9
B2M	10889.9	0.0900859	0.111951	0.80469	0.420998	0.995758	B2M	ENSG00000166710.18
B3GALNT1	453.992	0.213359	0.090252	2.36404	0.0180768	0.293891	B3GALNT1	ENSG00000169255.14
B3GALNT2	843.785	-0.0136463	0.200202	-0.0681628	0.945656	0.995758	B3GALNT2	ENSG00000162885.12
B3GALT1	232.023	0.0659612	0.122888	0.536757	0.591435	0.995758	B3GALT1	ENSG00000172318.5
B3GALT2	25.4952	-0.0413887	0.425638	-0.0972392	0.922536	0.995758	B3GALT2	ENSG00000162630.5
B3GALT4	21.7028	0.251926	0.38729	0.650486	0.515379	0.995758	B3GALT4	ENSG00000235863.3
B3GALT5	0.486941	0.152357	3.94703	0.0386005	0.969209	0.995758	B3GALT5	ENSG00000183778.17
B3GALT6	599.266	-0.0821347	0.133924	-0.613295	0.539681	0.995758	B3GALT6	ENSG00000176022.5
B3GAT1	1626.79	-0.0655825	0.0905229	-0.724485	0.468768	0.995758	B3GAT1	ENSG00000109956.12
B3GAT2	465.985	-0.092332	0.0955719	-0.966099	0.333994	0.995758	B3GAT2	ENSG00000112309.10
B3GAT3	899.662	-0.0956337	0.183776	-0.520383	0.602797	0.995758	B3GAT3	ENSG00000149541.9
B3GLCT	312.476	-0.0900646	0.126238	-0.713449	0.475568	0.995758	B3GLCT	ENSG00000187676.7
B3GNT10	54.0317	0.0190754	0.252463	0.0755571	0.939771	0.995758	B3GNT10	ENSG00000214654.8
B3GNT2	699.968	0.486954	0.0844004	5.76957	7.94743e-09	9.07928e-07	B3GNT2	ENSG00000170340.10
B3GNT3	0.23539	1.11398	6.66256	0.1672	0.867212	0.995758	B3GNT3	ENSG00000179913.10
B3GNT4	885.585	0.072056	0.153275	0.470109	0.638277	0.995758	B3GNT4	ENSG00000176383.8
B3GNT5	41.6146	0.602545	0.276167	2.18181	0.0291234	0.38582	B3GNT5	ENSG00000176597.11
B3GNT6	0.0346319	0.152325	6.66256	0.0228628	0.98176	0.995758	B3GNT6	ENSG00000198488.10
B3GNT7	4.76195	-0.109349	0.756767	-0.144495	0.88511	0.995758	B3GNT7	ENSG00000156966.6
B3GNT8	23.8913	-0.673614	0.377747	-1.78324	0.0745474	0.62597	B3GNT8	ENSG00000177191.2
B3GNT9	711.424	-0.224337	0.0973214	-2.30512	0.0211599	0.324489	B3GNT9	ENSG00000237172.3
B3GNTL1	125.817	-0.281843	0.145147	-1.94177	0.0521645	0.525541	B3GNTL1	ENSG00000175711.8
B4GALNT1	4034.29	-0.0144278	0.118226	-0.122036	0.902871	0.995758	B4GALNT1	ENSG00000135454.13
B4GALNT2	0						B4GALNT2	ENSG00000167080.8
B4GALNT3	338.239	-0.182221	0.101221	-1.80024	0.0718229	0.615745	B4GALNT3	ENSG00000139044.11
B4GALNT4	2051.14	-0.0625816	0.119873	-0.522064	0.601625	0.995758	B4GALNT4	ENSG00000182272.11
B4GALT1	629.364	-0.046868	0.074585	-0.628383	0.529753	0.995758	B4GALT1	ENSG00000086062.12
B4GALT2	667.185	0.0202707	0.109272	0.185507	0.852831	0.995758	B4GALT2	ENSG00000117411.16
B4GALT3	2165.57	0.05948	0.103214	0.576279	0.564427	0.995758	B4GALT3	ENSG00000158850.14
B4GALT4	591.557	0.108148	0.088878	1.21681	0.223676	0.919153	B4GALT4	ENSG00000121578.12
B4GALT5	3096.41	0.0711454	0.133003	0.534917	0.592707	0.995758	B4GALT5	ENSG00000158470.5
B4GALT6	0.793777	-0.528384	2.17668	-0.242748	0.8082	0.995758	B4GALT6	ENSG00000118276.11
B4GALT7	290.068	-0.138435	0.107444	-1.28844	0.197593	0.887948	B4GALT7	ENSG00000027847.13
B4GAT1	961.434	-0.252491	0.0716126	-3.52579	0.000422227	0.0181494	B4GAT1	ENSG00000174684.6
B9D1	100.687	-0.102504	0.202558	-0.506047	0.612824	0.995758	B9D1	ENSG00000108641.15
B9D2	126.429	0.0569475	0.203734	0.279518	0.779847	0.995758	B9D2	ENSG00000123810.7
BAALC	3240.67	0.0965782	0.0549805	1.75659	0.0789874	0.644841	BAALC	ENSG00000164929.16
BAAT	0.465702	-2.05561	3.89998	-0.527083	0.598136	0.995758	BAAT	ENSG00000136881.11
BABAM1	1232.58	-0.0837941	0.14296	-0.586138	0.557782	0.995758	BABAM1	ENSG00000105393.15
BABAM2	930.328	0.283684	0.129865	2.18445	0.0289292	0.384413	BABAM2	ENSG00000158019.20
BACE1	1806.1	-0.0474319	0.115556	-0.410466	0.681464	0.995758	BACE1	ENSG00000186318.16
BACE2	10.3054	0.0941996	0.621135	0.151657	0.879457	0.995758	BACE2	ENSG00000182240.15
BACH1	504.225	0.211259	0.0995338	2.12248	0.0337972	0.419269	BACH1	ENSG00000156273.15
BACH2	253.356	0.175173	0.210013	0.834108	0.40422	0.995758	BACH2	ENSG00000112182.14
BAD	735.555	0.049787	0.164817	0.302075	0.762595	0.995758	BAD	ENSG00000002330.13
BAG1	1930.44	-0.00794988	0.147945	-0.0537352	0.957146	0.995758	BAG1	ENSG00000107262.21
BAG2	859.827	0.115321	0.0977847	1.17934	0.238263	0.935812	BAG2	ENSG00000112208.11
BAG3	1953.42	0.674673	0.0691527	9.75628	1.73402e-22	4.76072e-20	BAG3	ENSG00000151929.9
BAG4	533.284	0.0551612	0.101325	0.544399	0.586167	0.995758	BAG4	ENSG00000156735.10
BAG5	1369.07	0.122097	0.0812637	1.50248	0.132972	0.780156	BAG5	ENSG00000166170.9
BAG6	5972.38	-0.121089	0.0692792	-1.74784	0.0804914	0.647279	BAG6	ENSG00000204463.12
BAHCC1	1615.45	-0.252675	0.146968	-1.71926	0.0855673	0.664642	BAHCC1	ENSG00000266074.8
BAHD1	2003.62	0.00437301	0.05121	0.0853937	0.931948	0.995758	BAHD1	ENSG00000140320.11
BAIAP2	1253.46	0.0400394	0.0638033	0.627545	0.530302	0.995758	BAIAP2	ENSG00000175866.15
BAIAP2L1	3.70836	-0.979271	1.03915	-0.942374	0.346001	0.995758	BAIAP2L1	ENSG00000006453.13
BAIAP2L2	15.8262	1.19358	0.581109	2.05396	0.0399792	0.45765	BAIAP2L2	ENSG00000128298.16
BAIAP3	50.1386	0.0356685	0.303551	0.117504	0.90646	0.995758	BAIAP3	ENSG00000007516.13
BAK1	574.714	0.449821	0.0964783	4.66241	3.12531e-06	0.000244032	BAK1	ENSG00000030110.12
BAMBI	1791.43	0.119548	0.11357	1.05263	0.29251	0.986472	BAMBI	ENSG00000095739.10
BANF1	2127.42	0.0981195	0.142395	0.689064	0.490783	0.995758	BANF1	ENSG00000175334.7
BANF2	0.205336	0.152408	6.21402	0.0245265	0.980433	0.995758	BANF2	ENSG00000125888.14
BANK1	0.253474	0.152431	6.66256	0.0228788	0.981747	0.995758	BANK1	ENSG00000153064.11
BANP	272.175	0.0175199	0.152854	0.114619	0.908747	0.995758	BANP	ENSG00000172530.20
BAP1	2656.61	-0.0510952	0.060591	-0.84328	0.399072	0.995758	BAP1	ENSG00000163930.9
BARD1	374.675	0.255185	0.142949	1.78515	0.0742363	0.624951	BARD1	ENSG00000138376.10
BARHL1	40.9531	-0.314968	0.408593	-0.770859	0.44079	0.995758	BARHL1	ENSG00000125492.9
BARHL2	0.763547	1.0693	2.78181	0.384391	0.700689	0.995758	BARHL2	ENSG00000143032.7
BARX1	6.41255	0.435921	0.731996	0.595525	0.551493	0.995758	BARX1	ENSG00000131668.13
BARX2	0.0665951	0.152344	6.66256	0.0228657	0.981757	0.995758	BARX2	ENSG00000043039.6
BASP1	0						BASP1	ENSG00000176788.8
BATF	0.0771342	0.152348	6.66256	0.0228663	0.981757	0.995758	BATF	ENSG00000156127.6
BATF2	0.901999	0.203613	2.78151	0.0732021	0.941645	0.995758	BATF2	ENSG00000168062.9
BATF3	61.7307	0.227997	0.304017	0.749946	0.453287	0.995758	BATF3	ENSG00000123685.8
BAX	1096.99	-0.113113	0.154834	-0.730546	0.465057	0.995758	BAX	ENSG00000087088.19
BAZ1A	2195.26	0.0790181	0.0762988	1.03564	0.30037	0.99036	BAZ1A	ENSG00000198604.10
BAZ1B	4491.97	-0.0735519	0.122216	-0.601821	0.547293	0.995758	BAZ1B	ENSG00000009954.10
BAZ2A	4492.75	-0.169615	0.178066	-0.952536	0.340825	0.995758	BAZ2A	ENSG00000076108.11
BAZ2B	1305.62	-0.125505	0.140209	-0.895127	0.370719	0.995758	BAZ2B	ENSG00000123636.17
BBC3	947.432	-0.416057	0.139442	-2.98373	0.00284757	0.0822942	BBC3	ENSG00000105327.17
BBIP1	598.468	0.0446039	0.145367	0.306837	0.758967	0.995758	BBIP1	ENSG00000214413.7
BBOF1	7.97939	-0.685524	0.612708	-1.11884	0.263207	0.959999	BBOF1	ENSG00000119636.15
BBOX1	0						BBOX1	ENSG00000129151.8
BBS1	91.7004	-0.374465	0.208514	-1.79588	0.0725137	0.618816	BBS1	ENSG00000174483.19
BBS10	233.938	-0.180382	0.133594	-1.35022	0.176945	0.857138	BBS10	ENSG00000179941.7
BBS12	126.477	-0.858097	0.207965	-4.12617	3.68856e-05	0.0022344	BBS12	ENSG00000181004.9
BBS2	239.184	-0.381384	0.142879	-2.66928	0.00760129	0.169136	BBS2	ENSG00000125124.11
BBS4	380.845	0.0541359	0.104217	0.519454	0.603444	0.995758	BBS4	ENSG00000140463.13
BBS5	119.935	0.069526	0.199961	0.347698	0.728067	0.995758	BBS5	ENSG00000163093.11
BBS7	347.265	0.249574	0.103876	2.40262	0.0162782	0.277834	BBS7	ENSG00000138686.9
BBS9	63.2695	-0.307207	0.228751	-1.34298	0.179279	0.861571	BBS9	ENSG00000122507.20
BBX	1781.52	0.0247709	0.15948	0.155323	0.876567	0.995758	BBX	ENSG00000114439.18
BCAM	66.7957	-0.128851	0.219954	-0.58581	0.558003	0.995758	BCAM	ENSG00000187244.11
BCAN	907.799	-0.195033	0.09509	-2.05104	0.040263	0.45874	BCAN	ENSG00000132692.18
BCAP29	755.096	0.185047	0.0871944	2.12223	0.0338183	0.419269	BCAP29	ENSG00000075790.10
BCAP31	2189.53	0.044516	0.125825	0.353792	0.723494	0.995758	BCAP31	ENSG00000185825.16
BCAR1	1656.95	-0.13952	0.0881485	-1.58278	0.113471	0.743957	BCAR1	ENSG00000050820.16
BCAR3	519.814	-0.0232378	0.08258	-0.281397	0.778406	0.995758	BCAR3	ENSG00000137936.17
BCAS1	7.87836	0.209054	0.608256	0.343694	0.731076	0.995758	BCAS1	ENSG00000064787.13
[truncated: 17,908 more rows]

## Sheet: Legend
Table EV1. Summary table of RNA-Seq differential expression analysis. Tab names indicate different cell lines (NB1 or IMR32), conditions (ALKAL2, lorlatinib or combination) and time points (1h, 6h or 24h). Differential expression determined against control conditions.

## Sheet: NB1_Lorla_1h
	baseMean	log2FoldChange	lfcSE	stat	pvalue	padj	HGNC	ENSG
A1BG	49.9464	-0.39009	0.253098	-1.54126	0.123252	0.263535	A1BG	ENSG00000121410.11
A1CF	0.646969	-0.772779	2.73112	-0.282953	0.777213	0.959421	A1CF	ENSG00000148584.14
A2M	0.216524	0.233843	6.66338	0.0350938	0.972005	0.982335	A2M	ENSG00000175899.14
A2ML1	0.0673756	0.233843	6.66338	0.0350938	0.972005	0.982335	A2ML1	ENSG00000166535.19
A3GALT2	0						A3GALT2	ENSG00000184389.9
A4GALT	13.9987	2.76088	0.625948	4.41072	1.0303e-05	7.13786e-05	A4GALT	ENSG00000128274.16
A4GNT	0.553532	-0.727476	2.6499	-0.274529	0.783678	0.963647	A4GNT	ENSG00000118017.3
AAAS	760.55	-0.0537243	0.067429	-0.796753	0.425594	0.659007	AAAS	ENSG00000094914.12
AACS	832.613	-0.0504486	0.0688707	-0.732512	0.463856	0.700212	AACS	ENSG00000081760.16
AADAC	0						AADAC	ENSG00000114771.13
AADACL2	0						AADACL2	ENSG00000197953.5
AADACL3	0						AADACL3	ENSG00000188984.11
AADACL4	0						AADACL4	ENSG00000204518.2
AADAT	514.834	0.252101	0.0803762	3.13652	0.00170968	0.0071592	AADAT	ENSG00000109576.13
AAGAB	1101.31	0.228188	0.0921707	2.4757	0.0132974	0.0421112	AAGAB	ENSG00000103591.12
AAK1	1329.98	0.150599	0.108734	1.38502	0.166046	0.331868	AAK1	ENSG00000115977.18
AAMDC	244.275	0.4417	0.21547	2.04993	0.040371	0.106575	AAMDC	ENSG00000087884.14
AAMP	1969.58	0.079945	0.114467	0.69841	0.484921	0.72259	AAMP	ENSG00000127837.9
AANAT	3.31101	-0.995814	0.994541	-1.00128	0.316691	0.533893	AANAT	ENSG00000129673.9
AAR2	1073.34	0.178819	0.0701268	2.54993	0.0107743	0.03531	AAR2	ENSG00000131043.11
AARD	10.3167	0.791034	0.607199	1.30276	0.192657	0.37266	AARD	ENSG00000205002.3
AARS	5256.29	-0.0497215	0.0616227	-0.80687	0.419741	0.652497	AARS	ENSG00000090861.15
AARS2	1967.26	0.0172086	0.161648	0.106457	0.91522	0.982335	AARS2	ENSG00000124608.4
AARSD1	167.107	0.175957	0.145716	1.20753	0.227227	0.420335	AARSD1	ENSG00000266967.6
AASDH	246.598	-0.3643	0.116092	-3.13803	0.00170086	0.00712755	AASDH	ENSG00000157426.13
AASDHPPT	1839.19	-0.076772	0.0989687	-0.77572	0.437914	0.672881	AASDHPPT	ENSG00000149313.10
AASS	365.938	-0.596392	0.24244	-2.45995	0.0138955	0.0436643	AASS	ENSG00000008311.14
AATF	919.366	0.253073	0.0981238	2.57912	0.0099052	0.0328539	AATF	ENSG00000275700.4
AATK	70.9548	-0.288026	0.263218	-1.09425	0.273846	0.482247	AATK	ENSG00000181409.12
ABAT	609.115	-2.29383	0.121055	-18.9486	4.53091e-80	1.02834e-77	ABAT	ENSG00000183044.11
ABCA1	7.1728	0.887037	0.851694	1.0415	0.297645	0.51151	ABCA1	ENSG00000165029.15
ABCA10	0						ABCA10	ENSG00000154263.17
ABCA12	4.54075	0.761897	0.747442	1.01934	0.308042	0.524128	ABCA12	ENSG00000144452.14
ABCA13	0.0636205	-0.727932	6.66338	-0.109244	0.913009	0.982335	ABCA13	ENSG00000179869.14
ABCA2	4727.73	-0.683153	0.102566	-6.66059	2.72721e-11	3.99506e-10	ABCA2	ENSG00000107331.16
ABCA3	3793.75	0.282711	0.0896605	3.15312	0.00161535	0.00680607	ABCA3	ENSG00000167972.13
ABCA4	15.3957	-0.144211	0.396676	-0.363548	0.716195	0.920568	ABCA4	ENSG00000198691.12
ABCA5	6.22093	1.72819	0.922475	1.87343	0.0610089	0.149639	ABCA5	ENSG00000154265.15
ABCA6	0						ABCA6	ENSG00000154262.12
ABCA7	1078.78	0.461196	0.0935693	4.92892	8.26859e-07	6.96367e-06	ABCA7	ENSG00000064687.12
ABCA8	0.135954	1.98925	6.64319	0.299442	0.764603	0.950391	ABCA8	ENSG00000141338.13
ABCA9	0						ABCA9	ENSG00000154258.16
ABCB1	0.0616496	1.19562	6.66338	0.179431	0.857599	0.982335	ABCB1	ENSG00000085563.14
ABCB10	165.689	0.0620825	0.131387	0.472517	0.636558	0.860642	ABCB10	ENSG00000135776.4
ABCB11	0.19181	2.19342	6.63207	0.33073	0.740849	0.936417	ABCB11	ENSG00000073734.9
ABCB4	0.90998	1.13022	2.37496	0.475889	0.634154	0.859104	ABCB4	ENSG00000005471.17
ABCB5	0.0293693	0.233843	6.66338	0.0350938	0.972005	0.982335	ABCB5	ENSG00000004846.16
ABCB6	775.617	0.21645	0.0832234	2.60083	0.00929993	0.0311376	ABCB6	ENSG00000115657.13
ABCB7	389.161	-0.216575	0.102498	-2.11297	0.0346033	0.0937777	ABCB7	ENSG00000131269.16
ABCB8	936.912	-0.0421789	0.126707	-0.332885	0.739221	0.936417	ABCB8	ENSG00000197150.12
ABCB9	791.306	0.113853	0.138123	0.82429	0.409775	0.642696	ABCB9	ENSG00000150967.17
ABCC1	2942.99	-0.200877	0.0902488	-2.22581	0.026027	0.074135	ABCC1	ENSG00000103222.18
ABCC10	898.533	0.124823	0.154878	0.805948	0.420273	0.652967	ABCC10	ENSG00000124574.14
ABCC11	17.7801	-0.339412	0.513028	-0.661586	0.508237	0.744216	ABCC11	ENSG00000121270.15
ABCC12	0						ABCC12	ENSG00000140798.16
ABCC2	7.77657	0.00685396	0.694693	0.00986617	0.992128	0.99511	ABCC2	ENSG00000023839.11
ABCC3	27.7667	-0.197866	0.351956	-0.562189	0.573987	0.805475	ABCC3	ENSG00000108846.15
ABCC4	1056.02	0.147253	0.121835	1.20862	0.226808	0.420009	ABCC4	ENSG00000125257.14
ABCC5	1691.52	0.365738	0.141074	2.59254	0.00952706	0.0317357	ABCC5	ENSG00000114770.16
ABCC6	7.96805	-1.77643	0.728232	-2.43937	0.0147129	0.0457766	ABCC6	ENSG00000091262.15
ABCC8	696.472	-1.29006	0.130037	-9.92071	3.38333e-23	1.17533e-21	ABCC8	ENSG00000006071.13
ABCC9	1.89518	0.826843	1.1815	0.699828	0.484035	0.721692	ABCC9	ENSG00000069431.11
ABCD1	331.045	-0.125124	0.142512	-0.877989	0.37995	0.60928	ABCD1	ENSG00000101986.11
ABCD2	53.4411	-0.700384	0.302618	-2.31442	0.0206449	0.0609651	ABCD2	ENSG00000173208.3
ABCD3	893.511	0.231916	0.10465	2.21612	0.0266832	0.075713	ABCD3	ENSG00000117528.12
ABCD4	831.392	-0.0769778	0.0750805	-1.02527	0.305236	0.521084	ABCD4	ENSG00000119688.20
ABCE1	2589.54	0.496036	0.0693305	7.15466	8.38781e-13	1.42208e-11	ABCE1	ENSG00000164163.10
ABCF1	2327.72	0.40994	0.0809545	5.06383	4.10907e-07	3.59797e-06	ABCF1	ENSG00000204574.12
ABCF2	712.558	0.261785	0.0940976	2.78206	0.00540158	0.0195421	ABCF2	ENSG00000033050.8
ABCF3	1186.78	0.301621	0.102818	2.93353	0.0033513	0.0128975	ABCF3	ENSG00000161204.11
ABCG1	3.14921	-0.46933	1.51781	-0.309216	0.757157	0.946488	ABCG1	ENSG00000160179.18
ABCG2	0.0270177	0.233843	6.66338	0.0350938	0.972005	0.982335	ABCG2	ENSG00000118777.11
ABCG4	39.1323	-0.977275	0.342974	-2.84942	0.00437992	0.0162826	ABCG4	ENSG00000172350.9
ABCG5	0.138584	1.19562	6.66338	0.179431	0.857599	0.982335	ABCG5	ENSG00000138075.12
ABCG8	1.44016	-1.08876	1.64559	-0.661627	0.50821	0.744216	ABCG8	ENSG00000143921.7
ABHD1	2.75241	-0.19954	1.03166	-0.193416	0.846633	0.982335	ABHD1	ENSG00000143994.13
ABHD10	303.917	-0.0723906	0.123124	-0.58795	0.556566	0.789752	ABHD10	ENSG00000144827.8
ABHD11	347.579	0.269794	0.0978816	2.75633	0.00584532	0.0208681	ABHD11	ENSG00000106077.18
ABHD12	1849.35	-0.412741	0.103245	-3.99769	6.39626e-05	0.000374277	ABHD12	ENSG00000100997.18
ABHD12B	0.406924	2.67765	3.58634	0.746624	0.45529	0.690912	ABHD12B	ENSG00000131969.14
ABHD13	328.371	0.385135	0.119371	3.22638	0.00125368	0.0054439	ABHD13	ENSG00000139826.5
ABHD14A	199.391	-0.413697	0.151203	-2.73603	0.00621844	0.0220476	ABHD14A	ENSG00000248487.8
ABHD14A-ACY1	5.79305	-0.926821	0.790939	-1.1718	0.241278	0.43992	ABHD14A-ACY1	ENSG00000114786.16
ABHD14B	519.631	-0.830346	0.116939	-7.10071	1.24122e-12	2.07341e-11	ABHD14B	ENSG00000114779.19
ABHD15	111.702	0.0697533	0.187823	0.371378	0.710356	0.916314	ABHD15	ENSG00000168792.4
ABHD16A	151.151	-0.173165	0.141286	-1.22564	0.220334	0.411785	ABHD16A	ENSG00000204427.11
ABHD16B	141.346	0.226364	0.164319	1.37759	0.16833	0.335478	ABHD16B	ENSG00000183260.7
ABHD17A	2373.31	0.0513894	0.118288	0.434445	0.663965	0.881799	ABHD17A	ENSG00000129968.15
ABHD17B	491.966	0.0821395	0.104195	0.788328	0.430505	0.664676	ABHD17B	ENSG00000107362.13
ABHD17C	431.629	0.386836	0.127815	3.02654	0.00247372	0.00986589	ABHD17C	ENSG00000136379.11
ABHD18	192.795	0.0754934	0.155975	0.484011	0.628378	0.853856	ABHD18	ENSG00000164074.15
ABHD2	890.326	0.409034	0.145192	2.8172	0.00484436	0.0177526	ABHD2	ENSG00000140526.17
ABHD3	123.828	0.431532	0.175211	2.46292	0.0137809	0.0433523	ABHD3	ENSG00000158201.9
ABHD4	592.237	0.100711	0.0828158	1.21608	0.223953	0.416353	ABHD4	ENSG00000100439.10
ABHD5	773.789	0.901637	0.0699528	12.8892	5.17571e-38	3.64054e-36	ABHD5	ENSG00000011198.9
ABHD6	147.288	-0.0315999	0.15019	-0.210399	0.833356	0.982335	ABHD6	ENSG00000163686.14
ABHD8	136.903	-0.176445	0.20205	-0.873272	0.382515	0.612067	ABHD8	ENSG00000127220.5
ABI1	795.198	0.0486284	0.0648048	0.750382	0.453025	0.688824	ABI1	ENSG00000136754.17
ABI2	3249.78	-0.0235574	0.0909204	-0.259099	0.795559	0.972195	ABI2	ENSG00000138443.15
ABI3	0.172725	3.09367	6.598	0.46888	0.639156	0.862579	ABI3	ENSG00000108798.8
ABI3BP	9.70086	0.443916	0.732578	0.605964	0.544539	0.77948	ABI3BP	ENSG00000154175.16
ABL1	3462.76	-0.322086	0.117802	-2.73412	0.00625464	0.0221335	ABL1	ENSG00000097007.17
ABL2	3062.17	-0.0475447	0.123487	-0.385018	0.700224	0.909297	ABL2	ENSG00000143322.19
ABLIM1	3666.9	-0.560874	0.121292	-4.62415	3.76145e-06	2.82308e-05	ABLIM1	ENSG00000099204.19
ABLIM2	247.161	-1.50264	0.162918	-9.22332	2.88048e-20	8.19924e-19	ABLIM2	ENSG00000163995.19
ABLIM3	2.30231	-1.01165	1.31512	-0.769249	0.441746	0.67657	ABLIM3	ENSG00000173210.19
ABO	0						ABO	ENSG00000175164.14
ABR	6412.78	0.403703	0.0746762	5.40605	6.44307e-08	6.32856e-07	ABR	ENSG00000159842.15
ABRA	0.0707823	0.233843	6.66338	0.0350938	0.972005	0.982335	ABRA	ENSG00000174429.3
ABRACL	483.995	0.416469	0.165677	2.51374	0.0119458	0.0384897	ABRACL	ENSG00000146386.7
ABRAXAS1	646.199	-0.207564	0.0888837	-2.33523	0.0195316	0.0582253	ABRAXAS1	ENSG00000163322.13
ABRAXAS2	781.931	0.285985	0.0706173	4.04978	5.12649e-05	0.00030565	ABRAXAS2	ENSG00000165660.7
ABT1	532.084	0.3859	0.0885592	4.35754	1.31534e-05	8.9025e-05	ABT1	ENSG00000146109.4
ABTB1	848.237	-1.15198	0.0832333	-13.8404	1.45493e-43	1.23213e-41	ABTB1	ENSG00000114626.17
ABTB2	291.761	0.0901475	0.118824	0.758665	0.448053	0.68352	ABTB2	ENSG00000166016.5
AC000120.2	0.182385	2.0946	6.63726	0.315583	0.752319	0.94274	AC000120.2	ENSG00000285772.1
AC000120.3	0						AC000120.3	ENSG00000285953.1
AC001226.2	57.1517	-0.280658	0.364126	-0.770773	0.440841	0.675837	AC001226.2	ENSG00000283208.1
AC002094.3	0						AC002094.3	ENSG00000273171.1
AC002310.4	0						AC002310.4	ENSG00000260869.1
AC002310.5	1.31374	0.535306	2.55939	0.209153	0.834328	0.982335	AC002310.5	ENSG00000261459.1
AC002985.1	0.0353911	0.233843	6.66338	0.0350938	0.972005	0.982335	AC002985.1	ENSG00000268193.5
AC002996.1	0.26321	0.233843	6.66338	0.0350938	0.972005	0.982335	AC002996.1	ENSG00000257767.2
AC003002.1	0						AC003002.1	ENSG00000268133.1
AC003002.2	0						AC003002.2	ENSG00000268533.1
AC003002.3	0.84901	0.233848	2.05302	0.113904	0.909314	0.982335	AC003002.3	ENSG00000269533.5
AC003005.1	0.386701	-0.727942	4.11803	-0.17677	0.859689	0.982335	AC003005.1	ENSG00000268107.5
AC003006.1	0.623805	-3.42655	3.74835	-0.914149	0.360638	0.586658	AC003006.1	ENSG00000269026.2
AC003688.1	0						AC003688.1	ENSG00000262302.1
AC004076.1	5.33422	-1.33147	1.05769	-1.25885	0.208085	0.394655	AC004076.1	ENSG00000268163.1
AC004080.3	0.270133	3.14503	6.59662	0.476765	0.63353	0.858731	AC004080.3	ENSG00000257184.3
AC004233.2	0.385523	1.19564	4.03866	0.296047	0.767194	0.951904	AC004233.2	ENSG00000270168.2
AC004593.3	1.08996	-1.40948	1.63687	-0.861084	0.389192	0.619374	AC004593.3	ENSG00000285162.1
AC004687.2	1.22253	-1.13992	1.80664	-0.630961	0.528066	0.763695	AC004687.2	ENSG00000285897.1
AC004691.2	0.331779	-0.738266	4.81132	-0.153444	0.878048	0.982335	AC004691.2	ENSG00000250424.4
AC004754.1	2.7247	-2.22123	1.62199	-1.36945	0.17086	0.339208	AC004754.1	ENSG00000269881.1
AC004805.1	0.0715517	0.233843	6.66338	0.0350938	0.972005	0.982335	AC004805.1	ENSG00000266076.1
AC004832.3	0						AC004832.3	ENSG00000249590.7
AC004922.1	7.76105	-0.0853601	0.642134	-0.132932	0.894247	0.982335	AC004922.1	ENSG00000284292.1
AC004997.1	0.685746	-2.7023	2.65116	-1.01929	0.308066	0.524128	AC004997.1	ENSG00000248751.6
AC005020.2	0						AC005020.2	ENSG00000272647.3
AC005041.1	0.910904	-0.835853	2.27189	-0.367911	0.712939	0.917917	AC005041.1	ENSG00000159239.13
AC005154.5	1.13026	-1.67066	2.24158	-0.745306	0.456087	0.691899	AC005154.5	ENSG00000281039.1
AC005258.1	0						AC005258.1	ENSG00000273734.1
AC005324.3	1.73355	3.1311	1.75172	1.78744	0.0738667	0.175339	AC005324.3	ENSG00000251537.4
AC005324.4	0.0793415	0.233843	6.66338	0.0350938	0.972005	0.982335	AC005324.4	ENSG00000255104.8
AC005520.1	2.35968	0.783766	1.39022	0.563769	0.572911	0.804495	AC005520.1	ENSG00000258653.3
AC005551.1	0.034078	0.233843	6.66338	0.0350938	0.972005	0.982335	AC005551.1	ENSG00000284638.1
AC005670.2	29.0023	-0.465547	0.349626	-1.33156	0.183006	0.358307	AC005670.2	ENSG00000262633.2
AC005697.1	0						AC005697.1	ENSG00000266202.1
AC005702.1	0						AC005702.1	ENSG00000267318.1
AC005726.1	82.7306	-0.169841	0.190596	-0.891107	0.372872	0.601587	AC005726.1	ENSG00000258472.8
AC005779.2	0						AC005779.2	ENSG00000267545.1
AC005832.4	0						AC005832.4	ENSG00000272921.1
AC005833.1	0.609995	-2.02778	2.28173	-0.888704	0.374162	0.603067	AC005833.1	ENSG00000255639.3
AC005837.2	0.0360802	0.233843	6.66338	0.0350938	0.972005	0.982335	AC005837.2	ENSG00000267168.1
AC005943.1	1.16688	0.837278	1.38585	0.604162	0.545736	0.780742	AC005943.1	ENSG00000267059.2
AC006030.1	5.6204	-1.89931	0.890125	-2.13376	0.0328627	0.0899628	AC006030.1	ENSG00000264324.1
AC006059.2	0.197312	0.236889	6.61139	0.0358305	0.971418	0.982335	AC006059.2	ENSG00000280571.2
AC006064.6	2.35444	-0.367665	1.23538	-0.297612	0.765999	0.951321	AC006064.6	ENSG00000285238.2
AC006254.1	4.64476	-0.774808	0.84171	-0.920516	0.357303	0.582972	AC006254.1	ENSG00000243696.4
AC006486.1	0.0666263	0.233843	6.66338	0.0350938	0.972005	0.982335	AC006486.1	ENSG00000268643.1
AC006518.7	0						AC006518.7	ENSG00000284826.1
AC006538.2	0						AC006538.2	ENSG00000267001.1
AC006978.2	0						AC006978.2	ENSG00000281593.1
AC007040.2	2.59091	3.0553	1.25292	2.43855	0.0147462	0.0458717	AC007040.2	ENSG00000258881.6
AC007192.1	0.588225	0.233847	3.57821	0.0653531	0.947893	0.982335	AC007192.1	ENSG00000268173.3
AC007240.1	11.1389	-0.0884452	0.426207	-0.207517	0.835606	0.982335	AC007240.1	ENSG00000284681.2
AC007326.4	0						AC007326.4	ENSG00000283809.1
AC007375.1	0						AC007375.1	ENSG00000259164.1
AC007731.5	0						AC007731.5	ENSG00000277971.1
AC007846.2	0						AC007846.2	ENSG00000285471.1
AC007906.2	2.01841	2.3393	1.26992	1.84208	0.0654634	0.158939	AC007906.2	ENSG00000277639.2
AC007998.2	1.07298	0.802867	1.72194	0.466259	0.64103	0.863945	AC007998.2	ENSG00000267140.1
AC008012.1	0						AC008012.1	ENSG00000285901.1
AC008073.3	0.121922	-0.727932	6.66338	-0.109244	0.913009	0.982335	AC008073.3	ENSG00000276087.2
AC008162.2	0						AC008162.2	ENSG00000278646.1
AC008397.1	0						AC008397.1	ENSG00000284797.1
AC008397.2	5.55688	-0.773692	0.750453	-1.03097	0.302556	0.5176	AC008397.2	ENSG00000285188.1
AC008403.1	0.0340031	0.233843	6.66338	0.0350938	0.972005	0.982335	AC008403.1	ENSG00000268465.1
AC008481.3	0						AC008481.3	ENSG00000267477.1
AC008537.1	0						AC008537.1	ENSG00000268797.1
AC008575.1	0						AC008575.1	ENSG00000258864.1
AC008581.2	0.619816	0.233848	2.50142	0.0934861	0.925517	0.982335	AC008581.2	ENSG00000285000.1
AC008676.3	0.193109	-0.727934	6.31655	-0.115242	0.908253	0.982335	AC008676.3	ENSG00000285868.1
AC008687.1	0						AC008687.1	ENSG00000267335.2
AC008687.4	0.565785	-0.679856	3.73047	-0.182244	0.855391	0.982335	AC008687.4	ENSG00000268655.2
AC008687.8	0						AC008687.8	ENSG00000283663.1
AC008695.1	0						AC008695.1	ENSG00000273217.1
AC008750.8	4.27058	1.41034	1.06528	1.32391	0.185531	0.362252	AC008750.8	ENSG00000269403.1
AC008758.1	0						AC008758.1	ENSG00000196826.7
AC008758.4	1.43014	0.446173	1.32916	0.335681	0.737112	0.935627	AC008758.4	ENSG00000268744.1
AC008758.5	0						AC008758.5	ENSG00000268870.1
AC008758.6	0.236727	-0.727932	6.66338	-0.109244	0.913009	0.982335	AC008758.6	ENSG00000269755.1
AC008763.2	0.38951	-1.59176	3.17531	-0.501293	0.616165	0.842845	AC008763.2	ENSG00000268400.5
AC008763.3	0						AC008763.3	ENSG00000269711.1
AC008764.1	0						AC008764.1	ENSG00000141979.4
AC008764.4	0.266443	0.233846	5.02166	0.0465674	0.962858	0.982335	AC008764.4	ENSG00000268790.5
AC008770.1	0.763661	1.94081	2.30528	0.841899	0.399845	0.631662	AC008770.1	ENSG00000257355.1
AC008770.2	1.47205	-0.70186	2.07326	-0.33853	0.734964	0.933998	AC008770.2	ENSG00000267179.1
AC008878.1	0						AC008878.1	ENSG00000267952.1
AC008878.2	0						AC008878.2	ENSG00000268614.1
AC008878.3	0						AC008878.3	ENSG00000268861.6
AC008982.1	0.0342082	0.233843	6.66338	0.0350938	0.972005	0.982335	AC008982.1	ENSG00000268083.5
AC009086.2	0						AC009086.2	ENSG00000277669.1
AC009119.2	1.29702	-4.24842	1.65527	-2.56661	0.0102699	0.0338787	AC009119.2	ENSG00000260300.5
AC009133.6	0.383581	0.233843	6.66338	0.0350938	0.972005	0.982335	AC009133.6	ENSG00000280893.1
AC009163.2	0.0353911	0.233843	6.66338	0.0350938	0.972005	0.982335	AC009163.2	ENSG00000260092.1
AC009163.4	0						AC009163.4	ENSG00000261717.5
AC009336.2	5.18567	-0.155662	0.886549	-0.175582	0.860622	0.982335	AC009336.2	ENSG00000278500.1
AC009477.2	0						AC009477.2	ENSG00000284479.1
AC009690.1	12.9106	-0.957924	0.589376	-1.62532	0.104095	0.23022	AC009690.1	ENSG00000260729.1
AC009690.3	0.326431	-0.72794	4.77549	-0.152433	0.878846	0.982335	AC009690.3	ENSG00000273025.1
AC009879.2	0.0623994	0.233843	6.66338	0.0350938	0.972005	0.982335	AC009879.2	ENSG00000285655.1
AC009879.3	0.0300927	0.233843	6.66338	0.0350938	0.972005	0.982335	AC009879.3	ENSG00000285791.1
AC010132.3	1.30669	2.04978	1.73027	1.18466	0.236151	0.432558	AC010132.3	ENSG00000256646.7
AC010197.2	0.567509	0.224902	3.14138	0.0715935	0.942925	0.982335	AC010197.2	ENSG00000285854.1
AC010255.3	0						AC010255.3	ENSG00000250803.6
AC010319.2	0						AC010319.2	ENSG00000269035.1
AC010323.1	0.0654997	0.233843	6.66338	0.0350938	0.972005	0.982335	AC010323.1	ENSG00000167774.2
AC010325.1	0.0300927	0.233843	6.66338	0.0350938	0.972005	0.982335	AC010325.1	ENSG00000261341.6
AC010326.2	1.10175	0.123222	5.18659	0.0237577	0.981046	0.987681	AC010326.2	ENSG00000269476.1
AC010327.1	0						AC010327.1	ENSG00000267110.1
AC010422.3	0.802449	-2.46509	2.59463	-0.950074	0.342075	0.56532	AC010422.3	ENSG00000269242.1
AC010422.5	0						AC010422.5	ENSG00000269590.1
AC010422.6	18.6679	-0.754043	0.477625	-1.57873	0.114397	0.248281	AC010422.6	ENSG00000269693.1
AC010422.8	426.494	-0.027434	0.0993015	-0.27627	0.782341	0.962837	AC010422.8	ENSG00000285589.1
AC010463.1	0						AC010463.1	ENSG00000269307.1
AC010487.3	0						AC010487.3	ENSG00000283088.1
AC010522.1	7.49799	-0.0304881	0.664214	-0.0459011	0.963389	0.982335	AC010522.1	ENSG00000268750.6
AC010531.1	0.440343	-0.894758	5.18684	-0.172506	0.86304	0.982335	AC010531.1	ENSG00000131152.4
AC010542.3	0						AC010542.3	ENSG00000260851.6
AC010547.4	0.841339	-1.17588	2.61741	-0.449253	0.653249	0.872976	AC010547.4	ENSG00000261611.6
AC010615.4	0						AC010615.4	ENSG00000269237.1
AC010616.1	1.39657	0.518981	1.48822	0.348725	0.727296	0.929153	AC010616.1	ENSG00000268041.2
AC010616.2	0.104236	0.233843	6.66338	0.0350938	0.972005	0.982335	AC010616.2	ENSG00000285505.1
AC010619.1	0						AC010619.1	ENSG00000269469.1
AC010646.1	0						AC010646.1	ENSG00000269095.1
AC011005.1	0.566539	-0.757266	2.79177	-0.271249	0.786199	0.965283	AC011005.1	ENSG00000230626.4
AC011195.2	0.0372647	1.19562	6.66338	0.179431	0.857599	0.982335	AC011195.2	ENSG00000266826.2
AC011330.3	0						AC011330.3	ENSG00000284772.1
AC011448.1	36.7373	0.18464	0.318514	0.579691	0.562123	0.794987	AC011448.1	ENSG00000258674.5
AC011452.1	0						AC011452.1	ENSG00000269179.1
AC011455.2	0.0330771	0.233843	6.66338	0.0350938	0.972005	0.982335	AC011455.2	ENSG00000269547.1
AC011462.1	0						AC011462.1	ENSG00000255730.5
AC011473.4	0						AC011473.4	ENSG00000269741.5
AC011479.1	0						AC011479.1	ENSG00000267748.4
AC011498.4	0.336396	0.233843	6.66338	0.0350938	0.972005	0.982335	AC011498.4	ENSG00000267385.1
AC011499.1	0.483141	2.67758	5.0644	0.528707	0.597008	0.825195	AC011499.1	ENSG00000267157.1
AC011511.1	9.60222	-0.17895	0.633693	-0.282392	0.777643	0.959693	AC011511.1	ENSG00000167807.15
AC011511.4	0.45812	0.413066	4.52197	0.0913465	0.927217	0.982335	AC011511.4	ENSG00000267303.1
AC011530.1	0.0551962	-1.53578	6.64232	-0.231212	0.81715	0.982335	AC011530.1	ENSG00000268434.5
AC011604.2	0						AC011604.2	ENSG00000257046.5
AC012184.2	0.0330771	0.233843	6.66338	0.0350938	0.972005	0.982335	AC012184.2	ENSG00000260537.2
AC012213.5	1.41505	1.23593	1.55526	0.794677	0.426801	0.660371	AC012213.5	ENSG00000285982.1
AC012254.2	0.0994279	0.233843	6.66338	0.0350938	0.972005	0.982335	AC012254.2	ENSG00000267228.7
AC012309.1	0.22309	-2.17839	6.02934	-0.361298	0.717876	0.921615	AC012309.1	ENSG00000267360.6
AC012476.1	0						AC012476.1	ENSG00000285396.1
AC012531.2	0						AC012531.2	ENSG00000273049.1
AC012651.1	15.773	-0.387852	0.576384	-0.672907	0.501007	0.737315	AC012651.1	ENSG00000258461.5
AC013394.1	5.03544	-0.518417	0.877849	-0.590553	0.55482	0.787668	AC013394.1	ENSG00000279765.3
AC013470.2	0						AC013470.2	ENSG00000226690.8
AC013489.1	0.591802	1.21081	2.95108	0.410293	0.681591	0.895288	AC013489.1	ENSG00000173867.10
AC013717.1	3.00133	-0.497173	1.03227	-0.48163	0.630069	0.855402	AC013717.1	ENSG00000285542.1
AC015688.4	0						AC015688.4	ENSG00000266728.5
AC015802.6	2621.53	0.487464	0.18368	2.65387	0.00795752	0.0273036	AC015802.6	ENSG00000284526.1
AC015813.2	1.18923	2.47081	2.44328	1.01127	0.311888	0.528097	AC015813.2	ENSG00000266086.2
AC017083.3	5.68846	0.534711	0.841694	0.63528	0.525246	0.761562	AC017083.3	ENSG00000273398.6
AC018362.3	0.621131	-1.6497	2.43389	-0.677803	0.497896	0.734195	AC018362.3	ENSG00000285942.1
AC018512.1	0						AC018512.1	ENSG00000262560.1
AC018523.2	0.868008	0.249915	2.09774	0.119135	0.905168	0.982335	AC018523.2	ENSG00000256206.2
AC018554.3	0						AC018554.3	ENSG00000278499.2
AC018709.1	0						AC018709.1	ENSG00000272297.2
AC018755.2	0						AC018755.2	ENSG00000268500.5
AC019117.2	0						AC019117.2	ENSG00000283321.1
AC020636.2	0						AC020636.2	ENSG00000260234.5
AC020907.6	0.0362948	0.233843	6.66338	0.0350938	0.972005	0.982335	AC020907.6	ENSG00000285526.1
AC020909.1	0						AC020909.1	ENSG00000142539.9
AC020915.1	39.2117	-0.42046	0.359774	-1.16868	0.242534	0.441542	AC020915.1	ENSG00000267216.1
AC020915.5	0.267577	-0.727939	5.02378	-0.144899	0.884791	0.982335	AC020915.5	ENSG00000283515.1
AC020922.1	0.100274	1.19562	6.66338	0.179431	0.857599	0.982335	AC020922.1	ENSG00000267706.3
AC021072.1	0						AC021072.1	ENSG00000283536.2
AC021097.2	0.0898028	-0.727932	6.66338	-0.109244	0.913009	0.982335	AC021097.2	ENSG00000285292.1
AC021097.3	0						AC021097.3	ENSG00000285480.1
AC021660.3	0						AC021660.3	ENSG00000285635.1
AC022167.5	0.237385	0.233843	6.66338	0.0350938	0.972005	0.982335	AC022167.5	ENSG00000283516.1
AC022335.1	0						AC022335.1	ENSG00000257062.6
AC022384.1	0						AC022384.1	ENSG00000272410.5
AC022400.6	169.02	-0.267558	0.182062	-1.4696	0.141671	0.292909	AC022400.6	ENSG00000272916.5
AC022414.1	0.261313	1.19562	6.66338	0.179431	0.857599	0.982335	AC022414.1	ENSG00000284762.1
AC022506.1	0						AC022506.1	ENSG00000285133.1
AC022826.2	0						AC022826.2	ENSG00000258677.2
AC023055.1	7.64511	0.0104429	0.618444	0.0168858	0.986528	0.991294	AC023055.1	ENSG00000257390.5
AC023509.3	21.7826	0.163716	0.418091	0.391581	0.695368	0.905767	AC023509.3	ENSG00000267281.2
AC024592.3	0.163303	-0.727932	6.66338	-0.109244	0.913009	0.982335	AC024592.3	ENSG00000267740.5
AC025165.3	3.00843	1.28824	1.04588	1.23173	0.218051	0.408953	AC025165.3	ENSG00000257921.5
AC025263.2	0						AC025263.2	ENSG00000258052.1
AC025283.2	268.956	0.040673	0.119266	0.341027	0.733083	0.933324	AC025283.2	ENSG00000262621.5
AC025283.3	20.8862	-0.246918	0.419259	-0.588938	0.555903	0.788943	AC025283.3	ENSG00000285329.1
AC025287.4	0.295626	-0.727932	6.66338	-0.109244	0.913009	0.982335	AC025287.4	ENSG00000284484.1
AC026316.5	0						AC026316.5	ENSG00000285218.1
AC026398.1	0						AC026398.1	ENSG00000281938.1
AC026464.1	0						AC026464.1	ENSG00000259900.5
AC026464.3	0						AC026464.3	ENSG00000260371.1
AC026464.4	0						AC026464.4	ENSG00000260914.3
AC026464.6	0						AC026464.6	ENSG00000272617.3
AC026786.1	0						AC026786.1	ENSG00000256825.4
AC026954.2	4.53157	-0.101152	0.935546	-0.108121	0.9139	0.982335	AC026954.2	ENSG00000261915.6
AC027644.4	1.74288	0.591449	1.4742	0.4012	0.688273	0.900382	AC027644.4	ENSG00000284461.2
AC027796.3	0.801859	1.065	2.38058	0.44737	0.654608	0.874146	AC027796.3	ENSG00000262304.2
AC034102.2	0						AC034102.2	ENSG00000257411.1
AC036214.3	0.359797	-1.54643	3.66927	-0.421455	0.673423	0.889709	AC036214.3	ENSG00000276418.5
AC037459.1	0.90649	-0.285213	2.25525	-0.126466	0.899363	0.982335	AC037459.1	ENSG00000248235.6
AC040162.1	70.5998	-0.0685601	0.247772	-0.276707	0.782005	0.962773	AC040162.1	ENSG00000261884.2
AC046185.1	0						AC046185.1	ENSG00000125695.12
AC048338.1	0.0404753	0.233843	6.66338	0.0350938	0.972005	0.982335	AC048338.1	ENSG00000256861.1
AC055811.2	0.0672631	-0.727932	6.66338	-0.109244	0.913009	0.982335	AC055811.2	ENSG00000264187.1
AC058822.1	0						AC058822.1	ENSG00000282278.1
AC067752.1	0						AC067752.1	ENSG00000285551.1
AC067968.1	0.0372647	1.19562	6.66338	0.179431	0.857599	0.982335	AC067968.1	ENSG00000267022.1
AC068234.1	0.155003	1.19562	6.66338	0.179431	0.857599	0.982335	AC068234.1	ENSG00000259753.1
AC068533.4	3.16019	-1.06147	1.17753	-0.901438	0.367355	0.595082	AC068533.4	ENSG00000249319.2
AC068547.1	0.131163	0.233843	6.66338	0.0350938	0.972005	0.982335	AC068547.1	ENSG00000283228.1
AC068580.4	13.5983	0.323153	0.566745	0.570191	0.568548	0.800945	AC068580.4	ENSG00000250644.3
AC068631.2	0						AC068631.2	ENSG00000283149.1
AC068775.1	0						AC068775.1	ENSG00000255641.1
AC068790.8	0.523763	-2.95003	3.03488	-0.972042	0.33103	0.552322	AC068790.8	ENSG00000274874.1
AC068831.7	106.547	0.0163515	0.221575	0.0737965	0.941172	0.982335	AC068831.7	ENSG00000284946.1
AC068896.1	20.7893	-0.129222	0.417572	-0.30946	0.756971	0.946325	AC068896.1	ENSG00000258539.1
AC068946.1	13.4302	-0.662529	0.482831	-1.37218	0.170008	0.33807	AC068946.1	ENSG00000280537.2
AC068946.2	51.2657	-0.176261	0.295486	-0.596514	0.550832	0.784953	AC068946.2	ENSG00000284820.1
AC068987.5	0.367336	-2.12268	4.60606	-0.460846	0.644909	0.866816	AC068987.5	ENSG00000284730.1
AC069257.3	0.507637	1.17203	3.05585	0.383537	0.701321	0.909758	AC069257.3	ENSG00000272741.1
AC069368.1	0.682001	1.25002	2.34439	0.533194	0.593899	0.822449	AC069368.1	ENSG00000249240.2
AC069444.2	0						AC069444.2	ENSG00000285585.1
AC069503.2	1.53855	0.890104	1.63478	0.544481	0.586111	0.815296	AC069503.2	ENSG00000256950.2
AC073082.1	0						AC073082.1	ENSG00000279956.1
AC073111.3	0.112133	-0.727932	6.66338	-0.109244	0.913009	0.982335	AC073111.3	ENSG00000284041.1
AC073111.5	46.4836	-0.0997781	0.311397	-0.320421	0.748649	0.940994	AC073111.5	ENSG00000284691.1
AC073283.3	0.0311829	-0.727932	6.66338	-0.109244	0.913009	0.982335	AC073283.3	ENSG00000273269.3
AC073508.2	28.4445	-0.392144	0.367619	-1.06672	0.2861	0.496508	AC073508.2	ENSG00000264058.2
AC073610.2	0						AC073610.2	ENSG00000255863.2
AC073610.3	0.169898	1.02748	6.64319	0.154666	0.877085	0.982335	AC073610.3	ENSG00000272822.1
AC073612.1	0						AC073612.1	ENSG00000258064.1
AC073896.1	2.38231	-0.323647	1.38859	-0.233077	0.815702	0.982335	AC073896.1	ENSG00000144785.8
AC074143.1	88.3407	-1.21853	0.308897	-3.94478	7.98728e-05	0.000459323	AC074143.1	ENSG00000265690.7
AC078927.1	0.133597	-0.727932	6.66338	-0.109244	0.913009	0.982335	AC078927.1	ENSG00000228144.2
AC079447.1	4.44478	-1.84635	0.984383	-1.87564	0.0607044	0.149107	AC079447.1	ENSG00000241962.9
AC079594.2	0.236177	1.23165	6.63207	0.185711	0.852671	0.982335	AC079594.2	ENSG00000248710.1
AC083800.1	0						AC083800.1	ENSG00000251012.2
AC084121.11	0						AC084121.11	ENSG00000285913.1
AC084121.12	0						AC084121.12	ENSG00000285937.1
AC084121.13	0						AC084121.13	ENSG00000285950.1
AC084121.5	0						AC084121.5	ENSG00000285607.1
AC084121.6	0						AC084121.6	ENSG00000285620.1
AC084121.7	0						AC084121.7	ENSG00000285657.1
AC084121.8	0						AC084121.8	ENSG00000285720.1
AC084121.9	0						AC084121.9	ENSG00000285814.1
AC084337.2	0.305856	0.233843	6.66338	0.0350938	0.972005	0.982335	AC084337.2	ENSG00000283977.1
AC087289.3	3.5724	-0.522155	0.979588	-0.533035	0.594009	0.822449	AC087289.3	ENSG00000267426.5
AC087498.1	0.121426	0.233843	6.66338	0.0350938	0.972005	0.982335	AC087498.1	ENSG00000180042.5
AC087632.1	1.53274	1.6645	1.46514	1.13607	0.255929	0.459683	AC087632.1	ENSG00000259316.11
AC087721.2	0						AC087721.2	ENSG00000285920.1
AC090004.1	0.0666263	0.233843	6.66338	0.0350938	0.972005	0.982335	AC090004.1	ENSG00000268279.4
AC090227.1	0.0300927	0.233843	6.66338	0.0350938	0.972005	0.982335	AC090227.1	ENSG00000266997.2
AC090360.1	4.67999	0.115639	0.951633	0.121516	0.903282	0.982335	AC090360.1	ENSG00000267127.7
AC090517.4	1.55539	0.187539	1.93902	0.0967181	0.92295	0.982335	AC090517.4	ENSG00000285253.1
AC090527.2	0.0346319	1.19562	6.66338	0.179431	0.857599	0.982335	AC090527.2	ENSG00000260170.1
AC091057.6	68.5623	-0.401922	0.325425	-1.23507	0.216805	0.407102	AC091057.6	ENSG00000284906.1
AC091167.2	0.361773	-0.626299	4.15113	-0.150874	0.880075	0.982335	AC091167.2	ENSG00000261147.1
AC091167.6	0						AC091167.6	ENSG00000275674.1
AC091167.7	0.246696	0.233844	5.93389	0.0394083	0.968565	0.982335	AC091167.7	ENSG00000284626.1
AC091551.1	1.14197	-1.5233	1.76154	-0.864756	0.387173	0.617315	AC091551.1	ENSG00000267699.2
AC091959.3	3.09367	-1.59254	1.35877	-1.17204	0.241179	0.439828	AC091959.3	ENSG00000275740.1
AC092017.3	0						AC092017.3	ENSG00000283952.1
AC092042.3	8.82884	0.302526	0.653883	0.462661	0.643607	0.865841	AC092042.3	ENSG00000273291.5
AC092073.1	0.641487	0.264267	2.69889	0.0979171	0.921998	0.982335	AC092073.1	ENSG00000266953.6
AC092111.3	0						AC092111.3	ENSG00000284393.1
AC092143.1	1.90966	-0.454345	1.43981	-0.315559	0.752337	0.94274	AC092143.1	ENSG00000198211.8
AC092329.3	0						AC092329.3	ENSG00000283201.1
AC092442.1	0						AC092442.1	ENSG00000284684.1
AC092587.1	2.01842	-0.752416	1.1438	-0.65782	0.510654	0.746637	AC092587.1	ENSG00000273155.1
AC092647.5	8.59785	-0.183036	0.733895	-0.249404	0.803048	0.976252	AC092647.5	ENSG00000249773.3
AC092718.3	4.20616	2.66376	0.962308	2.7681	0.00563845	0.0202646	AC092718.3	ENSG00000260643.2
AC092718.8	5.27782	0.701756	0.766559	0.915463	0.359949	0.585938	AC092718.8	ENSG00000284512.1
AC092835.1	79.3095	-0.449191	0.389064	-1.15454	0.248278	0.449595	AC092835.1	ENSG00000233757.6
AC093155.3	0.034078	0.233843	6.66338	0.0350938	0.972005	0.982335	AC093155.3	ENSG00000267561.2
AC093227.2	0.132989	0.233843	6.66338	0.0350938	0.972005	0.982335	AC093227.2	ENSG00000267552.6
AC093323.1	524.141	0.263473	0.116651	2.25864	0.0239061	0.069053	AC093323.1	ENSG00000170846.17
AC093423.3	0						AC093423.3	ENSG00000271949.1
AC093512.2	38.272	0.488857	0.29417	1.66181	0.09655	0.216817	AC093512.2	ENSG00000285043.1
AC093525.1	0.307624	-1.63268	6.63416	-0.246102	0.805604	0.976701	AC093525.1	ENSG00000259784.1
AC093525.2	0.353802	-0.727937	5.50378	-0.132261	0.894778	0.982335	AC093525.2	ENSG00000260272.1
AC093668.1	0.034078	0.233843	6.66338	0.0350938	0.972005	0.982335	AC093668.1	ENSG00000270249.1
AC093668.2	0.345183	0.233843	6.66338	0.0350938	0.972005	0.982335	AC093668.2	ENSG00000272949.1
AC093668.3	0.0691574	0.233843	6.66338	0.0350938	0.972005	0.982335	AC093668.3	ENSG00000284981.1
AC093827.5	1.76087	-1.79507	1.40808	-1.27484	0.202366	0.386563	AC093827.5	ENSG00000285458.1
AC093899.2	0						AC093899.2	ENSG00000251569.1
AC096582.3	0.0687043	0.233843	6.66338	0.0350938	0.972005	0.982335	AC096582.3	ENSG00000283247.2
AC096887.1	0.0310764	0.233843	6.66338	0.0350938	0.972005	0.982335	AC096887.1	ENSG00000272305.5
AC097104.1	0						AC097104.1	ENSG00000285528.1
AC097625.1	0.477348	0.233848	2.98381	0.0783721	0.937532	0.982335	AC097625.1	ENSG00000285602.1
AC097634.4	0.0330301	0.233843	6.66338	0.0350938	0.972005	0.982335	AC097634.4	ENSG00000285708.1
AC097636.1	0						AC097636.1	ENSG00000285749.1
AC097637.1	0						AC097637.1	ENSG00000173366.11
AC098484.3	4.47385	0.00656889	0.887481	0.00740173	0.994094	0.996495	AC098484.3	ENSG00000283580.3
AC098582.1	0						AC098582.1	ENSG00000285385.1
AC098588.1	7.25327	0.819394	0.587619	1.39443	0.163188	0.327337	AC098588.1	ENSG00000285713.1
AC098650.1	16.6064	0.116197	0.477599	0.243294	0.807777	0.977931	AC098650.1	ENSG00000283563.1
AC098850.3	0.620134	-0.636848	2.39352	-0.266072	0.790184	0.968568	AC098850.3	ENSG00000266302.6
AC099489.1	4.68079	0.117185	0.706653	0.165831	0.86829	0.982335	AC099489.1	ENSG00000188897.9
AC099811.2	0.0303279	0.233843	6.66338	0.0350938	0.972005	0.982335	AC099811.2	ENSG00000267261.5
AC099850.2	0						AC099850.2	ENSG00000265303.1
AC100868.1	0						AC100868.1	ENSG00000258417.3
AC104109.3	1.36995	-0.544714	1.30244	-0.418226	0.675782	0.891925	AC104109.3	ENSG00000272772.1
AC104151.1	0						AC104151.1	ENSG00000261833.2
AC104304.1	0						AC104304.1	ENSG00000283877.1
AC104389.4	0						AC104389.4	ENSG00000239920.2
AC104389.5	0						AC104389.5	ENSG00000284931.1
AC104452.1	115.307	-1.1173	0.232566	-4.80425	1.55333e-06	1.2549e-05	AC104452.1	ENSG00000283189.2
AC104472.3	0.753338	-1.54935	3.36485	-0.460452	0.645192	0.866944	AC104472.3	ENSG00000284952.1
AC104532.1	0.45928	-0.727944	3.18908	-0.228262	0.819443	0.982335	AC104532.1	ENSG00000267314.1
AC104581.2	0						AC104581.2	ENSG00000262730.1
AC104662.2	0.113813	0.233843	6.66338	0.0350938	0.972005	0.982335	AC104662.2	ENSG00000281028.1
AC105052.1	0.842481	-2.0562	2.62558	-0.78314	0.433545	0.667946	AC105052.1	ENSG00000205236.6
AC105052.3	1.8362	1.21969	1.57543	0.774196	0.438815	0.673657	AC105052.3	ENSG00000267645.5
AC106774.4	0						AC106774.4	ENSG00000268799.3
AC106886.5	12.8053	0.321022	0.49162	0.652988	0.513764	0.749713	AC106886.5	ENSG00000282034.1
AC107871.1	48.0634	0.188409	0.285394	0.66017	0.509145	0.745391	AC107871.1	ENSG00000260007.3
AC107959.5	0.353987	0.233845	5.32382	0.0439244	0.964965	0.982335	AC107959.5	ENSG00000284956.1
AC108488.2	0						AC108488.2	ENSG00000255767.1
AC108941.2	0						AC108941.2	ENSG00000284695.1
AC109583.3	0.203823	0.233843	6.66338	0.0350938	0.972005	0.982335	AC109583.3	ENSG00000284672.1
AC110275.1	0						AC110275.1	ENSG00000254673.1
AC112128.1	14.7232	0.31207	0.428619	0.728083	0.466563	0.703377	AC112128.1	ENSG00000285943.1
AC112229.3	53.0889	2.56557	0.467922	5.4829	4.18407e-08	4.20433e-07	AC112229.3	ENSG00000257207.5
AC112504.2	0						AC112504.2	ENSG00000285558.1
AC113348.1	0						AC113348.1	ENSG00000285891.1
AC113348.2	0.226934	0.233843	6.66338	0.0350938	0.972005	0.982335	AC113348.2	ENSG00000285978.1
AC113554.1	0						AC113554.1	ENSG00000264813.6
AC114490.2	0.825965	-1.66944	2.34698	-0.711315	0.476889	0.713887	AC114490.2	ENSG00000271741.1
AC114490.3	6.60816	-0.414898	0.764418	-0.542764	0.587293	0.816272	AC114490.3	ENSG00000284773.1
AC115220.1	0						AC115220.1	ENSG00000241149.3
AC116366.3	6.83246	-0.653014	0.737275	-0.885713	0.375772	0.604649	AC116366.3	ENSG00000283782.2
AC117378.1	0.185579	0.233843	6.66338	0.0350938	0.972005	0.982335	AC117378.1	ENSG00000285625.1
AC117457.1	0						AC117457.1	ENSG00000275163.1
AC118470.1	0						AC118470.1	ENSG00000239395.2
AC118549.1	1068.12	0.0228042	0.0770204	0.29608	0.767169	0.951904	AC118549.1	ENSG00000036549.12
AC118553.2	18.1779	0.0225861	0.448774	0.0503285	0.959861	0.982335	AC118553.2	ENSG00000283761.1
AC119396.1	0.131026	-1.70354	6.63317	-0.256822	0.797316	0.972195	AC119396.1	ENSG00000263264.1
AC119674.2	0						AC119674.2	ENSG00000284686.1
AC119676.1	0						AC119676.1	ENSG00000284895.1
AC120057.2	0						AC120057.2	ENSG00000262526.2
AC120114.4	3.05015	1.56296	1.44249	1.08352	0.27858	0.488009	AC120114.4	ENSG00000281348.1
AC124312.1	0.0592348	-1.63268	6.63691	-0.246	0.805682	0.976701	AC124312.1	ENSG00000214265.11
AC126283.2	0						AC126283.2	ENSG00000285330.1
AC126755.2	50.6241	0.247891	0.47169	0.525538	0.59921	0.82646	AC126755.2	ENSG00000233024.7
AC127029.3	0						AC127029.3	ENSG00000285947.1
AC129492.3	0						AC129492.3	ENSG00000263620.1
AC131097.2	0.571761	-0.727945	3.12212	-0.233157	0.815639	0.982335	AC131097.2	ENSG00000216921.8
AC131160.1	0.520925	2.13721	3.54915	0.602176	0.547057	0.781733	AC131160.1	ENSG00000283765.1
AC134669.1	0.057926	-0.727932	6.66338	-0.109244	0.913009	0.982335	AC134669.1	ENSG00000265118.5
AC134684.11	0						AC134684.11	ENSG00000285975.1
AC134684.8	0						AC134684.8	ENSG00000285687.1
AC134684.9	0						AC134684.9	ENSG00000285765.1
AC134980.3	0						AC134980.3	ENSG00000285472.1
AC135050.2	0.828308	-0.159497	3.03516	-0.0525498	0.958091	0.982335	AC135050.2	ENSG00000255439.6
AC135068.1	0						AC135068.1	ENSG00000182974.3
AC135068.3	0						AC135068.3	ENSG00000279408.3
AC135178.2	0						AC135178.2	ENSG00000263809.1
AC136428.1	0						AC136428.1	ENSG00000259680.5
AC137834.1	0.218925	-1.58497	6.63953	-0.238717	0.811325	0.980781	AC137834.1	ENSG00000258830.1
AC138647.1	0						AC138647.1	ENSG00000226490.2
AC138696.1	0.0993928	0.233843	6.66338	0.0350938	0.972005	0.982335	AC138696.1	ENSG00000264668.1
AC138811.2	5.45451	1.33084	0.661413	2.01212	0.0442075	0.114956	AC138811.2	ENSG00000260342.2
AC138894.1	1.50889	-3.43542	1.77135	-1.93944	0.0524482	0.13238	AC138894.1	ENSG00000261832.6
AC139491.7	0						AC139491.7	ENSG00000285476.1
AC139530.2	0.0300927	0.233843	6.66338	0.0350938	0.972005	0.982335	AC139530.2	ENSG00000262660.1
AC140504.1	0						AC140504.1	ENSG00000261130.5
AC142391.1	0						AC142391.1	ENSG00000279686.1
AC144573.1	0						AC144573.1	ENSG00000285880.1
AC187653.1	0.0296174	-0.727932	6.66338	-0.109244	0.913009	0.982335	AC187653.1	ENSG00000248767.2
AC233723.1	0.59716	-1.59359	2.89274	-0.550893	0.581707	0.811776	AC233723.1	ENSG00000262165.2
AC233992.2	15.0762	-0.84237	0.463719	-1.81655	0.0692856	0.16665	AC233992.2	ENSG00000271698.1
AC235565.2	0						AC235565.2	ENSG00000284800.1
AC239799.1	0.0270177	0.233843	6.66338	0.0350938	0.972005	0.982335	AC239799.1	ENSG00000213240.8
AC243547.3	0.0404753	0.233843	6.66338	0.0350938	0.972005	0.982335	AC243547.3	ENSG00000280778.1
AC243756.1	0.101287	0.233843	6.66338	0.0350938	0.972005	0.982335	AC243756.1	ENSG00000270339.3
AC243967.1	0						AC243967.1	ENSG00000267881.1
AC244197.3	132.766	-1.39101	0.271185	-5.1294	2.90671e-07	2.60137e-06	AC244197.3	ENSG00000241489.7
AC244517.10	3.3837	-0.412295	0.982696	-0.419555	0.67481	0.89089	AC244517.10	ENSG00000279983.1
AC245033.1	1.22862	2.72255	2.11847	1.28515	0.198739	0.381606	AC245033.1	ENSG00000260836.2
AC245748.1	0						AC245748.1	ENSG00000267173.1
AC253536.7	0.429321	0.233844	6.19413	0.0377526	0.969885	0.982335	AC253536.7	ENSG00000285762.1
ACAA1	540.376	-0.0759819	0.109155	-0.696094	0.48637	0.723751	ACAA1	ENSG00000060971.17
ACAA2	882.368	-0.198915	0.110998	-1.79206	0.0731238	0.173914	ACAA2	ENSG00000167315.17
ACACA	2573.63	-0.266609	0.148797	-1.79177	0.0731706	0.173978	ACACA	ENSG00000278540.4
ACACB	244.454	-1.41334	0.17169	-8.23196	1.84181e-16	4.23667e-15	ACACB	ENSG00000076555.15
ACAD10	602.943	-1.09136	0.0868909	-12.5601	3.49813e-36	2.24699e-34	ACAD10	ENSG00000111271.14
ACAD11	208.943	1.15082	0.11973	9.61184	7.12634e-22	2.26315e-20	ACAD11	ENSG00000240303.7
ACAD8	860.277	-0.238177	0.0895907	-2.6585	0.00784886	0.026996	ACAD8	ENSG00000151498.11
ACAD9	1070.86	0.0589066	0.071887	0.819432	0.41254	0.645904	ACAD9	ENSG00000177646.18
ACADL	2.34292	-2.4316	1.60747	-1.51269	0.130358	0.274886	ACADL	ENSG00000115361.7
ACADM	565.416	0.00794399	0.10738	0.0739799	0.941026	0.982335	ACADM	ENSG00000117054.13
ACADS	107.673	-0.18589	0.201709	-0.921578	0.356748	0.582519	ACADS	ENSG00000122971.8
ACADSB	483.555	-1.79681	0.132038	-13.6082	3.57749e-42	2.95612e-40	ACADSB	ENSG00000196177.12
ACADVL	4717.72	-0.222525	0.0885099	-2.51412	0.011933	0.038463	ACADVL	ENSG00000072778.19
ACAN	0.124969	0.233843	6.66338	0.0350938	0.972005	0.982335	ACAN	ENSG00000157766.16
ACAP1	13.3256	-1.04368	0.525551	-1.98587	0.0470473	0.120979	ACAP1	ENSG00000072818.11
ACAP2	1412.08	0.127968	0.119293	1.07272	0.283398	0.493356	ACAP2	ENSG00000114331.13
ACAP3	3307.77	0.00380945	0.0774272	0.0492004	0.96076	0.982335	ACAP3	ENSG00000131584.18
ACAT1	1310.47	-0.278695	0.0979577	-2.84506	0.00444034	0.0164778	ACAT1	ENSG00000075239.13
ACAT2	1691.36	0.347014	0.10645	3.25987	0.00111464	0.00491032	ACAT2	ENSG00000120437.8
ACBD3	1087.78	0.175276	0.0700509	2.50213	0.012345	0.0395736	ACBD3	ENSG00000182827.8
ACBD4	112.844	-0.762103	0.210018	-3.62874	0.000284805	0.00145759	ACBD4	ENSG00000181513.14
ACBD5	1031.56	0.0720997	0.0754941	0.955037	0.339559	0.562363	ACBD5	ENSG00000107897.18
ACBD6	2952.93	0.23064	0.109375	2.10872	0.0349692	0.0945511	ACBD6	ENSG00000230124.7
ACBD7	106.859	-1.42278	0.247523	-5.74807	9.0268e-09	9.83072e-08	ACBD7	ENSG00000176244.6
ACCS	363.387	-1.01719	0.106723	-9.5311	1.55622e-21	4.86948e-20	ACCS	ENSG00000110455.13
ACCSL	0.464135	0.233847	3.88076	0.060258	0.95195	0.982335	ACCSL	ENSG00000205126.2
ACD	717.596	0.192038	0.0900699	2.1321	0.0329983	0.0902615	ACD	ENSG00000102977.14
ACE	446.858	-0.813664	0.126832	-6.41528	1.40569e-10	1.90204e-09	ACE	ENSG00000159640.15
ACE2	0.0939534	0.233843	6.66338	0.0350938	0.972005	0.982335	ACE2	ENSG00000130234.10
ACER1	0.0303279	0.233843	6.66338	0.0350938	0.972005	0.982335	ACER1	ENSG00000167769.4
ACER2	20.0055	0.649555	0.391828	1.65775	0.0973672	0.218105	ACER2	ENSG00000177076.5
ACER3	465.562	-0.316484	0.118356	-2.67399	0.0074954	0.025927	ACER3	ENSG00000078124.11
ACHE	848.79	0.264581	0.086032	3.07538	0.00210233	0.00855918	ACHE	ENSG00000087085.14
ACIN1	5280.28	0.072998	0.041423	1.76226	0.0780259	0.182917	ACIN1	ENSG00000100813.14
ACKR1	110.301	1.0147	0.205554	4.9364	7.95766e-07	6.71901e-06	ACKR1	ENSG00000213088.10
ACKR2	1.16655	1.69768	1.81452	0.935607	0.349476	0.57402	ACKR2	ENSG00000144648.15
ACKR3	0.121929	-2.21775	6.61085	-0.33547	0.73727	0.935627	ACKR3	ENSG00000144476.5
ACKR4	2.59675	1.03844	1.13063	0.918463	0.358377	0.584039	ACKR4	ENSG00000129048.6
ACLY	8416.47	0.120226	0.0911453	1.31906	0.187148	0.364698	ACLY	ENSG00000131473.16
ACMSD	2.68116	0.807474	1.3744	0.58751	0.556861	0.789973	ACMSD	ENSG00000153086.13
ACO1	646.318	0.240693	0.0712051	3.38027	0.000724134	0.00335226	ACO1	ENSG00000122729.18
ACO2	3178.06	-0.223956	0.0592724	-3.77841	0.000157831	0.000854787	ACO2	ENSG00000100412.15
ACOD1	0.0624089	0.233843	6.66338	0.0350938	0.972005	0.982335	ACOD1	ENSG00000102794.9
ACOT1	16.0166	-0.245171	0.518685	-0.472677	0.636444	0.860642	ACOT1	ENSG00000184227.7
ACOT11	82.4751	-2.15472	0.318187	-6.77185	1.27144e-11	1.93408e-10	ACOT11	ENSG00000162390.17
ACOT12	1.14338	3.86221	2.18408	1.76835	0.077002	0.181246	ACOT12	ENSG00000172497.8
ACOT13	130.768	-0.0684291	0.178532	-0.383287	0.701507	0.909758	ACOT13	ENSG00000112304.10
ACOT2	402.531	-0.00964069	0.111398	-0.0865425	0.931035	0.982335	ACOT2	ENSG00000119673.14
ACOT4	0.0330301	0.233843	6.66338	0.0350938	0.972005	0.982335	ACOT4	ENSG00000177465.4
ACOT6	0.0967848	1.19562	6.66338	0.179431	0.857599	0.982335	ACOT6	ENSG00000205669.3
ACOT7	1145.85	0.123458	0.101619	1.21491	0.224401	0.417004	ACOT7	ENSG00000097021.19
ACOT8	531.671	-0.39251	0.120281	-3.26327	0.00110135	0.00485825	ACOT8	ENSG00000101473.16
ACOT9	628.498	0.22785	0.0879617	2.59033	0.00958839	0.0319213	ACOT9	ENSG00000123130.16
ACOX1	1764.87	0.219006	0.0604416	3.62343	0.000290726	0.00148566	ACOX1	ENSG00000161533.11
ACOX2	2.19771	2.93134	1.62579	1.80303	0.0713837	0.170563	ACOX2	ENSG00000168306.12
ACOX3	202.87	0.131968	0.126318	1.04473	0.296147	0.509348	ACOX3	ENSG00000087008.15
ACOXL	1.52405	-2.23767	1.84576	-1.21233	0.225387	0.418562	ACOXL	ENSG00000153093.18
ACP1	1749.04	-0.0759657	0.0928312	-0.818321	0.413174	0.646598	ACP1	ENSG00000143727.15
ACP2	746.38	0.233722	0.0964194	2.42401	0.01535	0.0474723	ACP2	ENSG00000134575.9
ACP4	0.0999394	0.233843	6.66338	0.0350938	0.972005	0.982335	ACP4	ENSG00000142513.5
ACP5	63.6219	-0.210562	0.208828	-1.0083	0.313309	0.530028	ACP5	ENSG00000102575.11
ACP6	804.539	-0.817352	0.076845	-10.6364	2.01848e-26	8.50461e-25	ACP6	ENSG00000162836.11
ACP7	0						ACP7	ENSG00000183760.10
ACPP	0.27202	2.14297	5.75778	0.372187	0.709754	0.915941	ACPP	ENSG00000014257.15
ACR	0						ACR	ENSG00000100312.10
ACRBP	5.68309	-2.45129	1.42264	-1.72306	0.0848776	0.195718	ACRBP	ENSG00000111644.7
ACRV1	3.87286	0.563977	0.744038	0.757995	0.448454	0.683706	ACRV1	ENSG00000134940.13
ACSBG1	328.124	0.808224	0.110035	7.34518	2.0548e-13	3.70518e-12	ACSBG1	ENSG00000103740.9
ACSBG2	1.03832	1.05482	2.24355	0.470158	0.638242	0.861894	ACSBG2	ENSG00000130377.13
ACSF2	30.7883	-1.84297	0.407118	-4.52688	5.98622e-06	4.33791e-05	ACSF2	ENSG00000167107.12
ACSF3	364.595	0.0567156	0.0873559	0.649247	0.516179	0.752389	ACSF3	ENSG00000176715.16
ACSL1	899.056	0.424011	0.0811881	5.22257	1.76453e-07	1.63238e-06	ACSL1	ENSG00000151726.13
ACSL3	1304.67	0.0596824	0.0680969	0.876433	0.380795	0.61006	ACSL3	ENSG00000123983.13
ACSL4	1483.02	0.0966811	0.0796472	1.21387	0.224798	0.417605	ACSL4	ENSG00000068366.19
ACSL5	0.563989	3.09376	2.75817	1.12167	0.262002	0.467161	ACSL5	ENSG00000197142.10
ACSL6	6.3074	-1.42207	0.8446	-1.68372	0.0922349	0.209225	ACSL6	ENSG00000164398.12
ACSM1	0						ACSM1	ENSG00000166743.9
ACSM2A	0						ACSM2A	ENSG00000183747.11
ACSM2B	0						ACSM2B	ENSG00000066813.14
ACSM3	34.5807	-1.07646	0.36907	-2.91669	0.00353765	0.0135364	ACSM3	ENSG00000005187.11
ACSM4	0.034078	0.233843	6.66338	0.0350938	0.972005	0.982335	ACSM4	ENSG00000215009.5
ACSM5	0						ACSM5	ENSG00000183549.10
ACSM6	0						ACSM6	ENSG00000173124.14
ACSS1	366.395	-0.123652	0.0979294	-1.26267	0.206708	0.392524	ACSS1	ENSG00000154930.14
ACSS2	379.502	-0.229529	0.100853	-2.27588	0.0228531	0.0665193	ACSS2	ENSG00000131069.19
ACSS3	47.9658	-0.190178	0.315531	-0.602724	0.546692	0.781408	ACSS3	ENSG00000111058.7
ACTA1	3.64787	-0.470487	0.969029	-0.485524	0.627305	0.853146	ACTA1	ENSG00000143632.14
ACTA2	180.36	0.66915	0.136425	4.90489	9.34807e-07	7.82315e-06	ACTA2	ENSG00000107796.13
ACTB	44727.6	0.766026	0.0857792	8.93021	4.25194e-19	1.14339e-17	ACTB	ENSG00000075624.14
ACTBL2	2.3043	3.7069	1.45027	2.55601	0.010588	0.0347815	ACTBL2	ENSG00000169067.3
ACTC1	1.14391	0.194828	2.37181	0.0821432	0.934533	0.982335	ACTC1	ENSG00000159251.7
ACTG1	51000.4	0.821837	0.0404639	20.3104	1.04083e-91	2.81224e-89	ACTG1	ENSG00000184009.11
ACTG2	0.180043	-0.727932	6.66338	-0.109244	0.913009	0.982335	ACTG2	ENSG00000163017.13
ACTL10	9.26772	-0.705188	0.71815	-0.981951	0.326124	0.546171	ACTL10	ENSG00000182584.4
ACTL6A	1485.61	-0.126546	0.0704753	-1.7956	0.0725582	0.172933	ACTL6A	ENSG00000136518.16
ACTL6B	568.521	-0.300916	0.141522	-2.12629	0.0334787	0.091414	ACTL6B	ENSG00000077080.9
ACTL7A	0.100243	-0.727932	6.66338	-0.109244	0.913009	0.982335	ACTL7A	ENSG00000187003.6
ACTL7B	0.134408	1.98925	6.64319	0.299442	0.764603	0.950391	ACTL7B	ENSG00000148156.7
ACTL8	8.00678	0.162337	0.750825	0.216212	0.828823	0.982335	ACTL8	ENSG00000117148.7
ACTL9	0						ACTL9	ENSG00000181786.4
ACTN1	4198.27	0.735009	0.114895	6.39721	1.58246e-10	2.12938e-09	ACTN1	ENSG00000072110.13
ACTN2	2.62173	-0.888586	1.08639	-0.817924	0.413401	0.646732	ACTN2	ENSG00000077522.12
ACTN3	0.473562	-2.12156	5.052	-0.419944	0.674526	0.89066	ACTN3	ENSG00000248746.5
ACTN4	2479.01	0.80408	0.0986955	8.14708	3.72803e-16	8.37185e-15	ACTN4	ENSG00000130402.11
ACTR10	1164.3	-0.169762	0.110973	-1.52975	0.126078	0.268145	ACTR10	ENSG00000131966.13
ACTR1A	3648.52	0.177062	0.0551096	3.21291	0.00131398	0.00567249	ACTR1A	ENSG00000138107.12
ACTR1B	1495.92	-0.272924	0.0730752	-3.73484	0.000187835	0.00100135	ACTR1B	ENSG00000115073.7
ACTR2	5142.75	0.257354	0.0736878	3.49249	0.00047854	0.00231939	ACTR2	ENSG00000138071.13
ACTR3	3087.51	0.379768	0.0635422	5.97663	2.27803e-09	2.66873e-08	ACTR3	ENSG00000115091.11
ACTR3B	487.083	-0.0038944	0.113367	-0.0343522	0.972596	0.982641	ACTR3B	ENSG00000133627.17
ACTR3C	52.4297	0.446497	0.21794	2.04871	0.0404905	0.106808	ACTR3C	ENSG00000106526.10
ACTR5	240.409	0.453998	0.117678	3.85795	0.000114342	0.00063793	ACTR5	ENSG00000101442.9
ACTR6	558.616	0.121339	0.143747	0.84411	0.398608	0.630351	ACTR6	ENSG00000075089.9
ACTR8	889.883	0.00984269	0.083919	0.117288	0.906632	0.982335	ACTR8	ENSG00000113812.13
ACTRT1	0						ACTRT1	ENSG00000123165.8
ACTRT2	0						ACTRT2	ENSG00000169717.6
ACTRT3	69.7766	0.453021	0.19367	2.33914	0.0193281	0.0577097	ACTRT3	ENSG00000184378.2
ACVR1	545.323	0.26369	0.0845239	3.1197	0.00181033	0.00751594	ACVR1	ENSG00000115170.13
ACVR1B	1309.28	-0.0593767	0.0861802	-0.688983	0.490834	0.728039	ACVR1B	ENSG00000135503.12
ACVR1C	3.62626	0.280938	1.22672	0.229017	0.818856	0.982335	ACVR1C	ENSG00000123612.15
ACVR2A	198.629	0.156907	0.123168	1.27393	0.202688	0.387006	ACVR2A	ENSG00000121989.14
ACVR2B	1164.23	-0.737411	0.178152	-4.13924	3.48463e-05	0.0002146	ACVR2B	ENSG00000114739.13
ACVRL1	4.18269	1.35898	0.993974	1.36722	0.171555	0.340153	ACVRL1	ENSG00000139567.12
ACY1	113.408	-0.69809	0.18107	-3.85536	0.000115561	0.00064367	ACY1	ENSG00000243989.8
ACY3	0.351122	0.233845	5.50405	0.042486	0.966111	0.982335	ACY3	ENSG00000132744.7
ACYP1	114.895	0.391124	0.209576	1.86626	0.0620048	0.151688	ACYP1	ENSG00000119640.8
ACYP2	206.556	-0.154738	0.214558	-0.721191	0.470792	0.707747	ACYP2	ENSG00000170634.12
AD000671.1	1.50088	-0.735664	1.86615	-0.394215	0.693422	0.904478	AD000671.1	ENSG00000188223.9
AD000671.2	0.156428	-0.727932	6.66338	-0.109244	0.913009	0.982335	AD000671.2	ENSG00000267120.3
ADA	77.4394	0.414765	0.17903	2.31674	0.020518	0.060635	ADA	ENSG00000196839.12
ADA2	1.49117	-2.1928	1.81977	-1.20499	0.228208	0.42157	ADA2	ENSG00000093072.16
ADAD1	0						ADAD1	ENSG00000164113.10
ADAD2	0.25635	0.233843	6.66338	0.0350938	0.972005	0.982335	ADAD2	ENSG00000140955.10
ADAL	195.773	-0.423487	0.139401	-3.03792	0.00238218	0.0095523	ADAL	ENSG00000168803.15
ADAM10	1620.64	-0.146476	0.0809432	-1.80961	0.0703563	0.168701	ADAM10	ENSG00000137845.14
ADAM11	113.288	-0.195276	0.173376	-1.12631	0.260032	0.464603	ADAM11	ENSG00000073670.13
ADAM12	1.42484	0.223165	1.1994	0.186064	0.852395	0.982335	ADAM12	ENSG00000148848.14
ADAM15	4070.76	0.453446	0.0705817	6.42441	1.32385e-10	1.79702e-09	ADAM15	ENSG00000143537.13
ADAM17	753.703	0.241425	0.0914266	2.64064	0.00827493	0.0281768	ADAM17	ENSG00000151694.13
ADAM18	0						ADAM18	ENSG00000168619.15
ADAM19	1.49238	1.2727	1.88516	0.675117	0.499602	0.73598	ADAM19	ENSG00000135074.15
ADAM2	0						ADAM2	ENSG00000104755.14
ADAM20	2.04272	-0.279844	1.29671	-0.215811	0.829135	0.982335	ADAM20	ENSG00000134007.3
ADAM21	1.60235	2.05976	1.47384	1.39755	0.162248	0.326106	ADAM21	ENSG00000139985.6
ADAM22	3202.03	-0.504569	0.128243	-3.93446	8.33842e-05	0.000477901	ADAM22	ENSG00000008277.14
ADAM23	900.417	0.344101	0.0895456	3.84274	0.000121667	0.000674596	ADAM23	ENSG00000114948.12
ADAM28	0.296221	-1.70354	6.63317	-0.256822	0.797316	0.972195	ADAM28	ENSG00000042980.12
ADAM29	0						ADAM29	ENSG00000168594.15
ADAM30	0						ADAM30	ENSG00000134249.6
ADAM32	1.27145	2.40516	2.04311	1.1772	0.239114	0.436472	ADAM32	ENSG00000197140.14
ADAM33	0.26135	3.04165	6.59944	0.460895	0.644874	0.866816	ADAM33	ENSG00000149451.17
ADAM7	0.0338759	0.233843	6.66338	0.0350938	0.972005	0.982335	ADAM7	ENSG00000069206.15
ADAM8	22.6238	-1.14561	0.489997	-2.33798	0.019388	0.057848	ADAM8	ENSG00000151651.15
ADAM9	568.649	0.606264	0.100873	6.01016	1.85336e-09	2.19999e-08	ADAM9	ENSG00000168615.11
ADAMDEC1	0						ADAMDEC1	ENSG00000134028.14
ADAMTS1	438.576	1.34311	0.115128	11.6662	1.89658e-31	9.81263e-30	ADAMTS1	ENSG00000154734.14
ADAMTS10	24.7208	-0.473639	0.369199	-1.28288	0.199534	0.382864	ADAMTS10	ENSG00000142303.13
ADAMTS12	0.647307	-0.181688	3.39167	-0.053569	0.957279	0.982335	ADAMTS12	ENSG00000151388.10
ADAMTS13	695.931	-0.524421	0.0895061	-5.85905	4.65523e-09	5.2443e-08	ADAMTS13	ENSG00000160323.18
ADAMTS14	21.5848	1.2538	0.337681	3.71296	0.000204847	0.00108323	ADAMTS14	ENSG00000138316.10
ADAMTS15	10.345	0.966633	0.529189	1.82663	0.0677553	0.163756	ADAMTS15	ENSG00000166106.3
ADAMTS16	2.00792	-4.5717	1.61945	-2.82299	0.00475781	0.0174881	ADAMTS16	ENSG00000145536.15
ADAMTS17	749.674	-1.15178	0.138511	-8.31548	9.13832e-17	2.14555e-15	ADAMTS17	ENSG00000140470.13
ADAMTS18	0.0899639	-2.23497	6.61023	-0.338107	0.735282	0.934028	ADAMTS18	ENSG00000140873.15
ADAMTS19	0.0693831	2.0946	6.63726	0.315583	0.752319	0.94274	ADAMTS19	ENSG00000145808.9
ADAMTS2	9.66099	-0.0840013	0.766171	-0.109638	0.912697	0.982335	ADAMTS2	ENSG00000087116.15
ADAMTS20	42.4792	0.292701	0.344141	0.850527	0.395032	0.625977	ADAMTS20	ENSG00000173157.16
ADAMTS3	162.218	0.428328	0.173644	2.4667	0.0136365	0.0429774	ADAMTS3	ENSG00000156140.9
ADAMTS4	20.9661	-0.325751	0.412026	-0.790607	0.429173	0.663282	ADAMTS4	ENSG00000158859.9
ADAMTS5	40.8059	0.317005	0.285471	1.11046	0.266801	0.473118	ADAMTS5	ENSG00000154736.5
ADAMTS6	1.36196	-0.811603	1.48969	-0.544812	0.585883	0.815179	ADAMTS6	ENSG00000049192.14
ADAMTS7	1686.31	0.139038	0.0915299	1.51905	0.128751	0.272417	ADAMTS7	ENSG00000136378.14
ADAMTS8	0.522476	-3.34266	3.88233	-0.860994	0.389241	0.619395	ADAMTS8	ENSG00000134917.9
ADAMTS9	148.459	1.94826	0.197494	9.86488	5.9108e-23	2.00425e-21	ADAMTS9	ENSG00000163638.13
ADAMTSL1	74.3993	-0.220488	0.225979	-0.975698	0.329214	0.549831	ADAMTSL1	ENSG00000178031.16
ADAMTSL2	183.908	-0.801832	0.143085	-5.6039	2.09582e-08	2.17664e-07	ADAMTSL2	ENSG00000197859.9
ADAMTSL3	0.579786	2.05408	2.77722	0.739618	0.459532	0.695735	ADAMTSL3	ENSG00000156218.12
ADAMTSL4	38.0343	1.91365	0.340371	5.62224	1.88498e-08	1.96727e-07	ADAMTSL4	ENSG00000143382.14
ADAMTSL5	2.95084	0.531891	1.31665	0.403973	0.686233	0.898645	ADAMTSL5	ENSG00000185761.10
ADAP1	134.382	0.0285882	0.201087	0.142168	0.886947	0.982335	ADAP1	ENSG00000105963.14
ADAP2	7.47779	-0.503547	0.737811	-0.682487	0.494931	0.731566	ADAP2	ENSG00000184060.10
ADAR	14833	-0.14292	0.118537	-1.2057	0.227934	0.421178	ADAR	ENSG00000160710.16
ADARB1	981.045	-0.565142	0.103027	-5.48537	4.12606e-08	4.15339e-07	ADARB1	ENSG00000197381.15
ADARB2	71.8648	-1.48839	0.268545	-5.54244	2.98287e-08	3.04578e-07	ADARB2	ENSG00000185736.15
ADAT1	589.537	-0.0992272	0.237553	-0.417705	0.676163	0.892289	ADAT1	ENSG00000065457.10
ADAT2	277.606	0.0412502	0.11706	0.352385	0.72455	0.927106	ADAT2	ENSG00000189007.15
ADAT3	244.093	0.616027	0.165988	3.71128	0.000206212	0.00108909	ADAT3	ENSG00000213638.5
ADCK1	112.059	-0.860613	0.221423	-3.88674	0.000101601	0.000572287	ADCK1	ENSG00000063761.15
ADCK2	191.212	0.0726669	0.155055	0.468653	0.639318	0.862661	ADCK2	ENSG00000133597.10
ADCK5	98.3128	-0.398942	0.248077	-1.60814	0.107804	0.236719	ADCK5	ENSG00000173137.11
ADCY1	485.345	0.316019	0.156003	2.02572	0.042793	0.11191	ADCY1	ENSG00000164742.15
ADCY10	2.28872	-0.355117	1.30077	-0.273005	0.784849	0.964321	ADCY10	ENSG00000143199.17
ADCY2	52.1618	-1.64518	0.29042	-5.66483	1.47166e-08	1.55209e-07	ADCY2	ENSG00000078295.16
ADCY3	602.091	0.324448	0.120275	2.69755	0.00698514	0.02438	ADCY3	ENSG00000138031.14
ADCY4	1.50679	1.20485	1.50985	0.797988	0.424877	0.658197	ADCY4	ENSG00000129467.13
ADCY5	190.643	-0.174813	0.135544	-1.28971	0.19715	0.37924	ADCY5	ENSG00000173175.14
ADCY6	2201.24	-0.147459	0.0857159	-1.72033	0.085373	0.196536	ADCY6	ENSG00000174233.11
ADCY7	965.228	0.532486	0.11714	4.54573	5.47441e-06	3.99081e-05	ADCY7	ENSG00000121281.12
ADCY8	0.0975253	0.233843	6.66338	0.0350938	0.972005	0.982335	ADCY8	ENSG00000155897.9
ADCY9	1124.3	0.0856805	0.154048	0.556195	0.578078	0.808482	ADCY9	ENSG00000162104.9
ADCYAP1	718.781	-0.474455	0.0863089	-5.49717	3.85931e-08	3.89661e-07	ADCYAP1	ENSG00000141433.12
ADCYAP1R1	7157.7	-0.948861	0.133594	-7.10257	1.22454e-12	2.04755e-11	ADCYAP1R1	ENSG00000078549.14
ADD1	3477.84	-0.192504	0.0507335	-3.79441	0.000147998	0.000806408	ADD1	ENSG00000087274.16
ADD2	3014.79	0.181689	0.121037	1.5011	0.13333	0.279569	ADD2	ENSG00000075340.22
ADD3	926.934	-0.384964	0.0981476	-3.9223	8.7709e-05	0.000499827	ADD3	ENSG00000148700.14
ADGB	0						ADGB	ENSG00000118492.16
ADGRA1	4.65239	-0.56304	0.690266	-0.815685	0.41468	0.64748	ADGRA1	ENSG00000197177.15
ADGRA2	649.207	-0.123915	0.097261	-1.27405	0.202645	0.386967	ADGRA2	ENSG00000020181.17
ADGRA3	2295.05	-0.261788	0.0680079	-3.84938	0.000118418	0.000658516	ADGRA3	ENSG00000152990.13
ADGRB1	582.303	-1.43513	0.114577	-12.5254	5.42047e-36	3.44281e-34	ADGRB1	ENSG00000181790.11
ADGRB2	1693.11	-0.559479	0.0695783	-8.04099	8.91142e-16	1.96236e-14	ADGRB2	ENSG00000121753.12
ADGRB3	201.016	-0.437724	0.138807	-3.15346	0.00161347	0.00679983	ADGRB3	ENSG00000135298.13
ADGRD1	448.213	-0.00031698	0.12312	-0.00257457	0.997946	0.998826	ADGRD1	ENSG00000111452.12
ADGRD2	0.133232	2.0926	6.63737	0.315276	0.752552	0.94274	ADGRD2	ENSG00000180264.11
ADGRE1	0.0296174	-0.727932	6.66338	-0.109244	0.913009	0.982335	ADGRE1	ENSG00000174837.14
ADGRE2	0.357676	0.233846	4.759	0.0491376	0.96081	0.982335	ADGRE2	ENSG00000127507.17
ADGRE3	0						ADGRE3	ENSG00000131355.14
ADGRE5	426.312	1.17469	0.0949235	12.3751	3.56401e-35	2.19807e-33	ADGRE5	ENSG00000123146.19
ADGRF1	0						ADGRF1	ENSG00000153292.15
ADGRF2	0.25501	-0.727932	6.66338	-0.109244	0.913009	0.982335	ADGRF2	ENSG00000164393.8
ADGRF3	7.26397	-1.16622	0.650208	-1.7936	0.0728763	0.173497	ADGRF3	ENSG00000173567.14
ADGRF4	1.54431	1.47672	1.74162	0.847902	0.396493	0.627823	ADGRF4	ENSG00000153294.11
ADGRF5	0						ADGRF5	ENSG00000069122.18
ADGRG1	54.4936	2.668	0.228537	11.6743	1.72573e-31	8.95591e-30	ADGRG1	ENSG00000205336.11
ADGRG2	1.692	-0.101744	1.4277	-0.0712643	0.943187	0.982335	ADGRG2	ENSG00000173698.17
ADGRG3	0.0322098	0.233843	6.66338	0.0350938	0.972005	0.982335	ADGRG3	ENSG00000182885.16
ADGRG4	0.542933	0.137782	2.71457	0.0507564	0.95952	0.982335	ADGRG4	ENSG00000156920.10
ADGRG5	0.435973	2.9538	3.23305	0.913625	0.360914	0.586994	ADGRG5	ENSG00000159618.15
ADGRG6	62.5006	0.925229	0.223446	4.14073	3.46197e-05	0.000213358	ADGRG6	ENSG00000112414.14
ADGRG7	0.125751	1.98925	6.64319	0.299442	0.764603	0.950391	ADGRG7	ENSG00000144820.7
ADGRL1	9047.37	-0.650378	0.0704198	-9.23572	2.56549e-20	7.35182e-19	ADGRL1	ENSG00000072071.16
ADGRL2	3444.2	-0.224488	0.100586	-2.2318	0.0256283	0.0731464	ADGRL2	ENSG00000117114.19
ADGRL3	620.911	-0.64513	0.145068	-4.44707	8.70484e-06	6.11783e-05	ADGRL3	ENSG00000150471.16
ADGRL4	0.0611692	0.233843	6.66338	0.0350938	0.972005	0.982335	ADGRL4	ENSG00000162618.13
ADGRV1	0.316691	0.233843	6.64908	0.0351693	0.971945	0.982335	ADGRV1	ENSG00000164199.17
ADH1A	0						ADH1A	ENSG00000187758.7
ADH1B	0.0296174	-0.727932	6.66338	-0.109244	0.913009	0.982335	ADH1B	ENSG00000196616.13
ADH1C	0						ADH1C	ENSG00000248144.5
ADH4	0.248203	0.233843	6.66338	0.0350938	0.972005	0.982335	ADH4	ENSG00000198099.8
ADH5	2049.28	-0.103837	0.0614318	-1.69027	0.0909757	0.206948	ADH5	ENSG00000197894.10
ADH6	0.518004	0.233847	3.40442	0.0686893	0.945237	0.982335	ADH6	ENSG00000172955.17
ADH7	0						ADH7	ENSG00000196344.11
ADHFE1	3.17191	-1.11622	1.51296	-0.737772	0.460653	0.69706	ADHFE1	ENSG00000147576.16
ADI1	1255.16	-0.280282	0.130876	-2.14159	0.0322264	0.0885913	ADI1	ENSG00000182551.13
ADIG	0.130761	-0.727932	6.66338	-0.109244	0.913009	0.982335	ADIG	ENSG00000182035.11
ADIPOQ	1.18939	1.52782	1.59478	0.958009	0.338058	0.560805	ADIPOQ	ENSG00000181092.9
ADIPOR1	2953.15	0.133859	0.0517798	2.58515	0.00973356	0.032335	ADIPOR1	ENSG00000159346.12
ADIPOR2	1528.26	0.248948	0.0789239	3.15427	0.00160898	0.00678426	ADIPOR2	ENSG00000006831.9
ADIRF	0						ADIRF	ENSG00000148671.13
ADK	1364.47	0.371538	0.106974	3.47314	0.0005144	0.00247937	ADK	ENSG00000156110.13
ADM	63.6256	0.198997	0.285396	0.697266	0.485636	0.723228	ADM	ENSG00000148926.9
ADM2	0.38153	3.06712	5.34715	0.573599	0.566239	0.798287	ADM2	ENSG00000128165.8
ADM5	25.5292	0.226414	0.373045	0.606934	0.543895	0.778824	ADM5	ENSG00000224420.3
ADNP	3887.82	-0.0526862	0.0878186	-0.599944	0.548544	0.782937	ADNP	ENSG00000101126.16
ADNP2	667.444	0.0488824	0.128808	0.379497	0.704319	0.911265	ADNP2	ENSG00000101544.8
ADO	1122.61	0.137232	0.0683706	2.00718	0.044731	0.116051	ADO	ENSG00000181915.4
ADORA1	123.859	1.08614	0.175474	6.18975	6.0258e-10	7.56425e-09	ADORA1	ENSG00000163485.16
ADORA2A	1.80867	-1.57624	1.48436	-1.0619	0.28828	0.499248	ADORA2A	ENSG00000128271.21
ADORA2B	294.142	0.764181	0.1204	6.34704	2.19498e-10	2.92768e-09	ADORA2B	ENSG00000170425.3
ADORA3	0.254902	0.233843	6.66338	0.0350938	0.972005	0.982335	ADORA3	ENSG00000282608.1
ADPGK	1062.09	0.276746	0.0859618	3.21941	0.00128456	0.00555955	ADPGK	ENSG00000159322.17
ADPRH	4.32102	2.62014	1.02757	2.54984	0.0107772	0.0353128	ADPRH	ENSG00000144843.11
ADPRHL1	304.198	-1.72795	0.130425	-13.2487	4.59231e-40	3.53712e-38	ADPRHL1	ENSG00000153531.13
ADPRHL2	223.678	0.364498	0.183928	1.98175	0.0475078	0.122046	ADPRHL2	ENSG00000116863.10
ADPRM	204.038	0.0225752	0.141827	0.159174	0.873532	0.982335	ADPRM	ENSG00000170222.11
ADRA1A	10.8958	0.429228	0.688459	0.623462	0.532981	0.767807	ADRA1A	ENSG00000120907.17
ADRA1B	0.425137	2.71164	5.10315	0.531365	0.595166	0.823383	ADRA1B	ENSG00000170214.4
ADRA1D	0.209358	1.98925	6.64319	0.299442	0.764603	0.950391	ADRA1D	ENSG00000171873.7
ADRA2A	720.468	-1.25936	0.102722	-12.2599	1.48655e-34	8.97304e-33	ADRA2A	ENSG00000150594.6
ADRA2B	10.4006	1.25586	0.496571	2.52906	0.0114368	0.0370954	ADRA2B	ENSG00000274286.1
ADRA2C	408.797	0.0828553	0.136428	0.607321	0.543638	0.778615	ADRA2C	ENSG00000184160.7
ADRB1	0.321485	-1.62182	4.75509	-0.34107	0.733051	0.933324	ADRB1	ENSG00000043591.5
ADRB2	0.0642369	1.98925	6.64319	0.299442	0.764603	0.950391	ADRB2	ENSG00000169252.5
ADRB3	0.144141	0.233843	6.66338	0.0350938	0.972005	0.982335	ADRB3	ENSG00000188778.5
ADRM1	2331.83	0.426807	0.113973	3.74479	0.000180542	0.000966412	ADRM1	ENSG00000130706.12
ADSL	879.877	0.241601	0.107837	2.24043	0.0250631	0.0717618	ADSL	ENSG00000239900.12
ADSS	2337.13	0.183262	0.0658807	2.78173	0.00540705	0.0195578	ADSS	ENSG00000035687.9
ADSSL1	76.0545	0.285552	0.173236	1.64834	0.0992827	0.221638	ADSSL1	ENSG00000185100.10
ADTRP	0						ADTRP	ENSG00000111863.12
AEBP1	219.322	2.4991	0.127722	19.5668	2.97027e-85	7.12113e-83	AEBP1	ENSG00000106624.10
AEBP2	737.311	0.0244351	0.0828701	0.29486	0.768101	0.952613	AEBP2	ENSG00000139154.14
AEN	566.594	0.690874	0.104917	6.58499	4.5492e-11	6.49776e-10	AEN	ENSG00000181026.14
AES	8297.76	-0.186306	0.105975	-1.75801	0.0787454	0.184324	AES	ENSG00000104964.14
AF241726.2	0						AF241726.2	ENSG00000250349.3
AFAP1	3618.54	-1.15105	0.138198	-8.32897	8.1552e-17	1.91737e-15	AFAP1	ENSG00000196526.10
AFAP1L1	6.74092	0.57258	0.694346	0.824633	0.40958	0.642509	AFAP1L1	ENSG00000157510.13
AFAP1L2	16.4816	-2.88873	0.669371	-4.31559	1.59174e-05	0.000106216	AFAP1L2	ENSG00000169129.14
AFDN	2284.21	0.884358	0.109423	8.08202	6.37021e-16	1.41558e-14	AFDN	ENSG00000130396.20
AFF1	1988.58	-0.108979	0.169103	-0.644457	0.519279	0.755583	AFF1	ENSG00000172493.20
AFF2	0.927452	2.35936	2.66163	0.886434	0.375384	0.604298	AFF2	ENSG00000155966.13
AFF3	0.144452	0.233843	6.66338	0.0350938	0.972005	0.982335	AFF3	ENSG00000144218.18
AFF4	5333.07	0.0994763	0.158198	0.628809	0.529474	0.764781	AFF4	ENSG00000072364.12
AFG1L	100.406	-0.285448	0.205017	-1.39231	0.163828	0.328428	AFG1L	ENSG00000135537.16
AFG3L2	978.489	-0.0178569	0.0996162	-0.179257	0.857736	0.982335	AFG3L2	ENSG00000141385.9
AFM	0						AFM	ENSG00000079557.4
AFMID	377.483	-0.151692	0.114817	-1.32116	0.186447	0.363539	AFMID	ENSG00000183077.15
AFP	0						AFP	ENSG00000081051.7
AFTPH	677.504	0.186874	0.0971821	1.92292	0.0544895	0.136541	AFTPH	ENSG00000119844.15
AGA	193.289	-0.0351181	0.148012	-0.237265	0.812451	0.981445	AGA	ENSG00000038002.8
AGAP1	1664.67	0.0447101	0.114976	0.388865	0.697376	0.906923	AGAP1	ENSG00000157985.18
AGAP2	1531.45	0.485207	0.0759426	6.38914	1.66826e-10	2.23951e-09	AGAP2	ENSG00000135439.11
AGAP3	2490.18	0.0663598	0.112654	0.589056	0.555824	0.788896	AGAP3	ENSG00000133612.18
AGAP4	156.066	-0.185076	0.186989	-0.989772	0.322286	0.54118	AGAP4	ENSG00000188234.13
AGAP5	21.8675	-0.740026	0.373157	-1.98315	0.0473505	0.121661	AGAP5	ENSG00000172650.13
AGAP6	374.258	0.350161	0.0949908	3.68626	0.00022757	0.00118752	AGAP6	ENSG00000204149.10
AGAP9	24.7156	0.228023	0.38269	0.595843	0.55128	0.785328	AGAP9	ENSG00000204172.12
AGBL1	2.28366	-2.90594	1.68756	-1.72197	0.0850743	0.196038	AGBL1	ENSG00000273540.3
AGBL2	0.170861	0.233843	6.66338	0.0350938	0.972005	0.982335	AGBL2	ENSG00000165923.15
AGBL3	9.3513	-0.100186	0.639924	-0.15656	0.875592	0.982335	AGBL3	ENSG00000146856.14
AGBL4	3.50652	0.0552301	1.00457	0.0549789	0.956155	0.982335	AGBL4	ENSG00000186094.16
AGBL5	382.563	-0.128064	0.10442	-1.22643	0.220035	0.411451	AGBL5	ENSG00000084693.15
AGER	89.518	0.0343099	0.212123	0.161746	0.871506	0.982335	AGER	ENSG00000204305.13
AGFG1	1413.59	0.183543	0.0760099	2.41473	0.015747	0.0484746	AGFG1	ENSG00000173744.17
AGFG2	181.89	0.21866	0.16266	1.34428	0.178859	0.351887	AGFG2	ENSG00000106351.12
AGGF1	709.739	0.169734	0.0839869	2.02096	0.0432835	0.112967	AGGF1	ENSG00000164252.12
AGK	768.31	0.300664	0.0971954	3.0934	0.00197879	0.0081144	AGK	ENSG00000006530.16
AGL	725.429	-0.343614	0.103132	-3.3318	0.000862863	0.00391775	AGL	ENSG00000162688.16
AGMAT	0.787362	-1.17229	2.84733	-0.411717	0.680547	0.895288	AGMAT	ENSG00000116771.5
AGMO	0						AGMO	ENSG00000187546.13
AGO1	515.42	-0.0769949	0.153948	-0.500137	0.616979	0.84353	AGO1	ENSG00000092847.11
AGO2	2252.07	0.0360557	0.150772	0.239141	0.810997	0.980781	AGO2	ENSG00000123908.11
AGO3	403.422	-0.0674812	0.150655	-0.447918	0.654212	0.873755	AGO3	ENSG00000126070.19
AGO4	285.537	-0.673944	0.127502	-5.28577	1.25177e-07	1.18245e-06	AGO4	ENSG00000134698.10
AGPAT1	2355.03	0.0264845	0.0564243	0.46938	0.638798	0.862435	AGPAT1	ENSG00000204310.12
AGPAT2	176.592	0.325446	0.197851	1.6449	0.0999895	0.222953	AGPAT2	ENSG00000169692.12
AGPAT3	1365.56	-0.0737608	0.0786586	-0.937733	0.348382	0.57274	AGPAT3	ENSG00000160216.18
AGPAT4	948.489	-0.0231308	0.0787089	-0.293878	0.768851	0.953266	AGPAT4	ENSG00000026652.13
AGPAT5	1672.15	0.181226	0.069347	2.61332	0.00896678	0.0301824	AGPAT5	ENSG00000155189.11
AGPS	1335.32	0.163677	0.0897531	1.82364	0.0682065	0.164542	AGPS	ENSG00000018510.14
AGR2	0.135526	0.233843	6.66338	0.0350938	0.972005	0.982335	AGR2	ENSG00000106541.11
AGR3	0						AGR3	ENSG00000173467.8
AGRN	3988.34	-0.359862	0.0864012	-4.16501	3.11345e-05	0.000193844	AGRN	ENSG00000188157.14
AGRP	0.0932293	0.233843	6.66338	0.0350938	0.972005	0.982335	AGRP	ENSG00000159723.4
AGT	676.117	1.92403	0.106932	17.9929	2.21354e-72	4.00838e-70	AGT	ENSG00000135744.7
AGTPBP1	1082.46	0.126598	0.0883104	1.43356	0.151698	0.308854	AGTPBP1	ENSG00000135049.15
AGTR1	93.5964	0.249037	0.175348	1.42025	0.155536	0.314994	AGTR1	ENSG00000144891.17
AGTR2	0						AGTR2	ENSG00000180772.6
AGTRAP	68.9133	0.5594	0.218236	2.56328	0.0103689	0.0341524	AGTRAP	ENSG00000177674.15
AGXT	0.0635795	0.233843	6.66338	0.0350938	0.972005	0.982335	AGXT	ENSG00000172482.4
AGXT2	0						AGXT2	ENSG00000113492.13
AHCTF1	2132.94	0.405716	0.0883126	4.59409	4.3464e-06	3.22935e-05	AHCTF1	ENSG00000153207.15
AHCY	4312.79	0.275177	0.0682029	4.03469	5.46747e-05	0.000323825	AHCY	ENSG00000101444.12
AHCYL1	2458.53	-0.00197125	0.0945105	-0.0208575	0.983359	0.989229	AHCYL1	ENSG00000168710.17
AHCYL2	1049.8	-0.196419	0.135317	-1.45155	0.146627	0.300708	AHCYL2	ENSG00000158467.16
AHDC1	446.656	0.415461	0.170497	2.43677	0.0148191	0.0460817	AHDC1	ENSG00000126705.14
AHI1	737.816	-0.0244282	0.0839749	-0.290899	0.771129	0.954948	AHI1	ENSG00000135541.20
AHNAK	16798.2	-0.969197	0.179075	-5.41224	6.22414e-08	6.12766e-07	AHNAK	ENSG00000124942.13
AHNAK2	1340.01	1.71416	0.201499	8.50703	1.78438e-17	4.36405e-16	AHNAK2	ENSG00000185567.6
AHR	2.71782	1.49339	0.98907	1.50989	0.131071	0.275886	AHR	ENSG00000106546.13
AHRR	72.3584	-1.13916	0.248185	-4.58997	4.43306e-06	3.288e-05	AHRR	ENSG00000063438.16
AHSA1	2045	0.171335	0.10529	1.62728	0.103679	0.229472	AHSA1	ENSG00000100591.7
AHSG	0						AHSG	ENSG00000145192.12
AHSP	0.0355681	0.233843	6.66338	0.0350938	0.972005	0.982335	AHSP	ENSG00000169877.9
AICDA	0						AICDA	ENSG00000111732.10
AIDA	810.561	0.493129	0.0935957	5.26871	1.37383e-07	1.28916e-06	AIDA	ENSG00000186063.12
AIF1	0.113981	0.233843	6.66338	0.0350938	0.972005	0.982335	AIF1	ENSG00000204472.12
AIF1L	1.91008	-1.05245	1.53062	-0.687596	0.491707	0.728826	AIF1L	ENSG00000126878.12
AIFM1	733.281	0.0531109	0.0720544	0.737094	0.461065	0.697623	AIFM1	ENSG00000156709.13
AIFM2	582.58	0.798331	0.0904316	8.82801	1.06551e-18	2.81632e-17	AIFM2	ENSG00000042286.14
AIFM3	7.71931	-1.40539	0.721447	-1.94802	0.0514127	0.13023	AIFM3	ENSG00000183773.15
AIG1	531.318	-0.747021	0.10504	-7.11174	1.14585e-12	1.92165e-11	AIG1	ENSG00000146416.18
AIM2	4.29343	7.32413	1.81462	4.03619	5.43261e-05	0.000322127	AIM2	ENSG00000163568.14
AIMP1	709.721	-0.137273	0.0911997	-1.5052	0.132274	0.277903	AIMP1	ENSG00000164022.16
AIMP2	935.531	0.210549	0.132654	1.5872	0.112467	0.244876	AIMP2	ENSG00000106305.9
AIP	1298.83	-0.0689753	0.16659	-0.414043	0.678843	0.894033	AIP	ENSG00000110711.9
AIPL1	0						AIPL1	ENSG00000129221.15
AIRE	0.507258	3.94448	3.64712	1.08153	0.27946	0.488847	AIRE	ENSG00000160224.16
AJAP1	150.712	1.884	0.157367	11.972	4.97996e-33	2.78845e-31	AJAP1	ENSG00000196581.10
AJM1	821.57	-0.106611	0.128859	-0.827348	0.40804	0.641239	AJM1	ENSG00000232434.2
AJUBA	401.329	0.168517	0.104876	1.60682	0.108094	0.237172	AJUBA	ENSG00000129474.15
AK1	708.657	-0.611014	0.130215	-4.69236	2.70072e-06	2.08111e-05	AK1	ENSG00000106992.18
AK2	913.726	0.341185	0.109282	3.12206	0.00179593	0.0074598	AK2	ENSG00000004455.16
AK3	918.534	-0.214863	0.105492	-2.03677	0.0416735	0.109538	AK3	ENSG00000147853.16
AK4	137.565	1.50871	0.214361	7.03817	1.94787e-12	3.18202e-11	AK4	ENSG00000162433.14
AK5	652.503	-1.4522	0.087509	-16.5949	7.58706e-62	1.12302e-59	AK5	ENSG00000154027.18
AK6	325.586	0.489506	0.176853	2.76786	0.00564253	0.0202717	AK6	ENSG00000085231.13
AK7	12.6397	-1.30854	0.639295	-2.04684	0.0406736	0.107208	AK7	ENSG00000140057.8
AK8	1.89477	-0.245919	1.31311	-0.187279	0.851442	0.982335	AK8	ENSG00000165695.9
AK9	38.1209	-0.59347	0.338779	-1.75179	0.0798098	0.186099	AK9	ENSG00000155085.15
AKAIN1	0						AKAIN1	ENSG00000231824.3
AKAP1	1808.25	-0.214565	0.110193	-1.94717	0.0515146	0.130391	AKAP1	ENSG00000121057.12
AKAP10	500.016	0.174061	0.0892549	1.95015	0.0511577	0.1297	AKAP10	ENSG00000108599.14
AKAP11	2753.06	0.232848	0.115111	2.02281	0.0430926	0.11259	AKAP11	ENSG00000023516.8
AKAP12	6066.54	0.31843	0.108175	2.94365	0.00324362	0.0125342	AKAP12	ENSG00000131016.16
AKAP13	1527.25	0.14483	0.131885	1.09815	0.272139	0.480156	AKAP13	ENSG00000170776.21
AKAP14	0.633859	-2.19274	2.20282	-0.995426	0.319529	0.537771	AKAP14	ENSG00000186471.12
AKAP17A	594.322	0.251477	0.0764719	3.28849	0.00100725	0.00449186	AKAP17A	ENSG00000197976.11
AKAP2	7.13791	1.6235	0.77068	2.10657	0.0351545	0.0948726	AKAP2	ENSG00000241978.9
AKAP3	6.90879	-1.20857	0.891897	-1.35505	0.175401	0.346406	AKAP3	ENSG00000111254.7
AKAP4	3.88523	-0.102851	0.902744	-0.113931	0.909292	0.982335	AKAP4	ENSG00000147081.14
AKAP5	419.633	0.615365	0.122128	5.03869	4.68727e-07	4.08116e-06	AKAP5	ENSG00000179841.8
AKAP6	2924.34	1.26164	0.118785	10.6212	2.37395e-26	9.95303e-25	AKAP6	ENSG00000151320.10
AKAP7	33.0989	-0.268492	0.289129	-0.928621	0.353086	0.578462	AKAP7	ENSG00000118507.16
AKAP8	772.219	0.24647	0.0679576	3.62682	0.000286937	0.00146762	AKAP8	ENSG00000105127.8
AKAP8L	1848.91	-0.0317935	0.0929706	-0.341974	0.732371	0.932766	AKAP8L	ENSG00000011243.17
AKAP9	1480.99	-0.249307	0.153131	-1.62806	0.103511	0.229214	AKAP9	ENSG00000127914.16
AKIP1	164.99	0.126259	0.145336	0.868736	0.384992	0.614815	AKIP1	ENSG00000166452.11
AKIRIN1	739.055	0.0579588	0.0734148	0.789471	0.429837	0.663825	AKIRIN1	ENSG00000174574.15
AKIRIN2	1039.79	0.154097	0.0866067	1.77928	0.075194	0.177796	AKIRIN2	ENSG00000135334.8
AKNA	356.748	-0.144075	0.159135	-0.905365	0.365272	0.592779	AKNA	ENSG00000106948.16
AKNAD1	3.94986	0.119988	0.84562	0.141893	0.887164	0.982335	AKNAD1	ENSG00000162641.18
AKR1A1	906.68	0.123121	0.134462	0.915659	0.359846	0.585928	AKR1A1	ENSG00000117448.13
AKR1B1	1843.28	0.129165	0.136194	0.948394	0.342929	0.566394	AKR1B1	ENSG00000085662.13
AKR1B10	0.098836	0.233843	6.66338	0.0350938	0.972005	0.982335	AKR1B10	ENSG00000198074.9
AKR1B15	0						AKR1B15	ENSG00000227471.8
AKR1C1	75.5683	-0.238398	0.275858	-0.864205	0.387475	0.617681	AKR1C1	ENSG00000187134.13
AKR1C2	91.9251	0.11946	0.190394	0.627437	0.530373	0.765605	AKR1C2	ENSG00000151632.17
AKR1C3	88.4081	0.494549	0.205333	2.40852	0.0160174	0.0491877	AKR1C3	ENSG00000196139.13
AKR1C4	0.186174	0.233843	6.66338	0.0350938	0.972005	0.982335	AKR1C4	ENSG00000198610.10
AKR1C8P	0.238322	2.19342	6.63207	0.33073	0.740849	0.936417	AKR1C8P	ENSG00000264006.8
AKR1D1	0.0388663	0.233843	6.66338	0.0350938	0.972005	0.982335	AKR1D1	ENSG00000122787.14
AKR1E2	139.131	-0.0566543	0.156756	-0.361417	0.717787	0.92157	AKR1E2	ENSG00000165568.17
AKR7A2	323.924	-0.145977	0.177058	-0.82446	0.409678	0.642604	AKR7A2	ENSG00000053371.12
AKR7A3	6.79282	-0.778866	0.671305	-1.16023	0.245956	0.44653	AKR7A3	ENSG00000162482.4
AKT1	3179.58	0.159482	0.0673542	2.36781	0.0178937	0.054034	AKT1	ENSG00000142208.16
AKT1S1	1057.2	0.204172	0.0925198	2.2068	0.0273282	0.0771443	AKT1S1	ENSG00000204673.10
AKT2	3980.41	-0.292026	0.0871902	-3.3493	0.000810173	0.00369872	AKT2	ENSG00000105221.16
AKT3	3333.82	-0.617293	0.100121	-6.16549	7.02645e-10	8.743e-09	AKT3	ENSG00000117020.16
AKTIP	362.247	-0.0620515	0.145097	-0.427656	0.668902	0.885867	AKTIP	ENSG00000166971.16
AL020996.2	0						AL020996.2	ENSG00000255054.3
AL021546.1	0.236167	0.233843	6.66338	0.0350938	0.972005	0.982335	AL021546.1	ENSG00000111780.8
AL021997.3	0.261478	-0.727932	6.66338	-0.109244	0.913009	0.982335	AL021997.3	ENSG00000276302.1
AL022238.4	12.4222	-0.668268	0.513589	-1.30117	0.193199	0.373369	AL022238.4	ENSG00000284431.1
AL022312.1	0						AL022312.1	ENSG00000285025.1
AL022318.4	0						AL022318.4	ENSG00000284554.2
AL024498.2	0						AL024498.2	ENSG00000272162.1
AL031281.2	6.29323	0.229855	0.70612	0.325518	0.744789	0.939096	AL031281.2	ENSG00000285721.1
AL031315.1	0.279974	0.233843	6.66338	0.0350938	0.972005	0.982335	AL031315.1	ENSG00000285733.1
AL031708.1	3.68139	-1.17491	0.917563	-1.28047	0.200379	0.38404	AL031708.1	ENSG00000261732.1
AL031777.3	77.284	-1.32806	0.278222	-4.77337	1.81167e-06	1.44306e-05	AL031777.3	ENSG00000282988.2
AL031847.2	0.206597	1.19562	6.66338	0.179431	0.857599	0.982335	AL031847.2	ENSG00000285629.1
AL032819.3	4.98604	0.219688	1.20945	0.181643	0.855863	0.982335	AL032819.3	ENSG00000284395.1
AL033529.1	0.0295015	0.233843	6.66338	0.0350938	0.972005	0.982335	AL033529.1	ENSG00000254553.1
AL034430.1	0						AL034430.1	ENSG00000285508.1
AL034430.2	0						AL034430.2	ENSG00000285723.1
AL035078.4	0						AL035078.4	ENSG00000285283.1
AL035425.2	0						AL035425.2	ENSG00000260548.1
AL035460.1	0.233517	2.74655	6.60872	0.415595	0.677706	0.893288	AL035460.1	ENSG00000241690.3
AL049557.1	0.816469	2.16932	2.79003	0.777527	0.436848	0.671849	AL049557.1	ENSG00000284755.1
AL049629.2	0.122488	0.233843	6.66338	0.0350938	0.972005	0.982335	AL049629.2	ENSG00000284969.1
AL049634.2	0						AL049634.2	ENSG00000260861.6
AL049650.1	1.17088	1.04867	1.70461	0.615196	0.538426	0.773547	AL049650.1	ENSG00000256566.1
AL049697.1	0.81488	2.12565	2.42087	0.87805	0.379917	0.60928	AL049697.1	ENSG00000213204.8
AL049779.1	1.46235	-0.00254738	1.70885	-0.0014907	0.998811	0.999348	AL049779.1	ENSG00000258466.5
AL049839.2	0						AL049839.2	ENSG00000273259.3
AL049844.1	0						AL049844.1	ENSG00000257065.1
AL049844.3	0.0293693	0.233843	6.66338	0.0350938	0.972005	0.982335	AL049844.3	ENSG00000280148.1
AL080251.1	0						AL080251.1	ENSG00000255275.3
AL096711.2	394.536	-0.152418	0.164627	-0.925844	0.354527	0.580377	AL096711.2	ENSG00000255330.9
AL096814.1	0						AL096814.1	ENSG00000214732.2
AL096870.1	0.0303279	0.233843	6.66338	0.0350938	0.972005	0.982335	AL096870.1	ENSG00000258973.1
AL109811.4	0.179732	0.233843	6.66338	0.0350938	0.972005	0.982335	AL109811.4	ENSG00000277726.4
AL109827.1	0.192934	1.19562	6.31256	0.189404	0.849776	0.982335	AL109827.1	ENSG00000272897.5
AL110118.2	0.330168	-0.738103	4.75953	-0.155079	0.876759	0.982335	AL110118.2	ENSG00000259066.5
AL117339.5	11.5069	0.168861	0.588152	0.287105	0.774032	0.957249	AL117339.5	ENSG00000283930.1
AL117348.2	0						AL117348.2	ENSG00000255835.1
AL121578.2	0						AL121578.2	ENSG00000229674.2
AL121594.1	3.37844	1.24311	0.829746	1.49818	0.134087	0.280776	AL121594.1	ENSG00000258790.1
AL121722.1	0						AL121722.1	ENSG00000283932.1
AL121753.1	0.539767	-1.63118	3.06726	-0.531805	0.594861	0.823138	AL121753.1	ENSG00000261582.1
AL121758.1	0						AL121758.1	ENSG00000270299.1
AL121845.2	0						AL121845.2	ENSG00000273047.1
AL121845.3	97.7661	-0.151745	0.219598	-0.691012	0.489558	0.726716	AL121845.3	ENSG00000273154.3
AL121900.2	0.153408	-0.574007	6.64232	-0.0864166	0.931135	0.982335	AL121900.2	ENSG00000284776.1
AL132671.2	0						AL132671.2	ENSG00000282218.1
AL132780.3	0						AL132780.3	ENSG00000259132.1
AL133352.1	12.5267	-1.24956	0.69272	-1.80385	0.0712553	0.170352	AL133352.1	ENSG00000255339.6
AL133353.2	5.07327	0.415359	0.895089	0.464043	0.642617	0.865124	AL133353.2	ENSG00000285932.1
AL133410.3	0						AL133410.3	ENSG00000285645.1
AL133500.1	0.498447	2.19006	5.10582	0.428934	0.667971	0.885323	AL133500.1	ENSG00000285547.1
AL135905.2	411.739	0.0935375	0.174414	0.536297	0.591753	0.820311	AL135905.2	ENSG00000285976.1
AL136295.1	0.721746	0.696961	2.56929	0.271266	0.786187	0.965283	AL136295.1	ENSG00000254692.1
AL136295.3	0.0310764	0.233843	6.66338	0.0350938	0.972005	0.982335	AL136295.3	ENSG00000259371.2
AL136295.4	3.40136	-0.419944	1.05888	-0.396591	0.691669	0.90316	AL136295.4	ENSG00000259522.3
AL136295.5	59.8032	-0.232104	0.299138	-0.775908	0.437803	0.672771	AL136295.5	ENSG00000259529.1
AL136373.1	0						AL136373.1	ENSG00000282881.2
AL136454.1	16.1508	0.875723	0.697448	1.25561	0.209257	0.396436	AL136454.1	ENSG00000231767.4
AL136531.2	0.356711	-0.72794	4.7394	-0.153593	0.87793	0.982335	AL136531.2	ENSG00000274322.1
AL138752.2	0						AL138752.2	ENSG00000255872.3
AL139011.2	4.83813	0.519292	1.24529	0.417003	0.676676	0.892828	AL139011.2	ENSG00000258465.7
AL139142.2	0.871417	1.74205	2.4144	0.721525	0.470586	0.707563	AL139142.2	ENSG00000285777.1
AL139300.1	0.0922456	0.233843	6.66338	0.0350938	0.972005	0.982335	AL139300.1	ENSG00000256500.5
AL139353.1	13.0325	-0.649887	0.469781	-1.38338	0.166548	0.332626	AL139353.1	ENSG00000203546.7
AL157392.5	0.291085	-0.727932	6.66338	-0.109244	0.913009	0.982335	AL157392.5	ENSG00000282246.1
AL157935.2	70.035	-0.389638	0.239271	-1.62844	0.103432	0.229068	AL157935.2	ENSG00000257524.6
AL159163.1	0						AL159163.1	ENSG00000249141.1
AL160269.1	0.134601	0.233843	6.66338	0.0350938	0.972005	0.982335	AL160269.1	ENSG00000285269.2
AL160272.2	0						AL160272.2	ENSG00000285082.1
AL162231.1	7.66385	-0.72145	0.723359	-0.997361	0.318589	0.536508	AL162231.1	ENSG00000187186.14
AL162231.3	0.0721605	0.233843	6.66338	0.0350938	0.972005	0.982335	AL162231.3	ENSG00000258728.1
AL162377.3	200.117	0.137255	0.135178	1.01537	0.30993	0.52588	AL162377.3	ENSG00000285444.1
AL162417.1	0						AL162417.1	ENSG00000285245.1
AL162596.1	0						AL162596.1	ENSG00000285946.1
AL163195.3	0						AL163195.3	ENSG00000259060.7
AL163636.2	0.260951	0.233843	6.66338	0.0350938	0.972005	0.982335	AL163636.2	ENSG00000259171.1
AL353572.3	0						AL353572.3	ENSG00000283205.1
AL353588.1	111.095	0.0731715	0.195302	0.374659	0.707914	0.914209	AL353588.1	ENSG00000272442.2
AL354761.1	0.0333131	0.233843	6.66338	0.0350938	0.972005	0.982335	AL354761.1	ENSG00000236543.2
AL355102.2	0.134538	1.19562	6.66338	0.179431	0.857599	0.982335	AL355102.2	ENSG00000258691.1
AL355312.5	2.24148	-0.0879249	1.27038	-0.0692117	0.944821	0.982335	AL355312.5	ENSG00000285991.1
AL355315.1	0						AL355315.1	ENSG00000249967.1
AL355916.2	0						AL355916.2	ENSG00000258989.1
AL355987.1	0						AL355987.1	ENSG00000204003.8
AL355987.3	1.03956	0.233848	2.34142	0.0998742	0.920444	0.982335	AL355987.3	ENSG00000272896.1
AL357673.1	0.160732	0.233843	6.66338	0.0350938	0.972005	0.982335	AL357673.1	ENSG00000256407.2
AL358075.4	0						AL358075.4	ENSG00000278139.1
AL358113.1	0.141072	1.19562	6.66338	0.179431	0.857599	0.982335	AL358113.1	ENSG00000285130.1
AL358472.6	142.601	0.0337447	0.17395	0.193991	0.846183	0.982335	AL358472.6	ENSG00000285641.1
AL358472.7	0.213758	0.233843	6.66338	0.0350938	0.972005	0.982335	AL358472.7	ENSG00000285779.1
AL359736.1	0						AL359736.1	ENSG00000273167.1
AL359922.1	0						AL359922.1	ENSG00000264545.1
AL360181.3	0.956327	1.24609	1.96524	0.634066	0.526038	0.762126	AL360181.3	ENSG00000254536.1
AL365205.1	76.9247	0.221328	0.202499	1.09298	0.2744	0.482786	AL365205.1	ENSG00000124593.16
AL365214.3	0						AL365214.3	ENSG00000281613.2
AL365232.1	0.353076	0.233843	6.66338	0.0350938	0.972005	0.982335	AL365232.1	ENSG00000243501.5
AL365273.2	0						AL365273.2	ENSG00000270099.1
AL391650.1	252.173	0.42207	0.210576	2.00436	0.0450314	0.116706	AL391650.1	ENSG00000236782.7
AL445238.1	0						AL445238.1	ENSG00000285566.1
AL445685.3	0.0385671	0.233843	6.66338	0.0350938	0.972005	0.982335	AL445685.3	ENSG00000285839.1
AL445989.1	0						AL445989.1	ENSG00000237378.3
AL449266.1	0						AL449266.1	ENSG00000274068.1
AL451007.3	0						AL451007.3	ENSG00000284188.2
AL451062.3	1.86243	0.234954	1.78393	0.131706	0.895217	0.982335	AL451062.3	ENSG00000284989.1
AL512428.1	0						AL512428.1	ENSG00000282804.1
AL512506.3	0.0902781	0.233843	6.66338	0.0350938	0.972005	0.982335	AL512506.3	ENSG00000281883.1
AL512785.2	0.0340031	0.233843	6.66338	0.0350938	0.972005	0.982335	AL512785.2	ENSG00000254706.2
AL513165.2	1.39702	0.98716	1.5232	0.648082	0.516932	0.75297	AL513165.2	ENSG00000256966.6
AL583836.1	0						AL583836.1	ENSG00000276490.1
AL589666.1	0.249992	0.233845	5.91385	0.0395418	0.968458	0.982335	AL589666.1	ENSG00000271793.1
AL590132.1	3.77992	0.42154	0.858762	0.490869	0.623519	0.850172	AL590132.1	ENSG00000284299.1
AL590764.2	0						AL590764.2	ENSG00000285171.1
AL591806.3	0						AL591806.3	ENSG00000270149.5
AL592490.1	0.108884	0.233843	6.66338	0.0350938	0.972005	0.982335	AL592490.1	ENSG00000197991.11
AL603832.3	0.103896	2.67753	6.61117	0.405001	0.685477	0.897972	AL603832.3	ENSG00000271810.5
AL645922.1	0						AL645922.1	ENSG00000244255.5
AL645941.2	0						AL645941.2	ENSG00000248993.1
AL662820.1	0.0372647	1.19562	6.66338	0.179431	0.857599	0.982335	AL662820.1	ENSG00000285064.1
AL662884.4	5.66293	-0.0620387	0.735508	-0.0843481	0.93278	0.982335	AL662884.4	ENSG00000285085.1
AL662899.1	0						AL662899.1	ENSG00000204422.7
AL662899.2	18.4012	0.781999	0.40099	1.95017	0.051156	0.1297	AL662899.2	ENSG00000263020.6
AL669918.1	7.62908	-0.153809	0.7351	-0.209236	0.834264	0.982335	AL669918.1	ENSG00000250264.1
AL672043.1	0						AL672043.1	ENSG00000250719.1
AL672142.1	0						AL672142.1	ENSG00000251184.1
AL691442.1	0.488489	0.233846	5.09154	0.0459283	0.963367	0.982335	AL691442.1	ENSG00000251246.1
AL713999.1	0.0540355	0.233843	6.66338	0.0350938	0.972005	0.982335	AL713999.1	ENSG00000273088.1
AL772284.2	0						AL772284.2	ENSG00000277535.2
AL807752.6	0						AL807752.6	ENSG00000279073.3
AL807752.7	0						AL807752.7	ENSG00000284341.1
AL845331.2	0						AL845331.2	ENSG00000259916.1
AL928654.3	0.140485	-2.53352	6.60058	-0.383832	0.701103	0.909758	AL928654.3	ENSG00000257341.5
AL929554.1	0						AL929554.1	ENSG00000261793.1
ALAD	745.582	0.139038	0.091365	1.52178	0.128064	0.271469	ALAD	ENSG00000148218.15
ALAS1	769.011	0.34017	0.0670114	5.0763	3.8486e-07	3.38732e-06	ALAS1	ENSG00000023330.14
ALAS2	0.0684164	0.233843	6.66338	0.0350938	0.972005	0.982335	ALAS2	ENSG00000158578.20
ALB	0.181116	0.233843	6.66338	0.0350938	0.972005	0.982335	ALB	ENSG00000163631.16
ALCAM	1889.37	0.722629	0.0792259	9.12112	7.43536e-20	2.04797e-18	ALCAM	ENSG00000170017.12
ALDH16A1	934.314	0.337823	0.117043	2.88632	0.0038978	0.0147319	ALDH16A1	ENSG00000161618.9
ALDH18A1	1730.16	0.1262	0.0552442	2.28441	0.0223476	0.0652154	ALDH18A1	ENSG00000059573.8
ALDH1A1	0.0971269	0.233843	6.66338	0.0350938	0.972005	0.982335	ALDH1A1	ENSG00000165092.12
ALDH1A2	0						ALDH1A2	ENSG00000128918.14
ALDH1A3	65.2003	-0.359726	0.221817	-1.62172	0.104863	0.231545	ALDH1A3	ENSG00000184254.16
ALDH1B1	916.896	-0.320816	0.0769279	-4.17034	3.04139e-05	0.000190333	ALDH1B1	ENSG00000137124.7
ALDH1L1	0.449707	0.233847	3.65761	0.0639344	0.949022	0.982335	ALDH1L1	ENSG00000144908.13
ALDH1L2	845.954	-0.285171	0.186852	-1.52619	0.126963	0.26964	ALDH1L2	ENSG00000136010.13
ALDH2	2114.88	-0.986605	0.100975	-9.77075	1.50342e-22	4.95955e-21	ALDH2	ENSG00000111275.12
ALDH3A1	11.7336	0.379571	0.532874	0.712309	0.476274	0.713216	ALDH3A1	ENSG00000108602.17
ALDH3A2	1615.39	-0.121208	0.0544613	-2.22558	0.026042	0.0741655	ALDH3A2	ENSG00000072210.18
ALDH3B1	135.882	0.0121862	0.16708	0.0729362	0.941857	0.982335	ALDH3B1	ENSG00000006534.15
ALDH3B2	0.0777325	0.233843	6.66338	0.0350938	0.972005	0.982335	ALDH3B2	ENSG00000132746.14
ALDH4A1	167.703	-0.762364	0.155448	-4.90432	9.37525e-07	7.84204e-06	ALDH4A1	ENSG00000159423.16
ALDH5A1	301.391	-0.805109	0.105419	-7.6372	2.21993e-14	4.37863e-13	ALDH5A1	ENSG00000112294.12
ALDH6A1	171.664	-2.15493	0.248779	-8.662	4.63548e-18	1.1707e-16	ALDH6A1	ENSG00000119711.12
ALDH7A1	2268.4	-0.264045	0.0674318	-3.91573	9.01297e-05	0.000512249	ALDH7A1	ENSG00000164904.17
ALDH8A1	0.890423	1.13043	2.21464	0.510435	0.609747	0.836552	ALDH8A1	ENSG00000118514.13
ALDH9A1	2122.14	0.0259363	0.0605291	0.428493	0.668292	0.885542	ALDH9A1	ENSG00000143149.12
ALDOA	1472.73	0.172163	0.0788657	2.18299	0.0290367	0.0811197	ALDOA	ENSG00000149925.18
ALDOB	3.65711	-0.971215	1.21789	-0.797458	0.425185	0.658591	ALDOB	ENSG00000136872.18
ALDOC	1245.63	-2.18916	0.0976361	-22.4217	2.41903e-111	9.1504e-109	ALDOC	ENSG00000109107.13
ALG1	436.883	0.053359	0.128455	0.41539	0.677857	0.893417	ALG1	ENSG00000033011.12
ALG10	82.4021	0.224571	0.243894	0.920774	0.357169	0.582907	ALG10	ENSG00000139133.6
ALG10B	344.269	0.258802	0.170586	1.51714	0.129231	0.273301	ALG10B	ENSG00000175548.8
ALG11	331.19	-0.229138	0.228531	-1.00265	0.316028	0.533197	ALG11	ENSG00000253710.3
ALG12	273.18	0.27477	0.103749	2.64841	0.00808719	0.0276704	ALG12	ENSG00000182858.13
ALG13	594.881	0.185653	0.0984073	1.88657	0.0592177	0.146215	ALG13	ENSG00000101901.11
ALG14	104.526	0.482522	0.239226	2.01701	0.0436942	0.113847	ALG14	ENSG00000172339.9
ALG1L	1.18005	-2.4499	1.8366	-1.33393	0.182227	0.357151	ALG1L	ENSG00000189366.9
ALG1L2	0.0360802	0.233843	6.66338	0.0350938	0.972005	0.982335	ALG1L2	ENSG00000251287.8
ALG2	479.067	0.0445406	0.101694	0.437986	0.661396	0.879816	ALG2	ENSG00000119523.9
ALG3	704.344	0.346601	0.0905048	3.82964	0.000128328	0.000708073	ALG3	ENSG00000214160.9
ALG5	579.973	0.250468	0.139537	1.795	0.072654	0.173113	ALG5	ENSG00000120697.8
ALG6	44.9646	0.232152	0.292077	0.794831	0.426712	0.660317	ALG6	ENSG00000088035.16
ALG8	433.354	0.608094	0.0851228	7.14373	9.08342e-13	1.53849e-11	ALG8	ENSG00000159063.12
ALG9	357.526	0.0592533	0.129862	0.456278	0.64819	0.869532	ALG9	ENSG00000086848.14
ALK	101716	-0.417342	0.151831	-2.74872	0.00598279	0.0213142	ALK	ENSG00000171094.17
ALKAL1	0.0809505	0.233843	6.66338	0.0350938	0.972005	0.982335	ALKAL1	ENSG00000196711.8
ALKAL2	5.87295	0.485319	0.71353	0.680167	0.496399	0.733002	ALKAL2	ENSG00000189292.15
ALKBH1	199.4	0.241036	0.127535	1.88996	0.0587636	0.14522	ALKBH1	ENSG00000100601.9
ALKBH2	630.09	0.486597	0.139638	3.4847	0.000492682	0.00238454	ALKBH2	ENSG00000189046.10
ALKBH3	228.671	0.0894243	0.135984	0.65761	0.510789	0.74677	ALKBH3	ENSG00000166199.12
ALKBH4	258.551	-0.0816263	0.168101	-0.48558	0.627265	0.853146	ALKBH4	ENSG00000160993.3
ALKBH5	1215.69	0.16866	0.0643215	2.62213	0.00873816	0.0295297	ALKBH5	ENSG00000091542.8
ALKBH6	298.817	-0.0422605	0.116332	-0.363276	0.716399	0.920693	ALKBH6	ENSG00000239382.10
ALKBH7	443.75	-1.19112	0.249577	-4.77256	1.81902e-06	1.44824e-05	ALKBH7	ENSG00000125652.7
ALKBH8	241.682	0.21995	0.124689	1.76399	0.0777338	0.182332	ALKBH8	ENSG00000137760.14
ALLC	0.69717	0.298611	2.61176	0.114333	0.908974	0.982335	ALLC	ENSG00000151360.9
ALMS1	1124.92	-0.286251	0.175169	-1.63414	0.102229	0.226984	ALMS1	ENSG00000116127.17
ALOX12	1.75133	1.25913	1.56231	0.805945	0.420274	0.652967	ALOX12	ENSG00000108839.11
ALOX12B	43.5438	0.274804	0.238237	1.15349	0.24871	0.450042	ALOX12B	ENSG00000179477.10
ALOX15	0.0621529	0.233843	6.66338	0.0350938	0.972005	0.982335	ALOX15	ENSG00000161905.12
ALOX15B	0.0671567	0.233843	6.66338	0.0350938	0.972005	0.982335	ALOX15B	ENSG00000179593.15
ALOX5	0.24362	0.233843	6.66338	0.0350938	0.972005	0.982335	ALOX5	ENSG00000012779.10
ALOX5AP	0						ALOX5AP	ENSG00000132965.9
ALOXE3	12.2547	1.63193	0.600613	2.7171	0.00658562	0.0231517	ALOXE3	ENSG00000179148.9
ALPG	0						ALPG	ENSG00000163286.8
ALPI	0						ALPI	ENSG00000163295.4
ALPK1	368.575	0.655213	0.118159	5.54518	2.93655e-08	3.00758e-07	ALPK1	ENSG00000073331.17
ALPK2	1.46802	0.721052	1.44973	0.497371	0.618927	0.845401	ALPK2	ENSG00000198796.6
ALPK3	1.30547	0.519427	1.68617	0.308051	0.758044	0.947318	ALPK3	ENSG00000136383.6
ALPL	1.60476	1.8639	1.73154	1.07644	0.281731	0.491492	ALPL	ENSG00000162551.13
ALPP	0.0310764	0.233843	6.66338	0.0350938	0.972005	0.982335	ALPP	ENSG00000163283.6
ALS2	861.247	0.293407	0.104343	2.81195	0.00492426	0.0180027	ALS2	ENSG00000003393.14
ALS2CL	13.764	-0.718277	0.549459	-1.30724	0.19113	0.370718	ALS2CL	ENSG00000178038.16
ALS2CR12	1.51371	2.02194	1.74697	1.1574	0.247109	0.44805	ALS2CR12	ENSG00000155749.12
ALX1	162.389	0.221209	0.168899	1.30971	0.190293	0.369431	ALX1	ENSG00000180318.3
ALX3	96.3221	-0.689422	0.198485	-3.47343	0.000513854	0.00247786	ALX3	ENSG00000156150.7
ALX4	0.689813	2.65165	2.4163	1.0974	0.272467	0.480516	ALX4	ENSG00000052850.6
ALYREF	2885.61	0.241053	0.162737	1.48124	0.138542	0.288155	ALYREF	ENSG00000183684.7
AMACR	53.9431	-0.906507	0.274393	-3.30368	0.000954257	0.00427569	AMACR	ENSG00000242110.7
AMBN	0						AMBN	ENSG00000178522.14
AMBP	0.0296174	-0.727932	6.66338	-0.109244	0.913009	0.982335	AMBP	ENSG00000106927.11
AMBRA1	872.51	0.00061017	0.117929	0.00517407	0.995872	0.997571	AMBRA1	ENSG00000110497.14
AMD1	2008.45	0.282451	0.0546896	5.16462	2.40928e-07	2.18026e-06	AMD1	ENSG00000123505.15
AMDHD1	1.0747	2.01177	1.67633	1.2001	0.2301	0.423937	AMDHD1	ENSG00000139344.7
AMDHD2	857.369	-0.199378	0.142291	-1.4012	0.161154	0.324098	AMDHD2	ENSG00000162066.15
AMELX	0.338207	0.233843	6.66338	0.0350938	0.972005	0.982335	AMELX	ENSG00000125363.14
AMELY	0						AMELY	ENSG00000099721.13
AMER1	773.449	-0.710602	0.167585	-4.24026	2.23263e-05	0.000143356	AMER1	ENSG00000184675.10
AMER2	0.635711	0.631287	2.36832	0.266554	0.789812	0.968392	AMER2	ENSG00000165566.12
AMER3	579.421	-0.628767	0.111554	-5.63645	1.73589e-08	1.81836e-07	AMER3	ENSG00000178171.10
AMFR	882.698	-0.237108	0.0893823	-2.65274	0.00798415	0.0273839	AMFR	ENSG00000159461.14
AMH	659.871	0.122973	0.136559	0.90051	0.367849	0.595712	AMH	ENSG00000104899.7
AMHR2	0.878582	-2.65396	2.19557	-1.20878	0.226749	0.419992	AMHR2	ENSG00000135409.10
AMIGO1	64.2933	-1.10958	0.264756	-4.19095	2.77786e-05	0.000175389	AMIGO1	ENSG00000181754.6
AMIGO2	0.0388663	0.233843	6.66338	0.0350938	0.972005	0.982335	AMIGO2	ENSG00000139211.6
AMIGO3	0.546084	0.233847	3.16975	0.0737746	0.94119	0.982335	AMIGO3	ENSG00000176020.8
AMMECR1	469.653	-0.126454	0.129345	-0.97765	0.328248	0.548756	AMMECR1	ENSG00000101935.9
AMMECR1L	1285.37	0.178406	0.0885865	2.01392	0.0440183	0.114551	AMMECR1L	ENSG00000144233.9
AMN	209.768	-0.0467342	0.141115	-0.331178	0.74051	0.936417	AMN	ENSG00000166126.10
AMN1	305.85	0.701025	0.147664	4.74744	2.06004e-06	1.62493e-05	AMN1	ENSG00000151743.10
AMOT	180.764	1.48202	0.159001	9.32086	1.15404e-20	3.39276e-19	AMOT	ENSG00000126016.15
AMOTL1	4985.05	-0.0768363	0.125429	-0.61259	0.540148	0.774983	AMOTL1	ENSG00000166025.17
AMOTL2	0.750836	1.69045	2.33347	0.724435	0.468799	0.705374	AMOTL2	ENSG00000114019.14
AMPD1	0.164687	-1.63268	6.63691	-0.246	0.805682	0.976701	AMPD1	ENSG00000116748.21
AMPD2	2253.85	-0.23389	0.0761787	-3.07028	0.00213857	0.0086818	AMPD2	ENSG00000116337.15
AMPD3	140.879	-0.818957	0.154107	-5.31423	1.0711e-07	1.02371e-06	AMPD3	ENSG00000133805.15
AMPH	3.52873	-3.64101	1.47776	-2.46388	0.0137442	0.0432526	AMPH	ENSG00000078053.16
AMT	32.9013	-0.427893	0.361771	-1.18277	0.236899	0.433602	AMT	ENSG00000145020.15
AMTN	0						AMTN	ENSG00000187689.9
AMY1A	0						AMY1A	ENSG00000237763.9
AMY1B	0.0696461	0.233843	6.66338	0.0350938	0.972005	0.982335	AMY1B	ENSG00000174876.16
AMY1C	0.0332976	0.233843	6.66338	0.0350938	0.972005	0.982335	AMY1C	ENSG00000187733.6
AMY2A	0.320875	0.233845	5.57215	0.0419667	0.966525	0.982335	AMY2A	ENSG00000243480.7
AMY2B	97.0374	-0.872166	0.224271	-3.8889	0.000100699	0.00056777	AMY2B	ENSG00000240038.6
AMZ1	3.97962	-1.90133	1.04905	-1.81243	0.0699198	0.167843	AMZ1	ENSG00000174945.13
AMZ2	835.729	-0.359415	0.0974268	-3.68908	0.000225067	0.00117789	AMZ2	ENSG00000196704.11
ANAPC1	1245.27	0.189673	0.148544	1.27688	0.201644	0.385575	ANAPC1	ENSG00000153107.12
ANAPC10	121.103	0.269223	0.183999	1.46318	0.143418	0.295767	ANAPC10	ENSG00000164162.13
ANAPC11	1814.01	-0.0219073	0.194548	-0.112606	0.910343	0.982335	ANAPC11	ENSG00000141552.17
ANAPC13	1140.83	-0.00133889	0.134107	-0.0099837	0.992034	0.995088	ANAPC13	ENSG00000129055.12
ANAPC15	318.388	0.0104857	0.203675	0.0514823	0.958941	0.982335	ANAPC15	ENSG00000110200.8
ANAPC16	1568.36	-0.362714	0.130707	-2.77502	0.00551976	0.0199231	ANAPC16	ENSG00000166295.8
ANAPC2	1301.87	-0.0292124	0.103237	-0.282965	0.777204	0.959421	ANAPC2	ENSG00000176248.8
ANAPC4	460.24	0.111314	0.118382	0.940294	0.347067	0.571241	ANAPC4	ENSG00000053900.10
ANAPC5	3859.33	-0.128958	0.0437759	-2.94586	0.00322054	0.0124506	ANAPC5	ENSG00000089053.12
ANAPC7	1839.96	0.138293	0.0803075	1.72205	0.085061	0.196034	ANAPC7	ENSG00000196510.12
ANG	8.25155	-0.502762	0.733568	-0.685366	0.493113	0.729817	ANG	ENSG00000214274.9
ANGEL1	317.149	-0.604595	0.145713	-4.14921	3.3363e-05	0.000206586	ANGEL1	ENSG00000013523.9
ANGEL2	1322.96	-0.222158	0.0889527	-2.49748	0.012508	0.0399968	ANGEL2	ENSG00000174606.13
ANGPT1	0						ANGPT1	ENSG00000154188.9
ANGPT2	10.1934	2.22411	0.553422	4.01883	5.84876e-05	0.000344371	ANGPT2	ENSG00000091879.13
ANGPT4	1.16775	0.598332	1.75668	0.340604	0.733402	0.93359	ANGPT4	ENSG00000101280.7
ANGPTL1	0						ANGPTL1	ENSG00000116194.12
ANGPTL2	276.206	0.31707	0.123593	2.56545	0.0103043	0.033966	ANGPTL2	ENSG00000136859.9
ANGPTL3	0.228709	2.64357	5.98156	0.441953	0.658523	0.877653	ANGPTL3	ENSG00000132855.4
ANGPTL4	2.21401	1.01274	1.28877	0.785818	0.431974	0.666104	ANGPTL4	ENSG00000167772.11
ANGPTL5	0.133317	0.233843	6.66338	0.0350938	0.972005	0.982335	ANGPTL5	ENSG00000187151.7
ANGPTL6	17.1799	0.112992	0.44838	0.252	0.801041	0.975275	ANGPTL6	ENSG00000130812.10
ANGPTL7	0.200593	1.71576	6.61117	0.259524	0.795231	0.972195	ANGPTL7	ENSG00000171819.4
ANGPTL8	0						ANGPTL8	ENSG00000130173.13
ANHX	0.0601854	0.233843	6.66338	0.0350938	0.972005	0.982335	ANHX	ENSG00000227059.6
ANK1	176.305	-0.856516	0.202354	-4.23276	2.30841e-05	0.000147937	ANK1	ENSG00000029534.20
ANK2	3665.75	-0.297094	0.144707	-2.05308	0.0400651	0.105926	ANK2	ENSG00000145362.17
ANK3	277.35	0.497256	0.150396	3.30631	0.000945338	0.00424131	ANK3	ENSG00000151150.21
ANKAR	30.3213	-0.0504657	0.321834	-0.156807	0.875397	0.982335	ANKAR	ENSG00000151687.14
ANKDD1A	99.0428	-0.125265	0.187491	-0.668113	0.504061	0.739985	ANKDD1A	ENSG00000166839.16
ANKDD1B	4.99996	-0.152115	0.739069	-0.20582	0.836931	0.982335	ANKDD1B	ENSG00000189045.13
ANKEF1	5.72407	-0.560243	0.689016	-0.813106	0.416157	0.649182	ANKEF1	ENSG00000132623.15
ANKFN1	0						ANKFN1	ENSG00000153930.11
ANKFY1	2329.43	0.0725532	0.105337	0.688772	0.490967	0.728135	ANKFY1	ENSG00000185722.17
ANKH	906.975	0.169112	0.0986771	1.7138	0.0865661	0.198669	ANKH	ENSG00000154122.13
ANKHD1	253.766	0.000194129	0.195144	0.000994797	0.999206	0.999559	ANKHD1	ENSG00000131503.20
ANKHD1-EIF4EBP3	62.3365	-0.475994	0.24439	-1.94768	0.051453	0.130293	ANKHD1-EIF4EBP3	ENSG00000254996.5
ANKIB1	1712.27	0.00197214	0.095442	0.0206632	0.983514	0.989326	ANKIB1	ENSG00000001629.9
ANKK1	0.723132	-2.14575	2.26636	-0.946784	0.343749	0.566986	ANKK1	ENSG00000170209.4
ANKLE1	44.293	-0.270306	0.252263	-1.07153	0.283932	0.494181	ANKLE1	ENSG00000160117.14
ANKLE2	2131.87	0.215944	0.0489825	4.40859	1.04045e-05	7.20233e-05	ANKLE2	ENSG00000176915.14
ANKMY1	449.348	-0.118904	0.118253	-1.00551	0.314653	0.531668	ANKMY1	ENSG00000144504.15
ANKMY2	158.232	0.130707	0.151496	0.862775	0.388261	0.618232	ANKMY2	ENSG00000106524.8
ANKRA2	316.097	-0.315087	0.121329	-2.59696	0.0094053	0.0313977	ANKRA2	ENSG00000164331.9
ANKRD1	0.196764	0.233843	6.66338	0.0350938	0.972005	0.982335	ANKRD1	ENSG00000148677.6
ANKRD10	1156.21	0.262861	0.0860802	3.05367	0.00226059	0.00912515	ANKRD10	ENSG00000088448.14
ANKRD11	2212.7	0.00969673	0.131576	0.0736967	0.941252	0.982335	ANKRD11	ENSG00000167522.15
ANKRD12	443.041	0.0577201	0.112291	0.514023	0.607236	0.833893	ANKRD12	ENSG00000101745.16
ANKRD13A	865.679	0.0209331	0.113014	0.185225	0.853052	0.982335	ANKRD13A	ENSG00000076513.16
ANKRD13B	2064.17	-0.043153	0.0820659	-0.525833	0.599004	0.82646	ANKRD13B	ENSG00000198720.12
ANKRD13C	327.815	0.235977	0.107028	2.2048	0.0274678	0.077423	ANKRD13C	ENSG00000118454.12
ANKRD13D	1018.42	0.229292	0.0930217	2.46493	0.0137041	0.0431423	ANKRD13D	ENSG00000172932.14
ANKRD16	281.803	-0.453998	0.121542	-3.73533	0.000187469	0.00100003	ANKRD16	ENSG00000134461.15
ANKRD17	3652.09	-0.0150632	0.193043	-0.0780305	0.937804	0.982335	ANKRD17	ENSG00000132466.18
ANKRD18A	0.0923119	-1.63268	6.63691	-0.246	0.805682	0.976701	ANKRD18A	ENSG00000180071.19
ANKRD18B	93.6312	0.277777	0.244947	1.13403	0.256781	0.460874	ANKRD18B	ENSG00000230453.9
ANKRD2	0.275403	0.233843	6.66338	0.0350938	0.972005	0.982335	ANKRD2	ENSG00000165887.11
ANKRD20A1	0.0725896	0.233843	6.66338	0.0350938	0.972005	0.982335	ANKRD20A1	ENSG00000260691.5
ANKRD20A2	0.0404753	0.233843	6.66338	0.0350938	0.972005	0.982335	ANKRD20A2	ENSG00000183148.6
ANKRD20A3	0.277543	-0.727932	6.66338	-0.109244	0.913009	0.982335	ANKRD20A3	ENSG00000276203.4
ANKRD20A4	6.24661	0.0497101	0.838877	0.0592579	0.952747	0.982335	ANKRD20A4	ENSG00000172014.12
ANKRD22	0.416849	3.17098	5.01697	0.63205	0.527354	0.763064	ANKRD22	ENSG00000152766.5
ANKRD23	29.3224	-0.046217	0.292448	-0.158035	0.874429	0.982335	ANKRD23	ENSG00000163126.14
ANKRD24	44.4786	-0.995795	0.29273	-3.40175	0.000669556	0.00313195	ANKRD24	ENSG00000089847.12
ANKRD26	153.085	-0.394676	0.176475	-2.23644	0.025323	0.072394	ANKRD26	ENSG00000107890.16
ANKRD27	393.199	0.299778	0.116968	2.5629	0.0103803	0.0341833	ANKRD27	ENSG00000105186.15
ANKRD28	1854.42	-0.198379	0.0667565	-2.97169	0.0029617	0.0115707	ANKRD28	ENSG00000206560.11
ANKRD29	0.141913	0.233843	6.66338	0.0350938	0.972005	0.982335	ANKRD29	ENSG00000154065.16
ANKRD30A	0						ANKRD30A	ENSG00000148513.17
ANKRD30B	0						ANKRD30B	ENSG00000180777.13
ANKRD30BL	0						ANKRD30BL	ENSG00000163046.15
ANKRD31	20.7395	-1.25841	0.429092	-2.93273	0.00335994	0.012922	ANKRD31	ENSG00000145700.9
ANKRD33	0						ANKRD33	ENSG00000167612.12
ANKRD33B	275.68	-0.0187459	0.168609	-0.11118	0.911474	0.982335	ANKRD33B	ENSG00000164236.11
ANKRD34A	673.597	0.193179	0.134438	1.43695	0.150734	0.307206	ANKRD34A	ENSG00000272031.2
ANKRD34B	1.24383	-0.644602	1.97475	-0.326421	0.744106	0.938582	ANKRD34B	ENSG00000189127.7
ANKRD34C	0.247709	-2.6273	4.95792	-0.529921	0.596167	0.8245	ANKRD34C	ENSG00000235711.4
ANKRD35	11.8824	-0.239238	0.624112	-0.383326	0.701478	0.909758	ANKRD35	ENSG00000198483.12
ANKRD36	273.661	-0.48017	0.267818	-1.79289	0.07299	0.173646	ANKRD36	ENSG00000135976.18
ANKRD36B	95.7461	-0.696742	0.343137	-2.03051	0.0423049	0.110872	ANKRD36B	ENSG00000196912.12
ANKRD36C	166.899	-0.624505	0.300289	-2.07968	0.0375547	0.100521	ANKRD36C	ENSG00000174501.14
ANKRD37	72.3589	0.111411	0.238517	0.467098	0.640429	0.863476	ANKRD37	ENSG00000186352.8
ANKRD39	275.751	0.143255	0.117566	1.21851	0.22303	0.415373	ANKRD39	ENSG00000213337.8
ANKRD40	1252.53	0.0537121	0.0895559	0.59976	0.548666	0.783046	ANKRD40	ENSG00000154945.6
ANKRD40CL	0.0606282	-0.727932	6.66338	-0.109244	0.913009	0.982335	ANKRD40CL	ENSG00000167117.9
ANKRD42	103.201	0.701756	0.216411	3.2427	0.00118404	0.00517052	ANKRD42	ENSG00000137494.13
ANKRD44	379.213	-0.515744	0.153381	-3.3625	0.000772412	0.00354776	ANKRD44	ENSG00000065413.19
ANKRD45	36.9332	0.672972	0.285967	2.35332	0.0186066	0.0558607	ANKRD45	ENSG00000183831.6
ANKRD46	492.676	-0.639224	0.100319	-6.37192	1.86678e-10	2.49617e-09	ANKRD46	ENSG00000186106.11
ANKRD49	178.179	0.0765932	0.15012	0.510214	0.609902	0.836651	ANKRD49	ENSG00000168876.8
ANKRD50	993.47	0.106794	0.121749	0.87717	0.380394	0.609699	ANKRD50	ENSG00000151458.11
ANKRD52	3815.67	0.315047	0.115808	2.72043	0.00651964	0.0229339	ANKRD52	ENSG00000139645.9
ANKRD53	4.23178	-0.291867	1.19208	-0.244839	0.806581	0.977328	ANKRD53	ENSG00000144031.11
ANKRD54	620.16	0.114525	0.0958907	1.19433	0.23235	0.427113	ANKRD54	ENSG00000100124.14
ANKRD55	0.760792	2.64786	3.04284	0.870195	0.384194	0.614234	ANKRD55	ENSG00000164512.17
ANKRD6	613.548	-0.481187	0.0709402	-6.78298	1.17719e-11	1.79392e-10	ANKRD6	ENSG00000135299.16
ANKRD60	0						ANKRD60	ENSG00000124227.5
ANKRD61	10.247	0.445118	0.584031	0.762147	0.445972	0.680988	ANKRD61	ENSG00000157999.5
ANKRD62	0.268852	0.233843	6.66338	0.0350938	0.972005	0.982335	ANKRD62	ENSG00000181626.11
ANKRD63	54.6165	-0.444675	0.320609	-1.38697	0.165452	0.330903	ANKRD63	ENSG00000230778.1
ANKRD65	1.44109	1.81129	1.50134	1.20645	0.227644	0.420827	ANKRD65	ENSG00000235098.8
ANKRD66	0						ANKRD66	ENSG00000230062.5
ANKRD7	0.413026	0.233844	6.18332	0.0378185	0.969832	0.982335	ANKRD7	ENSG00000106013.14
ANKRD9	639.159	-0.187983	0.160453	-1.17158	0.241367	0.440025	ANKRD9	ENSG00000156381.8
ANKS1A	894.55	0.280169	0.131024	2.13831	0.0324914	0.0891902	ANKS1A	ENSG00000064999.14
ANKS1B	33.9886	0.682291	0.453318	1.50511	0.132297	0.277917	ANKS1B	ENSG00000185046.18
ANKS3	420.713	-0.208145	0.137398	-1.5149	0.129798	0.274088	ANKS3	ENSG00000168096.14
ANKS4B	0.0372647	1.19562	6.66338	0.179431	0.857599	0.982335	ANKS4B	ENSG00000175311.6
ANKS6	235.209	-0.0634703	0.133679	-0.474794	0.634934	0.859812	ANKS6	ENSG00000165138.17
ANKUB1	0.139095	1.19562	6.66338	0.179431	0.857599	0.982335	ANKUB1	ENSG00000206199.10
ANKZF1	1535.51	-0.517091	0.0699056	-7.39699	1.39303e-13	2.55244e-12	ANKZF1	ENSG00000163516.13
ANLN	1057.34	0.278804	0.0928562	3.00254	0.00267736	0.0105912	ANLN	ENSG00000011426.10
ANO1	2.06371	2.23814	1.43419	1.56055	0.118629	0.255544	ANO1	ENSG00000131620.17
ANO10	411.878	0.262419	0.100282	2.61682	0.00887532	0.0299219	ANO10	ENSG00000160746.12
ANO2	1.14839	-2.01099	2.17309	-0.925407	0.354754	0.58047	ANO2	ENSG00000047617.14
ANO3	0.0656976	-0.727932	6.66338	-0.109244	0.913009	0.982335	ANO3	ENSG00000134343.12
ANO4	2.40489	-2.65998	1.66143	-1.60102	0.109374	0.239345	ANO4	ENSG00000151572.17
ANO5	0						ANO5	ENSG00000171714.11
ANO6	6714.63	-0.09867	0.114304	-0.863225	0.388014	0.618077	ANO6	ENSG00000177119.15
ANO7	81.5694	0.512817	0.210207	2.43958	0.0147044	0.0457585	ANO7	ENSG00000146205.13
ANO8	1412.21	0.0314681	0.163742	0.192182	0.8476	0.982335	ANO8	ENSG00000074855.10
ANO9	0.944591	3.47312	2.2806	1.5229	0.127784	0.270978	ANO9	ENSG00000185101.12
ANOS1	7.01282	0.23488	0.730023	0.321743	0.747647	0.940406	ANOS1	ENSG00000011201.11
ANP32A	4841.59	-0.0310627	0.0930041	-0.333993	0.738385	0.93618	ANP32A	ENSG00000140350.15
ANP32B	2771.65	0.054344	0.139591	0.389308	0.697048	0.906923	ANP32B	ENSG00000136938.8
ANP32D	0						ANP32D	ENSG00000139223.2
ANP32E	10021.8	0.160424	0.0780919	2.0543	0.0399469	0.105701	ANP32E	ENSG00000143401.14
ANPEP	0.0989601	2.04176	6.64018	0.307486	0.758473	0.94733	ANPEP	ENSG00000166825.13
ANTXR1	3219.96	-0.111201	0.0920188	-1.20846	0.226871	0.42008	ANTXR1	ENSG00000169604.19
ANTXR2	909.862	0.337942	0.102232	3.30565	0.000947561	0.00424905	ANTXR2	ENSG00000163297.16
ANTXRL	0						ANTXRL	ENSG00000274209.4
ANXA1	33.9132	3.51333	0.308566	11.386	4.91013e-30	2.36771e-28	ANXA1	ENSG00000135046.13
ANXA10	0						ANXA10	ENSG00000109511.11
ANXA11	2143	0.441239	0.0547714	8.056	7.88293e-16	1.74264e-14	ANXA11	ENSG00000122359.17
ANXA13	0.0684164	0.233843	6.66338	0.0350938	0.972005	0.982335	ANXA13	ENSG00000104537.16
ANXA2	14643.4	0.687932	0.0971863	7.07849	1.45736e-12	2.4155e-11	ANXA2	ENSG00000182718.16
ANXA2R	69.4001	0.0189941	0.224867	0.0844679	0.932684	0.982335	ANXA2R	ENSG00000177721.4
ANXA3	0						ANXA3	ENSG00000138772.12
ANXA4	3.65991	-0.628368	1.04526	-0.601159	0.547734	0.782307	ANXA4	ENSG00000196975.15
ANXA5	1686.45	0.187229	0.104327	1.79463	0.0727128	0.17318	ANXA5	ENSG00000164111.14
ANXA6	2080.97	-0.184978	0.0705344	-2.62252	0.00872826	0.0295138	ANXA6	ENSG00000197043.13
ANXA7	2269.24	0.352482	0.0581909	6.05733	1.384e-09	1.672e-08	ANXA7	ENSG00000138279.15
ANXA8	0						ANXA8	ENSG00000265190.6
ANXA8L1	0						ANXA8L1	ENSG00000264230.8
ANXA9	19.4763	-0.647481	0.527368	-1.22776	0.219538	0.410746	ANXA9	ENSG00000143412.9
AOAH	0						AOAH	ENSG00000136250.11
AOC1	1.64647	1.19608	1.55676	0.768312	0.442302	0.677117	AOC1	ENSG00000002726.20
AOC2	24.3471	-0.384042	0.322141	-1.19216	0.2332	0.428305	AOC2	ENSG00000131480.8
AOC3	5.88948	0.22753	0.963051	0.236259	0.813231	0.9819	AOC3	ENSG00000131471.6
AOX1	0.385866	-0.578942	4.62724	-0.125116	0.900432	0.982335	AOX1	ENSG00000138356.13
AP000275.2	0.678333	2.13054	2.7398	0.777625	0.43679	0.671821	AP000275.2	ENSG00000265590.9
AP000295.1	1.10192	0.6972	1.62259	0.429682	0.667427	0.884808	AP000295.1	ENSG00000249624.9
AP000311.1	0						AP000311.1	ENSG00000249209.2
AP000350.4	0						AP000350.4	ENSG00000251357.4
AP000646.1	6.84252	0.13055	0.73824	0.176839	0.859635	0.982335	AP000646.1	ENSG00000285509.1
AP000721.1	0						AP000721.1	ENSG00000256100.1
AP000781.2	0						AP000781.2	ENSG00000254979.5
AP000812.4	0						AP000812.4	ENSG00000284844.1
AP000812.5	0						AP000812.5	ENSG00000284922.1
AP000944.2	2.79233	-1.75573	1.21562	-1.4443	0.148654	0.303841	AP000944.2	ENSG00000285816.1
AP001267.5	0.646066	-0.727945	2.88321	-0.252478	0.800672	0.975035	AP001267.5	ENSG00000285827.1
AP001273.2	0						AP001273.2	ENSG00000284057.1
AP001458.2	0.0827943	-2.11925	6.61454	-0.320393	0.748671	0.940994	AP001458.2	ENSG00000255432.1
AP001781.2	0						AP001781.2	ENSG00000258529.5
AP001931.1	0						AP001931.1	ENSG00000254732.1
AP002373.1	0.0360802	0.233843	6.66338	0.0350938	0.972005	0.982335	AP002373.1	ENSG00000255663.1
AP002495.1	17.0706	-0.622274	0.477032	-1.30447	0.192073	0.371869	AP002495.1	ENSG00000254469.7
AP002512.3	0						AP002512.3	ENSG00000284732.1
AP002748.4	0.0330301	0.233843	6.66338	0.0350938	0.972005	0.982335	AP002748.4	ENSG00000256349.1
AP002884.3	0.393172	-0.659953	3.60411	-0.183111	0.854711	0.982335	AP002884.3	ENSG00000255292.8
AP002990.1	80.5174	0.316518	0.22683	1.39539	0.162897	0.326926	AP002990.1	ENSG00000255508.7
AP003071.5	10.6833	0.872793	0.497151	1.75559	0.0791587	0.185037	AP003071.5	ENSG00000284713.1
AP003108.2	15.2682	0.105875	0.448425	0.236104	0.813352	0.981906	AP003108.2	ENSG00000256591.5
AP003419.1	0						AP003419.1	ENSG00000256514.1
AP1AR	872.019	-0.00172363	0.0786776	-0.0219075	0.982522	0.988852	AP1AR	ENSG00000138660.11
AP1B1	1846.32	0.0897367	0.0724621	1.2384	0.215569	0.405334	AP1B1	ENSG00000100280.16
AP1G1	2183.91	0.0979134	0.123884	0.790365	0.429315	0.663423	AP1G1	ENSG00000166747.12
AP1G2	1205.89	-0.521367	0.071727	-7.26877	3.62775e-13	6.38589e-12	AP1G2	ENSG00000213983.11
AP1M1	1456.7	0.213417	0.0625491	3.412	0.000644891	0.00303158	AP1M1	ENSG00000072958.8
AP1M2	0.297219	0.26714	4.74013	0.056357	0.955057	0.982335	AP1M2	ENSG00000129354.11
AP1S1	2257.16	0.347177	0.111463	3.11472	0.00184119	0.00762364	AP1S1	ENSG00000106367.14
AP1S2	940.881	0.094549	0.09049	1.04486	0.29609	0.509301	AP1S2	ENSG00000182287.14
AP1S3	26.6419	0.787739	0.40341	1.9527	0.0508551	0.129068	AP1S3	ENSG00000152056.16
AP2A1	1151.24	0.170662	0.0663978	2.57029	0.0101613	0.0336051	AP2A1	ENSG00000196961.12
AP2A2	1337.08	0.11642	0.0665106	1.75039	0.080051	0.186508	AP2A2	ENSG00000183020.13
AP2B1	5471.48	0.0949458	0.077909	1.21868	0.222967	0.415373	AP2B1	ENSG00000006125.17
AP2M1	4781.98	0.343443	0.0632709	5.42814	5.69438e-08	5.62238e-07	AP2M1	ENSG00000161203.13
AP2S1	1201.52	0.394658	0.195425	2.01948	0.0434369	0.113298	AP2S1	ENSG00000042753.11
AP3B1	669.933	0.134464	0.109139	1.23204	0.217933	0.408822	AP3B1	ENSG00000132842.13
AP3B2	2882.55	0.183585	0.0583941	3.14389	0.00166718	0.00700003	AP3B2	ENSG00000103723.13
AP3D1	5091.3	0.138422	0.0527844	2.6224	0.00873139	0.0295185	AP3D1	ENSG00000065000.17
AP3M1	2465.13	0.0805237	0.119764	0.672354	0.501359	0.737417	AP3M1	ENSG00000185009.12
AP3M2	452.937	0.128711	0.078644	1.63663	0.101707	0.22616	AP3M2	ENSG00000070718.11
AP3S1	911.418	0.0915906	0.125858	0.727727	0.466781	0.703581	AP3S1	ENSG00000177879.15
AP3S2	228.425	-0.120881	0.142577	-0.847831	0.396532	0.627823	AP3S2	ENSG00000157823.16
AP4B1	479.007	0.308198	0.10576	2.91412	0.00356697	0.0136381	AP4B1	ENSG00000134262.12
AP4E1	596.041	-0.0127694	0.125357	-0.101865	0.918864	0.982335	AP4E1	ENSG00000081014.10
AP4M1	806.084	0.0763822	0.0829656	0.920649	0.357234	0.582958	AP4M1	ENSG00000221838.9
AP4S1	266.216	-0.320818	0.150059	-2.13794	0.0325217	0.0892447	AP4S1	ENSG00000100478.14
AP5B1	181.142	0.341806	0.151821	2.25138	0.0243617	0.0701548	AP5B1	ENSG00000254470.2
AP5M1	1104.33	0.134859	0.0918603	1.46808	0.142082	0.293651	AP5M1	ENSG00000053770.11
AP5S1	286.525	0.148747	0.103185	1.44155	0.149428	0.305057	AP5S1	ENSG00000125843.10
AP5Z1	1105.73	0.136958	0.0810144	1.69054	0.0909242	0.206858	AP5Z1	ENSG00000242802.7
APAF1	436.116	0.305468	0.125154	2.44074	0.0146571	0.0456278	APAF1	ENSG00000120868.13
APBA1	736.963	-0.929608	0.0909938	-10.2162	1.67845e-24	6.40595e-23	APBA1	ENSG00000107282.7
APBA2	2779	-0.470934	0.0523577	-8.99454	2.37217e-19	6.44005e-18	APBA2	ENSG00000034053.14
APBA3	227.963	0.280695	0.111907	2.50828	0.0121321	0.0390385	APBA3	ENSG00000011132.11
APBB1	812.78	-0.109143	0.0927967	-1.17615	0.239536	0.437112	APBB1	ENSG00000166313.18
APBB1IP	0						APBB1IP	ENSG00000077420.15
APBB2	372.051	0.966674	0.14359	6.73219	1.67129e-11	2.51536e-10	APBB2	ENSG00000163697.16
APBB3	843.595	0.0635488	0.116097	0.547375	0.584121	0.813633	APBB3	ENSG00000113108.19
APC	1337.14	0.0825323	0.117168	0.704394	0.481187	0.718552	APC	ENSG00000134982.16
APC2	4275.56	-0.477502	0.111497	-4.28263	1.84695e-05	0.000121171	APC2	ENSG00000115266.11
APCDD1	0.0660602	0.233843	6.66338	0.0350938	0.972005	0.982335	APCDD1	ENSG00000154856.12
APCDD1L	8.48221	2.67027	0.857807	3.1129	0.00185261	0.00766158	APCDD1L	ENSG00000198768.10
APCS	0						APCS	ENSG00000132703.3
APEH	1777.38	-0.158206	0.0899971	-1.7579	0.0787643	0.184343	APEH	ENSG00000164062.12
APELA	0						APELA	ENSG00000248329.5
APEX1	5239.12	-0.0206279	0.105365	-0.195775	0.844786	0.982335	APEX1	ENSG00000100823.11
APEX2	668.578	0.495534	0.0964547	5.13748	2.78449e-07	2.49987e-06	APEX2	ENSG00000169188.4
APH1A	6379.17	-0.0948852	0.0569449	-1.66626	0.0956609	0.215437	APH1A	ENSG00000117362.12
APH1B	158.439	-0.704537	0.144219	-4.8852	1.03325e-06	8.60052e-06	APH1B	ENSG00000138613.13
API5	2585.59	0.389815	0.0591978	6.58496	4.55019e-11	6.49776e-10	API5	ENSG00000166181.12
APIP	298.823	0.364832	0.189738	1.92282	0.0545022	0.136552	APIP	ENSG00000149089.12
APLF	0.894523	0.258045	2.1961	0.117502	0.906462	0.982335	APLF	ENSG00000169621.9
APLN	4.02549	-3.22244	1.18822	-2.71198	0.00668818	0.0234783	APLN	ENSG00000171388.11
APLNR	7.06416	3.4288	0.706353	4.85424	1.20851e-06	9.94745e-06	APLNR	ENSG00000134817.10
APLP1	6578.28	-0.443159	0.072413	-6.11988	9.36457e-10	1.14844e-08	APLP1	ENSG00000105290.11
APLP2	10735.7	-0.71146	0.0475379	-14.9662	1.22179e-50	1.34177e-48	APLP2	ENSG00000084234.17
APMAP	2912.51	-0.0695968	0.0650678	-1.0696	0.284797	0.4952	APMAP	ENSG00000101474.11
APOA1	0.263575	1.19562	5.862	0.203962	0.838383	0.982335	APOA1	ENSG00000118137.9
APOA2	0.034078	0.233843	6.66338	0.0350938	0.972005	0.982335	APOA2	ENSG00000158874.11
APOA4	0.102577	2.0926	6.63737	0.315276	0.752552	0.94274	APOA4	ENSG00000110244.6
APOA5	0.0599453	-0.727932	6.66338	-0.109244	0.913009	0.982335	APOA5	ENSG00000110243.11
APOB	0.0711361	0.233843	6.66338	0.0350938	0.972005	0.982335	APOB	ENSG00000084674.14
APOBEC1	0						APOBEC1	ENSG00000111701.6
APOBEC2	0.288473	-0.575586	5.73807	-0.10031	0.920098	0.982335	APOBEC2	ENSG00000124701.5
APOBEC3A	0						APOBEC3A	ENSG00000128383.12
APOBEC3B	84.9366	0.711229	0.182057	3.90662	9.3596e-05	0.000530357	APOBEC3B	ENSG00000179750.15
APOBEC3C	66.319	-0.118428	0.228841	-0.517514	0.604798	0.831908	APOBEC3C	ENSG00000244509.3
APOBEC3D	2.32862	-1.15783	1.64442	-0.704093	0.481375	0.718704	APOBEC3D	ENSG00000243811.9
APOBEC3F	62.1508	-0.89401	0.238011	-3.75617	0.000172536	0.000926763	APOBEC3F	ENSG00000128394.16
APOBEC3G	17.9227	0.277479	0.533279	0.520326	0.602836	0.829881	APOBEC3G	ENSG00000239713.8
APOBEC3H	0.0666445	0.233843	6.66338	0.0350938	0.972005	0.982335	APOBEC3H	ENSG00000100298.15
APOBEC4	0.632981	-0.727945	2.92331	-0.249014	0.80335	0.976398	APOBEC4	ENSG00000173627.7
APOBR	2.72324	-0.471413	1.40545	-0.335417	0.73731	0.935627	APOBR	ENSG00000184730.10
APOC1	113.529	0.293119	0.209039	1.40222	0.160849	0.323562	APOC1	ENSG00000130208.9
APOC2	0						APOC2	ENSG00000234906.9
APOC3	0						APOC3	ENSG00000110245.11
APOC4	0						APOC4	ENSG00000267467.3
APOC4-APOC2	0						APOC4-APOC2	ENSG00000224916.9
APOD	0.392313	2.57649	4.60744	0.559201	0.576024	0.806804	APOD	ENSG00000189058.8
APOE	40.6366	-0.469053	0.368528	-1.27278	0.203098	0.387571	APOE	ENSG00000130203.9
APOF	0.548631	-2.23497	6.61023	-0.338107	0.735282	0.934028	APOF	ENSG00000175336.9
APOH	0.299335	0.233845	5.66242	0.0412977	0.967059	0.982335	APOH	ENSG00000091583.10
APOL1	1.30843	2.0966	1.91678	1.09381	0.274038	0.482386	APOL1	ENSG00000100342.20
APOL2	594.819	0.748711	0.0882297	8.48593	2.14007e-17	5.18921e-16	APOL2	ENSG00000128335.13
APOL3	0.679681	1.71579	2.37331	0.722952	0.46971	0.706369	APOL3	ENSG00000128284.19
APOL4	13.7535	1.6497	0.857701	1.9234	0.0544302	0.136452	APOL4	ENSG00000100336.17
APOL5	0.0355681	0.233843	6.66338	0.0350938	0.972005	0.982335	APOL5	ENSG00000128313.2
APOL6	43.5597	1.83646	0.274415	6.69226	2.19753e-11	3.26693e-10	APOL6	ENSG00000221963.5
APOLD1	47.181	-0.694797	0.320641	-2.1669	0.0302426	0.083883	APOLD1	ENSG00000178878.12
APOM	25.5526	-0.214026	0.40738	-0.525373	0.599324	0.826499	APOM	ENSG00000204444.10
APOO	252.239	0.216253	0.154068	1.40362	0.160431	0.322948	APOO	ENSG00000184831.13
APOOL	484.983	-0.0600034	0.0907042	-0.661528	0.508274	0.744216	APOOL	ENSG00000155008.13
APOPT1	417.055	0.432967	0.176571	2.45209	0.0142029	0.0444415	APOPT1	ENSG00000256053.7
APP	13681.4	0.258053	0.0430161	5.99898	1.98555e-09	2.34872e-08	APP	ENSG00000142192.20
APPBP2	2058.41	0.0107401	0.0835401	0.128563	0.897704	0.982335	APPBP2	ENSG00000062725.9
APPL1	546.854	0.075724	0.0932848	0.811751	0.416934	0.649735	APPL1	ENSG00000157500.11
APPL2	592.398	-0.384982	0.0827986	-4.64962	3.3254e-06	2.52476e-05	APPL2	ENSG00000136044.11
APRT	346.1	0.263232	0.196052	1.34267	0.17938	0.352689	APRT	ENSG00000198931.10
APTX	572.371	0.27669	0.110445	2.50523	0.0122371	0.039324	APTX	ENSG00000137074.18
AQP1	304.239	0.694002	0.141406	4.90786	9.20774e-07	7.7133e-06	AQP1	ENSG00000240583.11
AQP10	37.0297	-1.16555	0.328652	-3.54646	0.000390448	0.00193598	AQP10	ENSG00000143595.12
AQP11	16.6408	-0.127213	0.427232	-0.29776	0.765886	0.951252	AQP11	ENSG00000178301.3
AQP12A	0						AQP12A	ENSG00000184945.13
AQP12B	2.94029	2.26712	0.990349	2.28921	0.022067	0.0644961	AQP12B	ENSG00000185176.12
AQP2	2.01348	2.07753	1.12979	1.83886	0.0659355	0.159902	AQP2	ENSG00000167580.7
AQP3	208.361	2.21127	0.151223	14.6226	2.01642e-48	2.01903e-46	AQP3	ENSG00000165272.15
AQP4	4.78203	-0.52289	0.911235	-0.573826	0.566086	0.798137	AQP4	ENSG00000171885.14
AQP5	1.57221	-0.484024	1.49964	-0.322761	0.746876	0.939848	AQP5	ENSG00000161798.6
AQP6	14.7679	-0.945414	0.390079	-2.42365	0.0153656	0.0475119	AQP6	ENSG00000086159.12
AQP7	3.87723	-1.98027	1.19278	-1.66021	0.096872	0.217196	AQP7	ENSG00000165269.12
AQP8	0						AQP8	ENSG00000103375.10
AQP9	0						AQP9	ENSG00000103569.9
AQR	1205.39	0.0537305	0.135024	0.397934	0.690679	0.902282	AQR	ENSG00000021776.10
AR	561.963	-0.135481	0.15166	-0.893318	0.371687	0.60074	AR	ENSG00000169083.16
ARAF	641.836	0.137503	0.0882394	1.55829	0.119163	0.256403	ARAF	ENSG00000078061.12
ARAP1	1401.66	-0.125322	0.0901249	-1.39053	0.164367	0.329431	ARAP1	ENSG00000186635.14
ARAP2	3.61047	0.811873	0.958496	0.847028	0.39698	0.62836	ARAP2	ENSG00000047365.11
ARAP3	447.598	0.502792	0.101614	4.94807	7.49548e-07	6.37622e-06	ARAP3	ENSG00000120318.15
ARC	2118.88	0.944289	0.0974424	9.69074	3.30122e-22	1.07035e-20	ARC	ENSG00000198576.3
ARCN1	3025.72	0.23489	0.136561	1.72004	0.0854256	0.196582	ARCN1	ENSG00000095139.13
AREG	0						AREG	ENSG00000109321.10
AREL1	1914.91	0.0431022	0.100256	0.429921	0.667253	0.884808	AREL1	ENSG00000119682.16
ARF1	5194.84	0.14603	0.0538437	2.71212	0.00668551	0.0234737	ARF1	ENSG00000143761.15
ARF3	3318.66	0.237486	0.121506	1.95453	0.0506388	0.128614	ARF3	ENSG00000134287.9
ARF4	1409.21	0.439826	0.0700588	6.27796	3.43053e-10	4.4634e-09	ARF4	ENSG00000168374.10
ARF5	1798.38	-0.274202	0.160714	-1.70615	0.0879804	0.201236	ARF5	ENSG00000004059.10
ARF6	2214.25	0.355285	0.0740647	4.79695	1.61098e-06	1.29533e-05	ARF6	ENSG00000165527.6
ARFGAP1	1651.82	0.199297	0.100276	1.98748	0.0468689	0.120642	ARFGAP1	ENSG00000101199.12
ARFGAP2	1862.23	-0.0293489	0.0759788	-0.386278	0.699291	0.908428	ARFGAP2	ENSG00000149182.14
ARFGAP3	777.034	-0.0422205	0.0907261	-0.465362	0.641672	0.864399	ARFGAP3	ENSG00000242247.10
ARFGEF1	1236.82	0.0100647	0.10555	0.0953548	0.924033	0.982335	ARFGEF1	ENSG00000066777.8
ARFGEF2	1572.93	-0.0493479	0.104765	-0.471036	0.637615	0.861524	ARFGEF2	ENSG00000124198.8
ARFGEF3	0.208632	0.233843	6.66338	0.0350938	0.972005	0.982335	ARFGEF3	ENSG00000112379.8
ARFIP1	652.459	0.368495	0.105424	3.49534	0.00047345	0.00229734	ARFIP1	ENSG00000164144.15
ARFIP2	526.683	0.208718	0.0908736	2.29679	0.0216309	0.0633736	ARFIP2	ENSG00000132254.12
ARFRP1	690.073	0.284975	0.135628	2.10114	0.0356283	0.0960204	ARFRP1	ENSG00000101246.19
ARG1	0.275746	0.233843	6.66338	0.0350938	0.972005	0.982335	ARG1	ENSG00000118520.14
ARG2	144.385	0.672441	0.144868	4.64176	3.45459e-06	2.61235e-05	ARG2	ENSG00000081181.7
ARGFX	0						ARGFX	ENSG00000186103.3
ARGLU1	3138.3	-0.0774019	0.0764562	-1.01237	0.311362	0.527521	ARGLU1	ENSG00000134884.14
ARHGAP1	1080.64	-0.010974	0.117037	-0.0937653	0.925296	0.982335	ARHGAP1	ENSG00000175220.11
ARHGAP10	55.6597	0.497729	0.225494	2.20728	0.0272943	0.0770964	ARHGAP10	ENSG00000071205.11
ARHGAP11A	2135.44	0.101967	0.0695585	1.46592	0.142671	0.294619	ARHGAP11A	ENSG00000198826.10
ARHGAP11B	7.52099	-0.81007	0.632541	-1.28066	0.200313	0.383978	ARHGAP11B	ENSG00000285077.1
ARHGAP12	462.888	-0.215283	0.114259	-1.88417	0.0595419	0.146802	ARHGAP12	ENSG00000165322.17
ARHGAP15	0.30708	-1.53578	6.64232	-0.231212	0.81715	0.982335	ARHGAP15	ENSG00000075884.13
ARHGAP17	1169.03	0.212479	0.0710154	2.99202	0.0027714	0.0109146	ARHGAP17	ENSG00000140750.16
ARHGAP18	0.884388	2.43804	1.89424	1.28708	0.198067	0.380702	ARHGAP18	ENSG00000146376.10
ARHGAP19	332.236	-0.308393	0.113967	-2.70598	0.00681032	0.0238204	ARHGAP19	ENSG00000213390.10
ARHGAP19-SLIT1	3.31754	-4.45699	1.61639	-2.75737	0.00582684	0.0208065	ARHGAP19-SLIT1	ENSG00000269891.2
ARHGAP20	0.138642	0.233843	6.66338	0.0350938	0.972005	0.982335	ARHGAP20	ENSG00000137727.12
ARHGAP21	2498.15	0.207595	0.156975	1.32247	0.186011	0.362856	ARHGAP21	ENSG00000107863.17
ARHGAP22	14.9621	0.176201	0.496815	0.354662	0.722843	0.926174	ARHGAP22	ENSG00000128805.14
ARHGAP23	900.506	-0.290234	0.116191	-2.49791	0.0124929	0.0399574	ARHGAP23	ENSG00000275832.4
ARHGAP24	1.89358	-1.62166	1.83816	-0.882219	0.377658	0.606843	ARHGAP24	ENSG00000138639.17
ARHGAP25	0						ARHGAP25	ENSG00000163219.11
ARHGAP26	1512.87	0.488941	0.117162	4.17319	3.00363e-05	0.000188159	ARHGAP26	ENSG00000145819.16
ARHGAP27	45.4432	0.334254	0.25839	1.29361	0.195802	0.377327	ARHGAP27	ENSG00000159314.11
ARHGAP28	3.41232	-0.880601	1.16165	-0.758062	0.448414	0.683706	ARHGAP28	ENSG00000088756.12
ARHGAP29	1231.3	0.452027	0.107721	4.19627	2.71341e-05	0.000171829	ARHGAP29	ENSG00000137962.12
ARHGAP30	18.5398	-0.869434	0.441328	-1.97004	0.0488337	0.124887	ARHGAP30	ENSG00000186517.13
ARHGAP31	512.755	1.05246	0.176526	5.96205	2.49097e-09	2.90619e-08	ARHGAP31	ENSG00000031081.10
ARHGAP32	763.745	-0.00513989	0.190419	-0.0269926	0.978466	0.9864	ARHGAP32	ENSG00000134909.18
ARHGAP33	896.753	-0.56427	0.110856	-5.0901	3.57869e-07	3.15957e-06	ARHGAP33	ENSG00000004777.18
ARHGAP35	3339.06	-0.331382	0.0960654	-3.44954	0.000561536	0.00268195	ARHGAP35	ENSG00000160007.18
ARHGAP36	0.0680062	0.233843	6.66338	0.0350938	0.972005	0.982335	ARHGAP36	ENSG00000147256.11
ARHGAP39	506.145	0.302939	0.094015	3.22224	0.00127193	0.00551191	ARHGAP39	ENSG00000147799.11
ARHGAP4	548.986	-0.611423	0.110352	-5.54068	3.01304e-08	3.07113e-07	ARHGAP4	ENSG00000089820.15
ARHGAP40	0.11854	0.233843	6.66338	0.0350938	0.972005	0.982335	ARHGAP40	ENSG00000124143.10
ARHGAP42	901.988	0.264008	0.110342	2.39265	0.0167273	0.0511282	ARHGAP42	ENSG00000165895.18
ARHGAP44	190.467	0.779366	0.150793	5.16844	2.36058e-07	2.1396e-06	ARHGAP44	ENSG00000006740.16
ARHGAP45	107.58	0.79104	0.183352	4.31433	1.60087e-05	0.000106778	ARHGAP45	ENSG00000180448.10
ARHGAP5	3202.36	-0.452297	0.133614	-3.38511	0.000711505	0.00330276	ARHGAP5	ENSG00000100852.12
ARHGAP6	23.2174	0.682706	0.37433	1.82381	0.0681813	0.164528	ARHGAP6	ENSG00000047648.21
ARHGAP8	0.442216	0.233847	3.41948	0.0683869	0.945478	0.982335	ARHGAP8	ENSG00000241484.9
ARHGAP9	3.98671	-0.274177	0.777035	-0.35285	0.724201	0.927106	ARHGAP9	ENSG00000123329.17
ARHGDIA	12403.1	0.392842	0.0601315	6.53304	6.44463e-11	9.04373e-10	ARHGDIA	ENSG00000141522.11
ARHGDIB	9.1147	1.94391	0.52114	3.73011	0.000191399	0.00101764	ARHGDIB	ENSG00000111348.8
ARHGDIG	104.386	-0.0517607	0.255831	-0.202324	0.839663	0.982335	ARHGDIG	ENSG00000242173.8
ARHGEF1	1301.55	0.288279	0.0754978	3.81837	0.000134335	0.000738345	ARHGEF1	ENSG00000076928.17
ARHGEF10	29.0076	0.428846	0.423687	1.01218	0.311454	0.527521	ARHGEF10	ENSG00000104728.15
ARHGEF10L	299.594	0.686271	0.138225	4.96489	6.87416e-07	5.88e-06	ARHGEF10L	ENSG00000074964.16
ARHGEF11	3709.26	-0.0610077	0.154395	-0.395141	0.692739	0.903905	ARHGEF11	ENSG00000132694.18
ARHGEF12	3360.35	-0.143488	0.132779	-1.08065	0.279852	0.489332	ARHGEF12	ENSG00000196914.8
ARHGEF15	0.661279	-0.551746	2.68443	-0.205536	0.837154	0.982335	ARHGEF15	ENSG00000198844.11
ARHGEF16	1.07369	1.8249	2.27056	0.803723	0.421557	0.654554	ARHGEF16	ENSG00000130762.14
ARHGEF17	1118.78	-1.03339	0.15574	-6.63535	3.23733e-11	4.69785e-10	ARHGEF17	ENSG00000110237.4
ARHGEF18	171.129	-0.164645	0.176747	-0.931528	0.35158	0.576589	ARHGEF18	ENSG00000104880.17
ARHGEF19	109.43	-0.00896725	0.216216	-0.0414735	0.966918	0.982335	ARHGEF19	ENSG00000142632.16
ARHGEF2	1596.88	0.734854	0.0575614	12.7664	2.525e-37	1.70558e-35	ARHGEF2	ENSG00000116584.17
ARHGEF25	1269.39	-0.43166	0.0672998	-6.41398	1.41766e-10	1.91672e-09	ARHGEF25	ENSG00000240771.6
ARHGEF26	752.644	-1.11632	0.10763	-10.3718	3.33258e-25	1.31618e-23	ARHGEF26	ENSG00000114790.12
ARHGEF28	550.141	-0.386346	0.112876	-3.42276	0.000619894	0.002927	ARHGEF28	ENSG00000214944.9
ARHGEF3	29.3791	2.54313	0.356712	7.12937	1.00831e-12	1.69936e-11	ARHGEF3	ENSG00000163947.11
ARHGEF33	1.84508	-4.08355	1.5927	-2.56392	0.0103497	0.0341023	ARHGEF33	ENSG00000214694.11
ARHGEF35	0						ARHGEF35	ENSG00000213214.4
ARHGEF37	154.426	-1.16705	0.155487	-7.5058	6.10525e-14	1.16246e-12	ARHGEF37	ENSG00000183111.11
ARHGEF38	1.61751	0.210329	1.61163	0.130507	0.896165	0.982335	ARHGEF38	ENSG00000236699.8
ARHGEF39	258.582	-0.104761	0.112992	-0.927155	0.353846	0.579432	ARHGEF39	ENSG00000137135.17
ARHGEF4	1027.77	-1.19951	0.0942497	-12.7269	4.19091e-37	2.79756e-35	ARHGEF4	ENSG00000136002.18
ARHGEF40	2824.21	0.0552122	0.0978243	0.564402	0.572481	0.804289	ARHGEF40	ENSG00000165801.9
ARHGEF5	0.0275981	-0.727932	6.66338	-0.109244	0.913009	0.982335	ARHGEF5	ENSG00000050327.14
ARHGEF6	382.816	1.36973	0.104028	13.1669	1.36117e-39	1.03437e-37	ARHGEF6	ENSG00000129675.15
ARHGEF7	1296.24	0.266072	0.0767027	3.46888	0.000522643	0.00251738	ARHGEF7	ENSG00000102606.18
ARHGEF9	1293.26	-0.31608	0.113741	-2.77894	0.00545362	0.0197068	ARHGEF9	ENSG00000131089.15
ARID1A	2682.01	-0.0231275	0.14791	-0.156362	0.875748	0.982335	ARID1A	ENSG00000117713.19
ARID1B	2539.26	-0.308632	0.154724	-1.99473	0.0460727	0.118943	ARID1B	ENSG00000049618.23
ARID2	1300.01	-0.0381229	0.138574	-0.275109	0.783232	0.963365	ARID2	ENSG00000189079.15
ARID3A	426.092	-0.259283	0.109408	-2.36987	0.0177942	0.0538093	ARID3A	ENSG00000116017.10
ARID3B	226.627	0.125227	0.136388	0.918165	0.358532	0.584237	ARID3B	ENSG00000179361.17
ARID3C	6.54256	-0.654207	1.6824	-0.388853	0.697385	0.906923	ARID3C	ENSG00000205143.2
ARID4A	637.254	0.2211	0.119999	1.84253	0.0653984	0.158849	ARID4A	ENSG00000032219.18
ARID4B	1663.99	0.134234	0.0946125	1.41878	0.155963	0.315748	ARID4B	ENSG00000054267.21
ARID5A	155.875	1.15524	0.16954	6.81396	9.49472e-12	1.46262e-10	ARID5A	ENSG00000196843.15
ARID5B	590.129	-0.0929594	0.0920211	-1.0102	0.312401	0.528807	ARID5B	ENSG00000150347.15
ARIH1	2194.23	0.0122371	0.0864729	0.141514	0.887464	0.982335	ARIH1	ENSG00000166233.14
ARIH2	1898.87	0.0531762	0.0424415	1.25293	0.210232	0.397842	ARIH2	ENSG00000177479.19
ARIH2OS	31.8149	-0.497981	0.385773	-1.29087	0.19675	0.378683	ARIH2OS	ENSG00000221883.3
ARL1	939.888	0.0955844	0.085958	1.11199	0.266142	0.472482	ARL1	ENSG00000120805.13
ARL10	2769.64	-0.173173	0.165884	-1.04394	0.296513	0.509925	ARL10	ENSG00000175414.6
ARL11	0						ARL11	ENSG00000152213.3
ARL13A	0.0582599	0.233843	6.66338	0.0350938	0.972005	0.982335	ARL13A	ENSG00000174225.14
ARL13B	195.987	0.610249	0.190651	3.20087	0.00137015	0.00588067	ARL13B	ENSG00000169379.15
ARL14	0						ARL14	ENSG00000179674.3
ARL14EP	513.721	-0.0708266	0.102911	-0.68823	0.491308	0.728297	ARL14EP	ENSG00000152219.4
ARL14EPL	0.0340031	0.233843	6.66338	0.0350938	0.972005	0.982335	ARL14EPL	ENSG00000268223.5
ARL15	325.332	-0.598486	0.139387	-4.29369	1.75724e-05	0.000115937	ARL15	ENSG00000185305.10
ARL16	1215.53	-0.0768807	0.139762	-0.550083	0.582263	0.812091	ARL16	ENSG00000214087.8
ARL17A	2.91276	3.23024	1.27078	2.54193	0.0110242	0.0359785	ARL17A	ENSG00000185829.17
ARL17B	27.6098	0.352309	0.529558	0.665288	0.505866	0.741931	ARL17B	ENSG00000228696.8
ARL2	505.021	0.099013	0.16569	0.597581	0.55012	0.784266	ARL2	ENSG00000213465.7
ARL2-SNX15	0.0771342	0.233843	6.66338	0.0350938	0.972005	0.982335	ARL2-SNX15	ENSG00000273003.1
ARL2BP	1375.75	-0.0721029	0.0829189	-0.86956	0.384541	0.614558	ARL2BP	ENSG00000102931.7
ARL3	574.509	-0.0652747	0.145067	-0.449962	0.652738	0.87247	ARL3	ENSG00000138175.8
ARL4A	187.244	0.472247	0.152975	3.08708	0.00202131	0.00826487	ARL4A	ENSG00000122644.12
ARL4C	1100.21	2.19353	0.074278	29.5314	1.1376e-191	1.76038e-188	ARL4C	ENSG00000188042.7
ARL4D	104.388	0.0274555	0.214314	0.128109	0.898063	0.982335	ARL4D	ENSG00000175906.4
ARL5A	517.217	0.237202	0.102002	2.32545	0.0200478	0.0594726	ARL5A	ENSG00000162980.16
ARL5B	996.867	0.222475	0.138449	1.60691	0.108074	0.237172	ARL5B	ENSG00000165997.4
ARL5C	0.561592	1.74443	2.74838	0.634714	0.525615	0.761773	ARL5C	ENSG00000141748.12
ARL6	1642.43	-0.465016	0.105576	-4.40456	1.05998e-05	7.31968e-05	ARL6	ENSG00000113966.9
ARL6IP1	7014.41	-0.20426	0.0796583	-2.56421	0.0103412	0.034081	ARL6IP1	ENSG00000170540.14
ARL6IP4	81.2486	-0.0175857	0.265503	-0.0662356	0.94719	0.982335	ARL6IP4	ENSG00000182196.13
ARL6IP5	1313.71	0.206843	0.0950339	2.17652	0.0295166	0.082204	ARL6IP5	ENSG00000144746.6
ARL6IP6	659.095	0.101011	0.076348	1.32303	0.185824	0.362575	ARL6IP6	ENSG00000177917.10
ARL8A	3027.64	0.141226	0.0812905	1.7373	0.0823347	0.190758	ARL8A	ENSG00000143862.7
ARL8B	2489.82	0.137782	0.0529157	2.60381	0.00921941	0.0309166	ARL8B	ENSG00000134108.12
ARL9	0.0721605	0.233843	6.66338	0.0350938	0.972005	0.982335	ARL9	ENSG00000196503.4
ARMC1	935.061	-0.0377061	0.0826856	-0.456017	0.648378	0.869646	ARMC1	ENSG00000104442.9
ARMC10	441.253	0.377576	0.119867	3.14997	0.00163289	0.00687316	ARMC10	ENSG00000170632.13
ARMC12	38.4992	-1.085	0.446966	-2.42748	0.015204	0.0470978	ARMC12	ENSG00000157343.8
ARMC2	13.7336	-0.434891	0.498333	-0.872691	0.382831	0.612401	ARMC2	ENSG00000118690.12
ARMC3	0.532704	-0.353093	2.86239	-0.123356	0.901825	0.982335	ARMC3	ENSG00000165309.13
ARMC4	0						ARMC4	ENSG00000169126.15
ARMC5	728.513	-0.127977	0.133254	-0.960404	0.336852	0.559513	ARMC5	ENSG00000140691.16
ARMC6	996.841	0.48654	0.115601	4.2088	2.56733e-05	0.000163124	ARMC6	ENSG00000105676.13
ARMC7	318.396	0.394352	0.162272	2.43019	0.0150909	0.0468156	ARMC7	ENSG00000125449.6
ARMC8	901.968	0.161187	0.0915248	1.76113	0.0782167	0.183288	ARMC8	ENSG00000114098.17
ARMC9	611.813	0.0258981	0.0750734	0.34497	0.730117	0.931229	ARMC9	ENSG00000135931.17
ARMCX1	1124.35	-0.2818	0.0863438	-3.2637	0.00109968	0.00485446	ARMCX1	ENSG00000126947.12
ARMCX2	181.311	-0.121784	0.124677	-0.976795	0.328671	0.549301	ARMCX2	ENSG00000184867.13
ARMCX3	1467.2	-0.0362263	0.0678651	-0.533798	0.593481	0.822055	ARMCX3	ENSG00000102401.19
ARMCX4	877.169	-0.112384	0.0927954	-1.2111	0.225858	0.418991	ARMCX4	ENSG00000196440.11
ARMCX5	358.683	-0.229716	0.121166	-1.89588	0.0579766	0.143588	ARMCX5	ENSG00000125962.14
ARMCX6	352.572	-0.163001	0.110204	-1.47908	0.139118	0.289071	ARMCX6	ENSG00000198960.10
ARMH1	4.39357	-0.745456	1.47041	-0.506971	0.612175	0.838802	ARMH1	ENSG00000198520.11
ARMH2	0						ARMH2	ENSG00000260286.3
ARMH3	588.043	-0.0996452	0.0966365	-1.03113	0.302478	0.517575	ARMH3	ENSG00000120029.12
ARMH4	13.0452	-1.28911	0.649039	-1.98618	0.0470131	0.12096	ARMH4	ENSG00000139971.15
ARMS2	0						ARMS2	ENSG00000254636.1
ARMT1	269.158	0.382375	0.129543	2.95172	0.00316007	0.012253	ARMT1	ENSG00000146476.10
ARNT	2371.13	-0.162402	0.114737	-1.41542	0.156944	0.317319	ARNT	ENSG00000143437.20
ARNT2	2152.96	-0.115624	0.0963308	-1.20028	0.230031	0.423856	ARNT2	ENSG00000172379.20
ARNTL	411.198	-0.616953	0.0991326	-6.22351	4.86162e-10	6.17571e-09	ARNTL	ENSG00000133794.17
ARNTL2	63.1089	0.468491	0.197336	2.37408	0.0175925	0.0532753	ARNTL2	ENSG00000029153.14
ARPC1A	456.493	0.330084	0.21228	1.55495	0.119959	0.25782	ARPC1A	ENSG00000241685.9
ARPC1B	370.427	0.978485	0.149011	6.56654	5.14994e-11	7.3052e-10	ARPC1B	ENSG00000130429.14
ARPC2	3247.67	0.709427	0.063629	11.1494	7.20718e-29	3.33371e-27	ARPC2	ENSG00000163466.15
ARPC3	2298	0.446407	0.130442	3.42226	0.000621029	0.00293073	ARPC3	ENSG00000111229.15
ARPC4	2676.38	0.42809	0.126167	3.39304	0.000691208	0.00321908	ARPC4	ENSG00000241553.12
ARPC4-TTLL3	42.4198	-0.631447	0.269253	-2.34518	0.0190179	0.0568932	ARPC4-TTLL3	ENSG00000250151.9
ARPC5	2698.99	0.565415	0.115395	4.89981	9.59286e-07	8.02012e-06	ARPC5	ENSG00000162704.15
ARPC5L	1031.6	0.56576	0.121087	4.67232	2.97812e-06	2.27836e-05	ARPC5L	ENSG00000136950.13
ARPIN	199.216	0.0081911	0.124395	0.0658476	0.947499	0.982335	ARPIN	ENSG00000242498.7
ARPP19	4342.76	0.0225009	0.0930975	0.241692	0.809019	0.979159	ARPP19	ENSG00000128989.10
ARPP21	1.98534	-0.767041	1.31402	-0.583737	0.559397	0.792903	ARPP21	ENSG00000172995.16
ARR3	0.0894428	-0.727932	6.66338	-0.109244	0.913009	0.982335	ARR3	ENSG00000120500.17
ARRB1	699.783	-0.566896	0.152514	-3.71701	0.000201591	0.001068	ARRB1	ENSG00000137486.16
ARRB2	671.164	-0.243786	0.108769	-2.24131	0.0250058	0.0716581	ARRB2	ENSG00000141480.17
ARRDC1	282.058	-0.287144	0.108252	-2.65254	0.0079888	0.0273871	ARRDC1	ENSG00000197070.13
ARRDC2	432.602	0.133542	0.102526	1.30252	0.192739	0.372704	ARRDC2	ENSG00000105643.9
ARRDC3	395.528	0.493795	0.115069	4.29128	1.77646e-05	0.000117069	ARRDC3	ENSG00000113369.8
ARRDC4	240.022	0.865936	0.114434	7.56711	3.81608e-14	7.38991e-13	ARRDC4	ENSG00000140450.8
ARRDC5	0						ARRDC5	ENSG00000205784.2
ARSA	214.793	-0.588403	0.133723	-4.40017	1.08166e-05	7.44821e-05	ARSA	ENSG00000100299.17
ARSB	612.393	0.23495	0.110029	2.13534	0.0327336	0.0897103	ARSB	ENSG00000113273.16
ARSD	75.5766	-0.580606	0.212841	-2.72789	0.00637406	0.0224822	ARSD	ENSG00000006756.15
ARSE	43.9549	-0.878962	0.282353	-3.11299	0.00185203	0.00766105	ARSE	ENSG00000157399.14
ARSF	0.266398	-1.70354	6.63317	-0.256822	0.797316	0.972195	ARSF	ENSG00000062096.14
ARSG	37.1947	-0.429751	0.325233	-1.32136	0.186381	0.363452	ARSG	ENSG00000141337.12
ARSH	0.0601854	0.233843	6.66338	0.0350938	0.972005	0.982335	ARSH	ENSG00000205667.2
ARSI	0.0649374	0.233843	6.66338	0.0350938	0.972005	0.982335	ARSI	ENSG00000183876.8
ARSJ	19.0668	2.62902	0.405492	6.48354	8.95966e-11	1.23396e-09	ARSJ	ENSG00000180801.13
ARSK	179.471	-0.0179882	0.155273	-0.115848	0.907773	0.982335	ARSK	ENSG00000164291.16
ART1	0						ART1	ENSG00000129744.2
ART3	0.0687043	0.233843	6.66338	0.0350938	0.972005	0.982335	ART3	ENSG00000156219.16
ART4	0.262758	0.233843	6.66338	0.0350938	0.972005	0.982335	ART4	ENSG00000111339.11
ART5	0.103574	0.233843	6.66338	0.0350938	0.972005	0.982335	ART5	ENSG00000167311.13
ARTN	3.46025	-1.91671	1.51756	-1.26302	0.206582	0.392388	ARTN	ENSG00000117407.16
ARV1	422.379	0.0511298	0.124265	0.411456	0.680738	0.895288	ARV1	ENSG00000173409.13
ARVCF	18604.8	-0.961595	0.085029	-11.309	1.18403e-29	5.62975e-28	ARVCF	ENSG00000099889.13
ARX	0.481007	-0.315344	3.14512	-0.100264	0.920134	0.982335	ARX	ENSG00000004848.7
AS3MT	1.73175	-1.52047	2.55245	-0.59569	0.551383	0.785409	AS3MT	ENSG00000214435.7
ASAH1	1787.43	-0.404885	0.0654012	-6.19078	5.98671e-10	7.52073e-09	ASAH1	ENSG00000104763.18
ASAH2	41.2801	0.492054	0.311908	1.57756	0.114666	0.248674	ASAH2	ENSG00000188611.14
ASAH2B	274.29	0.269003	0.112974	2.38111	0.0172604	0.052484	ASAH2B	ENSG00000204147.10
ASAP1	1393.9	0.105711	0.156904	0.673733	0.500481	0.736955	ASAP1	ENSG00000153317.14
ASAP2	658.645	-0.138529	0.112129	-1.23544	0.216665	0.406982	ASAP2	ENSG00000151693.10
ASAP3	307.446	-0.740687	0.113151	-6.54601	5.90959e-11	8.32724e-10	ASAP3	ENSG00000088280.18
ASB1	1521.69	0.189366	0.0638073	2.96778	0.00299956	0.0116972	ASB1	ENSG00000065802.11
ASB10	0						ASB10	ENSG00000146926.10
ASB11	0.0958352	0.233843	6.66338	0.0350938	0.972005	0.982335	ASB11	ENSG00000165192.13
ASB12	0						ASB12	ENSG00000198881.9
ASB13	668.616	-0.729101	0.0946823	-7.7005	1.35537e-14	2.7433e-13	ASB13	ENSG00000196372.12
ASB14	2.66728	-0.140969	1.2834	-0.10984	0.912536	0.982335	ASB14	ENSG00000239388.8
ASB15	0.0372647	1.19562	6.66338	0.179431	0.857599	0.982335	ASB15	ENSG00000146809.12
ASB16	123.894	-0.925459	0.234411	-3.94802	7.8799e-05	0.000453761	ASB16	ENSG00000161664.6
ASB17	0						ASB17	ENSG00000154007.6
ASB18	0.637894	0.252458	2.56999	0.0982328	0.921747	0.982335	ASB18	ENSG00000182177.14
ASB2	0.716026	-0.727944	3.26662	-0.222843	0.823657	0.982335	ASB2	ENSG00000100628.11
ASB3	89.7744	-0.335975	0.191935	-1.75046	0.0800386	0.186505	ASB3	ENSG00000115239.21
ASB4	5.42425	-0.288098	0.701001	-0.410981	0.681087	0.895288	ASB4	ENSG00000005981.12
ASB5	0.153527	0.233843	6.66338	0.0350938	0.972005	0.982335	ASB5	ENSG00000164122.8
ASB6	1553.81	0.196612	0.0814173	2.41487	0.015741	0.0484702	ASB6	ENSG00000148331.11
ASB7	373.389	0.272653	0.132696	2.05471	0.0399071	0.105623	ASB7	ENSG00000183475.12
ASB8	466.764	-0.0883139	0.100005	-0.883092	0.377187	0.606448	ASB8	ENSG00000177981.10
ASB9	16.4585	-1.33272	0.430216	-3.0978	0.00194966	0.00800654	ASB9	ENSG00000102048.15
ASCC1	404.6	-0.102887	0.0939512	-1.09512	0.273466	0.481678	ASCC1	ENSG00000138303.17
ASCC2	997.68	0.287779	0.0731512	3.93403	8.35331e-05	0.000478593	ASCC2	ENSG00000100325.14
ASCC3	1846.24	0.340992	0.0925828	3.68311	0.000230408	0.00120086	ASCC3	ENSG00000112249.13
ASCL1	4580.43	-0.124816	0.0549364	-2.27202	0.0230855	0.0670925	ASCL1	ENSG00000139352.3
ASCL2	0.69608	1.68694	2.84385	0.593189	0.553055	0.786574	ASCL2	ENSG00000183734.4
ASCL3	0.0628434	0.233843	6.66338	0.0350938	0.972005	0.982335	ASCL3	ENSG00000176009.3
ASCL4	0						ASCL4	ENSG00000187855.5
ASCL5	18.1013	0.173775	0.466881	0.372203	0.709741	0.915941	ASCL5	ENSG00000232237.3
ASF1A	1018.76	0.134914	0.116052	1.16253	0.245019	0.445304	ASF1A	ENSG00000111875.7
ASF1B	1096.41	0.135134	0.0840631	1.60753	0.107938	0.236952	ASF1B	ENSG00000105011.8
ASGR1	24.7728	0.620473	0.354255	1.75148	0.0798624	0.186196	ASGR1	ENSG00000141505.11
ASGR2	0						ASGR2	ENSG00000161944.16
ASH1L	5889.23	-0.277937	0.216957	-1.28107	0.20017	0.383748	ASH1L	ENSG00000116539.12
ASH2L	1379.96	0.128076	0.0501484	2.55395	0.0106509	0.0349728	ASH2L	ENSG00000129691.15
ASIC1	497.554	-0.542842	0.104142	-5.21252	1.86295e-07	1.71319e-06	ASIC1	ENSG00000110881.11
ASIC2	0.280252	-1.63268	6.63691	-0.246	0.805682	0.976701	ASIC2	ENSG00000108684.14
ASIC3	341.198	-0.236307	0.123226	-1.91767	0.0551532	0.137899	ASIC3	ENSG00000213199.7
ASIC4	74.9237	-2.93827	0.337625	-8.70276	3.23911e-18	8.31616e-17	ASIC4	ENSG00000072182.12
ASIC5	0						ASIC5	ENSG00000256394.2
ASIP	0.416775	-2.18846	3.15872	-0.692831	0.488416	0.72578	ASIP	ENSG00000101440.9
ASL	370.633	0.329564	0.154475	2.13344	0.0328886	0.0900192	ASL	ENSG00000126522.16
ASMT	0						ASMT	ENSG00000196433.12
ASMTL	211.575	-0.754466	0.153032	-4.93013	8.21732e-07	6.92795e-06	ASMTL	ENSG00000169093.15
ASNA1	1454.57	0.132991	0.103561	1.28417	0.199081	0.382048	ASNA1	ENSG00000198356.11
ASNS	66.2483	-0.184621	0.21043	-0.87735	0.380296	0.609663	ASNS	ENSG00000070669.16
ASNSD1	748.678	0.297727	0.0927256	3.21084	0.00132347	0.00570908	ASNSD1	ENSG00000138381.9
ASPA	2.59148	0.627794	1.03956	0.603906	0.545906	0.78079	ASPA	ENSG00000108381.10
ASPDH	182.931	-0.818367	0.211092	-3.87682	0.000105831	0.000594541	ASPDH	ENSG00000204653.9
ASPG	4.0302	1.37298	0.963278	1.42532	0.154065	0.312612	ASPG	ENSG00000166183.15
ASPH	1439.53	0.494484	0.0663208	7.45594	8.92293e-14	1.6763e-12	ASPH	ENSG00000198363.17
ASPHD1	1682.09	0.176369	0.154879	1.13876	0.254805	0.458148	ASPHD1	ENSG00000174939.10
ASPHD2	57.8822	1.75714	0.240696	7.30027	2.87194e-13	5.11897e-12	ASPHD2	ENSG00000128203.6
ASPM	5050.84	-0.454676	0.129953	-3.49877	0.000467403	0.00227124	ASPM	ENSG00000066279.17
ASPN	0.280585	1.19563	5.77406	0.207068	0.835957	0.982335	ASPN	ENSG00000106819.11
ASPRV1	1.92858	1.43368	1.3998	1.0242	0.30574	0.521527	ASPRV1	ENSG00000244617.2
ASPSCR1	1844.69	-0.163764	0.125659	-1.30324	0.192494	0.372434	ASPSCR1	ENSG00000169696.15
ASRGL1	294.306	0.369129	0.122352	3.01693	0.00255345	0.0101506	ASRGL1	ENSG00000162174.12
ASS1	22952.1	1.38135	0.0758367	18.2148	3.93616e-74	7.36278e-72	ASS1	ENSG00000130707.17
ASTE1	111.669	0.0435091	0.165885	0.262285	0.793102	0.970658	ASTE1	ENSG00000034533.11
ASTL	2.9037	-0.27667	1.13065	-0.2447	0.806689	0.977328	ASTL	ENSG00000188886.3
ASTN1	714.458	-0.936338	0.143799	-6.51142	7.4446e-11	1.03531e-09	ASTN1	ENSG00000152092.15
ASTN2	2112.01	-0.750553	0.1342	-5.59279	2.2345e-08	2.3122e-07	ASTN2	ENSG00000148219.16
ASXL1	2460.72	0.103761	0.125264	0.82834	0.407478	0.640747	ASXL1	ENSG00000171456.18
ASXL2	1028.17	0.183255	0.158453	1.15653	0.247466	0.448553	ASXL2	ENSG00000143970.16
ASXL3	0.138823	1.19562	6.66338	0.179431	0.857599	0.982335	ASXL3	ENSG00000141431.11
ASZ1	0						ASZ1	ENSG00000154438.7
ATAD1	3049.28	0.0579822	0.0709384	0.817359	0.413723	0.647101	ATAD1	ENSG00000138138.13
ATAD2	1294.83	0.294959	0.092651	3.18355	0.00145479	0.00620795	ATAD2	ENSG00000156802.12
ATAD2B	578.636	0.0526128	0.131237	0.400898	0.688495	0.900604	ATAD2B	ENSG00000119778.14
ATAD3A	514.61	0.195959	0.147488	1.32865	0.183963	0.359851	ATAD3A	ENSG00000197785.13
ATAD3B	614.182	0.0161764	0.125423	0.128975	0.897378	0.982335	ATAD3B	ENSG00000160072.19
ATAD3C	3.48986	-0.2253	0.986015	-0.228495	0.819261	0.982335	ATAD3C	ENSG00000215915.9
ATAD5	326.921	0.371213	0.144271	2.57303	0.0100814	0.0333732	ATAD5	ENSG00000176208.8
ATAT1	560.112	-0.119989	0.089855	-1.33536	0.181757	0.356478	ATAT1	ENSG00000137343.17
ATCAY	4911.21	-0.16891	0.0879021	-1.92156	0.0546606	0.136875	ATCAY	ENSG00000167654.17
ATE1	2129.29	-0.428316	0.0776927	-5.51296	3.52848e-08	3.57937e-07	ATE1	ENSG00000107669.17
ATF1	439.097	0.152095	0.121891	1.2478	0.212105	0.400448	ATF1	ENSG00000123268.8
ATF2	1621.17	-0.151644	0.10358	-1.46403	0.143185	0.295429	ATF2	ENSG00000115966.16
ATF3	316.089	1.33687	0.125984	10.6115	2.63529e-26	1.10216e-24	ATF3	ENSG00000162772.16
ATF4	5436.31	0.199158	0.109415	1.82021	0.0687276	0.165565	ATF4	ENSG00000128272.14
ATF5	204.892	0.490702	0.110698	4.4328	9.30155e-06	6.50039e-05	ATF5	ENSG00000169136.10
ATF6	3261.99	0.0593742	0.0794308	0.747496	0.454764	0.690387	ATF6	ENSG00000118217.5
ATF6B	1423.43	-0.542943	0.100754	-5.38883	7.09197e-08	6.91966e-07	ATF6B	ENSG00000213676.12
ATF7	872.938	0.215297	0.15137	1.42232	0.154934	0.313962	ATF7	ENSG00000170653.18
ATF7IP	1802.88	-0.00773063	0.118852	-0.0650441	0.948139	0.982335	ATF7IP	ENSG00000171681.12
ATF7IP2	188.119	0.288176	0.123693	2.32977	0.0198184	0.0589151	ATF7IP2	ENSG00000166669.13
ATG10	240.522	-0.486827	0.220244	-2.2104	0.0270777	0.0766152	ATG10	ENSG00000152348.15
ATG101	623.91	0.58373	0.156102	3.73943	0.000184441	0.000985112	ATG101	ENSG00000123395.14
ATG12	955.882	0.11655	0.100526	1.1594	0.246293	0.446998	ATG12	ENSG00000145782.12
ATG13	1718.49	-0.184927	0.0693519	-2.6665	0.0076646	0.0264585	ATG13	ENSG00000175224.16
ATG14	515.273	-0.119808	0.0837245	-1.43098	0.152435	0.310005	ATG14	ENSG00000126775.8
ATG16L1	869.867	1.24706	0.070172	17.7715	1.17458e-70	2.01957e-68	ATG16L1	ENSG00000085978.21
ATG16L2	747.105	-0.421506	0.0801154	-5.26123	1.43095e-07	1.33686e-06	ATG16L2	ENSG00000168010.10
ATG2A	775.856	0.0155284	0.088453	0.175556	0.860643	0.982335	ATG2A	ENSG00000110046.12
ATG2B	1443.16	-0.0849034	0.12988	-0.653705	0.513302	0.749479	ATG2B	ENSG00000066739.11
ATG3	852.004	0.403664	0.108821	3.70943	0.00020773	0.00109595	ATG3	ENSG00000144848.10
ATG4A	164.479	0.433936	0.137413	3.1579	0.0015891	0.00670541	ATG4A	ENSG00000101844.17
ATG4B	1764.46	0.0728468	0.100007	0.728416	0.466359	0.703155	ATG4B	ENSG00000168397.16
ATG4C	99.8502	0.297147	0.185907	1.59836	0.109962	0.240434	ATG4C	ENSG00000125703.14
ATG4D	870.116	-0.00102791	0.123063	-0.00835274	0.993336	0.996027	ATG4D	ENSG00000130734.9
ATG5	391.25	0.27507	0.13943	1.97281	0.0485173	0.124156	ATG5	ENSG00000057663.15
ATG7	2245.15	0.476992	0.108809	4.38375	1.16651e-05	7.96165e-05	ATG7	ENSG00000197548.12
ATG9A	1132.94	-0.10789	0.173206	-0.622899	0.533351	0.768274	ATG9A	ENSG00000198925.11
ATG9B	64.9686	0.476795	0.261602	1.8226	0.0683645	0.16485	ATG9B	ENSG00000181652.19
ATIC	1625.2	0.0152232	0.0704015	0.216234	0.828805	0.982335	ATIC	ENSG00000138363.14
ATL1	1233.6	0.0495189	0.055443	0.89315	0.371777	0.60074	ATL1	ENSG00000198513.11
ATL2	1117.7	0.062496	0.101377	0.616469	0.537585	0.772686	ATL2	ENSG00000119787.13
ATL3	1089.7	0.32183	0.0990485	3.24921	0.00115724	0.00506651	ATL3	ENSG00000184743.12
ATM	2063.75	-0.266895	0.141035	-1.8924	0.0584374	0.144582	ATM	ENSG00000149311.18
ATMIN	860.012	-0.0246943	0.0669162	-0.369034	0.712103	0.917733	ATMIN	ENSG00000166454.9
ATN1	6688.32	0.107861	0.0896585	1.20302	0.228967	0.422445	ATN1	ENSG00000111676.14
ATOH1	0.0716859	0.233843	6.66338	0.0350938	0.972005	0.982335	ATOH1	ENSG00000172238.4
ATOH7	12.979	-0.298874	0.627799	-0.476065	0.634028	0.859064	ATOH7	ENSG00000179774.8
ATOH8	963.564	0.402907	0.0951895	4.23268	2.30918e-05	0.000147937	ATOH8	ENSG00000168874.12
ATOX1	397.016	0.054011	0.172751	0.312653	0.754545	0.944332	ATOX1	ENSG00000177556.11
ATP10A	0.286057	-1.63238	4.90651	-0.332696	0.739364	0.936417	ATP10A	ENSG00000206190.11
ATP10B	0.0954295	0.233843	6.66338	0.0350938	0.972005	0.982335	ATP10B	ENSG00000118322.13
ATP10D	173.011	0.301435	0.180805	1.66719	0.0954772	0.215174	ATP10D	ENSG00000145246.13
ATP11A	1541.81	-0.241559	0.172971	-1.39653	0.162556	0.326415	ATP11A	ENSG00000068650.18
ATP11B	648.432	-0.0723692	0.124169	-0.582829	0.560008	0.793481	ATP11B	ENSG00000058063.15
ATP11C	1597.14	-0.134248	0.10029	-1.3386	0.1807	0.354853	ATP11C	ENSG00000101974.14
ATP12A	0						ATP12A	ENSG00000075673.11
ATP13A1	2188.98	0.0697371	0.0916543	0.760871	0.446734	0.681817	ATP13A1	ENSG00000105726.16
ATP13A2	352.513	0.432781	0.106321	4.07051	4.691e-05	0.000281758	ATP13A2	ENSG00000159363.17
ATP13A3	4520.53	1.03114	0.143707	7.17532	7.21399e-13	1.2329e-11	ATP13A3	ENSG00000133657.15
ATP13A4	0.803454	-0.727946	2.51179	-0.289812	0.77196	0.955589	ATP13A4	ENSG00000127249.14
ATP13A5	0.0346319	1.19562	6.66338	0.179431	0.857599	0.982335	ATP13A5	ENSG00000187527.10
ATP1A1	22059	-0.334617	0.0619369	-5.40255	6.57002e-08	6.44581e-07	ATP1A1	ENSG00000163399.15
ATP1A2	1.30166	-0.727946	2.11684	-0.343884	0.730933	0.931772	ATP1A2	ENSG00000018625.14
ATP1A3	994.836	-0.823593	0.0972495	-8.46886	2.47811e-17	5.99183e-16	ATP1A3	ENSG00000105409.18
ATP1A4	0.0338759	0.233843	6.66338	0.0350938	0.972005	0.982335	ATP1A4	ENSG00000132681.16
ATP1B1	7287.51	-0.627259	0.0628965	-9.97287	2.00344e-23	7.07524e-22	ATP1B1	ENSG00000143153.12
ATP1B2	215.394	-1.11879	0.170875	-6.54744	5.85305e-11	8.25439e-10	ATP1B2	ENSG00000129244.8
ATP1B3	2117.78	0.388137	0.120412	3.22341	0.00126675	0.00549365	ATP1B3	ENSG00000069849.10
ATP1B4	0						ATP1B4	ENSG00000101892.11
ATP23	44.5741	0.163164	0.246301	0.662456	0.507679	0.743821	ATP23	ENSG00000166896.8
ATP2A1	16.9111	0.11661	0.487839	0.239033	0.81108	0.980781	ATP2A1	ENSG00000196296.13
ATP2A2	8277.67	0.421763	0.113256	3.72397	0.000196118	0.0010416	ATP2A2	ENSG00000174437.16
ATP2A3	441.88	0.0191228	0.125595	0.152257	0.878984	0.982335	ATP2A3	ENSG00000074370.17
ATP2B1	2240.44	0.972137	0.0671892	14.4686	1.91196e-47	1.87043e-45	ATP2B1	ENSG00000070961.15
ATP2B2	1795.98	-1.01197	0.164118	-6.16613	6.99833e-10	8.71438e-09	ATP2B2	ENSG00000157087.18
ATP2B3	678.25	-1.27875	0.139018	-9.19846	3.63114e-20	1.02164e-18	ATP2B3	ENSG00000067842.17
ATP2B4	23546.5	-0.21545	0.129699	-1.66115	0.0966829	0.216944	ATP2B4	ENSG00000058668.14
ATP2C1	3622.01	0.299649	0.0513822	5.83176	5.48473e-09	6.13411e-08	ATP2C1	ENSG00000017260.19
ATP2C2	2.62516	0.252074	1.11613	0.225846	0.821321	0.982335	ATP2C2	ENSG00000064270.12
ATP4A	0.204142	-0.727932	6.66338	-0.109244	0.913009	0.982335	ATP4A	ENSG00000105675.8
ATP4B	0.975083	-0.756177	2.35389	-0.321246	0.748024	0.940736	ATP4B	ENSG00000186009.4
ATP5F1A	4672.64	-0.184857	0.0844765	-2.18827	0.0286502	0.0802902	ATP5F1A	ENSG00000152234.15
ATP5F1B	16795	-0.198478	0.06821	-2.90981	0.0036165	0.0137996	ATP5F1B	ENSG00000110955.8
ATP5F1C	2365.61	-0.0419907	0.121401	-0.345885	0.729429	0.93087	ATP5F1C	ENSG00000165629.19
ATP5F1D	1913.75	0.0476681	0.189664	0.25133	0.801559	0.975432	ATP5F1D	ENSG00000099624.7
ATP5F1E	2542.62	0.364202	0.238945	1.52421	0.127457	0.27041	ATP5F1E	ENSG00000124172.9
ATP5IF1	922.734	-0.180123	0.128756	-1.39895	0.161828	0.325299	ATP5IF1	ENSG00000130770.17
ATP5MC1	1324.11	-0.186642	0.15227	-1.22572	0.220302	0.411785	ATP5MC1	ENSG00000159199.13
ATP5MC2	2657.7	-0.195623	0.158899	-1.23112	0.218279	0.409291	ATP5MC2	ENSG00000135390.18
ATP5MC3	2621.9	0.0177659	0.129646	0.137034	0.891004	0.982335	ATP5MC3	ENSG00000154518.9
ATP5MD	1923.68	0.131873	0.192561	0.684839	0.493445	0.730118	ATP5MD	ENSG00000173915.15
ATP5ME	873.494	0.0264277	0.290657	0.0909239	0.927553	0.982335	ATP5ME	ENSG00000169020.9
ATP5MF	1999.79	-0.19131	0.147751	-1.29481	0.195384	0.376721	ATP5MF	ENSG00000241468.7
ATP5MF-PTCD1	0.407825	0.233846	4.53633	0.0515496	0.958888	0.982335	ATP5MF-PTCD1	ENSG00000248919.7
ATP5MG	2137.2	0.0470998	0.16429	0.286687	0.774352	0.957531	ATP5MG	ENSG00000167283.7
ATP5MGL	0.139684	0.233843	6.66338	0.0350938	0.972005	0.982335	ATP5MGL	ENSG00000249222.1
ATP5MPL	1353.91	0.0432723	0.167169	0.258854	0.795748	0.972195	ATP5MPL	ENSG00000156411.9
ATP5PB	3186.5	0.204724	0.114182	1.79296	0.0729795	0.173645	ATP5PB	ENSG00000116459.10
ATP5PD	1581.41	-0.176045	0.17392	-1.01222	0.311434	0.527521	ATP5PD	ENSG00000167863.11
ATP5PF	1394.18	-0.0846445	0.130451	-0.648862	0.516427	0.752493	ATP5PF	ENSG00000154723.12
ATP5PO	1188.24	0.00888905	0.173041	0.0513695	0.959031	0.982335	ATP5PO	ENSG00000241837.6
ATP5S	838.117	-0.318215	0.0900414	-3.5341	0.000409164	0.00201644	ATP5S	ENSG00000125375.14
ATP6AP1	4058.39	-0.35607	0.0620697	-5.73662	9.65857e-09	1.04919e-07	ATP6AP1	ENSG00000071553.16
ATP6AP1L	28.726	-1.35676	0.415811	-3.26293	0.00110269	0.00486267	ATP6AP1L	ENSG00000205464.12
ATP6AP2	1649.75	-0.0864385	0.090073	-0.95965	0.337232	0.559925	ATP6AP2	ENSG00000182220.14
ATP6V0A1	3775.65	0.0989283	0.0671009	1.47432	0.140395	0.291027	ATP6V0A1	ENSG00000033627.16
ATP6V0A2	852.393	0.401414	0.0812642	4.93962	7.82757e-07	6.6355e-06	ATP6V0A2	ENSG00000185344.13
ATP6V0A4	0.516269	0.233847	3.99992	0.0584628	0.95338	0.982335	ATP6V0A4	ENSG00000105929.16
ATP6V0B	1151.71	0.50218	0.116774	4.30044	1.70457e-05	0.000112987	ATP6V0B	ENSG00000117410.13
ATP6V0C	1296.39	0.193182	0.141991	1.36052	0.173666	0.343658	ATP6V0C	ENSG00000185883.11
ATP6V0D1	1626.04	0.167917	0.120223	1.39672	0.162498	0.326376	ATP6V0D1	ENSG00000159720.11
ATP6V0D2	0						ATP6V0D2	ENSG00000147614.3
ATP6V0E1	1503.46	0.418339	0.105809	3.95373	7.69427e-05	0.000444123	ATP6V0E1	ENSG00000113732.8
ATP6V0E2	568.231	-0.204882	0.127025	-1.61293	0.10676	0.234881	ATP6V0E2	ENSG00000171130.18
ATP6V1A	2204.03	0.0907553	0.0700936	1.29477	0.195398	0.376721	ATP6V1A	ENSG00000114573.9
ATP6V1B1	4.21806	-1.09593	1.35683	-0.807715	0.419255	0.652095	ATP6V1B1	ENSG00000116039.12
ATP6V1B2	3906.61	0.0373747	0.0371107	1.00712	0.313879	0.530751	ATP6V1B2	ENSG00000147416.10
ATP6V1C1	870.695	0.104942	0.0880162	1.1923	0.233142	0.428244	ATP6V1C1	ENSG00000155097.11
ATP6V1C2	828.504	0.684054	0.170734	4.00654	6.16146e-05	0.000361657	ATP6V1C2	ENSG00000143882.11
ATP6V1D	1054.68	0.182533	0.102277	1.78469	0.0743118	0.176219	ATP6V1D	ENSG00000100554.11
ATP6V1E1	2169.69	0.144516	0.112903	1.28	0.200547	0.38421	ATP6V1E1	ENSG00000131100.12
ATP6V1E2	88.7492	-0.411221	0.225515	-1.82347	0.068232	0.164557	ATP6V1E2	ENSG00000250565.6
ATP6V1F	1087.43	0.199282	0.114264	1.74404	0.0811516	0.18853	ATP6V1F	ENSG00000128524.4
ATP6V1FNB	37.7494	0.192296	0.319848	0.60121	0.5477	0.782307	ATP6V1FNB	ENSG00000272899.3
ATP6V1G1	2190.79	0.0137209	0.09331	0.147046	0.883095	0.982335	ATP6V1G1	ENSG00000136888.6
ATP6V1G2	345.635	-1.23046	0.121414	-10.1344	3.88654e-24	1.43507e-22	ATP6V1G2	ENSG00000213760.10
ATP6V1G2-DDX39B	9.10665	-2.03375	0.759898	-2.67635	0.00744296	0.0257813	ATP6V1G2-DDX39B	ENSG00000254870.5
ATP6V1G3	0.104011	0.233843	6.66338	0.0350938	0.972005	0.982335	ATP6V1G3	ENSG00000151418.11
ATP6V1H	1305.72	0.0645367	0.102477	0.629768	0.528847	0.764244	ATP6V1H	ENSG00000047249.17
ATP7A	702.787	-0.0150733	0.131189	-0.114898	0.908526	0.982335	ATP7A	ENSG00000165240.19
ATP7B	334.248	-0.458805	0.155563	-2.94931	0.00318481	0.0123265	ATP7B	ENSG00000123191.14
ATP8A1	1654.9	-1.47228	0.0991989	-14.8417	7.87634e-50	8.3274e-48	ATP8A1	ENSG00000124406.16
ATP8A2	34.9859	-0.30558	0.374528	-0.815906	0.414554	0.64748	ATP8A2	ENSG00000132932.16
ATP8B1	3.33646	1.38788	1.21113	1.14594	0.25182	0.454133	ATP8B1	ENSG00000081923.13
ATP8B2	5028.38	0.426244	0.0999724	4.26362	2.01139e-05	0.000130629	ATP8B2	ENSG00000143515.16
ATP8B3	2.60792	1.51973	1.15691	1.31361	0.188978	0.367338	ATP8B3	ENSG00000130270.16
ATP8B4	0.782678	-1.32046	3.26043	-0.404996	0.685481	0.897972	ATP8B4	ENSG00000104043.14
ATP9A	3139.68	-0.840149	0.152413	-5.51231	3.54153e-08	3.59047e-07	ATP9A	ENSG00000054793.13
ATP9B	169.55	0.267304	0.199025	1.34307	0.17925	0.352495	ATP9B	ENSG00000166377.20
ATPAF1	504.037	-0.243141	0.121426	-2.00238	0.0452434	0.117202	ATPAF1	ENSG00000123472.12
ATPAF2	263.214	0.214191	0.112848	1.89805	0.0576893	0.143189	ATPAF2	ENSG00000171953.15
ATR	831.793	0.078857	0.107439	0.733967	0.462969	0.699508	ATR	ENSG00000175054.14
ATRAID	780.496	-0.435406	0.129425	-3.36417	0.000767738	0.00352915	ATRAID	ENSG00000138085.16
ATRIP	584.236	0.122918	0.0912558	1.34696	0.177994	0.35043	ATRIP	ENSG00000164053.20
ATRN	1756.57	-0.182276	0.114073	-1.59789	0.110068	0.240603	ATRN	ENSG00000088812.17
ATRNL1	1564.57	-1.1205	0.0863161	-12.9813	1.56177e-38	1.10309e-36	ATRNL1	ENSG00000107518.17
ATRX	3290.05	-0.477896	0.139077	-3.4362	0.00058994	0.00280267	ATRX	ENSG00000085224.22
ATXN1	33.6814	-0.889673	0.369878	-2.40532	0.0161585	0.0495765	ATXN1	ENSG00000124788.18
ATXN10	3372.24	-0.00205178	0.100626	-0.0203902	0.983732	0.989414	ATXN10	ENSG00000130638.16
ATXN1L	1620.73	0.0227362	0.152854	0.148745	0.881755	0.982335	ATXN1L	ENSG00000224470.7
ATXN2	1503.27	-0.0601584	0.127182	-0.473012	0.636205	0.860642	ATXN2	ENSG00000204842.15
ATXN2L	5609.55	0.0403301	0.129194	0.312167	0.754914	0.944655	ATXN2L	ENSG00000168488.18
ATXN3	592.541	-0.426294	0.119313	-3.57292	0.000353029	0.00176587	ATXN3	ENSG00000066427.22
ATXN3L	0						ATXN3L	ENSG00000123594.5
ATXN7	13.5049	-0.0963915	0.516333	-0.186685	0.851908	0.982335	ATXN7	ENSG00000163635.18
ATXN7L1	349.555	-0.225808	0.184173	-1.22606	0.220175	0.411623	ATXN7L1	ENSG00000146776.14
ATXN7L2	451.052	0.316909	0.116967	2.70939	0.00674072	0.0236335	ATXN7L2	ENSG00000162650.16
ATXN7L3	2641.42	-0.044333	0.066455	-0.667113	0.5047	0.740667	ATXN7L3	ENSG00000087152.15
ATXN7L3B	1579.75	-0.0428229	0.0977885	-0.437913	0.661449	0.879816	ATXN7L3B	ENSG00000253719.3
AUH	183.319	-0.491319	0.219081	-2.24264	0.0249202	0.0714729	AUH	ENSG00000148090.11
AUNIP	98.3734	0.669441	0.187662	3.56728	0.00036071	0.00180059	AUNIP	ENSG00000127423.10
AUP1	2430.5	0.559714	0.0588698	9.50767	1.9498e-21	6.04544e-20	AUP1	ENSG00000115307.16
AURKA	821.74	-0.0248912	0.0900739	-0.276342	0.782285	0.962837	AURKA	ENSG00000087586.17
AURKAIP1	2452.95	0.187332	0.173891	1.0773	0.281347	0.491038	AURKAIP1	ENSG00000175756.13
AURKB	915.458	0.229475	0.134383	1.70761	0.0877079	0.200757	AURKB	ENSG00000178999.12
AURKC	0.561301	-0.727946	2.62466	-0.277348	0.781513	0.962653	AURKC	ENSG00000105146.12
AUTS2	1109.61	0.100164	0.108335	0.924575	0.355187	0.580899	AUTS2	ENSG00000158321.16
AVEN	376.925	0.542823	0.139888	3.88042	0.000104277	0.00058639	AVEN	ENSG00000169857.7
AVIL	186.069	3.46447	0.155744	22.2447	1.26821e-109	4.59308e-107	AVIL	ENSG00000135407.10
AVL9	1370.71	-0.107937	0.0933222	-1.15661	0.247433	0.448553	AVL9	ENSG00000105778.18
AVP	0						AVP	ENSG00000101200.5
AVPI1	60.7031	0.279503	0.236911	1.17978	0.238087	0.435074	AVPI1	ENSG00000119986.6
AVPR1A	0						AVPR1A	ENSG00000166148.3
AVPR1B	0.122316	0.233843	6.66338	0.0350938	0.972005	0.982335	AVPR1B	ENSG00000198049.6
AVPR2	18.7333	-0.216111	0.468992	-0.460799	0.644943	0.866816	AVPR2	ENSG00000126895.14
AWAT1	0.106527	0.233843	6.66338	0.0350938	0.972005	0.982335	AWAT1	ENSG00000204195.3
AWAT2	0						AWAT2	ENSG00000147160.9
AXDND1	0.450841	2.70875	3.1185	0.868606	0.385063	0.614815	AXDND1	ENSG00000162779.21
AXIN1	956.884	0.154151	0.0847959	1.81791	0.069078	0.166174	AXIN1	ENSG00000103126.14
AXIN2	134.352	-0.546958	0.163794	-3.33931	0.000839858	0.00381839	AXIN2	ENSG00000168646.12
AXL	3.32969	0.222465	1.22209	0.182036	0.855554	0.982335	AXL	ENSG00000167601.11
AZGP1	0.200064	-0.727932	6.66338	-0.109244	0.913009	0.982335	AZGP1	ENSG00000160862.12
AZI2	1168.52	0.101567	0.0876478	1.15881	0.246534	0.447292	AZI2	ENSG00000163512.13
AZIN1	3924.08	0.0571619	0.060094	0.951209	0.341498	0.564531	AZIN1	ENSG00000155096.13
AZIN2	6.93237	0.807342	0.906896	0.890225	0.373345	0.602206	AZIN2	ENSG00000142920.16
AZU1	15.881	-1.43348	0.58398	-2.45468	0.0141012	0.0441963	AZU1	ENSG00000172232.9
B2M	10889.9	0.446622	0.111896	3.99139	6.56875e-05	0.000383316	B2M	ENSG00000166710.18
B3GALNT1	453.992	0.472445	0.0893973	5.28479	1.25852e-07	1.1875e-06	B3GALNT1	ENSG00000169255.14
B3GALNT2	843.785	-0.425171	0.20086	-2.11676	0.0342805	0.0931103	B3GALNT2	ENSG00000162885.12
B3GALT1	232.023	0.66459	0.117767	5.64325	1.6687e-08	1.75121e-07	B3GALT1	ENSG00000172318.5
B3GALT2	25.4952	0.936554	0.395342	2.36897	0.0178375	0.0539116	B3GALT2	ENSG00000162630.5
B3GALT4	21.7028	0.221348	0.390283	0.567147	0.570615	0.802595	B3GALT4	ENSG00000235863.3
B3GALT5	0.486941	2.18395	3.8949	0.56072	0.574988	0.806215	B3GALT5	ENSG00000183778.17
B3GALT6	599.266	0.254608	0.133205	1.91139	0.055954	0.139717	B3GALT6	ENSG00000176022.5
B3GAT1	1626.79	-0.412179	0.091253	-4.51688	6.27566e-06	4.52837e-05	B3GAT1	ENSG00000109956.12
B3GAT2	465.985	-0.132709	0.0963547	-1.3773	0.168421	0.33558	B3GAT2	ENSG00000112309.10
B3GAT3	899.662	0.0898295	0.183599	0.489269	0.624651	0.851101	B3GAT3	ENSG00000149541.9
B3GLCT	312.476	-0.43077	0.129528	-3.32569	0.000881986	0.00398756	B3GLCT	ENSG00000187676.7
B3GNT10	54.0317	-0.715016	0.270569	-2.64264	0.0082263	0.0280561	B3GNT10	ENSG00000214654.8
B3GNT2	699.968	0.563057	0.0844048	6.67091	2.54215e-11	3.73361e-10	B3GNT2	ENSG00000170340.10
B3GNT3	0.23539	1.19562	6.66338	0.179431	0.857599	0.982335	B3GNT3	ENSG00000179913.10
B3GNT4	885.585	-0.253226	0.153927	-1.64511	0.0999477	0.222889	B3GNT4	ENSG00000176383.8
B3GNT5	41.6146	1.10036	0.270158	4.07303	4.64053e-05	0.00027912	B3GNT5	ENSG00000176597.11
B3GNT6	0.0346319	1.19562	6.66338	0.179431	0.857599	0.982335	B3GNT6	ENSG00000198488.10
B3GNT7	4.76195	-1.05746	0.851331	-1.24212	0.214192	0.40336	B3GNT7	ENSG00000156966.6
B3GNT8	23.8913	-0.593069	0.377811	-1.56975	0.116473	0.251793	B3GNT8	ENSG00000177191.2
B3GNT9	711.424	-0.183399	0.0974374	-1.88223	0.0598052	0.147259	B3GNT9	ENSG00000237172.3
B3GNTL1	125.817	-0.473332	0.149331	-3.16967	0.0015261	0.00647327	B3GNTL1	ENSG00000175711.8
B4GALNT1	4034.29	0.426241	0.118072	3.61001	0.00030619	0.00155767	B4GALNT1	ENSG00000135454.13
B4GALNT2	0						B4GALNT2	ENSG00000167080.8
B4GALNT3	338.239	0.418786	0.0977918	4.28243	1.84867e-05	0.000121171	B4GALNT3	ENSG00000139044.11
B4GALNT4	2051.14	-0.00923063	0.11989	-0.0769923	0.93863	0.982335	B4GALNT4	ENSG00000182272.11
B4GALT1	629.364	0.784087	0.0710025	11.0431	2.3676e-28	1.069e-26	B4GALT1	ENSG00000086062.12
B4GALT2	667.185	-0.11793	0.10988	-1.07326	0.283156	0.493183	B4GALT2	ENSG00000117411.16
B4GALT3	2165.57	0.495389	0.102864	4.81597	1.4649e-06	1.19024e-05	B4GALT3	ENSG00000158850.14
B4GALT4	591.557	0.573224	0.0871741	6.57562	4.84506e-11	6.90147e-10	B4GALT4	ENSG00000121578.12
B4GALT5	3096.41	0.710028	0.132743	5.3489	8.84888e-08	8.54371e-07	B4GALT5	ENSG00000158470.5
B4GALT6	0.793777	0.344491	2.06085	0.16716	0.867244	0.982335	B4GALT6	ENSG00000118276.11
B4GALT7	290.068	-0.292654	0.109305	-2.67742	0.00741918	0.025718	B4GALT7	ENSG00000027847.13
B4GAT1	961.434	0.039645	0.0708071	0.559901	0.575547	0.806599	B4GAT1	ENSG00000174684.6
B9D1	100.687	0.0601535	0.201646	0.298312	0.765465	0.950993	B9D1	ENSG00000108641.15
B9D2	126.429	0.948724	0.197136	4.81253	1.4903e-06	1.20742e-05	B9D2	ENSG00000123810.7
BAALC	3240.67	-0.736628	0.0560689	-13.1379	1.99673e-39	1.49728e-37	BAALC	ENSG00000164929.16
BAAT	0.465702	-1.97404	3.90016	-0.506143	0.612756	0.839334	BAAT	ENSG00000136881.11
BABAM1	1232.58	0.0335588	0.142894	0.234851	0.814324	0.982335	BABAM1	ENSG00000105393.15
BABAM2	930.328	-0.293187	0.13145	-2.2304	0.0257207	0.0733608	BABAM2	ENSG00000158019.20
BACE1	1806.1	-0.0699897	0.115673	-0.605066	0.545135	0.7801	BACE1	ENSG00000186318.16
BACE2	10.3054	1.00479	0.593241	1.69373	0.0903169	0.205669	BACE2	ENSG00000182240.15
BACH1	504.225	0.233472	0.0998001	2.3394	0.0193149	0.0576904	BACH1	ENSG00000156273.15
BACH2	253.356	0.922562	0.207711	4.44157	8.93067e-06	6.26103e-05	BACH2	ENSG00000112182.14
BAD	735.555	0.114763	0.164827	0.696265	0.486263	0.723751	BAD	ENSG00000002330.13
BAG1	1930.44	0.0587992	0.147947	0.397434	0.691048	0.902665	BAG1	ENSG00000107262.21
BAG2	859.827	0.548553	0.0967685	5.66872	1.43872e-08	1.52017e-07	BAG2	ENSG00000112208.11
BAG3	1953.42	0.662691	0.0692653	9.56743	1.09595e-21	3.45469e-20	BAG3	ENSG00000151929.9
BAG4	533.284	0.153815	0.101214	1.5197	0.128586	0.272339	BAG4	ENSG00000156735.10
BAG5	1369.07	0.229875	0.0811989	2.83102	0.00464005	0.0170922	BAG5	ENSG00000166170.9
BAG6	5972.38	-0.124102	0.0693232	-1.79019	0.0734228	0.17448	BAG6	ENSG00000204463.12
BAHCC1	1615.45	-0.292659	0.147119	-1.98926	0.046672	0.120207	BAHCC1	ENSG00000266074.8
BAHD1	2003.62	-0.304836	0.0521381	-5.84671	5.01391e-09	5.63345e-08	BAHD1	ENSG00000140320.11
BAIAP2	1253.46	0.287866	0.0633303	4.54548	5.48114e-06	3.99401e-05	BAIAP2	ENSG00000175866.15
BAIAP2L1	3.70836	-0.47384	0.995904	-0.475789	0.634225	0.859104	BAIAP2L1	ENSG00000006453.13
BAIAP2L2	15.8262	2.17168	0.564948	3.84403	0.000121029	0.000672152	BAIAP2L2	ENSG00000128298.16
BAIAP3	50.1386	-0.392467	0.315516	-1.24389	0.21354	0.402399	BAIAP3	ENSG00000007516.13
BAK1	574.714	0.562609	0.0963514	5.83914	5.24703e-09	5.8876e-08	BAK1	ENSG00000030110.12
BAMBI	1791.43	-0.197143	0.11407	-1.72827	0.0839402	0.193924	BAMBI	ENSG00000095739.10
BANF1	2127.42	0.0893144	0.142448	0.626997	0.530662	0.7658	BANF1	ENSG00000175334.7
BANF2	0.205336	1.19562	6.21468	0.192387	0.847439	0.982335	BANF2	ENSG00000125888.14
BANK1	0.253474	2.04176	6.64018	0.307486	0.758473	0.94733	BANK1	ENSG00000153064.11
BANP	272.175	0.0457598	0.153126	0.298838	0.765064	0.950647	BANP	ENSG00000172530.20
BAP1	2656.61	-0.0196168	0.0606516	-0.323434	0.746367	0.939661	BAP1	ENSG00000163930.9
BARD1	374.675	-0.21188	0.145027	-1.46097	0.144024	0.296585	BARD1	ENSG00000138376.10
BARHL1	40.9531	-1.16715	0.442637	-2.63681	0.008369	0.0284402	BARHL1	ENSG00000125492.9
BARHL2	0.763547	1.7447	2.71816	0.641866	0.52096	0.757089	BARHL2	ENSG00000143032.7
BARX1	6.41255	0.528968	0.731323	0.723303	0.469494	0.706108	BARX1	ENSG00000131668.13
BARX2	0.0665951	0.233843	6.66338	0.0350938	0.972005	0.982335	BARX2	ENSG00000043039.6
BASP1	0						BASP1	ENSG00000176788.8
BATF	0.0771342	0.233843	6.66338	0.0350938	0.972005	0.982335	BATF	ENSG00000156127.6
BATF2	0.901999	0.185769	2.7939	0.0664909	0.946987	0.982335	BATF2	ENSG00000168062.9
BATF3	61.7307	2.03027	0.286474	7.08709	1.3696e-12	2.27447e-11	BATF3	ENSG00000123685.8
BAX	1096.99	0.336323	0.154317	2.17943	0.0292999	0.0817881	BAX	ENSG00000087088.19
BAZ1A	2195.26	0.0201448	0.0764797	0.2634	0.792242	0.969834	BAZ1A	ENSG00000198604.10
BAZ1B	4491.97	0.123749	0.122162	1.01299	0.311064	0.527279	BAZ1B	ENSG00000009954.10
BAZ2A	4492.75	-0.145842	0.178082	-0.818959	0.41281	0.646266	BAZ2A	ENSG00000076108.11
BAZ2B	1305.62	-0.373426	0.140789	-2.65238	0.00799257	0.0273871	BAZ2B	ENSG00000123636.17
BBC3	947.432	-0.200722	0.139006	-1.44398	0.148744	0.303936	BBC3	ENSG00000105327.17
BBIP1	598.468	-0.134476	0.146229	-0.919626	0.357768	0.583606	BBIP1	ENSG00000214413.7
BBOF1	7.97939	-3.39336	0.982163	-3.45499	0.000550316	0.00263279	BBOF1	ENSG00000119636.15
BBOX1	0						BBOX1	ENSG00000129151.8
BBS1	91.7004	-0.347857	0.209263	-1.6623	0.0964534	0.216657	BBS1	ENSG00000174483.19
BBS10	233.938	-0.628193	0.139373	-4.50728	6.56633e-06	4.71811e-05	BBS10	ENSG00000179941.7
BBS12	126.477	-1.33472	0.226029	-5.90509	3.52451e-09	4.03729e-08	BBS12	ENSG00000181004.9
BBS2	239.184	-0.512657	0.14502	-3.53509	0.000407633	0.00201064	BBS2	ENSG00000125124.11
BBS4	380.845	0.135608	0.104192	1.30151	0.193082	0.373186	BBS4	ENSG00000140463.13
BBS5	119.935	0.272413	0.198736	1.37073	0.17046	0.338734	BBS5	ENSG00000163093.11
BBS7	347.265	-0.0582919	0.106809	-0.545759	0.585232	0.814772	BBS7	ENSG00000138686.9
BBS9	63.2695	-0.71122	0.241828	-2.94102	0.00327133	0.0126297	BBS9	ENSG00000122507.20
BBX	1781.52	-0.37198	0.159991	-2.325	0.0200718	0.0595127	BBX	ENSG00000114439.18
BCAM	66.7957	0.167121	0.216489	0.771963	0.440136	0.675016	BCAM	ENSG00000187244.11
BCAN	907.799	-0.744832	0.0972698	-7.65738	1.89765e-14	3.76917e-13	BCAN	ENSG00000132692.18
BCAP29	755.096	0.141225	0.0876277	1.61165	0.107038	0.235308	BCAP29	ENSG00000075790.10
BCAP31	2189.53	0.219073	0.125743	1.74223	0.081468	0.189111	BCAP31	ENSG00000185825.16
BCAR1	1656.95	0.00953123	0.0879824	0.108331	0.913733	0.982335	BCAR1	ENSG00000050820.16
BCAR3	519.814	-0.0158358	0.0829267	-0.190962	0.848555	0.982335	BCAR3	ENSG00000137936.17
BCAS1	7.87836	-0.164588	0.627501	-0.262291	0.793097	0.970658	BCAS1	ENSG00000064787.13
[truncated: 17,908 more rows]

## Sheet: NB1_ALKAL2_Lorla_1h
	baseMean	log2FoldChange	lfcSE	stat	pvalue	padj	HGNC	ENSG
A1BG	49.9464	-0.575839	0.255675	-2.25223	0.0243078	0.0739391	A1BG	ENSG00000121410.11
A1CF	0.646969	0.118729	2.63593	0.0450424	0.964074	0.988985	A1CF	ENSG00000148584.14
A2M	0.216524	3.21422	6.5928	0.487535	0.62588	0.872327	A2M	ENSG00000175899.14
A2ML1	0.0673756	1.11249	6.66338	0.166956	0.867405	0.988985	A2ML1	ENSG00000166535.19
A3GALT2	0						A3GALT2	ENSG00000184389.9
A4GALT	13.9987	3.97427	0.615331	6.45875	1.05574e-10	1.42625e-09	A4GALT	ENSG00000128274.16
A4GNT	0.553532	-2.74655	2.7245	-1.00809	0.313411	0.554389	A4GNT	ENSG00000118017.3
AAAS	760.55	-0.152539	0.0675062	-2.25962	0.0238447	0.0727653	AAAS	ENSG00000094914.12
AACS	832.613	0.208721	0.0675201	3.09125	0.00199319	0.0084945	AACS	ENSG00000081760.16
AADAC	0						AADAC	ENSG00000114771.13
AADACL2	0						AADACL2	ENSG00000197953.5
AADACL3	0						AADACL3	ENSG00000188984.11
AADACL4	0						AADACL4	ENSG00000204518.2
AADAT	514.834	0.155334	0.0804414	1.93102	0.05348	0.142463	AADAT	ENSG00000109576.13
AAGAB	1101.31	0.11372	0.0922304	1.23299	0.217578	0.425195	AAGAB	ENSG00000103591.12
AAK1	1329.98	0.519894	0.108118	4.8086	1.51995e-06	1.19448e-05	AAK1	ENSG00000115977.18
AAMDC	244.275	-0.016085	0.216919	-0.074152	0.940889	0.988985	AAMDC	ENSG00000087884.14
AAMP	1969.58	0.286967	0.114178	2.51333	0.0119598	0.0405457	AAMP	ENSG00000127837.9
AANAT	3.31101	-1.09181	0.996397	-1.09575	0.273187	0.502886	AANAT	ENSG00000129673.9
AAR2	1073.34	0.438231	0.0692121	6.33172	2.42445e-10	3.12171e-09	AAR2	ENSG00000131043.11
AARD	10.3167	0.631386	0.608675	1.03731	0.29959	0.537029	AARD	ENSG00000205002.3
AARS	5256.29	-0.081447	0.0615837	-1.32254	0.185988	0.37963	AARS	ENSG00000090861.15
AARS2	1967.26	-0.34427	0.161836	-2.12727	0.0333976	0.0963549	AARS2	ENSG00000124608.4
AARSD1	167.107	0.313146	0.143947	2.17542	0.0295983	0.0871213	AARSD1	ENSG00000266967.6
AASDH	246.598	-0.31961	0.114746	-2.78537	0.00534663	0.0201931	AASDH	ENSG00000157426.13
AASDHPPT	1839.19	-0.305209	0.0991971	-3.07679	0.00209241	0.00885996	AASDHPPT	ENSG00000149313.10
AASS	365.938	-0.692227	0.242502	-2.85453	0.0043101	0.016758	AASS	ENSG00000008311.14
AATF	919.366	0.148668	0.0981735	1.51434	0.12994	0.289244	AATF	ENSG00000275700.4
AATK	70.9548	-0.354833	0.262966	-1.34935	0.177224	0.366259	AATK	ENSG00000181409.12
ABAT	609.115	-0.831698	0.104912	-7.92759	2.23434e-15	4.74226e-14	ABAT	ENSG00000183044.11
ABCA1	7.1728	1.39545	0.836171	1.66886	0.0951454	0.226671	ABCA1	ENSG00000165029.15
ABCA10	0						ABCA10	ENSG00000154263.17
ABCA12	4.54075	-1.51927	0.940715	-1.61501	0.106308	0.247547	ABCA12	ENSG00000144452.14
ABCA13	0.0636205	0.150714	6.66338	0.0226183	0.981955	0.988985	ABCA13	ENSG00000179869.14
ABCA2	4727.73	-0.345514	0.102295	-3.37762	0.000731153	0.00347354	ABCA2	ENSG00000107331.16
ABCA3	3793.75	0.189042	0.0896664	2.10828	0.0350065	0.100232	ABCA3	ENSG00000167972.13
ABCA4	15.3957	0.202208	0.384773	0.525525	0.599218	0.850129	ABCA4	ENSG00000198691.12
ABCA5	6.22093	1.41117	0.936429	1.50697	0.131818	0.292505	ABCA5	ENSG00000154265.15
ABCA6	0						ABCA6	ENSG00000154262.12
ABCA7	1078.78	0.473425	0.0934014	5.06871	4.00523e-07	3.45375e-06	ABCA7	ENSG00000064687.12
ABCA8	0.135954	0.150714	6.66338	0.0226183	0.981955	0.988985	ABCA8	ENSG00000141338.13
ABCA9	0						ABCA9	ENSG00000154258.16
ABCB1	0.0616496	0.150714	6.66338	0.0226183	0.981955	0.988985	ABCB1	ENSG00000085563.14
ABCB10	165.689	0.0172731	0.130998	0.131858	0.895097	0.988985	ABCB10	ENSG00000135776.4
ABCB11	0.19181	0.150714	6.66338	0.0226183	0.981955	0.988985	ABCB11	ENSG00000073734.9
ABCB4	0.90998	2.05803	2.26194	0.909854	0.3629	0.613447	ABCB4	ENSG00000005471.17
ABCB5	0.0293693	0.150714	6.66338	0.0226183	0.981955	0.988985	ABCB5	ENSG00000004846.16
ABCB6	775.617	-0.0967074	0.0839556	-1.15189	0.249368	0.469083	ABCB6	ENSG00000115657.13
ABCB7	389.161	-0.203495	0.101754	-1.99986	0.0455149	0.125102	ABCB7	ENSG00000131269.16
ABCB8	936.912	-0.138324	0.126732	-1.09146	0.275069	0.505585	ABCB8	ENSG00000197150.12
ABCB9	791.306	0.0171561	0.138153	0.124182	0.901171	0.988985	ABCB9	ENSG00000150967.17
ABCC1	2942.99	-0.294408	0.0902598	-3.26178	0.00110713	0.00501613	ABCC1	ENSG00000103222.18
ABCC10	898.533	0.0470233	0.15487	0.303631	0.761409	0.964267	ABCC10	ENSG00000124574.14
ABCC11	17.7801	-0.485997	0.51524	-0.943245	0.345556	0.593487	ABCC11	ENSG00000121270.15
ABCC12	0						ABCC12	ENSG00000140798.16
ABCC2	7.77657	0.779423	0.661235	1.17874	0.238502	0.454165	ABCC2	ENSG00000023839.11
ABCC3	27.7667	1.90328	0.316717	6.0094	1.86215e-09	2.16365e-08	ABCC3	ENSG00000108846.15
ABCC4	1056.02	-0.0134222	0.121971	-0.110044	0.912374	0.988985	ABCC4	ENSG00000125257.14
ABCC5	1691.52	-0.0425064	0.141424	-0.300561	0.76375	0.965986	ABCC5	ENSG00000114770.16
ABCC6	7.96805	-1.52236	0.689517	-2.20786	0.0272542	0.0814169	ABCC6	ENSG00000091262.15
ABCC8	696.472	-0.42797	0.125176	-3.41895	0.000628639	0.00303222	ABCC8	ENSG00000006071.13
ABCC9	1.89518	-2.69861	1.56096	-1.72881	0.0838429	0.205378	ABCC9	ENSG00000069431.11
ABCD1	331.045	0.202148	0.140535	1.43842	0.150314	0.323266	ABCD1	ENSG00000101986.11
ABCD2	53.4411	-1.07331	0.313008	-3.42901	0.000605787	0.00292697	ABCD2	ENSG00000173208.3
ABCD3	893.511	-0.159275	0.105464	-1.51023	0.130984	0.291087	ABCD3	ENSG00000117528.12
ABCD4	831.392	-0.0739496	0.0746812	-0.990203	0.322075	0.565192	ABCD4	ENSG00000119688.20
ABCE1	2589.54	0.383373	0.069359	5.52737	3.25073e-08	3.20962e-07	ABCE1	ENSG00000164163.10
ABCF1	2327.72	0.257928	0.0810205	3.18349	0.0014551	0.00640184	ABCF1	ENSG00000204574.12
ABCF2	712.558	0.455986	0.093371	4.88359	1.04171e-06	8.41176e-06	ABCF2	ENSG00000033050.8
ABCF3	1186.78	0.0963743	0.103045	0.935262	0.349653	0.59817	ABCF3	ENSG00000161204.11
ABCG1	3.14921	-0.211045	1.48746	-0.141883	0.887172	0.988985	ABCG1	ENSG00000160179.18
ABCG2	0.0270177	0.150714	6.66338	0.0226183	0.981955	0.988985	ABCG2	ENSG00000118777.11
ABCG4	39.1323	-1.25219	0.350606	-3.57152	0.000354916	0.00179964	ABCG4	ENSG00000172350.9
ABCG5	0.138584	0.150714	6.66338	0.0226183	0.981955	0.988985	ABCG5	ENSG00000138075.12
ABCG8	1.44016	-0.159461	1.48016	-0.107732	0.914208	0.988985	ABCG8	ENSG00000143921.7
ABHD1	2.75241	-1.87594	1.33051	-1.40993	0.158559	0.336977	ABHD1	ENSG00000143994.13
ABHD10	303.917	-0.863485	0.128855	-6.70119	2.06724e-11	3.01271e-10	ABHD10	ENSG00000144827.8
ABHD11	347.579	0.500918	0.0962317	5.20534	1.93646e-07	1.73944e-06	ABHD11	ENSG00000106077.18
ABHD12	1849.35	-0.0718037	0.102605	-0.699805	0.484049	0.743099	ABHD12	ENSG00000100997.18
ABHD12B	0.406924	1.11251	3.68173	0.30217	0.762523	0.965031	ABHD12B	ENSG00000131969.14
ABHD13	328.371	0.470203	0.118486	3.96844	7.23453e-05	0.000424057	ABHD13	ENSG00000139826.5
ABHD14A	199.391	-0.0344144	0.147223	-0.233757	0.815173	0.988985	ABHD14A	ENSG00000248487.8
ABHD14A-ACY1	5.79305	0.610988	0.671686	0.909634	0.363016	0.613447	ABHD14A-ACY1	ENSG00000114786.16
ABHD14B	519.631	-0.339532	0.113342	-2.99563	0.00273875	0.0112579	ABHD14B	ENSG00000114779.19
ABHD15	111.702	-0.418574	0.192714	-2.172	0.0298557	0.0877425	ABHD15	ENSG00000168792.4
ABHD16A	151.151	-0.222415	0.140902	-1.5785	0.11445	0.262239	ABHD16A	ENSG00000204427.11
ABHD16B	141.346	0.152286	0.164236	0.927243	0.3538	0.603144	ABHD16B	ENSG00000183260.7
ABHD17A	2373.31	0.351085	0.118004	2.9752	0.00292794	0.0119233	ABHD17A	ENSG00000129968.15
ABHD17B	491.966	-0.24442	0.105594	-2.31472	0.0206282	0.0644665	ABHD17B	ENSG00000107362.13
ABHD17C	431.629	0.610664	0.12688	4.81293	1.48735e-06	1.17212e-05	ABHD17C	ENSG00000136379.11
ABHD18	192.795	-0.00455677	0.155944	-0.0292206	0.976689	0.988985	ABHD18	ENSG00000164074.15
ABHD2	890.326	1.19802	0.144294	8.30262	1.01842e-16	2.3944e-15	ABHD2	ENSG00000140526.17
ABHD3	123.828	0.0719587	0.177709	0.404924	0.685534	0.9197	ABHD3	ENSG00000158201.9
ABHD4	592.237	-0.526691	0.0870844	-6.04805	1.46606e-09	1.72462e-08	ABHD4	ENSG00000100439.10
ABHD5	773.789	1.20353	0.0689569	17.4534	3.24473e-68	5.41489e-66	ABHD5	ENSG00000011198.9
ABHD6	147.288	-0.253229	0.151701	-1.66927	0.0950639	0.22654	ABHD6	ENSG00000163686.14
ABHD8	136.903	-0.0584642	0.199634	-0.292856	0.769632	0.969415	ABHD8	ENSG00000127220.5
ABI1	795.198	-0.0798662	0.0650554	-1.22767	0.219573	0.428031	ABI1	ENSG00000136754.17
ABI2	3249.78	-0.0467607	0.0908711	-0.514583	0.606845	0.857234	ABI2	ENSG00000138443.15
ABI3	0.172725	1.11249	6.66338	0.166956	0.867405	0.988985	ABI3	ENSG00000108798.8
ABI3BP	9.70086	-0.151846	0.778332	-0.195091	0.845321	0.988985	ABI3BP	ENSG00000154175.16
ABL1	3462.76	-0.389066	0.11779	-3.30304	0.000956441	0.00439896	ABL1	ENSG00000097007.17
ABL2	3062.17	0.279753	0.123251	2.26978	0.0232207	0.0711415	ABL2	ENSG00000143322.19
ABLIM1	3666.9	-0.646245	0.121294	-5.32793	9.93378e-08	9.34214e-07	ABLIM1	ENSG00000099204.19
ABLIM2	247.161	-0.775592	0.153027	-5.06833	4.01324e-07	3.45891e-06	ABLIM2	ENSG00000163995.19
ABLIM3	2.30231	0.147086	1.15304	0.127564	0.898494	0.988985	ABLIM3	ENSG00000173210.19
ABO	0						ABO	ENSG00000175164.14
ABR	6412.78	0.831694	0.074518	11.161	6.32894e-29	2.94348e-27	ABR	ENSG00000159842.15
ABRA	0.0707823	0.150714	6.66338	0.0226183	0.981955	0.988985	ABRA	ENSG00000174429.3
ABRACL	483.995	0.573733	0.165158	3.47385	0.000513049	0.00251966	ABRACL	ENSG00000146386.7
ABRAXAS1	646.199	-0.729215	0.091943	-7.93116	2.17102e-15	4.61362e-14	ABRAXAS1	ENSG00000163322.13
ABRAXAS2	781.931	0.171755	0.0707469	2.42774	0.015193	0.0495623	ABRAXAS2	ENSG00000165660.7
ABT1	532.084	0.504656	0.0877818	5.74898	8.97832e-09	9.49838e-08	ABT1	ENSG00000146109.4
ABTB1	848.237	-0.703122	0.0765124	-9.18964	3.9414e-20	1.11818e-18	ABTB1	ENSG00000114626.17
ABTB2	291.761	-0.100891	0.1195	-0.844276	0.398515	0.653267	ABTB2	ENSG00000166016.5
AC000120.2	0.182385	0.150714	6.66338	0.0226183	0.981955	0.988985	AC000120.2	ENSG00000285772.1
AC000120.3	0						AC000120.3	ENSG00000285953.1
AC001226.2	57.1517	-0.285553	0.363247	-0.786112	0.431802	0.689247	AC001226.2	ENSG00000283208.1
AC002094.3	0						AC002094.3	ENSG00000273171.1
AC002310.4	0						AC002310.4	ENSG00000260869.1
AC002310.5	1.31374	0.0102655	2.59727	0.00395244	0.996846	0.997902	AC002310.5	ENSG00000261459.1
AC002985.1	0.0353911	0.150714	6.66338	0.0226183	0.981955	0.988985	AC002985.1	ENSG00000268193.5
AC002996.1	0.26321	0.150714	6.66338	0.0226183	0.981955	0.988985	AC002996.1	ENSG00000257767.2
AC003002.1	0						AC003002.1	ENSG00000268133.1
AC003002.2	0						AC003002.2	ENSG00000268533.1
AC003002.3	0.84901	2.63284	1.78161	1.47778	0.139466	0.305571	AC003002.3	ENSG00000269533.5
AC003005.1	0.386701	1.68537	4.02988	0.418218	0.675787	0.913102	AC003005.1	ENSG00000268107.5
AC003006.1	0.623805	-2.54789	3.74835	-0.679737	0.496671	0.754851	AC003006.1	ENSG00000269026.2
AC003688.1	0						AC003688.1	ENSG00000262302.1
AC004076.1	5.33422	-0.0978069	0.898581	-0.108846	0.913325	0.988985	AC004076.1	ENSG00000268163.1
AC004080.3	0.270133	1.89581	6.64379	0.285351	0.775375	0.971974	AC004080.3	ENSG00000257184.3
AC004233.2	0.385523	3.38728	3.91459	0.865295	0.386877	0.640916	AC004233.2	ENSG00000270168.2
AC004593.3	1.08996	-2.07208	1.74253	-1.18912	0.234391	0.448999	AC004593.3	ENSG00000285162.1
AC004687.2	1.22253	-0.18742	1.64986	-0.113597	0.909557	0.988985	AC004687.2	ENSG00000285897.1
AC004691.2	0.331779	-1.78318	4.81132	-0.370622	0.710919	0.936993	AC004691.2	ENSG00000250424.4
AC004754.1	2.7247	-0.800464	1.38775	-0.576806	0.56407	0.819599	AC004754.1	ENSG00000269881.1
AC004805.1	0.0715517	0.150714	6.66338	0.0226183	0.981955	0.988985	AC004805.1	ENSG00000266076.1
AC004832.3	0						AC004832.3	ENSG00000249590.7
AC004922.1	7.76105	0.259073	0.624552	0.414814	0.678278	0.914942	AC004922.1	ENSG00000284292.1
AC004997.1	0.685746	-2.78543	2.65116	-1.05065	0.293422	0.529941	AC004997.1	ENSG00000248751.6
AC005020.2	0						AC005020.2	ENSG00000272647.3
AC005041.1	0.910904	-2.74343	2.3417	-1.17155	0.241377	0.457796	AC005041.1	ENSG00000159239.13
AC005154.5	1.13026	0.650573	2.08565	0.311928	0.755095	0.960425	AC005154.5	ENSG00000281039.1
AC005258.1	0						AC005258.1	ENSG00000273734.1
AC005324.3	1.73355	2.84347	1.76298	1.61288	0.106771	0.248388	AC005324.3	ENSG00000251537.4
AC005324.4	0.0793415	0.150714	6.66338	0.0226183	0.981955	0.988985	AC005324.4	ENSG00000255104.8
AC005520.1	2.35968	-0.874477	1.62135	-0.53935	0.589645	0.842096	AC005520.1	ENSG00000258653.3
AC005551.1	0.034078	1.11249	6.66338	0.166956	0.867405	0.988985	AC005551.1	ENSG00000284638.1
AC005670.2	29.0023	-0.323999	0.342239	-0.946703	0.34379	0.591349	AC005670.2	ENSG00000262633.2
AC005697.1	0						AC005697.1	ENSG00000266202.1
AC005702.1	0						AC005702.1	ENSG00000267318.1
AC005726.1	82.7306	-0.332384	0.191851	-1.73252	0.0831818	0.204144	AC005726.1	ENSG00000258472.8
AC005779.2	0						AC005779.2	ENSG00000267545.1
AC005832.4	0						AC005832.4	ENSG00000272921.1
AC005833.1	0.609995	-1.28815	2.21674	-0.581102	0.561172	0.81709	AC005833.1	ENSG00000255639.3
AC005837.2	0.0360802	0.150714	6.66338	0.0226183	0.981955	0.988985	AC005837.2	ENSG00000267168.1
AC005943.1	1.16688	0.736562	1.38685	0.531103	0.595347	0.847258	AC005943.1	ENSG00000267059.2
AC006030.1	5.6204	-0.058356	0.696227	-0.0838174	0.933202	0.988985	AC006030.1	ENSG00000264324.1
AC006059.2	0.197312	-1.705	6.63749	-0.256874	0.797276	0.983192	AC006059.2	ENSG00000280571.2
AC006064.6	2.35444	-0.123944	1.19166	-0.104009	0.917162	0.988985	AC006064.6	ENSG00000285238.2
AC006254.1	4.64476	-0.488328	0.800844	-0.609766	0.542017	0.800261	AC006254.1	ENSG00000243696.4
AC006486.1	0.0666263	0.150714	6.66338	0.0226183	0.981955	0.988985	AC006486.1	ENSG00000268643.1
AC006518.7	0						AC006518.7	ENSG00000284826.1
AC006538.2	0						AC006538.2	ENSG00000267001.1
AC006978.2	0						AC006978.2	ENSG00000281593.1
AC007040.2	2.59091	1.16079	1.32455	0.876363	0.380833	0.633555	AC007040.2	ENSG00000258881.6
AC007192.1	0.588225	1.58198	3.48353	0.45413	0.649735	0.893502	AC007192.1	ENSG00000268173.3
AC007240.1	11.1389	-0.498967	0.439037	-1.1365	0.255746	0.478912	AC007240.1	ENSG00000284681.2
AC007326.4	0						AC007326.4	ENSG00000283809.1
AC007375.1	0						AC007375.1	ENSG00000259164.1
AC007731.5	0						AC007731.5	ENSG00000277971.1
AC007846.2	0						AC007846.2	ENSG00000285471.1
AC007906.2	2.01841	1.36422	1.32312	1.03106	0.302513	0.540107	AC007906.2	ENSG00000277639.2
AC007998.2	1.07298	-0.908547	1.91737	-0.47385	0.635607	0.881051	AC007998.2	ENSG00000267140.1
AC008012.1	0						AC008012.1	ENSG00000285901.1
AC008073.3	0.121922	-0.811061	6.66338	-0.121719	0.903121	0.988985	AC008073.3	ENSG00000276087.2
AC008162.2	0						AC008162.2	ENSG00000278646.1
AC008397.1	0						AC008397.1	ENSG00000284797.1
AC008397.2	5.55688	-0.243873	0.717944	-0.339683	0.734095	0.950183	AC008397.2	ENSG00000285188.1
AC008403.1	0.0340031	1.11249	6.66338	0.166956	0.867405	0.988985	AC008403.1	ENSG00000268465.1
AC008481.3	0						AC008481.3	ENSG00000267477.1
AC008537.1	0						AC008537.1	ENSG00000268797.1
AC008575.1	0						AC008575.1	ENSG00000258864.1
AC008581.2	0.619816	0.150717	2.50142	0.0602526	0.951954	0.988985	AC008581.2	ENSG00000285000.1
AC008676.3	0.193109	0.150714	6.31655	0.0238602	0.980964	0.988985	AC008676.3	ENSG00000285868.1
AC008687.1	0						AC008687.1	ENSG00000267335.2
AC008687.4	0.565785	-2.62183	3.77661	-0.69423	0.487538	0.746327	AC008687.4	ENSG00000268655.2
AC008687.8	0						AC008687.8	ENSG00000283663.1
AC008695.1	0						AC008695.1	ENSG00000273217.1
AC008750.8	4.27058	1.57528	1.05556	1.49236	0.135605	0.298843	AC008750.8	ENSG00000269403.1
AC008758.1	0						AC008758.1	ENSG00000196826.7
AC008758.4	1.43014	-0.887196	1.47517	-0.601421	0.547559	0.805237	AC008758.4	ENSG00000268744.1
AC008758.5	0						AC008758.5	ENSG00000268870.1
AC008758.6	0.236727	-0.811061	6.66338	-0.121719	0.903121	0.988985	AC008758.6	ENSG00000269755.1
AC008763.2	0.38951	-1.67489	3.17531	-0.527473	0.597865	0.849074	AC008763.2	ENSG00000268400.5
AC008763.3	0						AC008763.3	ENSG00000269711.1
AC008764.1	0						AC008764.1	ENSG00000141979.4
AC008764.4	0.266443	0.938642	4.99526	0.187906	0.85095	0.988985	AC008764.4	ENSG00000268790.5
AC008770.1	0.763661	2.20633	2.28973	0.963575	0.335259	0.580316	AC008770.1	ENSG00000257355.1
AC008770.2	1.47205	1.42632	1.82463	0.781702	0.43439	0.691756	AC008770.2	ENSG00000267179.1
AC008878.1	0						AC008878.1	ENSG00000267952.1
AC008878.2	0						AC008878.2	ENSG00000268614.1
AC008878.3	0						AC008878.3	ENSG00000268861.6
AC008982.1	0.0342082	0.150714	6.66338	0.0226183	0.981955	0.988985	AC008982.1	ENSG00000268083.5
AC009086.2	0						AC009086.2	ENSG00000277669.1
AC009119.2	1.29702	-3.36975	1.65527	-2.03578	0.0417726	0.116394	AC009119.2	ENSG00000260300.5
AC009133.6	0.383581	0.150714	6.66338	0.0226183	0.981955	0.988985	AC009133.6	ENSG00000280893.1
AC009163.2	0.0353911	0.150714	6.66338	0.0226183	0.981955	0.988985	AC009163.2	ENSG00000260092.1
AC009163.4	0						AC009163.4	ENSG00000261717.5
AC009336.2	5.18567	-0.393537	0.89735	-0.438555	0.660984	0.90182	AC009336.2	ENSG00000278500.1
AC009477.2	0						AC009477.2	ENSG00000284479.1
AC009690.1	12.9106	-0.978457	0.58564	-1.67075	0.0947716	0.225907	AC009690.1	ENSG00000260729.1
AC009690.3	0.326431	0.150716	4.77549	0.0315603	0.974823	0.988985	AC009690.3	ENSG00000273025.1
AC009879.2	0.0623994	0.150714	6.66338	0.0226183	0.981955	0.988985	AC009879.2	ENSG00000285655.1
AC009879.3	0.0300927	1.11249	6.66338	0.166956	0.867405	0.988985	AC009879.3	ENSG00000285791.1
AC010132.3	1.30669	2.53917	1.70167	1.49216	0.135657	0.298919	AC010132.3	ENSG00000256646.7
AC010197.2	0.567509	1.65957	3.02834	0.548013	0.583683	0.837304	AC010197.2	ENSG00000285854.1
AC010255.3	0						AC010255.3	ENSG00000250803.6
AC010319.2	0						AC010319.2	ENSG00000269035.1
AC010323.1	0.0654997	1.11249	6.66338	0.166956	0.867405	0.988985	AC010323.1	ENSG00000167774.2
AC010325.1	0.0300927	1.11249	6.66338	0.166956	0.867405	0.988985	AC010325.1	ENSG00000261341.6
AC010326.2	1.10175	-2.30074	5.2481	-0.438395	0.6611	0.90182	AC010326.2	ENSG00000269476.1
AC010327.1	0						AC010327.1	ENSG00000267110.1
AC010422.3	0.802449	-0.277767	2.39717	-0.115873	0.907753	0.988985	AC010422.3	ENSG00000269242.1
AC010422.5	0						AC010422.5	ENSG00000269590.1
AC010422.6	18.6679	-1.01929	0.488688	-2.08576	0.0370002	0.105039	AC010422.6	ENSG00000269693.1
AC010422.8	426.494	0.280659	0.0969936	2.89359	0.00380869	0.0150456	AC010422.8	ENSG00000285589.1
AC010463.1	0						AC010463.1	ENSG00000269307.1
AC010487.3	0						AC010487.3	ENSG00000283088.1
AC010522.1	7.49799	1.10858	0.617465	1.79537	0.0725952	0.183442	AC010522.1	ENSG00000268750.6
AC010531.1	0.440343	-1.82555	5.21662	-0.349948	0.726377	0.946086	AC010531.1	ENSG00000131152.4
AC010542.3	0						AC010542.3	ENSG00000260851.6
AC010547.4	0.841339	0.177066	2.48588	0.0712289	0.943216	0.988985	AC010547.4	ENSG00000261611.6
AC010615.4	0						AC010615.4	ENSG00000269237.1
AC010616.1	1.39657	1.47158	1.42625	1.03178	0.302174	0.539728	AC010616.1	ENSG00000268041.2
AC010616.2	0.104236	2.06653	6.63432	0.31149	0.755428	0.960425	AC010616.2	ENSG00000285505.1
AC010619.1	0						AC010619.1	ENSG00000269469.1
AC010646.1	0						AC010646.1	ENSG00000269095.1
AC011005.1	0.566539	-2.77908	2.86299	-0.97069	0.331703	0.5765	AC011005.1	ENSG00000230626.4
AC011195.2	0.0372647	0.150714	6.66338	0.0226183	0.981955	0.988985	AC011195.2	ENSG00000266826.2
AC011330.3	0						AC011330.3	ENSG00000284772.1
AC011448.1	36.7373	1.2989	0.296391	4.38238	1.1739e-05	7.89496e-05	AC011448.1	ENSG00000258674.5
AC011452.1	0						AC011452.1	ENSG00000269179.1
AC011455.2	0.0330771	0.150714	6.66338	0.0226183	0.981955	0.988985	AC011455.2	ENSG00000269547.1
AC011462.1	0						AC011462.1	ENSG00000255730.5
AC011473.4	0						AC011473.4	ENSG00000269741.5
AC011479.1	0						AC011479.1	ENSG00000267748.4
AC011498.4	0.336396	0.150714	6.66338	0.0226183	0.981955	0.988985	AC011498.4	ENSG00000267385.1
AC011499.1	0.483141	2.59449	5.06438	0.512301	0.608441	0.858738	AC011499.1	ENSG00000267157.1
AC011511.1	9.60222	-0.157282	0.628225	-0.250359	0.80231	0.98638	AC011511.1	ENSG00000167807.15
AC011511.4	0.45812	-0.662326	4.56737	-0.145013	0.884701	0.988985	AC011511.4	ENSG00000267303.1
AC011530.1	0.0551962	-1.61891	6.64232	-0.243727	0.807443	0.988012	AC011530.1	ENSG00000268434.5
AC011604.2	0						AC011604.2	ENSG00000257046.5
AC012184.2	0.0330771	0.150714	6.66338	0.0226183	0.981955	0.988985	AC012184.2	ENSG00000260537.2
AC012213.5	1.41505	1.15923	1.55452	0.745712	0.455842	0.714422	AC012213.5	ENSG00000285982.1
AC012254.2	0.0994279	2.0635	6.63448	0.311026	0.755781	0.960425	AC012254.2	ENSG00000267228.7
AC012309.1	0.22309	-2.26152	6.02934	-0.375086	0.707597	0.934511	AC012309.1	ENSG00000267360.6
AC012476.1	0						AC012476.1	ENSG00000285396.1
AC012531.2	0						AC012531.2	ENSG00000273049.1
AC012651.1	15.773	0.685746	0.526274	1.30302	0.192568	0.388656	AC012651.1	ENSG00000258461.5
AC013394.1	5.03544	0.305769	0.821568	0.372177	0.709761	0.936119	AC013394.1	ENSG00000279765.3
AC013470.2	0						AC013470.2	ENSG00000226690.8
AC013489.1	0.591802	-0.811076	3.01855	-0.268697	0.788163	0.978895	AC013489.1	ENSG00000173867.10
AC013717.1	3.00133	-0.203416	1.00228	-0.202953	0.839172	0.988985	AC013717.1	ENSG00000285542.1
AC015688.4	0						AC015688.4	ENSG00000266728.5
AC015802.6	2621.53	0.311123	0.183726	1.69341	0.0903772	0.217626	AC015802.6	ENSG00000284526.1
AC015813.2	1.18923	0.968177	2.58026	0.375224	0.707494	0.934511	AC015813.2	ENSG00000266086.2
AC017083.3	5.68846	0.617481	0.83511	0.7394	0.459664	0.717637	AC017083.3	ENSG00000273398.6
AC018362.3	0.621131	0.0697315	2.25653	0.0309021	0.975348	0.988985	AC018362.3	ENSG00000285942.1
AC018512.1	0						AC018512.1	ENSG00000262560.1
AC018523.2	0.868008	1.21564	2.009	0.605095	0.545116	0.803095	AC018523.2	ENSG00000256206.2
AC018554.3	0						AC018554.3	ENSG00000278499.2
AC018709.1	0						AC018709.1	ENSG00000272297.2
AC018755.2	0						AC018755.2	ENSG00000268500.5
AC019117.2	0						AC019117.2	ENSG00000283321.1
AC020636.2	0						AC020636.2	ENSG00000260234.5
AC020907.6	0.0362948	0.150714	6.66338	0.0226183	0.981955	0.988985	AC020907.6	ENSG00000285526.1
AC020909.1	0						AC020909.1	ENSG00000142539.9
AC020915.1	39.2117	-0.710075	0.364557	-1.94778	0.0514416	0.138026	AC020915.1	ENSG00000267216.1
AC020915.5	0.267577	-0.811069	5.02378	-0.161446	0.871742	0.988985	AC020915.5	ENSG00000283515.1
AC020922.1	0.100274	2.06653	6.63432	0.31149	0.755428	0.960425	AC020922.1	ENSG00000267706.3
AC021072.1	0						AC021072.1	ENSG00000283536.2
AC021097.2	0.0898028	0.934034	6.64379	0.140588	0.888196	0.988985	AC021097.2	ENSG00000285292.1
AC021097.3	0						AC021097.3	ENSG00000285480.1
AC021660.3	0						AC021660.3	ENSG00000285635.1
AC022167.5	0.237385	0.150714	6.66338	0.0226183	0.981955	0.988985	AC022167.5	ENSG00000283516.1
AC022335.1	0						AC022335.1	ENSG00000257062.6
AC022384.1	0						AC022384.1	ENSG00000272410.5
AC022400.6	169.02	-0.0150098	0.178932	-0.0838855	0.933148	0.988985	AC022400.6	ENSG00000272916.5
AC022414.1	0.261313	0.150714	6.66338	0.0226183	0.981955	0.988985	AC022414.1	ENSG00000284762.1
AC022506.1	0						AC022506.1	ENSG00000285133.1
AC022826.2	0						AC022826.2	ENSG00000258677.2
AC023055.1	7.64511	-0.314181	0.628652	-0.499769	0.617238	0.865598	AC023055.1	ENSG00000257390.5
AC023509.3	21.7826	0.661841	0.403987	1.63827	0.101365	0.238417	AC023509.3	ENSG00000267281.2
AC024592.3	0.163303	-0.811061	6.66338	-0.121719	0.903121	0.988985	AC024592.3	ENSG00000267740.5
AC025165.3	3.00843	0.188612	1.08976	0.173076	0.862592	0.988985	AC025165.3	ENSG00000257921.5
AC025263.2	0						AC025263.2	ENSG00000258052.1
AC025283.2	268.956	0.150127	0.117872	1.27364	0.202792	0.403545	AC025283.2	ENSG00000262621.5
AC025283.3	20.8862	-0.27982	0.417682	-0.669936	0.502899	0.760919	AC025283.3	ENSG00000285329.1
AC025287.4	0.295626	0.934033	6.64378	0.140588	0.888196	0.988985	AC025287.4	ENSG00000284484.1
AC026316.5	0						AC026316.5	ENSG00000285218.1
AC026398.1	0						AC026398.1	ENSG00000281938.1
AC026464.1	0						AC026464.1	ENSG00000259900.5
AC026464.3	0						AC026464.3	ENSG00000260371.1
AC026464.4	0						AC026464.4	ENSG00000260914.3
AC026464.6	0						AC026464.6	ENSG00000272617.3
AC026786.1	0						AC026786.1	ENSG00000256825.4
AC026954.2	4.53157	0.815397	0.887462	0.918796	0.358202	0.608394	AC026954.2	ENSG00000261915.6
AC027644.4	1.74288	1.4207	1.40711	1.00966	0.312659	0.553461	AC027644.4	ENSG00000284461.2
AC027796.3	0.801859	2.81999	2.20977	1.27614	0.201904	0.402483	AC027796.3	ENSG00000262304.2
AC034102.2	0						AC034102.2	ENSG00000257411.1
AC036214.3	0.359797	0.205797	3.6241	0.0567855	0.954716	0.988985	AC036214.3	ENSG00000276418.5
AC037459.1	0.90649	-2.29273	2.34085	-0.979446	0.32736	0.571193	AC037459.1	ENSG00000248235.6
AC040162.1	70.5998	0.413725	0.242045	1.70928	0.0873982	0.212133	AC040162.1	ENSG00000261884.2
AC046185.1	0						AC046185.1	ENSG00000125695.12
AC048338.1	0.0404753	0.150714	6.66338	0.0226183	0.981955	0.988985	AC048338.1	ENSG00000256861.1
AC055811.2	0.0672631	-0.811061	6.66338	-0.121719	0.903121	0.988985	AC055811.2	ENSG00000264187.1
AC058822.1	0						AC058822.1	ENSG00000282278.1
AC067752.1	0						AC067752.1	ENSG00000285551.1
AC067968.1	0.0372647	0.150714	6.66338	0.0226183	0.981955	0.988985	AC067968.1	ENSG00000267022.1
AC068234.1	0.155003	2.89289	6.60134	0.438228	0.661221	0.90182	AC068234.1	ENSG00000259753.1
AC068533.4	3.16019	0.578832	1.04306	0.554935	0.578939	0.832971	AC068533.4	ENSG00000249319.2
AC068547.1	0.131163	0.150714	6.66338	0.0226183	0.981955	0.988985	AC068547.1	ENSG00000283228.1
AC068580.4	13.5983	0.88129	0.54982	1.60287	0.108963	0.252041	AC068580.4	ENSG00000250644.3
AC068631.2	0						AC068631.2	ENSG00000283149.1
AC068775.1	0						AC068775.1	ENSG00000255641.1
AC068790.8	0.523763	0.0404677	2.87603	0.0140707	0.988774	0.992868	AC068790.8	ENSG00000274874.1
AC068831.7	106.547	-0.278114	0.223569	-1.24397	0.21351	0.41914	AC068831.7	ENSG00000284946.1
AC068896.1	20.7893	0.668556	0.396353	1.68677	0.0916474	0.22	AC068896.1	ENSG00000258539.1
AC068946.1	13.4302	0.38426	0.43885	0.875606	0.381244	0.634054	AC068946.1	ENSG00000280537.2
AC068946.2	51.2657	-0.951921	0.307955	-3.09111	0.00199413	0.0084945	AC068946.2	ENSG00000284820.1
AC068987.5	0.367336	-1.24403	4.60606	-0.270085	0.787095	0.978617	AC068987.5	ENSG00000284730.1
AC069257.3	0.507637	1.53352	3.01164	0.509197	0.610614	0.860064	AC069257.3	ENSG00000272741.1
AC069368.1	0.682001	0.68648	2.38718	0.287569	0.773677	0.971974	AC069368.1	ENSG00000249240.2
AC069444.2	0						AC069444.2	ENSG00000285585.1
AC069503.2	1.53855	-3.26124	1.9583	-1.66534	0.0958451	0.228035	AC069503.2	ENSG00000256950.2
AC073082.1	0						AC073082.1	ENSG00000279956.1
AC073111.3	0.112133	-0.811061	6.66338	-0.121719	0.903121	0.988985	AC073111.3	ENSG00000284041.1
AC073111.5	46.4836	-0.218641	0.312008	-0.700755	0.483456	0.742657	AC073111.5	ENSG00000284691.1
AC073283.3	0.0311829	-0.811061	6.66338	-0.121719	0.903121	0.988985	AC073283.3	ENSG00000273269.3
AC073508.2	28.4445	-0.64924	0.372818	-1.74144	0.0816063	0.201144	AC073508.2	ENSG00000264058.2
AC073610.2	0						AC073610.2	ENSG00000255863.2
AC073610.3	0.169898	0.150714	6.66338	0.0226183	0.981955	0.988985	AC073610.3	ENSG00000272822.1
AC073612.1	0						AC073612.1	ENSG00000258064.1
AC073896.1	2.38231	-1.23125	1.4366	-0.857058	0.391413	0.645705	AC073896.1	ENSG00000144785.8
AC074143.1	88.3407	-0.939799	0.302785	-3.10385	0.0019102	0.00817379	AC074143.1	ENSG00000265690.7
AC078927.1	0.133597	0.150714	6.66338	0.0226183	0.981955	0.988985	AC078927.1	ENSG00000228144.2
AC079447.1	4.44478	0.468628	0.793768	0.590384	0.554933	0.811183	AC079447.1	ENSG00000241962.9
AC079594.2	0.236177	-0.811061	6.66338	-0.121719	0.903121	0.988985	AC079594.2	ENSG00000248710.1
AC083800.1	0						AC083800.1	ENSG00000251012.2
AC084121.11	0						AC084121.11	ENSG00000285913.1
AC084121.12	0						AC084121.12	ENSG00000285937.1
AC084121.13	0						AC084121.13	ENSG00000285950.1
AC084121.5	0						AC084121.5	ENSG00000285607.1
AC084121.6	0						AC084121.6	ENSG00000285620.1
AC084121.7	0						AC084121.7	ENSG00000285657.1
AC084121.8	0						AC084121.8	ENSG00000285720.1
AC084121.9	0						AC084121.9	ENSG00000285814.1
AC084337.2	0.305856	0.150714	6.66338	0.0226183	0.981955	0.988985	AC084337.2	ENSG00000283977.1
AC087289.3	3.5724	-0.601003	0.979143	-0.613805	0.539344	0.797491	AC087289.3	ENSG00000267426.5
AC087498.1	0.121426	0.150714	6.66338	0.0226183	0.981955	0.988985	AC087498.1	ENSG00000180042.5
AC087632.1	1.53274	2.60381	1.41845	1.83567	0.0664065	0.170288	AC087632.1	ENSG00000259316.11
AC087721.2	0						AC087721.2	ENSG00000285920.1
AC090004.1	0.0666263	0.150714	6.66338	0.0226183	0.981955	0.988985	AC090004.1	ENSG00000268279.4
AC090227.1	0.0300927	1.11249	6.66338	0.166956	0.867405	0.988985	AC090227.1	ENSG00000266997.2
AC090360.1	4.67999	-0.342081	0.976408	-0.350346	0.726079	0.946086	AC090360.1	ENSG00000267127.7
AC090517.4	1.55539	0.20989	1.92576	0.108991	0.91321	0.988985	AC090517.4	ENSG00000285253.1
AC090527.2	0.0346319	0.150714	6.66338	0.0226183	0.981955	0.988985	AC090527.2	ENSG00000260170.1
AC091057.6	68.5623	-0.16258	0.321836	-0.505163	0.613444	0.862383	AC091057.6	ENSG00000284906.1
AC091167.2	0.361773	0.240176	4.10467	0.058513	0.95334	0.988985	AC091167.2	ENSG00000261147.1
AC091167.6	0						AC091167.6	ENSG00000275674.1
AC091167.7	0.246696	0.150715	5.93389	0.025399	0.979737	0.988985	AC091167.7	ENSG00000284626.1
AC091551.1	1.14197	-1.62764	1.76576	-0.921774	0.356646	0.606466	AC091551.1	ENSG00000267699.2
AC091959.3	3.09367	1.65095	0.950168	1.73754	0.0822923	0.202514	AC091959.3	ENSG00000275740.1
AC092017.3	0						AC092017.3	ENSG00000283952.1
AC092042.3	8.82884	0.635067	0.634607	1.00072	0.31696	0.559232	AC092042.3	ENSG00000273291.5
AC092073.1	0.641487	0.160551	2.70164	0.0594271	0.952612	0.988985	AC092073.1	ENSG00000266953.6
AC092111.3	0						AC092111.3	ENSG00000284393.1
AC092143.1	1.90966	-0.157592	1.38296	-0.113952	0.909275	0.988985	AC092143.1	ENSG00000198211.8
AC092329.3	0						AC092329.3	ENSG00000283201.1
AC092442.1	0						AC092442.1	ENSG00000284684.1
AC092587.1	2.01842	-0.401362	1.09651	-0.366035	0.714339	0.938448	AC092587.1	ENSG00000273155.1
AC092647.5	8.59785	0.189106	0.71243	0.265437	0.790673	0.980754	AC092647.5	ENSG00000249773.3
AC092718.3	4.20616	1.64412	0.998923	1.64589	0.0997855	0.235416	AC092718.3	ENSG00000260643.2
AC092718.8	5.27782	-0.639478	0.821667	-0.778268	0.436411	0.693936	AC092718.8	ENSG00000284512.1
AC092835.1	79.3095	-0.0269059	0.385152	-0.0698578	0.944307	0.988985	AC092835.1	ENSG00000233757.6
AC093155.3	0.034078	1.11249	6.66338	0.166956	0.867405	0.988985	AC093155.3	ENSG00000267561.2
AC093227.2	0.132989	-0.811061	6.66338	-0.121719	0.903121	0.988985	AC093227.2	ENSG00000267552.6
AC093323.1	524.141	-0.0158444	0.117414	-0.134944	0.892656	0.988985	AC093323.1	ENSG00000170846.17
AC093423.3	0						AC093423.3	ENSG00000271949.1
AC093512.2	38.272	0.470172	0.29318	1.6037	0.10878	0.251857	AC093512.2	ENSG00000285043.1
AC093525.1	0.307624	-1.71581	6.63416	-0.258632	0.795919	0.982492	AC093525.1	ENSG00000259784.1
AC093525.2	0.353802	2.25368	5.41808	0.415955	0.677443	0.91425	AC093525.2	ENSG00000260272.1
AC093668.1	0.034078	1.11249	6.66338	0.166956	0.867405	0.988985	AC093668.1	ENSG00000270249.1
AC093668.2	0.345183	1.11249	6.66338	0.166956	0.867405	0.988985	AC093668.2	ENSG00000272949.1
AC093668.3	0.0691574	0.150714	6.66338	0.0226183	0.981955	0.988985	AC093668.3	ENSG00000284981.1
AC093827.5	1.76087	-0.845947	1.20061	-0.7046	0.481059	0.739977	AC093827.5	ENSG00000285458.1
AC093899.2	0						AC093899.2	ENSG00000251569.1
AC096582.3	0.0687043	0.150714	6.66338	0.0226183	0.981955	0.988985	AC096582.3	ENSG00000283247.2
AC096887.1	0.0310764	0.150714	6.66338	0.0226183	0.981955	0.988985	AC096887.1	ENSG00000272305.5
AC097104.1	0						AC097104.1	ENSG00000285528.1
AC097625.1	0.477348	-0.811076	2.98381	-0.271825	0.785756	0.978617	AC097625.1	ENSG00000285602.1
AC097634.4	0.0330301	0.150714	6.66338	0.0226183	0.981955	0.988985	AC097634.4	ENSG00000285708.1
AC097636.1	0						AC097636.1	ENSG00000285749.1
AC097637.1	0						AC097637.1	ENSG00000173366.11
AC098484.3	4.47385	-0.341407	0.903908	-0.377701	0.705653	0.933767	AC098484.3	ENSG00000283580.3
AC098582.1	0						AC098582.1	ENSG00000285385.1
AC098588.1	7.25327	0.402349	0.599801	0.670805	0.502345	0.760426	AC098588.1	ENSG00000285713.1
AC098650.1	16.6064	0.197801	0.471832	0.41922	0.675056	0.912692	AC098650.1	ENSG00000283563.1
AC098850.3	0.620134	0.157935	2.32283	0.0679925	0.945792	0.988985	AC098850.3	ENSG00000266302.6
AC099489.1	4.68079	-0.593398	0.741027	-0.800777	0.423261	0.680142	AC099489.1	ENSG00000188897.9
AC099811.2	0.0303279	0.150714	6.66338	0.0226183	0.981955	0.988985	AC099811.2	ENSG00000267261.5
AC099850.2	0						AC099850.2	ENSG00000265303.1
AC100868.1	0						AC100868.1	ENSG00000258417.3
AC104109.3	1.36995	-2.52369	1.60113	-1.57619	0.114983	0.263211	AC104109.3	ENSG00000272772.1
AC104151.1	0						AC104151.1	ENSG00000261833.2
AC104304.1	0						AC104304.1	ENSG00000283877.1
AC104389.4	0						AC104389.4	ENSG00000239920.2
AC104389.5	0						AC104389.5	ENSG00000284931.1
AC104452.1	115.307	-0.894912	0.226807	-3.94571	7.95653e-05	0.000462871	AC104452.1	ENSG00000283189.2
AC104472.3	0.753338	0.708393	3.26804	0.216764	0.828392	0.988985	AC104472.3	ENSG00000284952.1
AC104532.1	0.45928	-0.811075	3.18908	-0.254329	0.799241	0.984491	AC104532.1	ENSG00000267314.1
AC104581.2	0						AC104581.2	ENSG00000262730.1
AC104662.2	0.113813	0.150714	6.66338	0.0226183	0.981955	0.988985	AC104662.2	ENSG00000281028.1
AC105052.1	0.842481	-2.13933	2.62558	-0.814801	0.415186	0.672029	AC105052.1	ENSG00000205236.6
AC105052.3	1.8362	1.16453	1.57227	0.740672	0.458892	0.716937	AC105052.3	ENSG00000267645.5
AC106774.4	0						AC106774.4	ENSG00000268799.3
AC106886.5	12.8053	0.361873	0.487939	0.741635	0.458308	0.71674	AC106886.5	ENSG00000282034.1
AC107871.1	48.0634	0.0787826	0.285726	0.275727	0.782757	0.9768	AC107871.1	ENSG00000260007.3
AC107959.5	0.353987	0.150715	5.32382	0.0283096	0.977415	0.988985	AC107959.5	ENSG00000284956.1
AC108488.2	0						AC108488.2	ENSG00000255767.1
AC108941.2	0						AC108941.2	ENSG00000284695.1
AC109583.3	0.203823	1.11249	6.66338	0.166956	0.867405	0.988985	AC109583.3	ENSG00000284672.1
AC110275.1	0						AC110275.1	ENSG00000254673.1
AC112128.1	14.7232	-0.65565	0.469748	-1.39575	0.16279	0.343841	AC112128.1	ENSG00000285943.1
AC112229.3	53.0889	1.85505	0.471181	3.93703	8.24979e-05	0.000478786	AC112229.3	ENSG00000257207.5
AC112504.2	0						AC112504.2	ENSG00000285558.1
AC113348.1	0						AC113348.1	ENSG00000285891.1
AC113348.2	0.226934	0.150714	6.66338	0.0226183	0.981955	0.988985	AC113348.2	ENSG00000285978.1
AC113554.1	0						AC113554.1	ENSG00000264813.6
AC114490.2	0.825965	-0.817724	2.26588	-0.360886	0.718184	0.941393	AC114490.2	ENSG00000271741.1
AC114490.3	6.60816	-0.331511	0.747555	-0.44346	0.657433	0.899079	AC114490.3	ENSG00000284773.1
AC115220.1	0						AC115220.1	ENSG00000241149.3
AC116366.3	6.83246	-1.13292	0.764736	-1.48146	0.138484	0.303938	AC116366.3	ENSG00000283782.2
AC117378.1	0.185579	0.150714	6.66338	0.0226183	0.981955	0.988985	AC117378.1	ENSG00000285625.1
AC117457.1	0						AC117457.1	ENSG00000275163.1
AC118470.1	0						AC118470.1	ENSG00000239395.2
AC118549.1	1068.12	0.168348	0.0762951	2.20654	0.0273463	0.0816359	AC118549.1	ENSG00000036549.12
AC118553.2	18.1779	0.683446	0.43179	1.58282	0.113463	0.260447	AC118553.2	ENSG00000283761.1
AC119396.1	0.131026	-0.824896	6.63317	-0.124359	0.901031	0.988985	AC119396.1	ENSG00000263264.1
AC119674.2	0						AC119674.2	ENSG00000284686.1
AC119676.1	0						AC119676.1	ENSG00000284895.1
AC120057.2	0						AC120057.2	ENSG00000262526.2
AC120114.4	3.05015	2.61625	1.36212	1.92072	0.0547673	0.145165	AC120114.4	ENSG00000281348.1
AC124312.1	0.0592348	-1.71581	6.63691	-0.258525	0.796002	0.982492	AC124312.1	ENSG00000214265.11
AC126283.2	0						AC126283.2	ENSG00000285330.1
AC126755.2	50.6241	0.0586231	0.472605	0.124042	0.901282	0.988985	AC126755.2	ENSG00000233024.7
AC127029.3	0						AC127029.3	ENSG00000285947.1
AC129492.3	0						AC129492.3	ENSG00000263620.1
AC131097.2	0.571761	2.0236	2.98151	0.678714	0.497319	0.755499	AC131097.2	ENSG00000216921.8
AC131160.1	0.520925	0.150716	3.60201	0.0418423	0.966624	0.988985	AC131160.1	ENSG00000283765.1
AC134669.1	0.057926	-0.811061	6.66338	-0.121719	0.903121	0.988985	AC134669.1	ENSG00000265118.5
AC134684.11	0						AC134684.11	ENSG00000285975.1
AC134684.8	0						AC134684.8	ENSG00000285687.1
AC134684.9	0						AC134684.9	ENSG00000285765.1
AC134980.3	0						AC134980.3	ENSG00000285472.1
AC135050.2	0.828308	-0.130604	3.02622	-0.0431574	0.965576	0.988985	AC135050.2	ENSG00000255439.6
AC135068.1	0						AC135068.1	ENSG00000182974.3
AC135068.3	0						AC135068.3	ENSG00000279408.3
AC135178.2	0						AC135178.2	ENSG00000263809.1
AC136428.1	0						AC136428.1	ENSG00000259680.5
AC137834.1	0.218925	-1.66809	6.63953	-0.251237	0.801631	0.986008	AC137834.1	ENSG00000258830.1
AC138647.1	0						AC138647.1	ENSG00000226490.2
AC138696.1	0.0993928	0.150714	6.66338	0.0226183	0.981955	0.988985	AC138696.1	ENSG00000264668.1
AC138811.2	5.45451	-0.0430878	0.725107	-0.0594227	0.952615	0.988985	AC138811.2	ENSG00000260342.2
AC138894.1	1.50889	0.351127	1.41716	0.247769	0.804313	0.986994	AC138894.1	ENSG00000261832.6
AC139491.7	0						AC139491.7	ENSG00000285476.1
AC139530.2	0.0300927	1.11249	6.66338	0.166956	0.867405	0.988985	AC139530.2	ENSG00000262660.1
AC140504.1	0						AC140504.1	ENSG00000261130.5
AC142391.1	0						AC142391.1	ENSG00000279686.1
AC144573.1	0						AC144573.1	ENSG00000285880.1
AC187653.1	0.0296174	-0.811061	6.66338	-0.121719	0.903121	0.988985	AC187653.1	ENSG00000248767.2
AC233723.1	0.59716	-1.67672	2.89274	-0.579631	0.562163	0.817806	AC233723.1	ENSG00000262165.2
AC233992.2	15.0762	-0.843305	0.459933	-1.83354	0.0667223	0.170969	AC233992.2	ENSG00000271698.1
AC235565.2	0						AC235565.2	ENSG00000284800.1
AC239799.1	0.0270177	0.150714	6.66338	0.0226183	0.981955	0.988985	AC239799.1	ENSG00000213240.8
AC243547.3	0.0404753	0.150714	6.66338	0.0226183	0.981955	0.988985	AC243547.3	ENSG00000280778.1
AC243756.1	0.101287	0.150714	6.66338	0.0226183	0.981955	0.988985	AC243756.1	ENSG00000270339.3
AC243967.1	0						AC243967.1	ENSG00000267881.1
AC244197.3	132.766	-0.178184	0.254401	-0.700408	0.483672	0.742722	AC244197.3	ENSG00000241489.7
AC244517.10	3.3837	1.06522	0.878111	1.21308	0.225098	0.435808	AC244517.10	ENSG00000279983.1
AC245033.1	1.22862	4.8689	1.98973	2.44702	0.0144043	0.0474164	AC245033.1	ENSG00000260836.2
AC245748.1	0						AC245748.1	ENSG00000267173.1
AC253536.7	0.429321	2.42809	6.1139	0.397143	0.691262	0.922586	AC253536.7	ENSG00000285762.1
ACAA1	540.376	0.2369	0.107562	2.20245	0.0276338	0.082321	ACAA1	ENSG00000060971.17
ACAA2	882.368	-0.123973	0.110591	-1.121	0.262289	0.487661	ACAA2	ENSG00000167315.17
ACACA	2573.63	0.245691	0.148476	1.65475	0.0979755	0.231952	ACACA	ENSG00000278540.4
ACACB	244.454	-1.39492	0.170024	-8.20421	2.32116e-16	5.28925e-15	ACACB	ENSG00000076555.15
ACAD10	602.943	-0.2199	0.0781516	-2.81376	0.00489654	0.0187259	ACAD10	ENSG00000111271.14
ACAD11	208.943	0.867682	0.120982	7.17198	7.3921e-13	1.2264e-11	ACAD11	ENSG00000240303.7
ACAD8	860.277	-0.245446	0.0893143	-2.74811	0.00599395	0.0222382	ACAD8	ENSG00000151498.11
ACAD9	1070.86	0.106912	0.0715252	1.49475	0.134979	0.297695	ACAD9	ENSG00000177646.18
ACADL	2.34292	0.179204	1.22301	0.146527	0.883505	0.988985	ACADL	ENSG00000115361.7
ACADM	565.416	-0.0246721	0.10715	-0.230259	0.817891	0.988985	ACADM	ENSG00000117054.13
ACADS	107.673	-0.113451	0.199146	-0.569689	0.568889	0.824173	ACADS	ENSG00000122971.8
ACADSB	483.555	-1.24412	0.123106	-10.1061	5.19175e-24	1.79988e-22	ACADSB	ENSG00000196177.12
ACADVL	4717.72	0.0775299	0.0882763	0.878265	0.3798	0.632331	ACADVL	ENSG00000072778.19
ACAN	0.124969	0.150714	6.66338	0.0226183	0.981955	0.988985	ACAN	ENSG00000157766.16
ACAP1	13.3256	-0.719371	0.502637	-1.43119	0.152375	0.326706	ACAP1	ENSG00000072818.11
ACAP2	1412.08	-0.119127	0.119533	-0.996602	0.318957	0.561632	ACAP2	ENSG00000114331.13
ACAP3	3307.77	-0.0418216	0.0773947	-0.540368	0.588943	0.841871	ACAP3	ENSG00000131584.18
ACAT1	1310.47	-0.256361	0.097713	-2.62362	0.0087002	0.0307762	ACAT1	ENSG00000075239.13
ACAT2	1691.36	0.568956	0.106183	5.35825	8.40311e-08	7.95981e-07	ACAT2	ENSG00000120437.8
ACBD3	1087.78	0.141498	0.0699019	2.02423	0.0429465	0.119178	ACBD3	ENSG00000182827.8
ACBD4	112.844	-1.00231	0.2132	-4.70126	2.58563e-06	1.94918e-05	ACBD4	ENSG00000181513.14
ACBD5	1031.56	-0.375366	0.0768947	-4.88156	1.0525e-06	8.49487e-06	ACBD5	ENSG00000107897.18
ACBD6	2952.93	0.1152	0.109397	1.05305	0.292316	0.52861	ACBD6	ENSG00000230124.7
ACBD7	106.859	-1.16432	0.23917	-4.86816	1.12645e-06	9.04026e-06	ACBD7	ENSG00000176244.6
ACCS	363.387	-1.19812	0.108099	-11.0836	1.50706e-28	6.80453e-27	ACCS	ENSG00000110455.13
ACCSL	0.464135	0.150716	3.88076	0.0388368	0.969021	0.988985	ACCSL	ENSG00000205126.2
ACD	717.596	0.0725848	0.0901856	0.804838	0.420913	0.678105	ACD	ENSG00000102977.14
ACE	446.858	-0.0620445	0.121546	-0.510461	0.609728	0.859472	ACE	ENSG00000159640.15
ACE2	0.0939534	0.150714	6.66338	0.0226183	0.981955	0.988985	ACE2	ENSG00000130234.10
ACER1	0.0303279	0.150714	6.66338	0.0226183	0.981955	0.988985	ACER1	ENSG00000167769.4
ACER2	20.0055	0.494122	0.393282	1.25641	0.208969	0.412323	ACER2	ENSG00000177076.5
ACER3	465.562	0.448526	0.114861	3.90495	9.42432e-05	0.000541779	ACER3	ENSG00000078124.11
ACHE	848.79	0.435398	0.0853551	5.10102	3.37821e-07	2.94589e-06	ACHE	ENSG00000087085.14
ACIN1	5280.28	0.175654	0.0412295	4.2604	2.04063e-05	0.000131724	ACIN1	ENSG00000100813.14
ACKR1	110.301	0.704023	0.208909	3.37001	0.000751662	0.00355707	ACKR1	ENSG00000213088.10
ACKR2	1.16655	3.23268	1.67911	1.92523	0.0542006	0.143983	ACKR2	ENSG00000144648.15
ACKR3	0.121929	-2.30088	6.61085	-0.348045	0.727806	0.946715	ACKR3	ENSG00000144476.5
ACKR4	2.59675	0.932963	1.13181	0.824308	0.409764	0.665809	ACKR4	ENSG00000129048.6
ACLY	8416.47	0.198477	0.0911059	2.17853	0.0293664	0.0865733	ACLY	ENSG00000131473.16
ACMSD	2.68116	1.59432	1.3156	1.21186	0.225567	0.436517	ACMSD	ENSG00000153086.13
ACO1	646.318	0.214454	0.0709437	3.02287	0.00250386	0.0104284	ACO1	ENSG00000122729.18
ACO2	3178.06	0.0318984	0.0588208	0.542298	0.587613	0.840393	ACO2	ENSG00000100412.15
ACOD1	0.0624089	0.150714	6.66338	0.0226183	0.981955	0.988985	ACOD1	ENSG00000102794.9
ACOT1	16.0166	-0.155871	0.512066	-0.304395	0.760827	0.963887	ACOT1	ENSG00000184227.7
ACOT11	82.4751	-1.18902	0.284985	-4.17223	3.01635e-05	0.000189114	ACOT11	ENSG00000162390.17
ACOT12	1.14338	3.32176	2.20997	1.50308	0.132819	0.293769	ACOT12	ENSG00000172497.8
ACOT13	130.768	-0.18275	0.178918	-1.02142	0.307056	0.546327	ACOT13	ENSG00000112304.10
ACOT2	402.531	-0.0767809	0.111311	-0.689784	0.49033	0.749227	ACOT2	ENSG00000119673.14
ACOT4	0.0330301	0.150714	6.66338	0.0226183	0.981955	0.988985	ACOT4	ENSG00000177465.4
ACOT6	0.0967848	0.150714	6.66338	0.0226183	0.981955	0.988985	ACOT6	ENSG00000205669.3
ACOT7	1145.85	-0.0256205	0.101736	-0.251833	0.80117	0.985797	ACOT7	ENSG00000097021.19
ACOT8	531.671	-0.0724926	0.118368	-0.612432	0.540252	0.798591	ACOT8	ENSG00000101473.16
ACOT9	628.498	-0.00757442	0.0885512	-0.0855372	0.931834	0.988985	ACOT9	ENSG00000123130.16
ACOX1	1764.87	0.395711	0.0599315	6.60272	4.03671e-11	5.69759e-10	ACOX1	ENSG00000161533.11
ACOX2	2.19771	0.524782	1.7066	0.307502	0.758461	0.962339	ACOX2	ENSG00000168306.12
ACOX3	202.87	0.522695	0.122625	4.26255	2.02106e-05	0.00013056	ACOX3	ENSG00000087008.15
ACOXL	1.52405	-0.440848	1.74462	-0.25269	0.800508	0.985369	ACOXL	ENSG00000153093.18
ACP1	1749.04	-0.0388609	0.0926416	-0.419476	0.674868	0.912584	ACP1	ENSG00000143727.15
ACP2	746.38	-0.0473482	0.0970947	-0.487649	0.625798	0.872327	ACP2	ENSG00000134575.9
ACP4	0.0999394	0.150714	6.66338	0.0226183	0.981955	0.988985	ACP4	ENSG00000142513.5
ACP5	63.6219	-0.0977763	0.205593	-0.475581	0.634373	0.879985	ACP5	ENSG00000102575.11
ACP6	804.539	-0.954311	0.0772501	-12.3535	4.66287e-35	2.90738e-33	ACP6	ENSG00000162836.11
ACP7	0						ACP7	ENSG00000183760.10
ACPP	0.27202	2.59452	5.73066	0.452743	0.650733	0.894018	ACPP	ENSG00000014257.15
ACR	0						ACR	ENSG00000100312.10
ACRBP	5.68309	-2.53443	1.42264	-1.78149	0.0748317	0.18768	ACRBP	ENSG00000111644.7
ACRV1	3.87286	0.250571	0.756086	0.331405	0.740338	0.954411	ACRV1	ENSG00000134940.13
ACSBG1	328.124	1.28004	0.107713	11.8839	1.43594e-32	8.01396e-31	ACSBG1	ENSG00000103740.9
ACSBG2	1.03832	-0.876634	2.40099	-0.365114	0.715027	0.938917	ACSBG2	ENSG00000130377.13
ACSF2	30.7883	-0.56764	0.332592	-1.70671	0.0878751	0.212896	ACSF2	ENSG00000167107.12
ACSF3	364.595	0.0754509	0.0866228	0.871028	0.383739	0.636957	ACSF3	ENSG00000176715.16
ACSL1	899.056	0.497055	0.0808015	6.15155	7.67274e-10	9.30238e-09	ACSL1	ENSG00000151726.13
ACSL3	1304.67	0.226259	0.0674961	3.35217	0.000801794	0.00377333	ACSL3	ENSG00000123983.13
ACSL4	1483.02	0.370118	0.0790096	4.68446	2.80696e-06	2.10114e-05	ACSL4	ENSG00000068366.19
ACSL5	0.563989	1.11251	2.91116	0.382153	0.702348	0.930461	ACSL5	ENSG00000197142.10
ACSL6	6.3074	-0.293325	0.719447	-0.407709	0.683487	0.918529	ACSL6	ENSG00000164398.12
ACSM1	0						ACSM1	ENSG00000166743.9
ACSM2A	0						ACSM2A	ENSG00000183747.11
ACSM2B	0						ACSM2B	ENSG00000066813.14
ACSM3	34.5807	-0.817547	0.354237	-2.30791	0.0210041	0.0654531	ACSM3	ENSG00000005187.11
ACSM4	0.034078	1.11249	6.66338	0.166956	0.867405	0.988985	ACSM4	ENSG00000215009.5
ACSM5	0						ACSM5	ENSG00000183549.10
ACSM6	0						ACSM6	ENSG00000173124.14
ACSS1	366.395	-1.39083	0.11152	-12.4716	1.0672e-35	6.88098e-34	ACSS1	ENSG00000154930.14
ACSS2	379.502	0.438085	0.0959183	4.56727	4.94115e-06	3.5414e-05	ACSS2	ENSG00000131069.19
ACSS3	47.9658	-0.40535	0.318641	-1.27212	0.203329	0.404331	ACSS3	ENSG00000111058.7
ACTA1	3.64787	-0.0499928	0.928092	-0.0538662	0.957042	0.988985	ACTA1	ENSG00000143632.14
ACTA2	180.36	0.411157	0.13765	2.98698	0.00281746	0.0115258	ACTA2	ENSG00000107796.13
ACTB	44727.6	0.605862	0.085782	7.06281	1.63169e-12	2.64521e-11	ACTB	ENSG00000075624.14
ACTBL2	2.3043	3.00571	1.46162	2.05642	0.0397417	0.111455	ACTBL2	ENSG00000169067.3
ACTC1	1.14391	0.771525	2.28794	0.337213	0.735956	0.95102	ACTC1	ENSG00000159251.7
ACTG1	51000.4	0.995195	0.040447	24.6049	1.11849e-133	5.94969e-131	ACTG1	ENSG00000184009.11
ACTG2	0.180043	-0.811061	6.66338	-0.121719	0.903121	0.988985	ACTG2	ENSG00000163017.13
ACTL10	9.26772	0.345333	0.66218	0.521509	0.602012	0.852392	ACTL10	ENSG00000182584.4
ACTL6A	1485.61	-0.314435	0.0707162	-4.44644	8.73054e-06	5.97072e-05	ACTL6A	ENSG00000136518.16
ACTL6B	568.521	-0.00788896	0.14021	-0.0562653	0.95513	0.988985	ACTL6B	ENSG00000077080.9
ACTL7A	0.100243	0.150714	6.66338	0.0226183	0.981955	0.988985	ACTL7A	ENSG00000187003.6
ACTL7B	0.134408	0.150714	6.66338	0.0226183	0.981955	0.988985	ACTL7B	ENSG00000148156.7
ACTL8	8.00678	0.241028	0.744247	0.323854	0.746048	0.958216	ACTL8	ENSG00000117148.7
ACTL9	0						ACTL9	ENSG00000181786.4
ACTN1	4198.27	1.21749	0.114738	10.611	2.64836e-26	1.06072e-24	ACTN1	ENSG00000072110.13
ACTN2	2.62173	0.032261	0.985749	0.0327274	0.973892	0.988985	ACTN2	ENSG00000077522.12
ACTN3	0.473562	-2.20469	5.052	-0.436399	0.662547	0.902939	ACTN3	ENSG00000248746.5
ACTN4	2479.01	0.609178	0.0987639	6.16802	6.91485e-10	8.44365e-09	ACTN4	ENSG00000130402.11
ACTR10	1164.3	-0.189944	0.110835	-1.71375	0.0865745	0.210494	ACTR10	ENSG00000131966.13
ACTR1A	3648.52	0.116459	0.0550865	2.1141	0.0345066	0.0991345	ACTR1A	ENSG00000138107.12
ACTR1B	1495.92	-0.15742	0.0725828	-2.16884	0.0300951	0.0882174	ACTR1B	ENSG00000115073.7
ACTR2	5142.75	0.210175	0.0736681	2.853	0.00433081	0.0168193	ACTR2	ENSG00000138071.13
ACTR3	3087.51	0.414819	0.063432	6.53959	6.16894e-11	8.51643e-10	ACTR3	ENSG00000115091.11
ACTR3B	487.083	0.0212522	0.112911	0.18822	0.850704	0.988985	ACTR3B	ENSG00000133627.17
ACTR3C	52.4297	0.540249	0.215359	2.5086	0.0121212	0.0410355	ACTR3C	ENSG00000106526.10
ACTR5	240.409	0.325558	0.117961	2.75988	0.00578231	0.0215658	ACTR5	ENSG00000101442.9
ACTR6	558.616	-0.200609	0.144633	-1.38702	0.165436	0.348004	ACTR6	ENSG00000075089.9
ACTR8	889.883	0.0130279	0.0836422	0.155757	0.876225	0.988985	ACTR8	ENSG00000113812.13
ACTRT1	0						ACTRT1	ENSG00000123165.8
ACTRT2	0						ACTRT2	ENSG00000169717.6
ACTRT3	69.7766	0.643983	0.19015	3.38671	0.000707369	0.00337467	ACTRT3	ENSG00000184378.2
ACVR1	545.323	-0.00233801	0.0853702	-0.0273867	0.978151	0.988985	ACVR1	ENSG00000115170.13
ACVR1B	1309.28	-0.288394	0.0866117	-3.32974	0.000869269	0.00404392	ACVR1B	ENSG00000135503.12
ACVR1C	3.62626	-2.02765	1.52031	-1.3337	0.182301	0.373735	ACVR1C	ENSG00000123612.15
ACVR2A	198.629	-0.120541	0.125485	-0.960605	0.336751	0.582419	ACVR2A	ENSG00000121989.14
ACVR2B	1164.23	-0.823371	0.178158	-4.62159	3.80811e-06	2.79524e-05	ACVR2B	ENSG00000114739.13
ACVRL1	4.18269	1.24236	0.995219	1.24832	0.211912	0.416526	ACVRL1	ENSG00000139567.12
ACY1	113.408	-0.1773	0.172456	-1.02809	0.303909	0.541747	ACY1	ENSG00000243989.8
ACY3	0.351122	2.10233	5.42296	0.387672	0.698259	0.927778	ACY3	ENSG00000132744.7
ACYP1	114.895	-0.471231	0.218005	-2.16156	0.030652	0.0895722	ACYP1	ENSG00000119640.8
ACYP2	206.556	-0.0785412	0.21357	-0.367753	0.713057	0.93754	ACYP2	ENSG00000170634.12
AD000671.1	1.50088	1.17769	1.64401	0.716355	0.473772	0.732296	AD000671.1	ENSG00000188223.9
AD000671.2	0.156428	-0.811061	6.66338	-0.121719	0.903121	0.988985	AD000671.2	ENSG00000267120.3
ADA	77.4394	-0.0180502	0.184804	-0.0976721	0.922193	0.988985	ADA	ENSG00000196839.12
ADA2	1.49117	-1.31413	1.81977	-0.722143	0.470206	0.728775	ADA2	ENSG00000093072.16
ADAD1	0						ADAD1	ENSG00000164113.10
ADAD2	0.25635	0.150714	6.66338	0.0226183	0.981955	0.988985	ADAD2	ENSG00000140955.10
ADAL	195.773	-0.687509	0.141615	-4.85476	1.2053e-06	9.64129e-06	ADAL	ENSG00000168803.15
ADAM10	1620.64	-0.512586	0.0816451	-6.27822	3.42465e-10	4.32131e-09	ADAM10	ENSG00000137845.14
ADAM11	113.288	-0.180266	0.171994	-1.04809	0.294596	0.53149	ADAM11	ENSG00000073670.13
ADAM12	1.42484	0.997744	1.11846	0.892069	0.372356	0.623414	ADAM12	ENSG00000148848.14
ADAM15	4070.76	0.115182	0.07074	1.62825	0.103473	0.242338	ADAM15	ENSG00000143537.13
ADAM17	753.703	0.0762226	0.0916884	0.831322	0.405792	0.661568	ADAM17	ENSG00000151694.13
ADAM18	0						ADAM18	ENSG00000168619.15
ADAM19	1.49238	2.45617	1.80376	1.3617	0.173294	0.360216	ADAM19	ENSG00000135074.15
ADAM2	0						ADAM2	ENSG00000104755.14
ADAM20	2.04272	-1.35965	1.42167	-0.956371	0.338885	0.584922	ADAM20	ENSG00000134007.3
ADAM21	1.60235	1.76248	1.48997	1.18289	0.236851	0.45254	ADAM21	ENSG00000139985.6
ADAM22	3202.03	-0.108051	0.127898	-0.844826	0.398208	0.653204	ADAM22	ENSG00000008277.14
ADAM23	900.417	-0.240592	0.0911062	-2.64079	0.0082713	0.0294795	ADAM23	ENSG00000114948.12
ADAM28	0.296221	-1.78667	6.63317	-0.269354	0.787657	0.978617	ADAM28	ENSG00000042980.12
ADAM29	0						ADAM29	ENSG00000168594.15
ADAM30	0						ADAM30	ENSG00000134249.6
ADAM32	1.27145	1.07824	2.18227	0.49409	0.621243	0.868995	ADAM32	ENSG00000197140.14
ADAM33	0.26135	1.11249	6.66338	0.166956	0.867405	0.988985	ADAM33	ENSG00000149451.17
ADAM7	0.0338759	0.150714	6.66338	0.0226183	0.981955	0.988985	ADAM7	ENSG00000069206.15
ADAM8	22.6238	0.51549	0.419055	1.23012	0.21865	0.426771	ADAM8	ENSG00000151651.15
ADAM9	568.649	0.311705	0.101577	3.06865	0.00215026	0.00907557	ADAM9	ENSG00000168615.11
ADAMDEC1	0						ADAMDEC1	ENSG00000134028.14
ADAMTS1	438.576	1.38746	0.114834	12.0823	1.30942e-33	7.65945e-32	ADAMTS1	ENSG00000154734.14
ADAMTS10	24.7208	-0.206585	0.358756	-0.575837	0.564726	0.820061	ADAMTS10	ENSG00000142303.13
ADAMTS12	0.647307	-2.2112	3.45125	-0.640697	0.52172	0.779618	ADAMTS12	ENSG00000151388.10
ADAMTS13	695.931	-0.256304	0.0877849	-2.91968	0.00350387	0.0139646	ADAMTS13	ENSG00000160323.18
ADAMTS14	21.5848	1.58341	0.331967	4.76977	1.84434e-06	1.42508e-05	ADAMTS14	ENSG00000138316.10
ADAMTS15	10.345	1.35568	0.514519	2.63485	0.00841749	0.0299191	ADAMTS15	ENSG00000166106.3
ADAMTS16	2.00792	-1.52187	1.29039	-1.17939	0.238243	0.453971	ADAMTS16	ENSG00000145536.15
ADAMTS17	749.674	-0.324081	0.134992	-2.40075	0.0163614	0.0528971	ADAMTS17	ENSG00000140470.13
ADAMTS18	0.0899639	-2.3181	6.61023	-0.350683	0.725826	0.946019	ADAMTS18	ENSG00000140873.15
ADAMTS19	0.0693831	0.150714	6.66338	0.0226183	0.981955	0.988985	ADAMTS19	ENSG00000145808.9
ADAMTS2	9.66099	-0.243092	0.771524	-0.31508	0.752701	0.960425	ADAMTS2	ENSG00000087116.15
ADAMTS20	42.4792	-0.227819	0.350348	-0.650266	0.515521	0.773485	ADAMTS20	ENSG00000173157.16
ADAMTS3	162.218	0.68103	0.171856	3.96279	7.40792e-05	0.000433715	ADAMTS3	ENSG00000156140.9
ADAMTS4	20.9661	1.17062	0.370128	3.16274	0.00156292	0.00682503	ADAMTS4	ENSG00000158859.9
ADAMTS5	40.8059	-0.905543	0.313442	-2.88903	0.00386426	0.0152404	ADAMTS5	ENSG00000154736.5
ADAMTS6	1.36196	0.676989	1.32627	0.510445	0.60974	0.859472	ADAMTS6	ENSG00000049192.14
ADAMTS7	1686.31	0.155587	0.0914091	1.70209	0.0887379	0.21447	ADAMTS7	ENSG00000136378.14
ADAMTS8	0.522476	-1.59101	3.83973	-0.414354	0.678615	0.915251	ADAMTS8	ENSG00000134917.9
ADAMTS9	148.459	-0.452105	0.217847	-2.07533	0.0379559	0.107234	ADAMTS9	ENSG00000163638.13
ADAMTSL1	74.3993	-0.216485	0.224381	-0.964806	0.334642	0.579615	ADAMTSL1	ENSG00000178031.16
ADAMTSL2	183.908	-0.30603	0.134376	-2.27742	0.0227614	0.0700245	ADAMTSL2	ENSG00000197859.9
ADAMTSL3	0.579786	1.9878	2.77497	0.716334	0.473785	0.732296	ADAMTSL3	ENSG00000156218.12
ADAMTSL4	38.0343	2.33511	0.336417	6.94113	3.88976e-12	6.11936e-11	ADAMTSL4	ENSG00000143382.14
ADAMTSL5	2.95084	-0.150076	1.38086	-0.108683	0.913454	0.988985	ADAMTSL5	ENSG00000185761.10
ADAP1	134.382	0.0345958	0.200324	0.172699	0.862888	0.988985	ADAP1	ENSG00000105963.14
ADAP2	7.47779	-0.699916	0.747395	-0.936474	0.349029	0.597343	ADAP2	ENSG00000184060.10
ADAR	14833	-0.0457266	0.118512	-0.385838	0.699616	0.928598	ADAR	ENSG00000160710.16
ADARB1	981.045	-0.211663	0.101386	-2.08769	0.0368254	0.104615	ADARB1	ENSG00000197381.15
ADARB2	71.8648	0.246155	0.223117	1.10326	0.269915	0.498373	ADARB2	ENSG00000185736.15
ADAT1	589.537	-0.149609	0.237504	-0.629923	0.528745	0.787083	ADAT1	ENSG00000065457.10
ADAT2	277.606	-0.0533122	0.117144	-0.455101	0.649036	0.892976	ADAT2	ENSG00000189007.15
ADAT3	244.093	0.798337	0.1649	4.84135	1.28962e-06	1.02387e-05	ADAT3	ENSG00000213638.5
ADCK1	112.059	-0.511843	0.215021	-2.38044	0.0172921	0.0555056	ADCK1	ENSG00000063761.15
ADCK2	191.212	0.00217793	0.154949	0.0140558	0.988785	0.992868	ADCK2	ENSG00000133597.10
ADCK5	98.3128	-0.40155	0.247081	-1.62518	0.104124	0.243596	ADCK5	ENSG00000173137.11
ADCY1	485.345	0.555868	0.155071	3.5846	0.000337596	0.00172104	ADCY1	ENSG00000164742.15
ADCY10	2.28872	-0.81888	1.36119	-0.601592	0.547446	0.805204	ADCY10	ENSG00000143199.17
ADCY2	52.1618	-0.209168	0.249935	-0.836891	0.402654	0.65834	ADCY2	ENSG00000078295.16
ADCY3	602.091	0.115638	0.120586	0.958973	0.337572	0.583366	ADCY3	ENSG00000138031.14
ADCY4	1.50679	0.9394	1.52573	0.615707	0.538088	0.796533	ADCY4	ENSG00000129467.13
ADCY5	190.643	0.358566	0.129894	2.76045	0.00577222	0.0215377	ADCY5	ENSG00000173175.14
ADCY6	2201.24	-0.0250034	0.0854355	-0.292658	0.769783	0.969462	ADCY6	ENSG00000174233.11
ADCY7	965.228	-0.00160031	0.11785	-0.0135792	0.989166	0.99304	ADCY7	ENSG00000121281.12
ADCY8	0.0975253	2.06653	6.63432	0.31149	0.755428	0.960425	ADCY8	ENSG00000155897.9
ADCY9	1124.3	0.0467309	0.153989	0.303469	0.761532	0.964351	ADCY9	ENSG00000162104.9
ADCYAP1	718.781	-0.2545	0.0848966	-2.99777	0.00271963	0.0111874	ADCYAP1	ENSG00000141433.12
ADCYAP1R1	7157.7	-0.815563	0.133498	-6.10916	1.00158e-09	1.19725e-08	ADCYAP1R1	ENSG00000078549.14
ADD1	3477.84	-0.0526046	0.0504124	-1.04348	0.296724	0.534028	ADD1	ENSG00000087274.16
ADD2	3014.79	0.454983	0.120862	3.76449	0.000166888	0.000907591	ADD2	ENSG00000075340.22
ADD3	926.934	-0.536515	0.0984026	-5.45224	4.97395e-08	4.79154e-07	ADD3	ENSG00000148700.14
ADGB	0						ADGB	ENSG00000118492.16
ADGRA1	4.65239	0.0410718	0.651091	0.0630815	0.949702	0.988985	ADGRA1	ENSG00000197177.15
ADGRA2	649.207	0.535116	0.0944589	5.66507	1.46963e-08	1.51338e-07	ADGRA2	ENSG00000020181.17
ADGRA3	2295.05	-0.288574	0.0679041	-4.24973	2.14026e-05	0.000137529	ADGRA3	ENSG00000152990.13
ADGRB1	582.303	0.0502453	0.102135	0.491952	0.622753	0.870392	ADGRB1	ENSG00000181790.11
ADGRB2	1693.11	-0.781096	0.0699594	-11.165	6.04992e-29	2.82142e-27	ADGRB2	ENSG00000121753.12
ADGRB3	201.016	-0.652007	0.140344	-4.64577	3.38803e-06	2.50744e-05	ADGRB3	ENSG00000135298.13
ADGRD1	448.213	0.00175552	0.122506	0.01433	0.988567	0.992868	ADGRD1	ENSG00000111452.12
ADGRD2	0.133232	1.11249	6.66338	0.166956	0.867405	0.988985	ADGRD2	ENSG00000180264.11
ADGRE1	0.0296174	-0.811061	6.66338	-0.121719	0.903121	0.988985	ADGRE1	ENSG00000174837.14
ADGRE2	0.357676	1.1125	4.759	0.233768	0.815165	0.988985	ADGRE2	ENSG00000127507.17
ADGRE3	0						ADGRE3	ENSG00000131355.14
ADGRE5	426.312	0.423883	0.0973245	4.35536	1.32848e-05	8.84373e-05	ADGRE5	ENSG00000123146.19
ADGRF1	0						ADGRF1	ENSG00000153292.15
ADGRF2	0.25501	2.60478	6.58537	0.395541	0.692444	0.923584	ADGRF2	ENSG00000164393.8
ADGRF3	7.26397	-0.308321	0.58817	-0.524204	0.600137	0.85101	ADGRF3	ENSG00000173567.14
ADGRF4	1.54431	0.659716	1.79864	0.366786	0.713779	0.937977	ADGRF4	ENSG00000153294.11
ADGRF5	0						ADGRF5	ENSG00000069122.18
ADGRG1	54.4936	2.09615	0.231883	9.03969	1.57118e-19	4.32062e-18	ADGRG1	ENSG00000205336.11
ADGRG2	1.692	-3.0428	1.70458	-1.78507	0.0742501	0.186606	ADGRG2	ENSG00000173698.17
ADGRG3	0.0322098	0.150714	6.66338	0.0226183	0.981955	0.988985	ADGRG3	ENSG00000182885.16
ADGRG4	0.542933	-0.589775	2.78697	-0.211618	0.832405	0.988985	ADGRG4	ENSG00000156920.10
ADGRG5	0.435973	1.09496	3.34151	0.327684	0.74315	0.956298	ADGRG5	ENSG00000159618.15
ADGRG6	62.5006	1.08234	0.220731	4.90342	9.41846e-07	7.65621e-06	ADGRG6	ENSG00000112414.14
ADGRG7	0.125751	1.11249	6.66338	0.166956	0.867405	0.988985	ADGRG7	ENSG00000144820.7
ADGRL1	9047.37	-0.24313	0.0701956	-3.46361	0.000532975	0.00260698	ADGRL1	ENSG00000072071.16
ADGRL2	3444.2	-0.244971	0.100534	-2.43669	0.0148222	0.0484919	ADGRL2	ENSG00000117114.19
ADGRL3	620.911	-0.220345	0.143216	-1.53855	0.123915	0.278633	ADGRL3	ENSG00000150471.16
ADGRL4	0.0611692	1.11249	6.66338	0.166956	0.867405	0.988985	ADGRL4	ENSG00000162618.13
ADGRV1	0.316691	2.64928	6.59479	0.401724	0.687887	0.921253	ADGRV1	ENSG00000164199.17
ADH1A	0						ADH1A	ENSG00000187758.7
ADH1B	0.0296174	-0.811061	6.66338	-0.121719	0.903121	0.988985	ADH1B	ENSG00000196616.13
ADH1C	0						ADH1C	ENSG00000248144.5
ADH4	0.248203	0.150714	6.66338	0.0226183	0.981955	0.988985	ADH4	ENSG00000198099.8
ADH5	2049.28	-0.224153	0.0615086	-3.64425	0.000268176	0.00139514	ADH5	ENSG00000197894.10
ADH6	0.518004	2.54455	3.30471	0.769977	0.441313	0.698872	ADH6	ENSG00000172955.17
ADH7	0						ADH7	ENSG00000196344.11
ADHFE1	3.17191	0.433833	1.25571	0.345488	0.729728	0.94784	ADHFE1	ENSG00000147576.16
ADI1	1255.16	-0.0381114	0.13027	-0.292557	0.769861	0.969488	ADI1	ENSG00000182551.13
ADIG	0.130761	1.10475	6.63432	0.166521	0.867747	0.988985	ADIG	ENSG00000182035.11
ADIPOQ	1.18939	1.90303	1.55888	1.22076	0.222177	0.431804	ADIPOQ	ENSG00000181092.9
ADIPOR1	2953.15	-0.0968697	0.052018	-1.86224	0.0625698	0.162233	ADIPOR1	ENSG00000159346.12
ADIPOR2	1528.26	0.405479	0.0785331	5.16315	2.42823e-07	2.14942e-06	ADIPOR2	ENSG00000006831.9
ADIRF	0						ADIRF	ENSG00000148671.13
ADK	1364.47	0.209948	0.107081	1.96064	0.049921	0.134753	ADK	ENSG00000156110.13
ADM	63.6256	-0.827831	0.326266	-2.53729	0.0111716	0.0382697	ADM	ENSG00000148926.9
ADM2	0.38153	1.1125	5.42673	0.205003	0.837569	0.988985	ADM2	ENSG00000128165.8
ADM5	25.5292	0.775205	0.356425	2.17495	0.0296342	0.0871968	ADM5	ENSG00000224420.3
ADNP	3887.82	-0.0636177	0.0877644	-0.72487	0.468532	0.727147	ADNP	ENSG00000101126.16
ADNP2	667.444	-0.0189838	0.128765	-0.14743	0.882793	0.988985	ADNP2	ENSG00000101544.8
ADO	1122.61	0.230134	0.0678966	3.38948	0.000700258	0.00334262	ADO	ENSG00000181915.4
ADORA1	123.859	1.24422	0.174292	7.13869	9.42264e-13	1.5501e-11	ADORA1	ENSG00000163485.16
ADORA2A	1.80867	0.552472	1.17424	0.470495	0.638001	0.883075	ADORA2A	ENSG00000128271.21
ADORA2B	294.142	1.11179	0.118444	9.38657	6.19867e-21	1.8675e-19	ADORA2B	ENSG00000170425.3
ADORA3	0.254902	0.150714	6.66338	0.0226183	0.981955	0.988985	ADORA3	ENSG00000282608.1
ADPGK	1062.09	0.276011	0.0857835	3.21754	0.00129297	0.00576754	ADPGK	ENSG00000159322.17
ADPRH	4.32102	3.32846	1.00691	3.30563	0.000947639	0.00436437	ADPRH	ENSG00000144843.11
ADPRHL1	304.198	-0.576737	0.112997	-5.10402	3.32518e-07	2.90411e-06	ADPRHL1	ENSG00000153531.13
ADPRHL2	223.678	0.210576	0.184248	1.14289	0.253082	0.474917	ADPRHL2	ENSG00000116863.10
ADPRM	204.038	0.156958	0.139772	1.12296	0.261455	0.486605	ADPRM	ENSG00000170222.11
ADRA1A	10.8958	1.65881	0.624755	2.65513	0.00792774	0.0284456	ADRA1A	ENSG00000120907.17
ADRA1B	0.425137	3.82681	5.06552	0.755462	0.449972	0.707895	ADRA1B	ENSG00000170214.4
ADRA1D	0.209358	1.98345	6.63879	0.298767	0.765118	0.966323	ADRA1D	ENSG00000171873.7
ADRA2A	720.468	0.60151	0.0940912	6.39284	1.62832e-10	2.13373e-09	ADRA2A	ENSG00000150594.6
ADRA2B	10.4006	-0.178614	0.559569	-0.319199	0.749576	0.959881	ADRA2B	ENSG00000274286.1
ADRA2C	408.797	-0.237283	0.137445	-1.72639	0.0842774	0.206176	ADRA2C	ENSG00000184160.7
ADRB1	0.321485	-1.70495	4.75509	-0.358553	0.71993	0.941982	ADRB1	ENSG00000043591.5
ADRB2	0.0642369	0.150714	6.66338	0.0226183	0.981955	0.988985	ADRB2	ENSG00000169252.5
ADRB3	0.144141	0.150714	6.66338	0.0226183	0.981955	0.988985	ADRB3	ENSG00000188778.5
ADRM1	2331.83	0.426685	0.11392	3.74548	0.000180051	0.000972342	ADRM1	ENSG00000130706.12
ADSL	879.877	0.0439498	0.108082	0.406633	0.684277	0.918858	ADSL	ENSG00000239900.12
ADSS	2337.13	-0.176629	0.0663134	-2.66356	0.00773196	0.0278076	ADSS	ENSG00000035687.9
ADSSL1	76.0545	0.749026	0.167075	4.48318	7.35392e-06	5.10933e-05	ADSSL1	ENSG00000185100.10
ADTRP	0						ADTRP	ENSG00000111863.12
AEBP1	219.322	1.87406	0.129353	14.488	1.44364e-47	1.37283e-45	AEBP1	ENSG00000106624.10
AEBP2	737.311	0.00384617	0.0826017	0.0465629	0.962862	0.988985	AEBP2	ENSG00000139154.14
AEN	566.594	0.765439	0.104555	7.32096	2.46211e-13	4.31173e-12	AEN	ENSG00000181026.14
AES	8297.76	0.0464219	0.105884	0.438421	0.661081	0.90182	AES	ENSG00000104964.14
AF241726.2	0						AF241726.2	ENSG00000250349.3
AFAP1	3618.54	-0.902954	0.137944	-6.54578	5.91858e-11	8.1974e-10	AFAP1	ENSG00000196526.10
AFAP1L1	6.74092	0.259527	0.707035	0.367064	0.713571	0.937874	AFAP1L1	ENSG00000157510.13
AFAP1L2	16.4816	-1.62696	0.537297	-3.02805	0.00246134	0.0102659	AFAP1L2	ENSG00000169129.14
AFDN	2284.21	0.666634	0.10951	6.08743	1.14734e-09	1.35909e-08	AFDN	ENSG00000130396.20
AFF1	1988.58	0.594351	0.168498	3.52734	0.000419758	0.00209719	AFF1	ENSG00000172493.20
AFF2	0.927452	1.98605	2.68014	0.741025	0.458678	0.716888	AFF2	ENSG00000155966.13
AFF3	0.144452	0.150714	6.66338	0.0226183	0.981955	0.988985	AFF3	ENSG00000144218.18
AFF4	5333.07	0.315505	0.158115	1.99541	0.0459976	0.126219	AFF4	ENSG00000072364.12
AFG1L	100.406	-0.0587352	0.200338	-0.29318	0.769385	0.969375	AFG1L	ENSG00000135537.16
AFG3L2	978.489	-0.222871	0.0999423	-2.23	0.0257477	0.0775009	AFG3L2	ENSG00000141385.9
AFM	0						AFM	ENSG00000079557.4
AFMID	377.483	-0.336571	0.115543	-2.91294	0.00358041	0.014243	AFMID	ENSG00000183077.15
AFP	0						AFP	ENSG00000081051.7
AFTPH	677.504	-0.0796354	0.0979192	-0.813277	0.416059	0.672698	AFTPH	ENSG00000119844.15
AGA	193.289	-0.0461716	0.147352	-0.313343	0.75402	0.960425	AGA	ENSG00000038002.8
AGAP1	1664.67	0.108396	0.114798	0.944238	0.345048	0.592974	AGAP1	ENSG00000157985.18
AGAP2	1531.45	0.524092	0.0757626	6.91756	4.59477e-12	7.16229e-11	AGAP2	ENSG00000135439.11
AGAP3	2490.18	0.0324745	0.112613	0.288372	0.773062	0.971974	AGAP3	ENSG00000133612.18
AGAP4	156.066	-0.0548182	0.185041	-0.29625	0.767039	0.967867	AGAP4	ENSG00000188234.13
AGAP5	21.8675	-0.0890654	0.344375	-0.258629	0.795921	0.982492	AGAP5	ENSG00000172650.13
AGAP6	374.258	0.408364	0.0942161	4.33433	1.46205e-05	9.66108e-05	AGAP6	ENSG00000204149.10
AGAP9	24.7156	0.599719	0.371982	1.61222	0.106913	0.248652	AGAP9	ENSG00000204172.12
AGBL1	2.28366	0.436909	1.34586	0.324631	0.74546	0.95775	AGBL1	ENSG00000273540.3
AGBL2	0.170861	0.150714	6.66338	0.0226183	0.981955	0.988985	AGBL2	ENSG00000165923.15
AGBL3	9.3513	0.082701	0.6299	0.131292	0.895544	0.988985	AGBL3	ENSG00000146856.14
AGBL4	3.50652	-0.486741	1.05873	-0.45974	0.645703	0.890044	AGBL4	ENSG00000186094.16
AGBL5	382.563	-0.23596	0.104605	-2.25571	0.0240887	0.0733783	AGBL5	ENSG00000084693.15
AGER	89.518	-0.298558	0.216396	-1.37969	0.167683	0.351689	AGER	ENSG00000204305.13
AGFG1	1413.59	0.333776	0.0755459	4.41819	9.95298e-06	6.77137e-05	AGFG1	ENSG00000173744.17
AGFG2	181.89	-0.127209	0.164524	-0.773195	0.439407	0.696922	AGFG2	ENSG00000106351.12
AGGF1	709.739	0.187118	0.0835972	2.23833	0.0251995	0.0761291	AGGF1	ENSG00000164252.12
AGK	768.31	0.0432428	0.0976971	0.442621	0.65804	0.899449	AGK	ENSG00000006530.16
AGL	725.429	-0.381541	0.102915	-3.70733	0.000209454	0.00111451	AGL	ENSG00000162688.16
AGMAT	0.787362	0.578683	2.69508	0.214718	0.829987	0.988985	AGMAT	ENSG00000116771.5
AGMO	0						AGMO	ENSG00000187546.13
AGO1	515.42	0.0355554	0.153362	0.23184	0.816662	0.988985	AGO1	ENSG00000092847.11
AGO2	2252.07	0.522361	0.150455	3.47188	0.000516825	0.00253527	AGO2	ENSG00000123908.11
AGO3	403.422	0.329377	0.148625	2.21616	0.0266805	0.0799711	AGO3	ENSG00000126070.19
AGO4	285.537	-0.761838	0.127563	-5.97225	2.34002e-09	2.68227e-08	AGO4	ENSG00000134698.10
AGPAT1	2355.03	-0.056366	0.0564236	-0.998979	0.317805	0.560298	AGPAT1	ENSG00000204310.12
AGPAT2	176.592	0.376677	0.197173	1.91038	0.0560838	0.147928	AGPAT2	ENSG00000169692.12
AGPAT3	1365.56	0.141826	0.078044	1.81726	0.0691778	0.176279	AGPAT3	ENSG00000160216.18
AGPAT4	948.489	-0.0471127	0.0785083	-0.600098	0.548441	0.806088	AGPAT4	ENSG00000026652.13
AGPAT5	1672.15	0.0778168	0.0693836	1.12155	0.262056	0.487403	AGPAT5	ENSG00000155189.11
AGPS	1335.32	-0.0721949	0.0900437	-0.801776	0.422682	0.67979	AGPS	ENSG00000018510.14
AGR2	0.135526	0.150714	6.66338	0.0226183	0.981955	0.988985	AGR2	ENSG00000106541.11
AGR3	0						AGR3	ENSG00000173467.8
AGRN	3988.34	-0.102234	0.0861742	-1.18637	0.235476	0.450542	AGRN	ENSG00000188157.14
AGRP	0.0932293	0.150714	6.66338	0.0226183	0.981955	0.988985	AGRP	ENSG00000159723.4
AGT	676.117	1.42875	0.107649	13.2723	3.35125e-40	2.46948e-38	AGT	ENSG00000135744.7
AGTPBP1	1082.46	-0.13345	0.0887496	-1.50366	0.132668	0.293596	AGTPBP1	ENSG00000135049.15
AGTR1	93.5964	0.696188	0.168792	4.12452	3.71507e-05	0.000229289	AGTR1	ENSG00000144891.17
AGTR2	0						AGTR2	ENSG00000180772.6
AGTRAP	68.9133	-0.276478	0.229174	-1.20641	0.22766	0.439331	AGTRAP	ENSG00000177674.15
AGXT	0.0635795	1.11249	6.66338	0.166956	0.867405	0.988985	AGXT	ENSG00000172482.4
AGXT2	0						AGXT2	ENSG00000113492.13
AHCTF1	2132.94	0.311695	0.0883234	3.52902	0.000417106	0.00208455	AHCTF1	ENSG00000153207.15
AHCY	4312.79	0.132062	0.0682425	1.93519	0.052967	0.141362	AHCY	ENSG00000101444.12
AHCYL1	2458.53	-0.0767913	0.0945013	-0.812596	0.41645	0.673224	AHCYL1	ENSG00000168710.17
AHCYL2	1049.8	-0.0494517	0.13482	-0.366797	0.71377	0.937977	AHCYL2	ENSG00000158467.16
AHDC1	446.656	0.920646	0.16931	5.43764	5.39901e-08	5.17466e-07	AHDC1	ENSG00000126705.14
AHI1	737.816	0.487476	0.0815639	5.97662	2.27813e-09	2.61839e-08	AHI1	ENSG00000135541.20
AHNAK	16798.2	-0.277685	0.178956	-1.55169	0.120736	0.273512	AHNAK	ENSG00000124942.13
AHNAK2	1340.01	1.151	0.201691	5.70672	1.15174e-08	1.20275e-07	AHNAK2	ENSG00000185567.6
AHR	2.71782	1.03479	1.00739	1.0272	0.304326	0.542319	AHR	ENSG00000106546.13
AHRR	72.3584	-0.330935	0.22457	-1.47364	0.140578	0.307455	AHRR	ENSG00000063438.16
AHSA1	2045	0.152248	0.105226	1.44687	0.147933	0.319449	AHSA1	ENSG00000100591.7
AHSG	0						AHSG	ENSG00000145192.12
AHSP	0.0355681	0.150714	6.66338	0.0226183	0.981955	0.988985	AHSP	ENSG00000169877.9
AICDA	0						AICDA	ENSG00000111732.10
AIDA	810.561	0.369994	0.0936953	3.9489	7.85106e-05	0.000457517	AIDA	ENSG00000186063.12
AIF1	0.113981	0.150714	6.66338	0.0226183	0.981955	0.988985	AIF1	ENSG00000204472.12
AIF1L	1.91008	1.15635	1.23075	0.939552	0.347447	0.595618	AIF1L	ENSG00000126878.12
AIFM1	733.281	-0.092153	0.0723277	-1.2741	0.202626	0.403451	AIFM1	ENSG00000156709.13
AIFM2	582.58	0.164687	0.0921647	1.78687	0.073958	0.18601	AIFM2	ENSG00000042286.14
AIFM3	7.71931	-3.06164	0.928828	-3.29624	0.000979876	0.00449038	AIFM3	ENSG00000183773.15
AIG1	531.318	-0.0410158	0.0996509	-0.411595	0.680636	0.916597	AIG1	ENSG00000146416.18
AIM2	4.29343	6.70219	1.81807	3.68643	0.00022742	0.00120147	AIM2	ENSG00000163568.14
AIMP1	709.721	-0.119789	0.0907724	-1.31967	0.186946	0.380964	AIMP1	ENSG00000164022.16
AIMP2	935.531	0.243389	0.132468	1.83734	0.0661594	0.169731	AIMP2	ENSG00000106305.9
AIP	1298.83	-0.0255392	0.166441	-0.153443	0.878049	0.988985	AIP	ENSG00000110711.9
AIPL1	0						AIPL1	ENSG00000129221.15
AIRE	0.507258	1.11251	3.79479	0.293166	0.769395	0.969375	AIRE	ENSG00000160224.16
AJAP1	150.712	1.76316	0.157491	11.1953	4.30101e-29	2.02243e-27	AJAP1	ENSG00000196581.10
AJM1	821.57	-0.168091	0.128809	-1.30496	0.191906	0.387639	AJM1	ENSG00000232434.2
AJUBA	401.329	0.10312	0.104783	0.984128	0.325053	0.5686	AJUBA	ENSG00000129474.15
AK1	708.657	-0.163239	0.12854	-1.26995	0.204104	0.40534	AK1	ENSG00000106992.18
AK2	913.726	0.149545	0.109497	1.36575	0.172018	0.358484	AK2	ENSG00000004455.16
AK3	918.534	-0.0778207	0.104786	-0.742665	0.457684	0.716321	AK3	ENSG00000147853.16
AK4	137.565	2.11865	0.211952	9.99591	1.58816e-23	5.39594e-22	AK4	ENSG00000162433.14
AK5	652.503	-0.606932	0.0803471	-7.55388	4.22484e-14	7.97286e-13	AK5	ENSG00000154027.18
AK6	325.586	0.643984	0.176152	3.65584	0.000256339	0.00134176	AK6	ENSG00000085231.13
AK7	12.6397	-0.230883	0.565921	-0.407977	0.683291	0.918436	AK7	ENSG00000140057.8
AK8	1.89477	-1.66147	1.53477	-1.08256	0.279006	0.510671	AK8	ENSG00000165695.9
AK9	38.1209	0.0360353	0.315083	0.114368	0.908946	0.988985	AK9	ENSG00000155085.15
AKAIN1	0						AKAIN1	ENSG00000231824.3
AKAP1	1808.25	-0.565065	0.11058	-5.11	3.22154e-07	2.81939e-06	AKAP1	ENSG00000121057.12
AKAP10	500.016	-0.210875	0.0910779	-2.31533	0.020595	0.0643835	AKAP10	ENSG00000108599.14
AKAP11	2753.06	0.197246	0.11508	1.714	0.0865292	0.210444	AKAP11	ENSG00000023516.8
AKAP12	6066.54	0.761209	0.108034	7.046	1.84136e-12	2.96814e-11	AKAP12	ENSG00000131016.16
AKAP13	1527.25	0.0612947	0.131885	0.464758	0.642105	0.887108	AKAP13	ENSG00000170776.21
AKAP14	0.633859	-0.38413	2.11696	-0.181453	0.856012	0.988985	AKAP14	ENSG00000186471.12
AKAP17A	594.322	0.143303	0.0765953	1.87091	0.0613573	0.159576	AKAP17A	ENSG00000197976.11
AKAP2	7.13791	2.48537	0.755832	3.28826	0.0010081	0.00460545	AKAP2	ENSG00000241978.9
AKAP3	6.90879	-1.32057	0.89448	-1.47636	0.139848	0.306093	AKAP3	ENSG00000111254.7
AKAP4	3.88523	0.0633587	0.886094	0.0715033	0.942997	0.988985	AKAP4	ENSG00000147081.14
AKAP5	419.633	1.28252	0.120076	10.6809	1.25028e-26	5.19078e-25	AKAP5	ENSG00000179841.8
AKAP6	2924.34	0.368547	0.119233	3.09098	0.00199499	0.00849485	AKAP6	ENSG00000151320.10
AKAP7	33.0989	-0.993037	0.313333	-3.16927	0.00152824	0.00669766	AKAP7	ENSG00000118507.16
AKAP8	772.219	0.426415	0.066956	6.36858	1.90785e-10	2.48093e-09	AKAP8	ENSG00000105127.8
AKAP8L	1848.91	0.0351864	0.0927269	0.379462	0.704345	0.932371	AKAP8L	ENSG00000011243.17
AKAP9	1480.99	-0.751401	0.153821	-4.88491	1.03475e-06	8.36349e-06	AKAP9	ENSG00000127914.16
AKIP1	164.99	0.259172	0.143574	1.80514	0.0710531	0.180141	AKIP1	ENSG00000166452.11
AKIRIN1	739.055	0.295787	0.0721365	4.10039	4.1246e-05	0.000252459	AKIRIN1	ENSG00000174574.15
AKIRIN2	1039.79	0.196534	0.0862629	2.27832	0.0227076	0.0698842	AKIRIN2	ENSG00000135334.8
AKNA	356.748	-0.847588	0.163022	-5.19923	2.0012e-07	1.79286e-06	AKNA	ENSG00000106948.16
AKNAD1	3.94986	-0.517957	0.875922	-0.591328	0.554301	0.810862	AKNAD1	ENSG00000162641.18
AKR1A1	906.68	0.0679514	0.134412	0.505545	0.613176	0.862103	AKR1A1	ENSG00000117448.13
AKR1B1	1843.28	-0.0686847	0.136298	-0.50393	0.614311	0.863342	AKR1B1	ENSG00000085662.13
AKR1B10	0.098836	0.150714	6.66338	0.0226183	0.981955	0.988985	AKR1B10	ENSG00000198074.9
AKR1B15	0						AKR1B15	ENSG00000227471.8
AKR1C1	75.5683	-0.427902	0.277668	-1.54106	0.123303	0.277553	AKR1C1	ENSG00000187134.13
AKR1C2	91.9251	-0.316952	0.195753	-1.61915	0.105416	0.246177	AKR1C2	ENSG00000151632.17
AKR1C3	88.4081	-0.188028	0.213277	-0.881616	0.377985	0.63045	AKR1C3	ENSG00000196139.13
AKR1C4	0.186174	-0.811061	6.66338	-0.121719	0.903121	0.988985	AKR1C4	ENSG00000198610.10
AKR1C8P	0.238322	0.150714	6.66338	0.0226183	0.981955	0.988985	AKR1C8P	ENSG00000264006.8
AKR1D1	0.0388663	0.150714	6.66338	0.0226183	0.981955	0.988985	AKR1D1	ENSG00000122787.14
AKR1E2	139.131	-0.457547	0.16045	-2.85165	0.00434925	0.0168734	AKR1E2	ENSG00000165568.17
AKR7A2	323.924	-0.110873	0.176505	-0.628156	0.529902	0.788116	AKR7A2	ENSG00000053371.12
AKR7A3	6.79282	-0.0703668	0.622353	-0.113066	0.909978	0.988985	AKR7A3	ENSG00000162482.4
AKT1	3179.58	0.220382	0.0672211	3.27847	0.00104372	0.00475668	AKT1	ENSG00000142208.16
AKT1S1	1057.2	0.137756	0.0924822	1.48955	0.136344	0.300129	AKT1S1	ENSG00000204673.10
AKT2	3980.41	-0.00989435	0.0869072	-0.11385	0.909357	0.988985	AKT2	ENSG00000105221.16
AKT3	3333.82	-0.448127	0.0998126	-4.48968	7.13294e-06	4.96492e-05	AKT3	ENSG00000117020.16
AKTIP	362.247	-0.559033	0.14783	-3.7816	0.000155823	0.000852048	AKTIP	ENSG00000166971.16
AL020996.2	0						AL020996.2	ENSG00000255054.3
AL021546.1	0.236167	3.28703	6.59111	0.498707	0.617986	0.866004	AL021546.1	ENSG00000111780.8
AL021997.3	0.261478	1.51707	6.61554	0.229319	0.818621	0.988985	AL021997.3	ENSG00000276302.1
AL022238.4	12.4222	0.88785	0.446543	1.98827	0.0467816	0.127902	AL022238.4	ENSG00000284431.1
AL022312.1	0						AL022312.1	ENSG00000285025.1
AL022318.4	0						AL022318.4	ENSG00000284554.2
AL024498.2	0						AL024498.2	ENSG00000272162.1
AL031281.2	6.29323	0.360799	0.690297	0.522672	0.601202	0.851812	AL031281.2	ENSG00000285721.1
AL031315.1	0.279974	1.89581	6.64379	0.285351	0.775375	0.971974	AL031315.1	ENSG00000285733.1
AL031708.1	3.68139	-0.0703903	0.805666	-0.0873691	0.930378	0.988985	AL031708.1	ENSG00000261732.1
AL031777.3	77.284	-1.49141	0.281964	-5.28937	1.22738e-07	1.13793e-06	AL031777.3	ENSG00000282988.2
AL031847.2	0.206597	2.64929	6.6092	0.400849	0.688531	0.921253	AL031847.2	ENSG00000285629.1
AL032819.3	4.98604	1.31547	1.08206	1.21572	0.224093	0.434553	AL032819.3	ENSG00000284395.1
AL033529.1	0.0295015	0.150714	6.66338	0.0226183	0.981955	0.988985	AL033529.1	ENSG00000254553.1
AL034430.1	0						AL034430.1	ENSG00000285508.1
AL034430.2	0						AL034430.2	ENSG00000285723.1
AL035078.4	0						AL035078.4	ENSG00000285283.1
AL035425.2	0						AL035425.2	ENSG00000260548.1
AL035460.1	0.233517	2.93856	6.60001	0.445236	0.656149	0.897936	AL035460.1	ENSG00000241690.3
AL049557.1	0.816469	2.64226	2.73289	0.966838	0.333625	0.578372	AL049557.1	ENSG00000284755.1
AL049629.2	0.122488	2.47885	6.61554	0.374701	0.707883	0.934511	AL049629.2	ENSG00000284969.1
AL049634.2	0						AL049634.2	ENSG00000260861.6
[truncated: 18,972 more rows]

## Sheet: NB1_ALKAL2_6h
	baseMean	log2FoldChange	lfcSE	stat	pvalue	padj	HGNC	ENSG
[truncated: 19,907 more rows]

## Sheet: NB1_Lorla_6h
	baseMean	log2FoldChange	lfcSE	stat	pvalue	padj	HGNC	ENSG
[truncated: 19,907 more rows]

[truncated: 13 more sheets: NB1_ALKAL2_Lorla_6h, NB1_ALKAL2_24h, NB1_Lorla_24h, NB1_ALKAL2_Lorla_24h, IMR32_ALKAL2_1h, IMR32_Lorla_1h, IMR32_ALKAL2_Lorla_1h, IMR32_ALKAL2_6h, IMR32_Lorla_6h, IMR32_ALKAL2_Lorla_6h, IMR32_ALKAL2_24h, IMR32_Lorla_24h, IMR32_ALKAL2_Lorla_24h]
