# Supplementary material for: ALK ligand ALKAL2 potentiates MYCN‐driven neuroblastoma in the absence of ALK mutation
Source: EMBO J. 2021 Jan 7;40(3):e105784. doi: 10.15252/embj.2020105784 (PMC7849294; doi:10.15252/embj.2020105784)
Supplement: Supplementary file 4 — Table EV2 [file EMBJ-40-e105784-s004.xlsx]

## Sheet: Prot_ALKAL_1h
	Row	ROTS-statistic	pvalue	FDR	logFC
ALKAL2	4769	-5.99844	0.0275511	0.999487	2.09273
KRT6A	3344	-1.36365	0.303215	0.999487	1.55483
LAMA1	7701	-2.74896	0.115364	0.999487	1.42295
BLZF1	7620	-1.0629	0.390472	0.999487	1.22359
KRT16	2061	-1.24726	0.335019	0.999487	1.1609
KRT17	3353	-0.95526	0.431129	0.999487	1.1062
EYA2	7759	-1.84192	0.211237	0.999487	1.03834
KRT14	1780	-2.39828	0.144314	0.999487	0.985484
SMPD3	4994	-1.19036	0.350067	0.999487	0.797526
DSP	6929	-1.28704	0.323094	0.999487	0.795668
RPS6KB1	5529	-1.14116	0.364938	0.999487	0.75059
KRT9	675	-1.60943	0.249984	0.999487	0.7504
FMNL1	7216	-1.60994	0.249856	0.999487	0.741599
CUEDC1	4186	-2.71171	0.118058	0.999487	0.726575
FAM102A	7658	-2.48718	0.13541	0.999487	0.725128
MT-ND1	7565	-1.02177	0.406075	0.999487	0.691949
RIOX1	6853	-4.86829	0.0411212	0.999487	0.690037
DGKQ	6720	-0.94183	0.436416	0.999487	0.686546
EYA3	7129	-2.25294	0.157871	0.999487	0.649095
ARHGAP18	7229	-1.8903	0.203324	0.999487	0.637873
L3MBTL3	7047	-1.26256	0.330036	0.999487	0.607319
HDAC5	4423	-0.993827	0.415676	0.999487	0.594846
CNTLN	7763	-3.19289	0.0893266	0.999487	0.589157
PELI1	7455	-1.65341	0.241537	0.999487	0.566639
SOWAHC	7699	-4.11276	0.0555666	0.999487	0.559962
PRKAA2	5245	-1.68473	0.235801	0.999487	0.547768
F8A1	5460	-1.12923	0.368977	0.999487	0.546427
FANCB	7249	-2.19561	0.164313	0.999487	0.545545
CTU2	7339	-1.55104	0.260913	0.999487	0.543379
ZKSCAN5	7474	-0.756805	0.523086	0.999487	0.539867
ESCO2	6724	-0.685433	0.557892	0.999487	0.536729
TRAM1L1	6076	-1.15057	0.362237	0.999487	0.530689
RNF26	7302	-2.33924	0.149883	0.999487	0.518932
DLL1	6663	-0.951402	0.432792	0.999487	0.515246
FBXW7	7433	-0.6521	0.577564	0.999487	0.511439
KDM4C	6632	-0.787673	0.506772	0.999487	0.503872
MBD6	7381	-5.19209	0.0363112	0.999487	0.49732
CDR2	5200	-4.30199	0.0507331	0.999487	0.494586
HRNR	4553	-0.70186	0.549769	0.999487	0.493813
IGF2BP1	2688	-1.85837	0.208067	0.999487	0.492203
CCDC88B	7723	-1.27086	0.327445	0.999487	0.483722
DNAJC25	7446	-0.945273	0.435179	0.999487	0.466091
PHF21B	6751	-1.25213	0.333471	0.999487	0.463753
AMER2	7110	-1.15074	0.36215	0.999487	0.463433
GBP2	7046	-7.47939	0.0172982	0.999487	0.45889
PBX3	6036	-2.94133	0.103177	0.999487	0.455497
PIK3R3	4691	-2.45882	0.138082	0.999487	0.450824
CINP	7654	-2.99551	0.0997511	0.999487	0.438806
STIL	6731	-0.744627	0.52893	0.999487	0.429079
MOB3A	6177	-3.02464	0.0985174	0.999487	0.428507
MFSD9	6863	-2.00484	0.187268	0.999487	0.427214
C8orf59	7651	-1.38502	0.297701	0.999487	0.421512
DSG1	7660	-0.75588	0.52361	0.999487	0.420955
FLRT2	7448	-2.94458	0.102918	0.999487	0.418502
MAP4K2	7423	-1.17873	0.353818	0.999487	0.418361
LRFN1	6837	-1.32506	0.312919	0.999487	0.418345
KRT5	2561	-0.904682	0.451335	0.999487	0.418052
WIPF1	6098	-0.957085	0.430214	0.999487	0.417161
FIZ1	6628	-2.5873	0.126868	0.999487	0.416246
B3GNT9	5931	-1.0859	0.381896	0.999487	0.415911
NR4A1	7560	-1.39783	0.294578	0.999487	0.414183
PTCHD4	7543	-1.87031	0.206076	0.999487	0.411561
NLRC5	6920	-1.94966	0.194711	0.999487	0.409446
FYCO1	4899	-1.82968	0.213175	0.999487	0.40773
RGS17	7549	-5.68166	0.0310957	0.999487	0.407409
SLC12A5	6967	-4.29343	0.0509046	0.999487	0.406843
CALM1	2594	-2.11087	0.174074	0.999487	0.405923
SGPP1	6457	-1.34468	0.30743	0.999487	0.405584
DPY30	7556	-3.66011	0.0689291	0.999487	0.40159
SEL1L3	7063	-2.80526	0.111359	0.999487	0.400716
EMILIN2	7007	-1.30562	0.318135	0.999487	0.400154
KSR1	6760	-0.8141	0.493127	0.999487	0.395265
SSX2IP	6660	-1.0643	0.390054	0.999487	0.393619
SNAPC1	6979	-1.35099	0.305799	0.999487	0.387434
PPP6R1	3249	-0.900349	0.453222	0.999487	0.384672
ZNF189	5989	-1.26144	0.330542	0.999487	0.383583
PFKFB1	7279	-2.83346	0.10982	0.999487	0.38328
METTL17	6000	-2.11378	0.173573	0.999487	0.382534
ANKRD49	7133	-2.10212	0.174845	0.999487	0.38051
PDE5A	7488	-1.63241	0.245129	0.999487	0.374226
HSBP1	7165	-1.95665	0.19386	0.999487	0.374124
MYBL2	5580	-1.24789	0.334838	0.999487	0.374072
S1PR2	7468	-1.40889	0.291855	0.999487	0.37144
RBM38	6965	-0.975367	0.423434	0.999487	0.371439
FBXO31	6678	-3.9155	0.0608278	0.999487	0.370297
ZDHHC2	7623	-1.73182	0.228357	0.999487	0.369211
HLA-E	4753	-0.861301	0.471484	0.999487	0.368483
PDLIM1	7083	-6.02492	0.0273796	0.999487	0.367396
ADAMTS4	6844	-1.81445	0.215445	0.999487	0.361862
RHOBTB2	7672	-2.22714	0.160513	0.999487	0.358939
CENPQ	6188	-1.32974	0.311638	0.999487	0.357005
TMSB4X	7575	-5.15011	0.0366866	0.999487	0.356394
IFT122	7636	-1.26132	0.330589	0.999487	0.355455
TMEM176B	6904	-42.3333	0.000503527	0.999487	0.351757
EFR3A	7792	-1.04806	0.3961	0.999487	0.349433
ARHGAP23	6320	-1.78031	0.221212	0.999487	0.348359
ID1	7305	-1.75141	0.225316	0.999487	0.346763
KIAA0556	6940	-1.32454	0.313266	0.999487	0.343512
NRGN	7212	-0.600307	0.604016	0.999487	0.34111
XPA	6624	-4.73973	0.0429505	0.999487	0.340155
FNBP1L	1265	-0.946396	0.434839	0.999487	0.338941
WWC1	7709	-2.46734	0.137104	0.999487	0.337999
MAGEH1	7736	-11.3099	0.00799211	0.999487	0.337051
MRPS33	4393	-2.3219	0.151336	0.999487	0.336298
ACSF2	6532	-4.23714	0.0521068	0.999487	0.335889
RAB12	6350	-3.30915	0.0834929	0.999487	0.33365
NKX2-5	7721	-1.54128	0.262745	0.999487	0.331603
FAM219B	6227	-3.13522	0.0921544	0.999487	0.331459
PPP1R11	4950	-1.8606	0.207638	0.999487	0.330877
SPECC1	7028	-0.899788	0.453651	0.999487	0.329659
DGKI	5984	-1.38316	0.298253	0.999487	0.328659
RNF220	7369	-3.06488	0.0963143	0.999487	0.325637
EPHA4	6013	-0.677031	0.563113	0.999487	0.324788
ABCB1	7644	-2.74464	0.115664	0.999487	0.324678
CEP120	4390	-1.15656	0.360133	0.999487	0.324393
CNTRL	5851	-0.780312	0.510756	0.999487	0.322681
ZNF419	7671	-1.1515	0.361716	0.999487	0.321513
SNRPF	7676	-2.43355	0.140019	0.999487	0.321114
NGFR	7200	-1.03942	0.39952	0.999487	0.319512
ROGDI	7436	-3.53726	0.0735026	0.999487	0.317773
ALKBH8	7168	-3.14232	0.0917696	0.999487	0.317332
PGS1	5926	-5.74604	0.0300071	0.999487	0.314687
SLC35D2	7003	-2.15385	0.169011	0.999487	0.314656
RUNX1T1	6510	-0.956012	0.430731	0.999487	0.313434
PPP3R1	5150	-2.61944	0.124545	0.999487	0.312324
HUS1	7123	-2.21461	0.161873	0.999487	0.312174
MAP3K10	7647	-0.854522	0.474025	0.999487	0.31205
JAK2	6865	-6.11469	0.0264894	0.999487	0.308192
ZNF500	6583	-1.37104	0.301314	0.999487	0.307987
CBR4	7096	-1.22428	0.340258	0.999487	0.307764
ANK3	2490	-2.72083	0.117337	0.999487	0.305513
KRT4	6647	-3.55835	0.0724785	0.999487	0.305145
PEX10	5360	-1.86791	0.206455	0.999487	0.302598
TNIP1	7531	-2.3917	0.14504	0.999487	0.301859
SCPEP1	7286	-1.17292	0.355007	0.999487	0.298713
PNPLA8	7195	-2.65849	0.121708	0.999487	0.298158
POLD1	4221	-2.4108	0.143039	0.999487	0.29769
NCS1	3278	-1.67165	0.238259	0.999487	0.296035
DDX55	3304	-6.43307	0.0239154	0.999487	0.295688
ZSCAN2	6562	-0.637368	0.585057	0.999487	0.295658
TOM1L1	6750	-1.05371	0.393788	0.999487	0.29404
TAF2	7652	-2.63887	0.123377	0.999487	0.293286
NR2F6	7480	-4.92392	0.0406498	0.999487	0.293098
SPIDR	7300	-1.42983	0.287104	0.999487	0.292928
APOBEC3C	7154	-1.84391	0.210857	0.999487	0.292036
COL2A1	7215	-1.61075	0.249545	0.999487	0.291734
UHRF1BP1	3977	-2.06831	0.178476	0.999487	0.290782
THAP11	7670	-2.6989	0.11899	0.999487	0.289188
PTMA	3991	-4.11058	0.0556136	0.999487	0.286718
ANKRD30A	7015	-2.37886	0.146273	0.999487	0.28661
MED13L	7192	-1.37385	0.300044	0.999487	0.286013
NCAPH2	5690	-3.10765	0.0936	0.999487	0.283851
RAB43	5760	-5.04033	0.038505	0.999487	0.28352
TRADD	7347	-1.29241	0.321758	0.999487	0.283191
RHOBTB3	7343	-2.25856	0.157269	0.999487	0.283111
ETV6	6934	-1.68464	0.235848	0.999487	0.282215
KIAA0907	5369	-2.18398	0.165322	0.999487	0.281017
TMEM59L	7041	-3.67191	0.0684633	0.999487	0.279876
COX16	7128	-1.82186	0.214484	0.999487	0.279865
FBXO11	6161	-1.33695	0.309548	0.999487	0.279317
GTF3C6	6903	-3.77365	0.0651558	0.999487	0.279317
METTL15	5715	-0.793811	0.503886	0.999487	0.279151
ZRANB3	6627	-0.702278	0.54946	0.999487	0.279013
SNX8	6017	-1.33392	0.310533	0.999487	0.278749
ATF3	7489	-1.29825	0.320105	0.999487	0.27665
WRB	4632	-1.02915	0.403742	0.999487	0.276241
ABCD4	7478	-1.27852	0.325421	0.999487	0.275686
HSP90AB3P	591	0.10399	0.925383	0.999487	0.275494
HDAC9	7665	-0.998593	0.41386	0.999487	0.27535
SKP2	7653	-0.732476	0.534807	0.999487	0.275195
PYGM	2162	-1.29913	0.319857	0.999487	0.274456
ECI2	7086	-5.02081	0.0388822	0.999487	0.273838
ZNF8	6667	-6.33823	0.0247734	0.999487	0.272007
ZC3H8	7004	-7.35102	0.0179284	0.999487	0.271135
KRT78	5951	-0.879243	0.462849	0.999487	0.271036
ALKBH4	7151	-4.18921	0.0534049	0.999487	0.270621
SPATA5L1	4808	-3.09345	0.0947882	0.999487	0.270343
ZNF143	5413	-0.732869	0.534579	0.999487	0.270271
KRT1	366	-0.317479	0.779374	0.999487	0.270258
PCGF3	6705	-2.34354	0.149495	0.999487	0.270064
AKAP10	7668	-3.09485	0.0946184	0.999487	0.269896
CCHCR1	7584	-1.84661	0.210397	0.999487	0.269864
JUNB	3512	-1.88368	0.203961	0.999487	0.268557
MND1	5899	-1.26377	0.329687	0.999487	0.267732
FBXO9	5845	-1.83554	0.212274	0.999487	0.267675
C2CD2L	3715	-1.34601	0.306994	0.999487	0.267249
GALNT17	7551	-2.41636	0.142185	0.999487	0.266652
BIN3	7418	-1.58543	0.254405	0.999487	0.266591
UBN2	5998	-2.01946	0.185701	0.999487	0.266526
ANAPC16	6494	-2.94625	0.102711	0.999487	0.266425
HECA	6489	-3.43782	0.0773658	0.999487	0.266115
IL13RA1	7174	-2.53599	0.131685	0.999487	0.264627
CDKN2AIPNL	5299	-2.75034	0.115275	0.999487	0.26397
ARHGAP11A	5905	-0.902521	0.452097	0.999487	0.263841
RALB	6265	-1.45738	0.280181	0.999487	0.263541
TTC21A	7388	-1.89149	0.203067	0.999487	0.262316
ETNK1	6597	-2.75635	0.114768	0.999487	0.261356
SALL2	4160	-1.30755	0.31753	0.999487	0.261355
MAP2K4	5450	-1.26407	0.329601	0.999487	0.261117
OXR1	6947	-9.27637	0.0113077	0.999487	0.260884
RANBP17	6804	-1.14629	0.363557	0.999487	0.260167
DOCK4	7724	-2.76	0.114417	0.999487	0.259537
LITAF	7713	-1.68702	0.235448	0.999487	0.259459
CARNMT1	7316	-2.14469	0.170165	0.999487	0.258723
CCNB2	6187	-0.760957	0.520971	0.999487	0.258064
TCIRG1	6772	-0.885369	0.4602	0.999487	0.25748
FABP5	4833	-2.43327	0.140195	0.999487	0.257204
SLC1A3	7098	-0.577597	0.617229	0.999487	0.257008
FAM114A1	4241	-2.11906	0.172879	0.999487	0.256498
R3HCC1L	6874	-0.84485	0.478335	0.999487	0.256355
CHCHD4	7385	-1.34754	0.306631	0.999487	0.25556
GRIK2	6443	-4.9923	0.0393427	0.999487	0.254934
LRR1	6303	-1.30925	0.317185	0.999487	0.254894
DVL1	6137	-0.388634	0.733358	0.999487	0.254314
EID2	6211	-1.93582	0.197225	0.999487	0.253497
C1D	7473	-4.10205	0.0558738	0.999487	0.252528
MMADHC	6547	-0.782645	0.509707	0.999487	0.251426
SELENON	7420	-0.83596	0.482579	0.999487	0.251248
ATAD2	1886	-0.810165	0.495596	0.999487	0.251094
PRIM2	4451	-2.06054	0.179829	0.999487	0.250772
TMEM176A	7205	-1.61272	0.2492	0.999487	0.250562
SLC16A3	6451	-1.67758	0.237578	0.999487	0.250463
ZFP37	6819	-4.3833	0.0489203	0.999487	0.250209
ANKRD12	7295	-0.796459	0.502793	0.999487	0.249091
TYMS	2562	-0.920975	0.444374	0.999487	0.248868
DPYD	5426	-1.26272	0.329949	0.999487	0.248782
LSM11	5668	-1.37028	0.301482	0.999487	0.247573
TRIM38	6834	-2.70896	0.118352	0.999487	0.245348
INCENP	4144	-1.3844	0.297869	0.999487	0.244682
FAM103A1	6722	-2.81159	0.111093	0.999487	0.244047
ANKRD54	5867	-1.71796	0.230702	0.999487	0.242563
PIK3C2B	6376	-1.75181	0.225222	0.999487	0.241486
PPP3CC	3276	-1.55365	0.260185	0.999487	0.238695
ADGRL3	6356	-2.00409	0.187357	0.999487	0.238443
ADCY5	6672	-1.08918	0.38064	0.999487	0.238136
DERL2	6093	-1.28494	0.323764	0.999487	0.237867
PARVA	5755	-1.94757	0.195009	0.999487	0.237327
ITGA4	7677	-9.74993	0.0105061	0.999487	0.237147
PKN3	6148	-0.840465	0.480229	0.999487	0.236209
TIPIN	6497	-2.7268	0.116803	0.999487	0.235509
CHSY1	4874	-6.65445	0.0224495	0.999487	0.234806
DLG4	4636	-2.00283	0.187484	0.999487	0.234639
RPL39	6398	-0.917898	0.445483	0.999487	0.234593
FDX2	7298	-1.78104	0.220869	0.999487	0.233675
TRPT1	6579	-3.63364	0.0698574	0.999487	0.233093
MAPK10	3777	-1.03096	0.402379	0.999487	0.23306
TBC1D25	6784	-11.2802	0.00803919	0.999487	0.231591
CDCA3	4129	-1.32468	0.31313	0.999487	0.231358
EXOSC8	5154	-3.56621	0.0721657	0.999487	0.231219
RANBP10	4869	-2.68661	0.119721	0.999487	0.231138
DDX19B	763	-1.24684	0.335153	0.999487	0.230494
MARCH7	6485	-1.22503	0.340043	0.999487	0.229928
SYTL3	7274	-0.689634	0.555738	0.999487	0.229817
SDK1	6708	-0.938132	0.438209	0.999487	0.229087
PHLDB3	5816	-5.00495	0.0390502	0.999487	0.22881
KIAA0586	7426	-1.25685	0.331977	0.999487	0.227921
AMPH	5453	-1.39424	0.29551	0.999487	0.22736
MINDY3	5441	-5.26243	0.0355509	0.999487	0.226592
SH3PXD2A	4715	-1.09158	0.379948	0.999487	0.225991
FNBP4	1951	-2.58783	0.126821	0.999487	0.225156
GINS2	6200	-1.00628	0.411217	0.999487	0.225037
ORC6	7402	-3.1885	0.0896229	0.999487	0.224742
MTOR	1062	-1.26835	0.328057	0.999487	0.224547
E2F1	7250	-0.592748	0.608747	0.999487	0.224462
TUBA1B	181	-3.2618	0.0856415	0.999487	0.224399
HIRIP3	5977	-0.884039	0.46063	0.999487	0.223965
PM20D2	2494	-3.28661	0.0847623	0.999487	0.223904
TIGD1	6498	-1.48021	0.275832	0.999487	0.222932
DCTPP1	3532	-1.32323	0.313523	0.999487	0.221783
BRK1	6684	-5.97143	0.0280548	0.999487	0.221163
IFT22	6797	-1.68793	0.235233	0.999487	0.220971
C4orf46	7571	-0.772907	0.515167	0.999487	0.220416
ULBP2	7065	-0.766439	0.518643	0.999487	0.220043
ATF2	4301	-1.73978	0.22688	0.999487	0.219653
PCNX3	5747	-0.867322	0.46814	0.999487	0.219379
EMILIN1	6761	-0.619515	0.594276	0.999487	0.219197
GK5	5963	-1.21047	0.34343	0.999487	0.21896
PLEKHM1	7568	-0.779748	0.511229	0.999487	0.218879
MKL1	6130	-5.90489	0.0286942	0.999487	0.218727
COMMD10	4177	-5.4022	0.0339235	0.999487	0.218442
FEZ2	7208	-1.56894	0.257133	0.999487	0.218267
FILIP1	6105	-1.2457	0.335406	0.999487	0.218154
FEM1B	4631	-4.41488	0.0485319	0.999487	0.218054
RSU1	3337	-4.02174	0.0579431	0.999487	0.217624
PAN2	6020	-1.60336	0.250938	0.999487	0.217425
RPL31	3583	-3.14235	0.0917226	0.999487	0.217055
BVES	7529	-1.78463	0.220054	0.999487	0.216842
SLC35E3	7743	-2.29698	0.153438	0.999487	0.216559
PAEP	7499	-1.73219	0.22831	0.999487	0.216245
TNNT3	7789	-2.73036	0.116756	0.999487	0.215617
NET1	7596	-0.492019	0.669489	0.999487	0.215317
HIST2H2AB	4527	-3.54133	0.0732443	0.999487	0.215291
MAP3K1	4656	-2.80668	0.111223	0.999487	0.214507
ADRA2C	6492	-1.85216	0.209109	0.999487	0.214431
HIST1H1B	1716	-1.05384	0.393658	0.999487	0.212245
WNK3	5232	-3.76989	0.0652029	0.999487	0.212056
PTDSS2	4934	-1.15545	0.360589	0.999487	0.211076
LIN28B	7292	-1.28049	0.324929	0.999487	0.21086
TRIM65	5684	-1.53754	0.263771	0.999487	0.210444
NUF2	4300	-1.04845	0.395971	0.999487	0.210315
ANKRD11	5432	-1.33604	0.309851	0.999487	0.210169
THSD7A	7749	-0.931995	0.440273	0.999487	0.209859
CLASRP	4946	-3.82636	0.0637727	0.999487	0.209545
HASPIN	7024	-1.38569	0.297448	0.999487	0.209458
PET100	7386	-0.962357	0.428173	0.999487	0.209024
TTC14	6152	-1.28936	0.322443	0.999487	0.208826
IFT20	6957	-2.68784	0.119633	0.999487	0.208718
GCFC2	5857	-0.815026	0.492775	0.999487	0.208475
ZNF711	7288	-1.21933	0.341555	0.999487	0.207945
CRTC2	7077	-4.65903	0.0442761	0.999487	0.207741
PDSS2	7528	-1.62211	0.247072	0.999487	0.207733
FAM241A	5892	-1.92831	0.198043	0.999487	0.207707
SOBP	7378	-0.811254	0.494799	0.999487	0.207647
RXRB	4491	-17.024	0.00341213	0.999487	0.207231
TPGS1	5395	-1.68676	0.235495	0.999487	0.207174
USP46	7397	-2.24281	0.159106	0.999487	0.206853
FANCF	6521	-1.46322	0.27917	0.999487	0.206237
CCNH	4460	-4.66798	0.0440666	0.999487	0.206089
UBE2V1	2930	-3.43821	0.0773187	0.999487	0.206
LIN52	7189	-4.84039	0.0415852	0.999487	0.205962
KBTBD4	6490	-4.52405	0.0469812	0.999487	0.205705
ABLIM2	6986	-1.01853	0.407245	0.999487	0.205371
MBLAC1	5313	-5.14196	0.0368167	0.999487	0.204777
FBXL19	7223	-1.7574	0.224407	0.999487	0.204749
UTP14C	3432	-0.61869	0.594813	0.999487	0.204713
CETN3	5476	-1.36329	0.303309	0.999487	0.204591
ASNSD1	7732	-0.861532	0.471396	0.999487	0.204434
CENPE	5813	-1.43229	0.286055	0.999487	0.204266
RPP25L	5382	-2.01975	0.185612	0.999487	0.20421
MEA1	6440	-1.14061	0.365277	0.999487	0.203592
ATF7IP2	6651	-0.80853	0.496133	0.999487	0.203155
MYADM	6539	-1.86286	0.207337	0.999487	0.203074
TBC1D22B	5838	-2.29486	0.153615	0.999487	0.202613
TMEM19	7770	-0.990695	0.417369	0.999487	0.202604
PHF12	7297	-0.905361	0.450945	0.999487	0.202468
COL1A1	4559	-1.19142	0.349641	0.999487	0.202117
BUB1	7707	-0.630209	0.588829	0.999487	0.201681
SPPL2B	5694	-1.40411	0.293095	0.999487	0.201117
CENPM	7234	-0.836875	0.482107	0.999487	0.200737
TMEM120B	5596	-2.16305	0.167712	0.999487	0.200335
PPL	7512	-0.477029	0.678536	0.999487	0.199481
PFKFB3	4608	-2.56284	0.129031	0.999487	0.199412
GPATCH11	7514	-1.23984	0.33673	0.999487	0.19931
GLRX2	7043	-1.01396	0.409197	0.999487	0.199088
SPC24	3788	-0.852718	0.474715	0.999487	0.199044
DACH1	4834	-0.815001	0.492822	0.999487	0.198912
MSI1	2841	-1.66695	0.239122	0.999487	0.198782
TH	508	-0.683361	0.559569	0.999487	0.198548
PGAP2	7414	-1.68338	0.236099	0.999487	0.197995
ORC1	6051	-1.37258	0.300645	0.999487	0.197504
SMCO4	7093	-22.2849	0.00188642	0.999487	0.197486
AHI1	7392	-1.61197	0.249328	0.999487	0.197082
LRP4	7454	-0.769459	0.517209	0.999487	0.196975
DMAC2	7338	-1.37212	0.300909	0.999487	0.196806
IPO8	4231	-1.71096	0.231932	0.999487	0.19668
SSTR5	6985	-2.52336	0.132832	0.999487	0.19627
CSRP2	2163	-0.71371	0.543949	0.999487	0.196098
TK1	3614	-0.853087	0.474495	0.999487	0.195867
RBBP8	7080	-0.563147	0.626594	0.999487	0.195574
CCNY	4984	-1.27306	0.326523	0.999487	0.19554
RIC8B	6002	-3.3423	0.0818499	0.999487	0.195391
TMEM39B	7771	-1.15026	0.362403	0.999487	0.194846
C9orf16	6151	-1.48033	0.275785	0.999487	0.194732
LARP1B	5088	-0.900528	0.453089	0.999487	0.194574
GNPTAB	7082	-3.05714	0.0967709	0.999487	0.194095
FAM160B2	6499	-3.5568	0.0725255	0.999487	0.194022
DERL1	6545	-1.56708	0.257651	0.999487	0.193804
URM1	7287	-1.69583	0.234386	0.999487	0.193477
DENR	4099	-4.12164	0.0553479	0.999487	0.193152
AMER1	7050	-0.83979	0.480619	0.999487	0.19313
ATP8B2	6455	-3.90986	0.0609994	0.999487	0.193088
FBXL3	7006	-2.46399	0.137573	0.999487	0.192999
HMMR	4583	-0.607824	0.599794	0.999487	0.191819
ZBED3	5425	-0.721587	0.539657	0.999487	0.191515
ZNF423	5359	-1.21042	0.343516	0.999487	0.191363
ZNF513	6775	-0.987191	0.419007	0.999487	0.191283
STK3	2947	-0.893783	0.455942	0.999487	0.190654
TPST1	7680	-1.33886	0.309278	0.999487	0.190101
LCHN	7746	-0.895171	0.455246	0.999487	0.18988
MRPL16	5192	-2.06991	0.178348	0.999487	0.189779
UMAD1	4725	-6.16198	0.0260972	0.999487	0.189665
KIF23	1086	-5.13864	0.0368638	0.999487	0.189556
LMO4	7095	-0.811676	0.494488	0.999487	0.189024
UBE2I	7048	-2.16617	0.167407	0.999487	0.188568
ST5	6898	-3.28599	0.0848094	0.999487	0.188487
DBNDD1	7731	-0.795538	0.50323	0.999487	0.188383
TBX2	6324	-1.08028	0.384459	0.999487	0.18829
NSG2	5342	-2.26296	0.156677	0.999487	0.187972
FAM84A	7231	-0.992278	0.416449	0.999487	0.187653
PALM2	6111	-6.69204	0.0221553	0.999487	0.18746
CASP6	6594	-0.756009	0.523476	0.999487	0.18743
HYPK	4319	-1.3718	0.301139	0.999487	0.187207
ZBTB14	7688	-2.32154	0.151383	0.999487	0.187154
CCDC106	7638	-1.60418	0.250804	0.999487	0.186987
RAPGEF1	5635	-2.88775	0.106584	0.999487	0.186759
NSMCE4A	5850	-1.26082	0.330761	0.999487	0.186417
GALNT13	6011	-2.49983	0.134332	0.999487	0.185837
NME2P1	1765	-0.931613	0.440409	0.999487	0.185575
C21orf59	7642	-2.22375	0.160641	0.999487	0.18554
PLEKHO2	6980	-0.845338	0.478066	0.999487	0.185445
PGD	4803	-1.25269	0.333295	0.999487	0.185395
KIAA1109	6316	-1.23397	0.338054	0.999487	0.185032
MAP3K4	4396	-1.29212	0.321806	0.999487	0.185
TBPL1	4727	-3.75487	0.0656743	0.999487	0.184845
HAUS8	3226	-0.806102	0.49747	0.999487	0.184565
WDR62	4786	-0.682315	0.560202	0.999487	0.184228
PKMYT1	6698	-0.755971	0.523523	0.999487	0.183942
RACGAP1	2109	-2.00488	0.187221	0.999487	0.183859
SETD6	7761	-1.10199	0.376363	0.999487	0.183819
KAT6A	6417	-1.20388	0.345412	0.999487	0.183325
BRD1	4882	-3.88675	0.0615843	0.999487	0.183312
CNOT6	5599	-8.08622	0.0144218	0.999487	0.182264
ZNF219	3782	-1.40037	0.294031	0.999487	0.182232
CACFD1	6518	-3.22544	0.0874259	0.999487	0.181872
DHX33	3014	-1.44861	0.282083	0.999487	0.181806
RC3H2	6690	-1.02627	0.404698	0.999487	0.181776
PLIN2	5618	-0.604077	0.602225	0.999487	0.181762
C11orf74	6984	-1.2791	0.325327	0.999487	0.181739
PTOV1	7158	-0.727184	0.537175	0.999487	0.181647
CHEK1	7696	-0.698311	0.551286	0.999487	0.181491
JAKMIP2	5812	-0.576193	0.618363	0.999487	0.181285
SNX25	5563	-4.2222	0.0526087	0.999487	0.181273
CUTC	7337	-2.06702	0.17894	0.999487	0.180928
FNTB	6488	-1.76585	0.223072	0.999487	0.180884
EIF4H	3823	-5.10624	0.0374561	0.999487	0.180839
HMGCS1	1055	-0.950026	0.433347	0.999487	0.180828
SP1	5254	-1.15728	0.359869	0.999487	0.180719
MAPRE1	1696	-5.53828	0.0323974	0.999487	0.180711
SLC35E1	6503	-2.08855	0.176387	0.999487	0.180303
SYT14	7613	-1.85445	0.208625	0.999487	0.180235
HMCES	6902	-1.53608	0.264194	0.999487	0.180149
ARHGEF17	3229	-0.965275	0.426853	0.999487	0.17982
HMGB3	3448	-2.13539	0.171088	0.999487	0.179572
DNMBP	4016	-1.01155	0.410176	0.999487	0.179493
ATAD5	4076	-0.825424	0.487191	0.999487	0.17943
MAP3K9	6890	-1.07187	0.387856	0.999487	0.179333
UHRF2	6074	-1.02085	0.40642	0.999487	0.178409
GUCY1B3	3572	-1.19698	0.348041	0.999487	0.178405
TUBGCP6	5075	-1.30353	0.31875	0.999487	0.177767
MAP3K3	6120	-1.48527	0.274788	0.999487	0.1776
CEP170B	4050	-0.943137	0.436116	0.999487	0.177477
CEP290	5251	-3.6935	0.0678277	0.999487	0.177244
AVEN	4058	-3.62613	0.0701951	0.999487	0.177096
DDX3Y	597	-0.793057	0.504277	0.999487	0.176895
ZFYVE21	6454	-0.586497	0.61227	0.999487	0.176894
LURAP1L	7794	-0.797991	0.501945	0.999487	0.176582
PITPNM3	5551	-0.867297	0.468187	0.999487	0.176546
AMD1	7740	-0.54847	0.635433	0.999487	0.175989
ZNHIT1	6753	-1.21346	0.342864	0.999487	0.175859
OGFOD3	4130	-1.5243	0.266495	0.999487	0.175781
BCL10	5985	-2.53861	0.131299	0.999487	0.175483
SRD5A3	6403	-0.412162	0.716677	0.999487	0.175222
NASP	438	-0.631584	0.588345	0.999487	0.174818
MDK	5237	-2.57364	0.12809	0.999487	0.174806
POLA2	5930	-0.679837	0.561865	0.999487	0.174784
CMPK2	7097	-6.04142	0.0271665	0.999487	0.174668
TDP2	4376	-1.57474	0.256022	0.999487	0.174188
MARVELD1	7570	-1.14896	0.362909	0.999487	0.17415
CUL7	3040	-3.59255	0.0712588	0.999487	0.173988
ERCC6L	2667	-1.28766	0.322832	0.999487	0.173911
PASK	6612	-0.507528	0.660651	0.999487	0.173857
MBTPS1	6078	-1.94135	0.196168	0.999487	0.17375
UGGT2	3773	-1.10183	0.37641	0.999487	0.173684
TTI1	3390	-3.65615	0.0692363	0.999487	0.172972
HAUS2	7532	-0.913236	0.447182	0.999487	0.17254
TXN	3095	-1.90416	0.201185	0.999487	0.172537
VPS13B	6269	-1.01604	0.408312	0.999487	0.172519
CDH7	6653	-0.683736	0.559226	0.999487	0.172462
DSC1	7224	-0.4287	0.706627	0.999487	0.172413
PKIA	5783	-1.18211	0.352888	0.999487	0.172309
HCN4	7108	-1.52012	0.267416	0.999487	0.171999
KIF16B	5308	-0.997925	0.414342	0.999487	0.171883
CEP76	6378	-0.845439	0.477972	0.999487	0.171803
ASAP2	5906	-1.03409	0.401244	0.999487	0.171505
SLC39A1	5917	-0.617241	0.595513	0.999487	0.171371
APBA1	6801	-2.67644	0.120312	0.999487	0.171298
BRIP1	3708	-0.962459	0.428085	0.999487	0.170716
GRN	7182	-7.48572	0.0172512	0.999487	0.170245
ATG4B	5893	-2.85976	0.108247	0.999487	0.170233
SREK1	3959	-0.855351	0.473685	0.999487	0.169981
HIST1H3A	4398	-2.49943	0.134502	0.999487	0.169943
RRM2	2705	-0.701219	0.54991	0.999487	0.169767
NVL	3891	-0.822872	0.488537	0.999487	0.169566
KIF13A	3430	-1.40348	0.293512	0.999487	0.169454
CEP83	6158	-1.10818	0.374452	0.999487	0.169084
GPATCH1	5744	-1.05044	0.395174	0.999487	0.168991
CENPF	179	-0.629254	0.589424	0.999487	0.168944
SYAP1	2697	-3.94548	0.0597771	0.999487	0.168762
TRIOBP	2329	-2.64548	0.122896	0.999487	0.168676
WDCP	6526	-1.69662	0.234175	0.999487	0.168657
RILPL1	1596	-1.01437	0.408941	0.999487	0.168618
MYL6	1520	-2.13265	0.171301	0.999487	0.168546
MTPN	4098	-1.43529	0.285022	0.999487	0.168255
CYP7B1	6038	-1.46219	0.279428	0.999487	0.168114
SMURF1	6394	-0.992511	0.416402	0.999487	0.167793
CDCA2	4555	-0.69598	0.55244	0.999487	0.167544
NBEAL2	5938	-3.74423	0.0660682	0.999487	0.167299
TMEM159	7377	-6.86613	0.0211045	0.999487	0.167288
HID1	7510	-1.37232	0.300774	0.999487	0.167062
MYNN	6414	-2.26027	0.157016	0.999487	0.167032
PPP1CA	1400	-1.71777	0.230749	0.999487	0.166908
RPS17	3754	-2.65729	0.121919	0.999487	0.166742
GOLPH3L	4828	-2.96652	0.101611	0.999487	0.166619
ZNF574	6442	-0.985606	0.419704	0.999487	0.166554
CEP89	7739	-1.28089	0.324835	0.999487	0.166474
DNAJB5	7037	-1.68025	0.236781	0.999487	0.166408
STRIP2	4167	-2.41525	0.142403	0.999487	0.166364
OTUD6B	4666	-2.43342	0.140106	0.999487	0.166295
MIEF2	7002	-0.438839	0.699777	0.999487	0.166154
FLI1	7322	-0.887238	0.458998	0.999487	0.16615
SNX15	5524	-2.39302	0.144791	0.999487	0.166134
ZNF496	3280	-0.96522	0.4269	0.999487	0.166055
CDYL	7068	-1.07538	0.386312	0.999487	0.16602
CENPH	4868	-1.71601	0.23104	0.999487	0.165649
ZWILCH	6163	-1.01825	0.407415	0.999487	0.165378
STK16	7462	-2.04874	0.181287	0.999487	0.165076
CYP11A1	7716	-1.41387	0.290713	0.999487	0.164773
ZCCHC11	6476	-1.47354	0.277197	0.999487	0.164505
SMIM26	5785	-13.9846	0.00538353	0.999487	0.164495
MED20	6953	-2.8501	0.108937	0.999487	0.164419
ANKRD45	6689	-0.782965	0.509492	0.999487	0.16422
FAM161A	7340	-0.751151	0.525781	0.999487	0.164029
MED28	6150	-8.81667	0.0124276	0.999487	0.164006
ABCB10	5544	-0.436396	0.701211	0.999487	0.163824
TRPC4AP	6988	-2.09515	0.175522	0.999487	0.163822
VN1R5	7600	-0.557012	0.63054	0.999487	0.163674
GSKIP	6341	-0.917186	0.445666	0.999487	0.163549
SNRNP35	6641	-4.74875	0.0428148	0.999487	0.163336
PPP2CA	1035	-2.04552	0.181814	0.999487	0.163066
SRRD	5541	-0.895202	0.455199	0.999487	0.163056
COG5	3978	-9.14307	0.0116961	0.999487	0.162673
ZNRF2	4182	-0.857721	0.472818	0.999487	0.162436
PHC1	4020	-0.778549	0.511823	0.999487	0.161951
BUB1B	2631	-0.810021	0.495643	0.999487	0.161204
CDKAL1	6365	-9.91218	0.0101648	0.999487	0.161113
PIMREG	4525	-0.468253	0.683884	0.999487	0.160747
TRIP4	3146	-4.73077	0.0430806	0.999487	0.160675
CHMP4A	3926	-2.73113	0.116585	0.999487	0.160463
MRPL41	5343	-3.92944	0.0604394	0.999487	0.16025
SNAP47	6860	-4.74269	0.0429034	0.999487	0.160232
ITPR2	101	-0.508024	0.660215	0.999487	0.160125
H1FX	2451	-0.817088	0.491608	0.999487	0.160082
PHOX2B	3736	-0.86101	0.471658	0.999487	0.159829
DDX58	5213	-1.45873	0.27997	0.999487	0.159711
IQGAP3	251	-1.93443	0.197494	0.999487	0.159613
DEPDC5	6063	-2.25398	0.157654	0.999487	0.15958
TGFB1I1	4757	-3.559	0.0723843	0.999487	0.159553
KIAA1586	6729	-1.74555	0.226078	0.999487	0.159519
CPSF3	1746	-1.61738	0.248041	0.999487	0.159387
SLC25A35	7780	-1.2237	0.340518	0.999487	0.159244
TMPRSS13	7449	-0.208167	0.853757	0.999487	0.159215
CEP350	2285	-1.15152	0.361669	0.999487	0.159114
FBRS	6725	-3.82759	0.0636389	0.999487	0.158829
SPPL3	7143	-1.51422	0.268565	0.999487	0.15871
ZNF581	6935	-1.38015	0.298761	0.999487	0.158703
PCDHGA9	6756	-3.87074	0.0622468	0.999487	0.15815
DCP2	5312	-3.24737	0.086362	0.999487	0.158133
INSR	7184	-2.75575	0.114856	0.999487	0.157613
BTBD1	6379	-1.95378	0.194418	0.999487	0.157288
DOC2A	6599	-2.24925	0.158375	0.999487	0.157066
ATF1	5492	-0.889814	0.457557	0.999487	0.157006
CEP57	6060	-0.663251	0.571235	0.999487	0.156839
PLCL2	5467	-0.977279	0.422497	0.999487	0.156826
MRI	7270	-1.14324	0.364251	0.999487	0.156823
CCM2	5032	-3.08509	0.09522	0.999487	0.156493
ZNF440	6972	-1.7827	0.220484	0.999487	0.156467
NUDT10	4294	-1.11607	0.372391	0.999487	0.156178
ZC3H6	6520	-0.733626	0.534274	0.999487	0.156061
TMEM51	5870	-1.1675	0.356516	0.999487	0.155941
EFHD1	4646	-3.43847	0.0772716	0.999487	0.155828
ACYP1	4835	-1.08766	0.381506	0.999487	0.1558
DTD2	4358	-1.6109	0.249498	0.999487	0.155613
ARHGAP39	4351	-1.71489	0.231294	0.999487	0.15561
AKR1C3	5422	-1.28933	0.32249	0.999487	0.155578
CYB5R4	3363	-1.08393	0.382846	0.999487	0.155454
CRBN	5014	-3.10653	0.0937301	0.999487	0.155191
TMPO	529	-2.20493	0.163045	0.999487	0.155149
KAT6B	5688	-0.790677	0.505291	0.999487	0.154897
PARVB	2797	-18.0922	0.00302751	0.999487	0.154512
RETREG2	3668	-0.738405	0.532067	0.999487	0.154184
KIF14	307	-2.29745	0.153391	0.999487	0.15417
NFU1	5832	-1.59232	0.253151	0.999487	0.154071
SHPRH	4615	-2.20379	0.163336	0.999487	0.153431
PDE3B	7465	-1.72201	0.229808	0.999487	0.153326
DNA2	5639	-1.71801	0.230613	0.999487	0.152903
SNAP23	3975	-0.588888	0.610748	0.999487	0.152778
ZNF280C	3992	-1.24176	0.336268	0.999487	0.152732
C16orf97	7634	-2.69272	0.11932	0.999487	0.152692
JADE1	7717	-0.362831	0.749738	0.999487	0.15245
DCAF5	5640	-0.740619	0.530694	0.999487	0.152388
E2F5	6847	-0.565195	0.625398	0.999487	0.15237
KIF20B	3686	-1.70197	0.23336	0.999487	0.152069
NOB1	5286	-1.75695	0.224496	0.999487	0.152068
CUL9	2729	-3.5122	0.0744779	0.999487	0.151758
NEPRO	4415	-2.19643	0.164224	0.999487	0.151736
NPTX2	7751	-8.0332	0.0148046	0.999487	0.151561
CRTC1	6928	-1.10609	0.375341	0.999487	0.151534
CACNA2D2	2035	-1.42588	0.28794	0.999487	0.15132
CYSTM1	7408	-2.55383	0.130035	0.999487	0.151315
LAMA5	6830	-5.81818	0.0293354	0.999487	0.151267
GNA12	5093	-0.608655	0.599456	0.999487	0.150896
UBXN6	4486	-6.87136	0.0210575	0.999487	0.150677
CDC26	6933	-0.871748	0.466084	0.999487	0.150434
BDP1	7466	-1.5296	0.265556	0.999487	0.150417
WDR25	7601	-1.33531	0.310108	0.999487	0.150398
CEP164	5643	-2.68051	0.11998	0.999487	0.150393
BTD	7191	-2.79645	0.111994	0.999487	0.150275
RADIL	5473	-0.462276	0.687208	0.999487	0.149992
MAB21L1	2068	-0.821073	0.489467	0.999487	0.149806
NOVA1	2755	-2.09784	0.175313	0.999487	0.149781
ANTXR2	5837	-0.953553	0.431893	0.999487	0.149716
DPP8	2852	-1.56569	0.25787	0.999487	0.149695
GAP43	1414	-4.69663	0.0435537	0.999487	0.149687
NOMO2	488	-1.20402	0.345235	0.999487	0.149633
TOMM20	6218	-3.31444	0.0831534	0.999487	0.149551
MIS18BP1	5810	-0.728816	0.536331	0.999487	0.149305
BRD8	2442	-1.03837	0.400043	0.999487	0.149035
TAF5	5610	-0.887504	0.458778	0.999487	0.148988
SIRT3	5348	-4.83119	0.0417152	0.999487	0.148884
CCDC12	5021	-10.5864	0.00888802	0.999487	0.148875
B4GALNT1	3287	-1.01392	0.409244	0.999487	0.148775
ACTBL2	1297	-3.28816	0.0845437	0.999487	0.148644
MLLT11	6665	-0.490954	0.669796	0.999487	0.148608
PRDM10	5960	-3.5175	0.07431	0.999487	0.148566
FBXL16	5164	-2.31221	0.152051	0.999487	0.148332
SLC39A8	7768	-0.6529	0.576827	0.999487	0.14797
CTNNB1	2392	-0.826509	0.48676	0.999487	0.147874
P3H4	3906	-1.81407	0.215534	0.999487	0.147851
WDFY3	2523	-1.22063	0.341295	0.999487	0.147685
LIN54	4500	-1.44218	0.283434	0.999487	0.147595
ATP5J	4683	-0.955702	0.430908	0.999487	0.147325
PRR11	5863	-0.669032	0.567731	0.999487	0.147237
NPRL2	6358	-2.3275	0.150732	0.999487	0.146784
PXYLP1	7631	-2.35942	0.148309	0.999487	0.146757
CHTF18	2853	-0.807455	0.496823	0.999487	0.146591
MAP1LC3B2	6359	-1.25503	0.332741	0.999487	0.14655
STAU2	2056	-1.31837	0.314923	0.999487	0.146451
TTC38	7112	-3.41795	0.078211	0.999487	0.146081
RNASEH2C	6969	-0.639883	0.583679	0.999487	0.146067
RFK	7619	-1.68121	0.236653	0.999487	0.146037
RAP2A	5159	-1.35091	0.305846	0.999487	0.146017
EXOSC3	3815	-1.39554	0.295219	0.999487	0.1459
DNMT3A	3573	-1.84676	0.210267	0.999487	0.145837
MRPL34	6300	-2.26312	0.15659	0.999487	0.145809
SLC2A8	6944	-1.07171	0.387903	0.999487	0.145718
SYTL4	6848	-0.40177	0.724027	0.999487	0.145513
HECTD3	4152	-2.15563	0.16872	0.999487	0.145436
NDUFA12	2907	-0.809901	0.49569	0.999487	0.145325
ZFAND1	3908	-1.78491	0.219925	0.999487	0.145282
ASNS	3590	-3.43173	0.0776582	0.999487	0.145153
DCX	2210	-1.78611	0.21979	0.999487	0.144879
MYSM1	6363	-0.954846	0.431344	0.999487	0.144857
RAP2B	6141	-0.796478	0.502746	0.999487	0.144807
SP3	6674	-0.992244	0.416496	0.999487	0.144757
POLL	5751	-1.47744	0.276392	0.999487	0.144469
KAT5	6203	-2.02228	0.185358	0.999487	0.144457
CTIF	4762	-1.9424	0.195861	0.999487	0.144425
ZNF827	6224	-2.35192	0.148818	0.999487	0.144284
ANKRD13D	6611	-1.34067	0.308758	0.999487	0.144219
RPL13	1975	-1.13206	0.368218	0.999487	0.14419
ARL6	1922	-0.786587	0.507264	0.999487	0.1441
APC2	5028	-2.80616	0.111312	0.999487	0.144056
NOL4L	3497	-3.72581	0.0667188	0.999487	0.14401
TCEA1	1249	-1.65237	0.241803	0.999487	0.143814
MCRS1	4187	-0.662508	0.571546	0.999487	0.143589
PI4KA	2838	-3.66054	0.0688821	0.999487	0.143575
H2AFZ	3367	-1.49269	0.273177	0.999487	0.143565
WDR76	4800	-0.407292	0.719757	0.999487	0.14329
RCOR3	3319	-1.25453	0.332869	0.999487	0.143057
GRK3	5211	-2.29488	0.153568	0.999487	0.142995
MPP5	4090	-1.11614	0.372303	0.999487	0.142888
BCL7C	4987	-0.805833	0.497727	0.999487	0.14259
NIN	4790	-1.07482	0.386487	0.999487	0.142573
CELF4	5464	-0.846665	0.477538	0.999487	0.142454
ELP4	5477	-2.68853	0.119492	0.999487	0.142392
CEP128	6536	-2.45944	0.137994	0.999487	0.142269
PLXNA1	2309	-1.531	0.265133	0.999487	0.142169
DKK3	5915	-0.960912	0.428916	0.999487	0.142168
VPS13A	7153	-1.08367	0.383022	0.999487	0.142114
KLHL8	7674	-0.556848	0.630627	0.999487	0.142014
GAS2L3	7319	-8.84586	0.012339	0.999487	0.141923
SPDL1	3739	-0.894601	0.455559	0.999487	0.141832
DHRS7	3473	-0.862913	0.470528	0.999487	0.141764
TSPAN9	7356	-1.03054	0.402932	0.999487	0.141607
URI1	3361	-3.02887	0.0982573	0.999487	0.141564
ZKSCAN2	7679	-2.11475	0.17344	0.999487	0.141547
SMG8	1652	-3.21334	0.0880745	0.999487	0.141536
HMGCR	7537	-1.43238	0.285966	0.999487	0.141349
PCDH8	5535	-1.56764	0.257431	0.999487	0.14112
HDAC3	4911	-0.944572	0.435481	0.999487	0.141023
EI24	7193	-7.2245	0.0187411	0.999487	0.140925
TMEM109	5756	-2.5472	0.130622	0.999487	0.140902
SNED1	7641	-0.591384	0.609495	0.999487	0.140734
TELO2	2808	-1.58919	0.253766	0.999487	0.14067
TFE3	3801	-1.72055	0.229981	0.999487	0.140459
DROSHA	5663	-1.30519	0.318264	0.999487	0.140429
PLEKHG4	3064	-1.32538	0.312785	0.999487	0.140258
MAPKAPK5	7513	-1.96391	0.192815	0.999487	0.140046
KIF4A	388	-1.02904	0.403883	0.999487	0.139968
HDAC4	3423	-1.44887	0.281955	0.999487	0.139908
TRIM13	7417	-0.961472	0.428553	0.999487	0.139899
TRMU	4597	-2.86919	0.107528	0.999487	0.139874
RPP38	3364	-1.64271	0.24357	0.999487	0.13979
BLM	3026	-2.09846	0.175143	0.999487	0.139706
FEM1C	6835	-2.06548	0.179229	0.999487	0.139689
LSM3	6578	-0.531478	0.645435	0.999487	0.139603
HIST1H1D	2181	-0.689487	0.555868	0.999487	0.139435
MAPK12	4921	-2.3619	0.148179	0.999487	0.139414
PMM1	6193	-3.1688	0.0904079	0.999487	0.139047
NUMB	3232	-2.3278	0.150685	0.999487	0.138946
THUMPD2	4966	-1.33149	0.310955	0.999487	0.13888
MVP	1898	-2.261	0.156845	0.999487	0.138755
HIKESHI	5412	-1.04562	0.396781	0.999487	0.138722
ING3	4357	-2.85852	0.108377	0.999487	0.138663
UBL5	6919	-0.801958	0.499951	0.999487	0.138289
KHNYN	7593	-1.05157	0.394576	0.999487	0.13789
ZNF787	7708	-3.10612	0.0938186	0.999487	0.137506
PPP2R1B	2249	-1.55724	0.259226	0.999487	0.137376
VKORC1L1	6209	-2.02675	0.184541	0.999487	0.13733
CMSS1	5704	-1.12506	0.370009	0.999487	0.137316
PTMS	4255	-5.98604	0.0278039	0.999487	0.137293
CTSC	4819	-1.27251	0.3267	0.999487	0.137266
NCK1	2461	-2.39538	0.144619	0.999487	0.137229
CCDC167	5497	-1.51122	0.269185	0.999487	0.137173
TMCC2	5317	-1.55539	0.259759	0.999487	0.137145
ELOB	3719	-3.58006	0.0718299	0.999487	0.137136
RAB23	5176	-2.89386	0.106046	0.999487	0.137132
EXOC6	3525	-2.59692	0.126174	0.999487	0.137052
PKD1	7694	-1.90839	0.20054	0.999487	0.13694
RAPGEF2	6147	-1.07907	0.385019	0.999487	0.136646
MBIP	4880	-0.93738	0.438472	0.999487	0.136592
TTK	3505	-0.592611	0.608922	0.999487	0.136501
NSD1	6511	-1.19969	0.346859	0.999487	0.136371
CREB5	6569	-0.803568	0.499021	0.999487	0.136166
PHKG2	4647	-10.8333	0.00871646	0.999487	0.136136
BRWD1	4120	-1.31002	0.317051	0.999487	0.135849
TNKS	4945	-7.01459	0.0202254	0.999487	0.135848
ATP11A	5080	-0.670115	0.567182	0.999487	0.135822
CNNM4	7179	-1.55515	0.259806	0.999487	0.135709
RBBP9	6221	-1.4418	0.283568	0.999487	0.135676
DLGAP5	1984	-0.713727	0.54386	0.999487	0.135631
CECR2	6293	-0.799668	0.501135	0.999487	0.135608
IQCB1	6954	-1.598	0.252094	0.999487	0.135571
ZNF688	7629	-0.534406	0.643356	0.999487	0.135273
PIBF1	1858	-1.37182	0.301092	0.999487	0.135271
FAM45BP	5220	-1.67834	0.237408	0.999487	0.135198
TCAF2	6136	-1.6013	0.251402	0.999487	0.135141
SHCBP1	4068	-1.15649	0.36018	0.999487	0.135092
AKR7A2	3379	-1.42123	0.289274	0.999487	0.135048
IGFBPL1	6757	-0.629936	0.589044	0.999487	0.134896
PTBP2	3698	-0.972429	0.42433	0.999487	0.134615
PLCD3	6938	-0.73768	0.53239	0.999487	0.134567
C16orf70	6406	-0.955372	0.431082	0.999487	0.134286
ARHGEF10	4315	-1.18547	0.351748	0.999487	0.13412
ARPC3	3920	-7.22182	0.0187882	0.999487	0.13405
C21orf2	4374	-1.52875	0.265691	0.999487	0.134044
TMA7	6001	-1.25596	0.332435	0.999487	0.133867
BCCIP	4292	-4.61321	0.0450797	0.999487	0.133716
WASF1	1977	-1.88073	0.204529	0.999487	0.133629
INO80B	6692	-2.22956	0.16033	0.999487	0.133616
SARNP	2615	-2.5889	0.126774	0.999487	0.133481
TRAPPC12	3581	-4.10997	0.0556607	0.999487	0.133426
RIPK2	5385	-4.06325	0.0569171	0.999487	0.13336
NEK4	7160	-0.463175	0.68672	0.999487	0.133348
CTNNA2	854	-1.2453	0.335581	0.999487	0.133285
PARP4	4428	-2.1468	0.169944	0.999487	0.132921
MINDY4	5669	-1.79268	0.21903	0.999487	0.13281
SMG6	4110	-1.42372	0.288618	0.999487	0.132801
TSEN15	4556	-1.04479	0.397213	0.999487	0.132776
ZWINT	5868	-0.462579	0.687031	0.999487	0.132736
PACSIN3	3880	-2.34212	0.149708	0.999487	0.132636
ACTR6	6787	-0.800214	0.500824	0.999487	0.132612
UEVLD	7737	-0.665992	0.56971	0.999487	0.13261
PCSK1N	3039	-3.70199	0.0673978	0.999487	0.13258
GABPB1	4841	-0.864798	0.469415	0.999487	0.132564
WDHD1	2095	-0.837132	0.481896	0.999487	0.132361
CYGB	5451	-2.56108	0.129242	0.999487	0.132162
DAPK3	5365	-3.38774	0.0796485	0.999487	0.132109
TBCA	4071	-1.22515	0.339996	0.999487	0.132077
ZNRF1	6718	-0.519399	0.653473	0.999487	0.131801
FKBPL	5282	-2.48644	0.135545	0.999487	0.131551
FMNL3	3307	-2.0051	0.187133	0.999487	0.13122
MINK1	2437	-0.990208	0.417496	0.999487	0.131138
HSCB	6616	-1.86727	0.206544	0.999487	0.130926
ADAM10	2824	-2.09166	0.176048	0.999487	0.130787
BRSK2	5937	-3.18901	0.0894946	0.999487	0.130676
RAB6B	3871	-2.58419	0.127166	0.999487	0.130369
CWF19L2	4848	-1.45558	0.280764	0.999487	0.130251
NRIP1	5306	-1.0884	0.380996	0.999487	0.130183
RPA3	5338	-2.00228	0.187578	0.999487	0.130103
ZER1	5173	-1.08734	0.381673	0.999487	0.129876
LTV1	4240	-2.24446	0.158929	0.999487	0.129736
HORMAD1	6470	-1.2685	0.32801	0.999487	0.129732
PIK3CA	4515	-2.95598	0.102126	0.999487	0.129719
KLHL29	7121	-0.832633	0.484044	0.999487	0.129678
NES	45	-0.659379	0.573351	0.999487	0.129539
ZMYND11	3819	-1.06008	0.391498	0.999487	0.12949
C5orf22	5007	-1.39122	0.29627	0.999487	0.129404
PAGR1	6743	-2.59173	0.126481	0.999487	0.129145
PRDM2	4865	-0.548869	0.635203	0.999487	0.129108
PBDC1	2364	-3.387	0.0796956	0.999487	0.128986
OBSL1	2401	-2.77165	0.11363	0.999487	0.128857
ANO8	5766	-3.12677	0.0925678	0.999487	0.128775
ALKBH2	5197	-1.54601	0.262022	0.999487	0.128737
TSPAN15	6531	-1.35001	0.306157	0.999487	0.128619
RP2	4831	-3.29104	0.0843757	0.999487	0.128413
TPM4	842	-0.774922	0.514198	0.999487	0.12826
GANC	5958	-1.4051	0.292717	0.999487	0.128254
ZDHHC3	7142	-1.19811	0.347426	0.999487	0.128136
EDEM1	7616	-0.826397	0.486808	0.999487	0.128027
C12orf73	7785	-1.29935	0.31981	0.999487	0.128007
SCRN2	3522	-5.67271	0.0312313	0.999487	0.127976
ECE2	7715	-0.772809	0.515255	0.999487	0.127783
CDS2	2923	-0.986819	0.419142	0.999487	0.12777
ISL2	6472	-3.59433	0.0711702	0.999487	0.127679
KIFC1	719	-0.49366	0.668648	0.999487	0.127222
PRKAR1B	3913	-1.83723	0.21201	0.999487	0.127132
PLD5	7592	-1.51365	0.268748	0.999487	0.1271
PLEKHA3	6235	-2.15119	0.169273	0.999487	0.127088
ZPR1	2796	-0.791651	0.504816	0.999487	0.126558
ARMT1	4765	-3.22278	0.0875145	0.999487	0.126522
KIAA1524	2489	-0.588561	0.611002	0.999487	0.126499
ZFYVE19	4359	-1.39323	0.295685	0.999487	0.126479
CDCA8	4598	-0.698136	0.551454	0.999487	0.126445
CBLL1	3989	-4.05287	0.0571811	0.999487	0.126421
RAPGEF6	5992	-0.693261	0.55343	0.999487	0.126342
RFC2	2380	-1.41912	0.289709	0.999487	0.126205
HIST1H1C	1502	-0.372831	0.743858	0.999487	0.126051
AMBRA1	2804	-0.655945	0.575164	0.999487	0.126038
IRF3	5528	-1.60586	0.250544	0.999487	0.126037
GALNT9	7236	-1.2831	0.324239	0.999487	0.125857
LIG1	1299	-1.19871	0.347296	0.999487	0.125795
MAP7D3	3187	-2.45103	0.138749	0.999487	0.125473
TLE2	4802	-0.914766	0.446656	0.999487	0.125308
VPS50	2142	-1.34295	0.308198	0.999487	0.125132
DNAJC21	4952	-1.08419	0.382799	0.999487	0.125108
SPRED3	7127	-0.530634	0.646255	0.999487	0.125084
SLC7A1	4939	-3.46998	0.076421	0.999487	0.125039
CDK5RAP2	4908	-0.894382	0.455776	0.999487	0.12502
IKZF4	6671	-0.722717	0.539248	0.999487	0.124889
CTDP1	3562	-2.12438	0.172081	0.999487	0.124745
NOL7	4298	-1.71954	0.230232	0.999487	0.124742
CDC34	4392	-1.11038	0.373934	0.999487	0.124715
JMY	3720	-0.747714	0.527342	0.999487	0.124359
YRDC	7782	-0.683691	0.559394	0.999487	0.124349
RABIF	6214	-0.840113	0.480399	0.999487	0.124334
COL6A2	6340	-1.15368	0.360975	0.999487	0.124308
UBE2H	5236	-1.4527	0.281355	0.999487	0.124156
ITGA8	3716	-1.40958	0.291767	0.999487	0.124096
HELLS	2016	-0.632742	0.587584	0.999487	0.123862
PPP1R2	4119	-1.32506	0.312872	0.999487	0.123846
UNKL	5973	-1.34346	0.308111	0.999487	0.123808
SCAF11	1033	-2.41245	0.142911	0.999487	0.123698
AP4E1	4605	-1.53971	0.263143	0.999487	0.123628
UVSSA	6023	-26.2785	0.0013015	0.999487	0.123439
DIS3L	4766	-0.922291	0.444117	0.999487	0.123422
RNF115	6352	-0.775181	0.513892	0.999487	0.123374
TRAPPC2L	7461	-0.993994	0.415629	0.999487	0.123239
RPS6KA1	3328	-0.602549	0.603118	0.999487	0.123195
KIF11	724	-0.627324	0.590463	0.999487	0.12303
PIAS3	7506	-1.64484	0.243257	0.999487	0.123015
CHST12	5581	-1.28509	0.323675	0.999487	0.122746
ANLN	688	-0.680223	0.561503	0.999487	0.122697
ZNF414	7225	-3.61318	0.0704967	0.999487	0.122574
MCRIP2	7628	-0.675775	0.564172	0.999487	0.122202
MBTD1	6234	-3.53477	0.0736327	0.999487	0.122019
GCC1	3976	-7.95437	0.0152686	0.999487	0.122016
PIGQ	6125	-1.15757	0.359741	0.999487	0.121963
CLSPN	5637	-0.417859	0.713269	0.999487	0.121947
IRS1	7747	-0.714781	0.54343	0.999487	0.121921
HYAL2	7726	-10.1669	0.00969715	0.999487	0.121831
POLE3	6400	-1.07637	0.385919	0.999487	0.121692
ADAM15	4385	-2.71591	0.117636	0.999487	0.121139
HIP1	2526	-0.79275	0.504371	0.999487	0.120984
BTF3L4	5216	-0.882953	0.461069	0.999487	0.120939
PPFIBP1	945	-2.24373	0.159018	0.999487	0.120867
FOSB	7350	-0.579146	0.616497	0.999487	0.120629
NFATC3	6138	-1.29195	0.321853	0.999487	0.120601
UNC13B	2700	-2.04862	0.181334	0.999487	0.120428
NCAM1	379	-1.89781	0.201954	0.999487	0.120315
ENTPD7	6571	-1.04262	0.398146	0.999487	0.120284
CREB1	3770	-0.889433	0.457861	0.999487	0.120282
SLC12A2	1180	-2.36983	0.147247	0.999487	0.12025
PDF	7519	-1.26935	0.327794	0.999487	0.120246
RASA1	2971	-2.10616	0.174375	0.999487	0.119977
MYO19	2279	-0.725883	0.537754	0.999487	0.119948
DYNC1I2	1830	-1.99576	0.188323	0.999487	0.119871
TTC28	1336	-1.39028	0.296437	0.999487	0.119811
ASPM	4274	-1.26528	0.329125	0.999487	0.119805
TSC1	2326	-3.06913	0.096103	0.999487	0.119756
AAR2	3586	-1.57667	0.255765	0.999487	0.119695
KLF2	6706	-0.468877	0.683503	0.999487	0.119597
SOS2	3447	-1.95704	0.193683	0.999487	0.119498
ACAD11	6882	-0.451869	0.692669	0.999487	0.119237
CRYZL1	3470	-2.44463	0.139325	0.999487	0.118913
CHAF1A	2997	-0.652211	0.577517	0.999487	0.11872
SNTA1	6253	-0.810918	0.494975	0.999487	0.118717
GRK2	3672	-3.01339	0.098987	0.999487	0.118657
MGAT5	5983	-0.91493	0.44657	0.999487	0.118632
MARCKS	1289	-1.7685	0.222559	0.999487	0.118461
SLC8A1	4361	-1.08859	0.380949	0.999487	0.118445
RPL37	6434	-0.690035	0.555476	0.999487	0.118347
RASA4	5122	-2.97812	0.100726	0.999487	0.118325
LLGL1	1770	-1.15547	0.360542	0.999487	0.118287
SRRM3	6102	-0.667201	0.568708	0.999487	0.118212
EED	3066	-1.65004	0.242182	0.999487	0.118019
VPS36	2289	-7.3352	0.0179755	0.999487	0.117951
RAB39B	3439	-4.12356	0.0553009	0.999487	0.117891
QPCTL	6736	-3.58315	0.0715245	0.999487	0.117604
CLCN6	5793	-1.08653	0.381807	0.999487	0.117582
LAMTOR4	7748	-0.528541	0.647616	0.999487	0.11754
PXDN	3642	-2.11516	0.173353	0.999487	0.117195
NEDD4	5494	-0.748862	0.526726	0.999487	0.11717
FBXO45	5419	-0.856219	0.473208	0.999487	0.117097
RNF121	4823	-0.649461	0.578852	0.999487	0.117061
ECT2	4192	-1.32179	0.313868	0.999487	0.116887
PITPNB	1098	-4.32348	0.0502708	0.999487	0.116737
BARGIN	4477	-0.991918	0.416717	0.999487	0.116583
KATNAL1	2029	-2.414	0.142654	0.999487	0.116538
STX12	4065	-1.2981	0.320152	0.999487	0.116479
MED12	1711	-2.00939	0.186755	0.999487	0.116464
DENND5A	7012	-0.554594	0.632045	0.999487	0.116456
RCBTB1	6978	-1.54705	0.261723	0.999487	0.116435
ERI3	6333	-4.94245	0.040314	0.999487	0.116429
ZNF420	5351	-0.931215	0.440624	0.999487	0.116375
FAM118B	6302	-9.21805	0.0114792	0.999487	0.116351
ZBTB38	7586	-1.93727	0.197053	0.999487	0.116306
KPNA2	1841	-1.12943	0.368804	0.999487	0.116178
DENND5B	5612	-2.41566	0.142315	0.999487	0.116049
MYL12B	2768	-1.76228	0.223796	0.999487	0.116044
IFT81	4891	-1.27039	0.327533	0.999487	0.116012
SLC25A24	1105	-3.4607	0.0766719	0.999487	0.115831
UBE2B	5641	-1.6009	0.251497	0.999487	0.115765
ZGPAT	4012	-1.30991	0.317098	0.999487	0.115681
FAM3B	7765	-0.447537	0.694999	0.999487	0.115635
CLP1	6357	-1.20022	0.346642	0.999487	0.115589
DNAJB14	3744	-2.37666	0.146581	0.999487	0.115402
BICD1	4859	-9.1012	0.0117431	0.999487	0.115319
NDUFS7	3768	-1.44907	0.281787	0.999487	0.11516
PAAF1	3528	-5.13192	0.0369109	0.999487	0.115134
MCF2L2	7281	-0.582152	0.614958	0.999487	0.115115
ERCC5	3377	-3.55852	0.0724314	0.999487	0.115042
RNF181	6031	-1.34461	0.307477	0.999487	0.114998
TACC3	1904	-0.434198	0.702768	0.999487	0.114965
DR1	5527	-1.56193	0.258421	0.999487	0.114907
SORBS3	6779	-1.02349	0.405388	0.999487	0.11486
FBXL20	3599	-2.14508	0.170118	0.999487	0.11484
AP5M1	7700	-0.713179	0.544513	0.999487	0.114798
C17orf75	3061	-8.78109	0.0126371	0.999487	0.114712
CENPU	5884	-0.335073	0.768082	0.999487	0.114708
GGA2	3723	-1.43673	0.284769	0.999487	0.114698
AP4B1	7210	-2.34129	0.149755	0.999487	0.114601
RGS3	4248	-2.86378	0.107864	0.999487	0.114569
CNOT8	6281	-1.85246	0.209021	0.999487	0.114562
USP13	4710	-0.796566	0.502659	0.999487	0.114535
RHOC	3051	-3.74585	0.0659344	0.999487	0.11452
SIRT1	1808	-0.782797	0.509539	0.999487	0.114476
PATZ1	4211	-0.895125	0.455293	0.999487	0.114461
ITPKC	7061	-0.706622	0.547433	0.999487	0.114312
ADAM17	6600	-1.18848	0.350652	0.999487	0.114267
GRPEL2	5730	-1.1204	0.371359	0.999487	0.114214
GTPBP8	7306	-0.787415	0.506908	0.999487	0.114191
RPS6	1949	-7.31547	0.0181453	0.999487	0.114182
H3F3A	4397	-1.61296	0.249153	0.999487	0.114044
KPNA3	2879	-2.87176	0.1074	0.999487	0.114013
SLC47A1	6491	-2.56647	0.128813	0.999487	0.113996
FNIP2	6372	-1.33633	0.309718	0.999487	0.113856
DOCK9	933	-1.05004	0.395492	0.999487	0.113731
MAP4K3	3673	-1.06722	0.389117	0.999487	0.113628
SECISBP2	6477	-0.659736	0.573052	0.999487	0.113587
TRAPPC3	3702	-5.8777	0.0288298	0.999487	0.113549
TPM1	720	-1.40678	0.292325	0.999487	0.113321
AP1S2	7021	-0.296083	0.793885	0.999487	0.113274
DUS2	6110	-0.519012	0.65369	0.999487	0.113259
CDK19	6974	-1.62801	0.246262	0.999487	0.113232
PSMD14	2863	-1.40442	0.292885	0.999487	0.113224
SUPT4H1	6859	-1.02919	0.403695	0.999487	0.11322
ARL10	4033	-0.380032	0.738829	0.999487	0.113042
DHX57	1231	-2.30497	0.152937	0.999487	0.113021
CEP41	4271	-2.80516	0.111406	0.999487	0.112977
TTC31	6067	-0.663509	0.570926	0.999487	0.112852
DCAF11	6208	-0.944746	0.435354	0.999487	0.112803
BAG1	3750	-1.52804	0.265818	0.999487	0.112755
APOBEC3D	6315	-0.721159	0.539995	0.999487	0.112596
RMI2	6404	-0.541095	0.639699	0.999487	0.11253
EBF1	3807	-0.807355	0.49687	0.999487	0.112348
CEPT1	7790	-0.843865	0.478835	0.999487	0.112092
TAF4	6084	-1.36912	0.301867	0.999487	0.112089
MEN1	3722	-1.95397	0.19433	0.999487	0.112085
REXO4	4898	-0.497408	0.666157	0.999487	0.112068
CTDSPL	5265	-0.960625	0.429003	0.999487	0.112063
ARL2BP	6431	-0.464641	0.685793	0.999487	0.112028
PGGT1B	2944	-3.72029	0.0668941	0.999487	0.111982
SLC18A2	6422	-1.04483	0.397165	0.999487	0.111747
MFSD5	6719	-0.989879	0.417716	0.999487	0.111738
OS9	3267	-1.27185	0.327087	0.999487	0.111735
DHODH	3653	-2.82387	0.11016	0.999487	0.111732
GNL3	2238	-3.82138	0.064031	0.999487	0.111701
FRYL	541	-2.06452	0.179406	0.999487	0.111687
RPL4	1107	-0.780682	0.510494	0.999487	0.111663
SS18L2	6963	-3.21526	0.0879029	0.999487	0.111643
RAD54L2	4664	-1.40722	0.292278	0.999487	0.111537
HDHD2	5522	-3.04191	0.097616	0.999487	0.111435
NME7	3670	-3.88261	0.0618731	0.999487	0.11137
HDGF	470	-3.39068	0.0794335	0.999487	0.111261
TCEAL3	4623	-0.268755	0.811745	0.999487	0.111242
DAG1	4127	-0.748306	0.527078	0.999487	0.11123
NOM1	2653	-0.960346	0.429177	0.999487	0.111193
SS18L1	6809	-1.08773	0.381458	0.999487	0.11107
PIGBOS1	7171	-0.405133	0.721539	0.999487	0.110983
GLCE	3243	-1.21308	0.342958	0.999487	0.110911
KIF20A	3490	-0.862972	0.470398	0.999487	0.110743
AP4M1	6529	-2.13232	0.171348	0.999487	0.110654
IDI1	5651	-1.3506	0.305974	0.999487	0.110567
STMN4	7113	-0.834909	0.482956	0.999487	0.110502
CCDC138	5843	-0.731261	0.53542	0.999487	0.110405
SNX16	5940	-1.20597	0.344674	0.999487	0.110331
GON4L	2456	-0.463702	0.686317	0.999487	0.110305
CHUK	3223	-1.7825	0.220531	0.999487	0.110276
RFX5	1167	-1.03866	0.399736	0.999487	0.110038
CNTROB	4842	-0.841717	0.479792	0.999487	0.110035
C6orf89	7783	-1.58668	0.254228	0.999487	0.109999
NUDT6	6659	-0.996249	0.414942	0.999487	0.109931
NDNF	7130	-1.43913	0.284038	0.999487	0.109907
REEP3	6312	-1.43441	0.285311	0.999487	0.109903
CC2D2A	6917	-0.856486	0.473161	0.999487	0.109874
MTHFD2	3523	-1.41387	0.29076	0.999487	0.109766
CHRM1	7428	-0.761899	0.520573	0.999487	0.109738
GOLPH3	2984	-2.31066	0.152509	0.999487	0.109672
ZBED1	5429	-0.903134	0.45189	0.999487	0.109661
HMGN5	2042	-2.65442	0.122224	0.999487	0.109639
RPH3A	7494	-0.489004	0.670894	0.999487	0.109574
RP9	5711	-0.751529	0.525566	0.999487	0.109396
DDX39B	1129	-9.46295	0.0108474	0.999487	0.109208
CEP152	7211	-0.550648	0.634037	0.999487	0.109203
HSF1	5205	-1.57445	0.256197	0.999487	0.109165
SEC11A	6441	-0.724182	0.538654	0.999487	0.109133
VPS51	1768	-4.54532	0.0465475	0.999487	0.109101
PLD2	7431	-0.573992	0.619595	0.999487	0.109055
KIF15	2811	-0.573109	0.620293	0.999487	0.10904
PPP1R18	1081	-0.717848	0.541597	0.999487	0.10901
PMS1	4791	-1.13812	0.366141	0.999487	0.108986
POLR2E	3193	-6.08989	0.0269119	0.999487	0.108803
MIS18A	7106	-0.751734	0.525432	0.999487	0.108792
IGBP1	4784	-1.43003	0.286978	0.999487	0.108784
ASS1	1339	-1.7118	0.23172	0.999487	0.108726
DENND4A	7214	-3.74556	0.0659815	0.999487	0.108725
SPECC1L	570	-1.08563	0.381943	0.999487	0.108678
DNAJC7	914	-1.01386	0.409333	0.999487	0.108644
C11orf98	5582	-0.760818	0.521057	0.999487	0.108509
TBC1D15	2677	-1.28265	0.324367	0.999487	0.108443
APBB1	5314	-1.22035	0.341467	0.999487	0.108177
JAM3	4333	-1.21897	0.341685	0.999487	0.108119
KAT8	4603	-1.50095	0.271456	0.999487	0.107982
KNTC1	2534	-0.918682	0.445095	0.999487	0.10788
CAMK1	3409	-2.81327	0.110922	0.999487	0.107865
RPL36A	5358	-1.13344	0.367676	0.999487	0.107808
HMG20B	6560	-3.63136	0.0700686	0.999487	0.107804
FGD6	7753	-2.11805	0.173008	0.999487	0.107686
SULT4A1	6540	-1.03106	0.402332	0.999487	0.107479
NDUFS8	4648	-0.796811	0.502437	0.999487	0.107446
ZNF280D	4909	-1.37189	0.301045	0.999487	0.107398
CDKN2A	6656	-0.852009	0.47514	0.999487	0.107345
PACRGL	7131	-1.3143	0.315561	0.999487	0.107336
MT-CYB	6593	-0.548109	0.635608	0.999487	0.107247
MRPL42	5487	-3.21065	0.0882554	0.999487	0.10718
JMJD1C	4824	-0.807996	0.496527	0.999487	0.106716
KIF2C	2123	-0.457206	0.690568	0.999487	0.106703
BAG4	4511	-0.978613	0.421948	0.999487	0.106481
PANX1	5153	-2.09301	0.175912	0.999487	0.106475
FAXC	6390	-0.480202	0.676729	0.999487	0.106311
GTF2IRD1	6683	-0.149071	0.892791	0.999487	0.106242
FANCD2	1445	-0.602072	0.603408	0.999487	0.106204
TRIR	3260	-1.71423	0.231464	0.999487	0.106036
TAF12	7177	-0.775171	0.513981	0.999487	0.105927
VIRMA	3789	-1.79266	0.219077	0.999487	0.105917
ELP5	6204	-0.852683	0.474762	0.999487	0.10589
EEF1B2	1531	-2.15349	0.169097	0.999487	0.105874
PKN1	1366	-8.91929	0.0122034	0.999487	0.105858
SUZ12	1950	-0.808763	0.496039	0.999487	0.105777
SLF2	7257	-1.15336	0.361106	0.999487	0.105518
HNRNPAB	2306	-4.54716	0.0465004	0.999487	0.105484
SCAI	4056	-3.42901	0.0777939	0.999487	0.105271
COG2	1137	-1.35723	0.304405	0.999487	0.105228
TMEM161B	6846	-0.371841	0.744532	0.999487	0.105204
CCDC91	3962	-2.05822	0.180176	0.999487	0.105086
RFX2	5667	-0.980305	0.421482	0.999487	0.104983
NSMCE1	6500	-1.36631	0.302548	0.999487	0.104959
SH3BGRL3	4607	-1.05767	0.392357	0.999487	0.104823
RPL6	1513	-0.592722	0.608794	0.999487	0.104818
PDZD4	6606	-0.631881	0.588088	0.999487	0.10481
TRUB1	1916	-1.03338	0.401474	0.999487	0.1048
GNG12	4856	-3.20617	0.0886364	0.999487	0.10475
HIST1H4A	1285	-1.60119	0.251449	0.999487	0.104749
SRBD1	4348	-1.16617	0.357134	0.999487	0.104639
NANP	6295	-1.05884	0.391903	0.999487	0.104614
HDAC6	3518	-2.51318	0.133453	0.999487	0.104613
DHFR	2860	-0.779293	0.511546	0.999487	0.104511
ATXN7L3B	5752	-0.672985	0.565694	0.999487	0.104447
DIXDC1	6519	-0.52495	0.650257	0.999487	0.104342
BCL3	7393	-0.824042	0.48792	0.999487	0.104291
SCAPER	4692	-0.65456	0.575912	0.999487	0.104134
TPM3	982	-0.684501	0.558673	0.999487	0.104117
DFFA	5628	-1.10614	0.375252	0.999487	0.104111
DNAJC9	1758	-0.64236	0.582146	0.999487	0.10387
FAM219A	5035	-1.35243	0.305503	0.999487	0.103865
KRT19	4895	-0.619503	0.594323	0.999487	0.103865
SMC6	1621	-0.582655	0.614584	0.999487	0.103512
ARL14EP	4655	-1.24763	0.334885	0.999487	0.103461
ZBTB37	6889	-0.639618	0.583861	0.999487	0.103439
FBXL12	5911	-1.02601	0.404786	0.999487	0.103196
GCDH	4816	-1.19168	0.349471	0.999487	0.103177
ST8SIA4	6728	-0.9228	0.44394	0.999487	0.103165
LMAN2L	4165	-1.6376	0.244392	0.999487	0.103163
UTP14A	1002	-1.29637	0.320676	0.999487	0.10316
GPAT4	5283	-0.61501	0.596606	0.999487	0.103159
ESF1	2471	-1.59124	0.253334	0.999487	0.103106
AAGAB	5271	-3.19968	0.0889418	0.999487	0.102999
JADE2	4788	-0.639617	0.583908	0.999487	0.102926
TADA2B	5129	-0.808449	0.49622	0.999487	0.102812
CCDC137	5566	-0.849497	0.476277	0.999487	0.102805
DIAPH3	4346	-0.36722	0.747307	0.999487	0.102757
SMARCB1	3957	-1.80156	0.217428	0.999487	0.10261
CLTB	2868	-4.97012	0.0397181	0.999487	0.102388
NEO1	7685	-0.73769	0.532342	0.999487	0.10238
GLIPR2	3747	-1.35375	0.304999	0.999487	0.10237
RCL1	2530	-0.995932	0.414989	0.999487	0.10227
TFAP2A	7218	-0.841986	0.479609	0.999487	0.102242
UBE2G1	4888	-1.47066	0.277846	0.999487	0.102137
SH3BP5	6975	-3.7948	0.0646954	0.999487	0.102073
FMC1	7194	-0.96145	0.4286	0.999487	0.102063
TARBP1	7530	-1.62359	0.246862	0.999487	0.102028
IQGAP1	69	-2.59664	0.126263	0.999487	0.102027
TCAF1	1091	-7.02621	0.0201368	0.999487	0.101984
URGCP	7235	-0.587796	0.611874	0.999487	0.101921
CCSMST1	6925	-0.466008	0.685108	0.999487	0.101886
SCYL3	4335	-2.04164	0.182667	0.999487	0.101771
CRABP1	1487	-3.03562	0.0979537	0.999487	0.101722
REEP6	6190	-0.827797	0.486325	0.999487	0.101689
SMTN	6104	-0.439178	0.699569	0.999487	0.101595
UBE2C	3611	-0.587891	0.611653	0.999487	0.101543
PRDM15	7437	-1.10369	0.376018	0.999487	0.101534
SMAD5	3192	-1.55317	0.26036	0.999487	0.101518
BBS9	6862	-0.309358	0.784788	0.999487	0.10148
IFRD1	6525	-0.293405	0.795738	0.999487	0.10147
MRPL52	6605	-0.559416	0.629162	0.999487	0.101359
ATG2A	5239	-4.05744	0.0570925	0.999487	0.101334
CLK3	7329	-0.896818	0.454518	0.999487	0.10132
GIT2	1887	-2.53882	0.131252	0.999487	0.101249
DHX40	4349	-1.09302	0.379353	0.999487	0.101228
OTUD5	4189	-0.80916	0.495865	0.999487	0.101165
PHF10	5514	-2.38148	0.146062	0.999487	0.101101
SAC3D1	6331	-1.07281	0.387328	0.999487	0.101055
SLX4IP	7025	-0.394499	0.729003	0.999487	0.101053
STK4	2102	-0.656692	0.574736	0.999487	0.101015
NCAPG	976	-1.43849	0.284394	0.999487	0.100901
FGFR1OP	4369	-0.942606	0.436203	0.999487	0.100883
RAB39A	3241	-1.50096	0.271409	0.999487	0.100875
VTI1A	3621	-0.88828	0.458236	0.999487	0.100795
ITPRIPL1	7788	-1.03509	0.401067	0.999487	0.100734
CRTAC1	4705	-1.11942	0.371661	0.999487	0.100671
DBN1	339	-1.50505	0.270479	0.999487	0.100663
UGCG	7548	-1.99811	0.187995	0.999487	0.100639
NUBP2	6533	-0.845117	0.478241	0.999487	0.100576
NOP53	4712	-2.24091	0.159287	0.999487	0.100543
MTF2	5803	-0.713567	0.544077	0.999487	0.100504
PPM1B	2920	-2.26958	0.155539	0.999487	0.100337
PMF1	5048	-0.771743	0.516042	0.999487	0.100213
SLC8A2	6248	-1.36074	0.303811	0.999487	0.100207
LRP6	6202	-0.532602	0.644804	0.999487	0.100141
CLOCK	4650	-0.884617	0.460494	0.999487	0.100083
FADS1	3817	-1.4741	0.27698	0.999487	0.100074
RABL6	1375	-1.97002	0.191872	0.999487	0.0999942
ZFX	7482	-1.05367	0.393835	0.999487	0.0999211
MAP7D1	2864	-0.687297	0.557126	0.999487	0.099883
LYSMD3	7085	-0.965908	0.426596	0.999487	0.0994562
BSDC1	5502	-2.71618	0.117547	0.999487	0.0994459
DBI	4822	-0.777364	0.512738	0.999487	0.0994025
CKAP2	2627	-0.401877	0.723854	0.999487	0.0993133
CLMP	6930	-0.55061	0.634084	0.999487	0.0992343
NDC80	2483	-0.579947	0.616152	0.999487	0.0992128
RSBN1	4049	-0.444715	0.696797	0.999487	0.0991982
HMGN3	5782	-2.12447	0.172034	0.999487	0.0991833
FAM160B1	4181	-0.722677	0.539343	0.999487	0.0991807
LRRC57	3654	-2.79686	0.111906	0.999487	0.0991063
INTS9	7042	-1.20997	0.343731	0.999487	0.0990231
ATR	1492	-1.86801	0.206369	0.999487	0.0990161
UBTD2	4105	-0.869749	0.467025	0.999487	0.0989983
TMEM132A	5844	-0.472523	0.681113	0.999487	0.0988886
SMC4	177	-0.62212	0.593078	0.999487	0.0988697
RPP14	7410	-3.28768	0.0846737	0.999487	0.0988673
SMAD9	2929	-3.2042	0.0887721	0.999487	0.0988645
FAM171A2	3332	-0.472788	0.680809	0.999487	0.0988278
BRSK1	5418	-2.0848	0.17681	0.999487	0.0986359
TFAP4	5240	-0.615958	0.596165	0.999487	0.0984716
OR8J1	7591	-1.40394	0.293221	0.999487	0.0983147
P3H3	3551	-1.03396	0.401291	0.999487	0.0982941
NECAB3	6828	-0.342758	0.763105	0.999487	0.0980902
ARHGAP26	3341	-1.47243	0.277495	0.999487	0.0979947
ADO	3595	-1.22875	0.339233	0.999487	0.0979828
MEIS1	3979	-1.80447	0.217005	0.999487	0.0979656
PBK	3612	-0.71323	0.544465	0.999487	0.0978371
PUM2	1570	-1.87149	0.20591	0.999487	0.0977628
HSPBP1	3433	-1.63698	0.244526	0.999487	0.0976905
ZKSCAN8	6048	-0.756841	0.522999	0.999487	0.0976374
TBC1D14	5381	-0.550698	0.63395	0.999487	0.0974346
PHF20	6895	-1.71012	0.232101	0.999487	0.0973714
ZFPM1	6277	-0.572775	0.620548	0.999487	0.0973662
E2F3	5378	-16.8732	0.0035422	0.999487	0.0972965
PRRT2	7376	-3.37942	0.080084	0.999487	0.0971413
RANGAP1	813	-5.29315	0.0350813	0.999487	0.0971247
MTUS1	6946	-0.868551	0.467708	0.999487	0.0970469
OSBPL2	4804	-2.96088	0.101911	0.999487	0.0969453
LSM4	5243	-3.24381	0.0865715	0.999487	0.0969073
FAU	5758	-0.723147	0.539162	0.999487	0.0969055
NYNRIN	6968	-0.445851	0.695893	0.999487	0.0967688
PHF1	6629	-0.625346	0.591368	0.999487	0.0967657
CEBPG	6473	-1.17563	0.354535	0.999487	0.0967436
FOXP4	7089	-0.573643	0.619899	0.999487	0.0966487
VPS37C	4967	-2.22217	0.160819	0.999487	0.0966071
AKAP12	21	-1.5132	0.268795	0.999487	0.0965424
DNAJC14	6176	-0.811226	0.494846	0.999487	0.096497
GATD1	5140	-0.952957	0.432198	0.999487	0.0964531
GDE1	6814	-0.970588	0.424885	0.999487	0.0964081
CARD19	5858	-0.740183	0.530996	0.999487	0.0963605
CUTA	4496	-1.63184	0.245386	0.999487	0.0962764
SH3GLB2	2079	-1.20954	0.343818	0.999487	0.0962645
SLC6A2	7697	-0.88583	0.459938	0.999487	0.0962537
TTC12	7703	-0.492442	0.66914	0.999487	0.096245
GRIP2	5682	-0.737834	0.532209	0.999487	0.0962031
DHCR24	5335	-2.09318	0.175824	0.999487	0.0961573
CHD7	1266	-0.688509	0.556477	0.999487	0.0961288
PIEZO1	6155	-1.46379	0.279036	0.999487	0.0961135
MED21	5697	-1.96191	0.193032	0.999487	0.0958789
UBE2E3	5147	-0.443544	0.69748	0.999487	0.0958506
PGBD5	6794	-0.545414	0.637295	0.999487	0.095801
NAAA	6543	-0.958994	0.429574	0.999487	0.0955733
XRN1	1704	-0.951614	0.432698	0.999487	0.0954349
REPIN1	4025	-1.90761	0.20071	0.999487	0.0952484
NDE1	1529	-0.719264	0.540627	0.999487	0.0952445
PNMA8A	5653	-0.68062	0.561233	0.999487	0.0951675
NUP188	474	-0.900527	0.453136	0.999487	0.0951519
FAM131B	7516	-3.6546	0.0693231	0.999487	0.0948716
PGBD4	7464	-0.293042	0.796007	0.999487	0.0948278
THOC6	2429	-0.634996	0.58646	0.999487	0.0947061
LZTS2	2802	-1.75303	0.225011	0.999487	0.0946565
MARCKSL1	2009	-0.641551	0.582579	0.999487	0.0946004
NAA25	1467	-3.02543	0.0984289	0.999487	0.0945846
LZTS1	2535	-1.01022	0.410393	0.999487	0.0945809
MED15	3591	-1.18806	0.35082	0.999487	0.094538
TRIM3	4954	-1.06839	0.388741	0.999487	0.0945359
CDC123	5114	-1.40648	0.292372	0.999487	0.0944937
GTSE1	3163	-0.395555	0.728097	0.999487	0.0942614
TROAP	7413	-1.56774	0.257383	0.999487	0.094213
LSM1	5629	-1.88166	0.204363	0.999487	0.0942126
HPF1	2917	-0.652756	0.576997	0.999487	0.0942085
IGF2BP3	5479	-0.268507	0.811911	0.999487	0.0942077
CKAP2L	5472	-0.348033	0.759636	0.999487	0.0941668
ANP32E	2893	-2.17898	0.165828	0.999487	0.0941227
SLC38A1	4283	-1.53972	0.263096	0.999487	0.0941194
NEK1	1150	-0.691001	0.554903	0.999487	0.0941106
DDX19A	681	-1.10642	0.375083	0.999487	0.0940657
C8orf33	5802	-1.76125	0.223979	0.999487	0.0938241
CXCL12	7308	-0.495707	0.667189	0.999487	0.0937609
ZNF462	1893	-0.972966	0.424159	0.999487	0.0932528
DDAH2	1848	-1.44686	0.282473	0.999487	0.0931558
SHPK	4430	-1.08901	0.380815	0.999487	0.0931404
BOD1	4032	-0.693952	0.553134	0.999487	0.093103
ITGB3	7406	-0.572886	0.620421	0.999487	0.0930518
CEP250	1270	-0.558673	0.62933	0.999487	0.0927564
KLHL20	6080	-0.65405	0.57631	0.999487	0.0927224
C3orf38	5208	-0.488464	0.671371	0.999487	0.0924444
CDAN1	6027	-1.27121	0.327309	0.999487	0.0924316
TYW5	5435	-1.67322	0.238053	0.999487	0.0924097
WDFY2	6792	-0.477229	0.678355	0.999487	0.0923536
PAXX	4730	-0.61626	0.595943	0.999487	0.0923434
ATXN10	1203	-1.9999	0.187827	0.999487	0.0923369
MRNIP	7639	-0.48584	0.672935	0.999487	0.0923244
SYNPO2	2264	-0.840982	0.480054	0.999487	0.0921478
INAFM1	7555	-0.846698	0.477491	0.999487	0.0921475
DESI2	6630	-0.512697	0.657195	0.999487	0.0921346
PRPF18	4429	-1.00078	0.413009	0.999487	0.0921044
TMCC3	6183	-0.431268	0.705079	0.999487	0.0920352
SSFA2	5357	-0.868248	0.467795	0.999487	0.0918875
MECR	4541	-16.6744	0.00375346	0.999487	0.0918645
ARPC4	2777	-1.70885	0.232279	0.999487	0.0918573
SLC35G2	6425	-3.3855	0.0797842	0.999487	0.091843
NRBP1	1829	-2.56686	0.128683	0.999487	0.0918429
IQCA1L	7412	-2.0558	0.180438	0.999487	0.0918142
BLOC1S5	5784	-0.833949	0.483527	0.999487	0.0917998
SLC39A3	7353	-2.83622	0.109692	0.999487	0.0917953
UTP18	1407	-1.10885	0.374405	0.999487	0.0917728
PLCB3	452	-2.66918	0.120864	0.999487	0.0917345
LCA5	7683	-0.340978	0.764194	0.999487	0.0917115
SAMD4B	4080	-1.50198	0.271239	0.999487	0.0916451
CLDND1	6501	-0.520823	0.652449	0.999487	0.0916338
METTL26	4272	-0.725703	0.537843	0.999487	0.0914011
KIAA1468	3030	-1.96401	0.192768	0.999487	0.0913488
CACTIN	5791	-1.09603	0.37831	0.999487	0.0910924
TCF4	5063	-2.57319	0.128219	0.999487	0.090917
TIAM1	1909	-0.820822	0.489678	0.999487	0.090883
CRYL1	5875	-1.05571	0.393102	0.999487	0.0908362
STX1B	6239	-0.605658	0.601376	0.999487	0.0907419
ROCK2	1143	-1.26607	0.328776	0.999487	0.0906516
PPP1R9A	5964	-0.801135	0.500293	0.999487	0.0906207
VPS72	4273	-1.84689	0.21022	0.999487	0.0905714
DIRC2	7335	-0.731542	0.535158	0.999487	0.0905689
NCAPD2	554	-0.871014	0.466393	0.999487	0.0905643
HAUS1	5090	-0.62478	0.591578	0.999487	0.0905355
TWF2	2122	-1.14008	0.365413	0.999487	0.0904983
MYO9A	4416	-0.931113	0.440712	0.999487	0.0903621
SLC16A2	5714	-0.441541	0.698224	0.999487	0.0902629
CIT	702	-2.87315	0.107353	0.999487	0.0902494
SEPT7	826	-1.59302	0.253023	0.999487	0.09017
LRP11	7209	-0.44334	0.697615	0.999487	0.0901137
CLIC1	2257	-3.38381	0.0799143	0.999487	0.0900932
MICALL2	5676	-0.849175	0.476405	0.999487	0.0900709
MPP3	6368	-0.648733	0.579065	0.999487	0.0900647
NAP1L4	1740	-1.19737	0.347688	0.999487	0.0899932
ABRAXAS1	6435	-0.882272	0.461658	0.999487	0.089938
UBR7	2844	-1.11762	0.372004	0.999487	0.0899369
MAP3K7	3883	-4.26532	0.051484	0.999487	0.0898309
FAM114A2	2227	-2.66402	0.121334	0.999487	0.0898184
TTC9C	4464	-0.772343	0.515566	0.999487	0.0898174
NPAT	4661	-0.493717	0.66852	0.999487	0.0896088
AGPAT3	5436	-0.612536	0.597351	0.999487	0.089592
WLS	6298	-1.81382	0.21562	0.999487	0.0895346
YY1AP1	5523	-0.740631	0.530647	0.999487	0.089503
COG3	1500	-1.32462	0.313178	0.999487	0.0894575
NCAPH	887	-0.671493	0.56662	0.999487	0.0894516
TTF1	5568	-0.710726	0.545752	0.999487	0.0893738
MKI67	18	-0.429644	0.705992	0.999487	0.0893709
GGCX	5047	-1.68646	0.235623	0.999487	0.0892703
GLOD4	1794	-4.80745	0.0420907	0.999487	0.0892588
TMEM214	3182	-3.27219	0.0853075	0.999487	0.089244
PTK2B	3853	-0.824123	0.487832	0.999487	0.0891205
CFDP1	4736	-0.470871	0.682146	0.999487	0.0890622
CD81	5376	-0.397954	0.72656	0.999487	0.0890407
KNL1	4007	-0.368877	0.746235	0.999487	0.089024
DCLK2	3640	-0.703039	0.54899	0.999487	0.0889462
MRPS16	5097	-1.24422	0.335717	0.999487	0.0889324
TUB	6738	-0.719092	0.540674	0.999487	0.0889033
TONSL	4941	-0.622403	0.592897	0.999487	0.0888036
EIF4E	2646	-3.55325	0.0727009	0.999487	0.0887048
GEMIN7	6896	-0.91371	0.446967	0.999487	0.0886713
VPS52	2748	-2.85135	0.10889	0.999487	0.0886659
MVK	1721	-1.09752	0.377603	0.999487	0.0886336
ASTN2	3905	-1.2999	0.319642	0.999487	0.0886137
KAZN	5824	-0.64458	0.581219	0.999487	0.0885296
TPX2	1310	-0.320507	0.777136	0.999487	0.0883158
SUMF1	5625	-1.34523	0.307302	0.999487	0.0883012
ZNHIT2	4959	-1.51414	0.268659	0.999487	0.088289
CELF1	3070	-1.22747	0.339605	0.999487	0.0882616
PDXP	2832	-2.03976	0.182918	0.999487	0.0881881
ABAT	5912	-0.770567	0.516689	0.999487	0.0881539
ARL8A	3548	-0.901123	0.452778	0.999487	0.0880985
PPP1CC	1753	-3.82872	0.0635106	0.999487	0.0880936
DNAJC1	3996	-0.635642	0.586191	0.999487	0.0879718
TRMT11	5574	-5.47166	0.0331596	0.999487	0.0879005
NSMAF	6347	-0.647452	0.579828	0.999487	0.0877213
SUOX	7657	-1.63174	0.245516	0.999487	0.0876858
CPLX1	3623	-1.9358	0.197272	0.999487	0.0876787
BCL2L1	6576	-7.59678	0.0168193	0.999487	0.0875555
ALCAM	2948	-1.07611	0.385966	0.999487	0.0875226
CEP135	5255	-0.433588	0.70303	0.999487	0.0874861
POLA1	2589	-0.537295	0.641734	0.999487	0.087393
CCDC88A	454	-3.74998	0.0657628	0.999487	0.0871884
RPS9	2650	-2.71576	0.117724	0.999487	0.0871535
DSN1	3619	-0.77883	0.511734	0.999487	0.0871023
SH3BP4	1278	-2.60457	0.125571	0.999487	0.0870804
PRKCSH	582	-2.06709	0.178893	0.999487	0.0869944
MTUS2	7509	-0.772173	0.51566	0.999487	0.0869288
CCDC177	7265	-2.20271	0.163507	0.999487	0.0869176
PITPNC1	3956	-1.00179	0.412739	0.999487	0.0868124
TRAPPC11	2726	-3.69635	0.0677392	0.999487	0.0867892
CRTC3	7290	-0.753565	0.524754	0.999487	0.0867891
FAM174A	7220	-0.589278	0.610661	0.999487	0.0867762
MCM6	191	-0.892487	0.456463	0.999487	0.0867017
ARF5	1689	-5.41171	0.0338367	0.999487	0.0866558
SPAG7	2733	-0.67946	0.561998	0.999487	0.0865774
ACAP3	4334	-0.622453	0.59285	0.999487	0.086532
UAP1	2546	-0.877185	0.463653	0.999487	0.0863834
CASKIN1	5371	-0.654034	0.576357	0.999487	0.0863803
UAP1L1	1861	-1.93867	0.19684	0.999487	0.0862955
CPSF4	3726	-0.654101	0.576263	0.999487	0.0862341
PLEKHA6	1699	-1.2312	0.338847	0.999487	0.0862152
OGFOD2	6923	-1.63717	0.244479	0.999487	0.0862066
ADSL	1785	-2.91915	0.104656	0.999487	0.0862037
ARL6IP6	6800	-0.34768	0.759952	0.999487	0.0862028
MCMBP	886	-0.661413	0.571969	0.999487	0.0861705
EXOSC9	3699	-1.29334	0.321502	0.999487	0.0861153
EP300	1912	-2.3677	0.147503	0.999487	0.0860898
PEX19	1200	-1.31856	0.314829	0.999487	0.0860675
NF1	1000	-0.90475	0.451241	0.999487	0.0860487
CBX2	4041	-0.565659	0.62517	0.999487	0.0860484
RPL7A	2075	-4.60335	0.0454625	0.999487	0.0859318
ANKS1B	6467	-0.510821	0.65821	0.999487	0.0858465
ANKRD28	2415	-3.5564	0.0726123	0.999487	0.0858118
TIA1	2855	-0.682817	0.559931	0.999487	0.0857832
PTPN12	1800	-0.487976	0.671633	0.999487	0.0857326
CBLB	6034	-0.730424	0.535548	0.999487	0.0857126
R3HDM2	7573	-0.718895	0.540844	0.999487	0.0857029
PPIL1	3284	-5.80357	0.0295033	0.999487	0.0856531
SNX4	1374	-2.85841	0.108424	0.999487	0.085647
ARNTL	7735	-0.556785	0.630714	0.999487	0.0855544
RPLP2	2761	-1.10421	0.375728	0.999487	0.085535
ZNF48	6016	-0.987314	0.418959	0.999487	0.0854862
BAP18	3995	-0.58281	0.614537	0.999487	0.0854523
GREB1	7664	-0.408173	0.718993	0.999487	0.0853684
MRPL13	3765	-0.878801	0.463017	0.999487	0.0852849
SLC22A18	7362	-0.814257	0.49308	0.999487	0.0852821
ERI1	6432	-0.869179	0.467408	0.999487	0.0852768
SLC8A3	5949	-0.67616	0.563885	0.999487	0.0852677
JUP	2409	-0.862005	0.471132	0.999487	0.085213
ZKSCAN1	4820	-4.96534	0.0398897	0.999487	0.0851662
FAM171A1	5753	-0.556582	0.630883	0.999487	0.085166
SDHAF3	7071	-0.321059	0.776838	0.999487	0.0850616
MCM7	238	-0.800149	0.500911	0.999487	0.0849273
SFT2D3	5178	-3.21299	0.0881612	0.999487	0.084833
RPL35	5081	-0.987651	0.418865	0.999487	0.0847798
ARL6IP1	5276	-0.764962	0.519115	0.999487	0.0847655
EPB41L4A	6407	-0.722711	0.539296	0.999487	0.0847477
MT-CO2	3441	-0.549062	0.635076	0.999487	0.084692
ARMC6	1199	-1.6481	0.242587	0.999487	0.0846919
RPS18	3188	-3.54848	0.0729121	0.999487	0.0846726
CRY2	6822	-0.35886	0.752291	0.999487	0.0846418
RPS24	3629	-3.72055	0.066847	0.999487	0.084636
PIKFYVE	2807	-0.785425	0.507917	0.999487	0.0845997
CNNM3	6304	-1.60329	0.250985	0.999487	0.0845507
C19orf53	4697	-2.42056	0.141551	0.999487	0.0844679
MAP2K3	3580	-1.63053	0.24587	0.999487	0.0842668
OGG1	7351	-0.479188	0.677427	0.999487	0.0840915
DLX1	4052	-0.363757	0.749133	0.999487	0.0840207
FIBP	4905	-0.764945	0.519162	0.999487	0.0839685
CCDC97	2417	-0.758464	0.522248	0.999487	0.0837927
CDC37L1	4195	-7.21045	0.018958	0.999487	0.0837691
RPS8	1890	-2.81714	0.110577	0.999487	0.0837424
FYN	4364	-0.327241	0.772908	0.999487	0.0836527
EIF5B	751	-0.795644	0.503183	0.999487	0.0836411
ZHX3	3955	-0.791163	0.504989	0.999487	0.0835971
MFAP1	3627	-0.517825	0.654369	0.999487	0.0834908
UNC5C	1667	-1.01056	0.410306	0.999487	0.0833941
COG4	2012	-0.715816	0.542832	0.999487	0.0832679
SMC2	164	-0.637434	0.584971	0.999487	0.0832177
NAT14	7247	-0.998479	0.413948	0.999487	0.0831793
ASCC1	4866	-3.10588	0.0938657	0.999487	0.0830517
ARHGAP42	3340	-2.62366	0.123956	0.999487	0.0830316
UBE2F	6993	-0.553419	0.632871	0.999487	0.0829522
NTPCR	3661	-0.462338	0.687161	0.999487	0.082912
STX18	2592	-2.56391	0.128901	0.999487	0.0828641
VAV2	1870	-2.84082	0.109439	0.999487	0.0828621
PA2G4	413	-1.48981	0.274062	0.999487	0.0828485
EPS15	1383	-3.58332	0.0714774	0.999487	0.082826
SRGAP2	1078	-1.16685	0.35678	0.999487	0.082817
BRAP	7032	-0.409505	0.718207	0.999487	0.0828124
PFKP	511	-0.632596	0.587711	0.999487	0.0828052
ABHD17B	5957	-1.49899	0.272011	0.999487	0.0826886
MANSC1	7398	-0.904721	0.451288	0.999487	0.0826871
TEAD3	6552	-3.68393	0.0681276	0.999487	0.082535
FKBP14	6275	-0.636073	0.585793	0.999487	0.0825086
KNOP1	1795	-0.94349	0.43582	0.999487	0.0824687
RDH13	5778	-2.2006	0.163766	0.999487	0.0823856
DGKZ	4208	-0.673956	0.564963	0.999487	0.0823814
COPZ1	4855	-8.06054	0.0145518	0.999487	0.0823649
USP24	911	-2.44743	0.139095	0.999487	0.0823608
CCPG1	6415	-1.79627	0.218345	0.999487	0.082345
NFKBIA	6346	-0.728498	0.536519	0.999487	0.082252
LRRC8C	7138	-2.11419	0.173526	0.999487	0.0821613
LIMS3	5290	-0.716711	0.542434	0.999487	0.0820985
RASSF2	6621	-0.267748	0.812683	0.999487	0.0820976
ABCC1	482	-0.580833	0.615562	0.999487	0.0820702
NT5C3A	3336	-1.61673	0.248255	0.999487	0.0820621
NBEAL1	6677	-0.645463	0.580844	0.999487	0.0819498
TSTA3	3810	-1.59333	0.252976	0.999487	0.0818255
MIB2	6868	-0.338239	0.766128	0.999487	0.0817455
KIAA1217	3968	-0.9144	0.446751	0.999487	0.0817172
CALD1	793	-1.83931	0.21171	0.999487	0.0817045
RABGAP1	701	-0.813804	0.493221	0.999487	0.0816943
SH3GLB1	3389	-4.0524	0.0572696	0.999487	0.0816511
UNC45A	812	-1.48572	0.274741	0.999487	0.0816384
CTNNA1	965	-4.60527	0.0453324	0.999487	0.0816339
ANKMY2	5706	-4.1341	0.0550766	0.999487	0.0816148
C7orf43	7786	-0.533222	0.644457	0.999487	0.0815107
GATAD2A	874	-0.514216	0.656308	0.999487	0.0814676
DDHD1	5894	-1.14125	0.364851	0.999487	0.0813082
PTPN9	2229	-1.70128	0.233449	0.999487	0.0812921
KANSL3	4226	-0.901722	0.452495	0.999487	0.0812711
ANXA5	927	-2.66472	0.121287	0.999487	0.0812562
PHC2	4785	-0.555281	0.631662	0.999487	0.0812259
FRMPD1	7675	-0.901639	0.452542	0.999487	0.0811989
STAG1	2359	-1.07657	0.385831	0.999487	0.0811724
REXO1	5631	-0.641486	0.582674	0.999487	0.0810584
RHOB	2738	-0.576708	0.617994	0.999487	0.0810557
SUPT3H	6730	-0.569745	0.622365	0.999487	0.0809448
SAAL1	4810	-0.524878	0.650304	0.999487	0.0809072
UBR3	2186	-3.02059	0.0986475	0.999487	0.0808983
NFKBIB	4716	-0.516659	0.655201	0.999487	0.0807895
NCAM2	4362	-0.745778	0.528427	0.999487	0.0807219
NME3	4638	-0.33965	0.765048	0.999487	0.0807129
CPSF2	2026	-3.08263	0.0955955	0.999487	0.0805762
WDR60	6913	-0.901244	0.452683	0.999487	0.0805614
MGAT2	4458	-2.22952	0.160378	0.999487	0.0805438
EHD4	3671	-0.37944	0.73918	0.999487	0.080542
STK10	1462	-5.24913	0.0357642	0.999487	0.080508
THOC7	3645	-1.56591	0.257823	0.999487	0.0804576
VPS4B	2105	-0.779471	0.511412	0.999487	0.0804458
USP48	4700	-0.823002	0.488403	0.999487	0.0803723
FBXW8	6006	-0.519404	0.653385	0.999487	0.0803571
AAAS	3200	-1.6219	0.247158	0.999487	0.0803474
ANXA1	5561	-0.754265	0.524355	0.999487	0.080299
RPL8	2671	-24.3779	0.00155246	0.999487	0.0801812
TTC39C	4175	-1.05979	0.391673	0.999487	0.0801749
CDKN1C	5340	-0.592061	0.609186	0.999487	0.0801671
RABEP1	401	-1.82955	0.213222	0.999487	0.0801355
PTPRF	3669	-0.789305	0.505802	0.999487	0.0801287
TRAPPC4	4406	-1.32744	0.312319	0.999487	0.0801271
DMXL2	1351	-0.873481	0.46528	0.999487	0.0800878
RBBP4	1857	-2.13859	0.170912	0.999487	0.0799491
POLR3GL	7525	-1.01001	0.41044	0.999487	0.0799196
UXT	5980	-2.53759	0.131508	0.999487	0.0798563
EHMT1	1168	-0.553702	0.632649	0.999487	0.0798113
TPP1	4761	-0.509007	0.659461	0.999487	0.0797733
ALDH6A1	3829	-5.94622	0.0283962	0.999487	0.0797243
KLHL42	5898	-1.96746	0.192383	0.999487	0.0797141
DNM2	453	-3.29312	0.0842059	0.999487	0.0797017
AQR	898	-1.69966	0.233752	0.999487	0.079687
NBEA	2424	-0.75518	0.52391	0.999487	0.0796647
STK38	5910	-2.33162	0.150467	0.999487	0.0796385
QKI	3503	-0.423775	0.709484	0.999487	0.0794354
PHRF1	5193	-0.680106	0.561637	0.999487	0.0794235
RAB1B	1703	-3.50625	0.0748572	0.999487	0.0794179
DAGLA	7073	-0.778014	0.5123	0.999487	0.0793916
EP400	992	-1.26658	0.328648	0.999487	0.0793175
EXTL3	6308	-0.682023	0.560385	0.999487	0.0793032
PLEKHG3	5614	-1.42273	0.289044	0.999487	0.07925
PTK7	653	-3.44853	0.0771848	0.999487	0.0791957
TTF2	2278	-1.09871	0.377267	0.999487	0.0791352
MIEF1	5222	-2.04696	0.181515	0.999487	0.079086
CHD4	52	-4.62301	0.0449911	0.999487	0.0790141
RPAP2	5687	-0.717066	0.542129	0.999487	0.0790009
PRKD3	4296	-0.505685	0.661619	0.999487	0.0788557
PSAT1	710	-4.703	0.0434237	0.999487	0.078825
VPS28	2241	-2.42828	0.140783	0.999487	0.0787784
TXLNA	902	-2.04218	0.182541	0.999487	0.0787152
AKAP17A	5329	-2.16267	0.167799	0.999487	0.0787125
SPHK1	7370	-0.296116	0.79379	0.999487	0.0786871
CAMK4	958	-0.457346	0.690427	0.999487	0.0786869
SERF2	6167	-1.08205	0.383605	0.999487	0.0786317
PPP6R3	490	-4.12129	0.0554365	0.999487	0.0786305
SPATS2	2835	-0.735996	0.533259	0.999487	0.0786262
MTMR4	6448	-6.77365	0.0216913	0.999487	0.0786253
BTBD11	2717	-1.3722	0.300862	0.999487	0.0786113
RTN2	3861	-1.68178	0.236436	0.999487	0.0785637
ACAP2	1560	-0.894707	0.455512	0.999487	0.0784862
SBF1	1592	-1.80463	0.216917	0.999487	0.0784332
NOC4L	3413	-1.79308	0.218982	0.999487	0.0784132
RDX	528	-0.746453	0.528089	0.999487	0.0784068
DOHH	5799	-0.88035	0.462328	0.999487	0.0783355
CTNND2	5247	-0.449915	0.69369	0.999487	0.0783009
PKN2	1948	-1.10655	0.374949	0.999487	0.0782817
POLR1B	3402	-5.49293	0.0328975	0.999487	0.0782331
SLC27A1	5389	-0.459601	0.689161	0.999487	0.0782305
SKI	6639	-0.494224	0.668173	0.999487	0.0779908
CHML	2931	-1.20595	0.344721	0.999487	0.0778776
RLF	6922	-1.20325	0.345587	0.999487	0.0778606
PAXBP1	2088	-1.70383	0.233015	0.999487	0.0778525
DCK	3468	-0.849566	0.47623	0.999487	0.0776967
RPP30	7419	-2.66504	0.12124	0.999487	0.0776329
RNF6	7526	-1.31841	0.314876	0.999487	0.0775285
IKBKG	1491	-0.822578	0.48871	0.999487	0.0772558
RFC4	2333	-1.10549	0.375516	0.999487	0.0771929
CARS2	4768	-0.804932	0.498325	0.999487	0.0771569
COPS7B	2689	-2.88695	0.106631	0.999487	0.0771311
FBXO21	4917	-0.540693	0.639785	0.999487	0.0770829
SEPT2	829	-3.48527	0.0757475	0.999487	0.0770706
CFL2	3015	-2.25204	0.158005	0.999487	0.077063
NKD2	7712	-1.23078	0.338934	0.999487	0.0769948
SPOUT1	4961	-0.762855	0.520056	0.999487	0.076975
EPB41L5	3245	-0.439513	0.699381	0.999487	0.0769389
ZNF146	5092	-0.939572	0.437573	0.999487	0.0768721
ELMSAN1	4767	-0.521402	0.652106	0.999487	0.0767532
BAZ2A	1648	-0.847563	0.477186	0.999487	0.0767016
NSD2	1228	-0.47742	0.678229	0.999487	0.0766939
ZHX1	4659	-1.2507	0.333978	0.999487	0.0766141
SYNE2	16	-0.918593	0.445183	0.999487	0.0766069
ZCCHC8	1773	-0.568356	0.623496	0.999487	0.076562
DNAJC8	2934	-6.11045	0.0265365	0.999487	0.0765345
IFT27	4542	-1.99512	0.18854	0.999487	0.0763563
AKT2	4122	-0.63677	0.585482	0.999487	0.0763179
SPCS2	3252	-3.49639	0.0753176	0.999487	0.0762991
HAUS4	7585	-0.351357	0.75697	0.999487	0.0762504
JAK1	6780	-0.535468	0.642672	0.999487	0.0762252
IFT57	7618	-1.1727	0.355095	0.999487	0.0762182
FIG4	7691	-0.539839	0.640223	0.999487	0.0762024
DTX3L	2725	-1.40824	0.291944	0.999487	0.0761861
SLC52A2	6424	-2.19902	0.163852	0.999487	0.0761771
KRAS	4971	-1.06066	0.391328	0.999487	0.0760941
UBE2J1	4276	-2.52566	0.132702	0.999487	0.0760832
GSTP1	703	-1.8246	0.213975	0.999487	0.0759193
DDX27	1653	-3.91634	0.0607807	0.999487	0.0758995
AMFR	4312	-0.687415	0.556938	0.999487	0.0758754
STK33	5630	-1.78434	0.220101	0.999487	0.0758421
ATP6V0A2	1705	-2.25352	0.157824	0.999487	0.0758327
SRGAP3	5456	-0.941501	0.436686	0.999487	0.0757997
C6orf106	7752	-0.205568	0.855591	0.999487	0.0757262
ZBTB7B	7722	-0.375585	0.741851	0.999487	0.0756012
FUK	4490	-1.22338	0.340646	0.999487	0.0755809
IPO11	2603	-2.77992	0.11317	0.999487	0.0755244
TRAF6	3236	-0.931293	0.440497	0.999487	0.0755192
DNTTIP1	5770	-0.378559	0.739608	0.999487	0.0755188
LRCH2	2692	-0.903782	0.451635	0.999487	0.0755168
HNRNPD	1049	-3.16622	0.0906644	0.999487	0.075505
CTNNBL1	2819	-5.2961	0.034906	0.999487	0.0754826
RMDN3	2104	-5.2839	0.0352114	0.999487	0.0754363
UXS1	6444	-0.877989	0.463192	0.999487	0.0753486
PAM16	5864	-2.05631	0.180351	0.999487	0.0753215
FANCI	1455	-1.04432	0.397484	0.999487	0.0752152
PSMD9	2250	-0.577802	0.617135	0.999487	0.0751772
PTPRE	6815	-1.42539	0.288237	0.999487	0.0751349
RPAIN	6354	-1.00085	0.412962	0.999487	0.0751134
TRAPPC9	4249	-1.7931	0.218935	0.999487	0.0751095
TWISTNB	6175	-0.995344	0.415208	0.999487	0.0750478
TADA3	2885	-0.961221	0.428775	0.999487	0.0750367
IPO5	314	-0.985078	0.419791	0.999487	0.0750101
RIOK2	4990	-1.5653	0.257917	0.999487	0.0749768
H1F0	3037	-0.985022	0.419838	0.999487	0.0749647
CFAP36	6112	-1.62078	0.247413	0.999487	0.0749463
ATP2B1	290	-0.936937	0.438646	0.999487	0.0749272
C12orf45	7115	-2.6	0.125952	0.999487	0.0749123
NSUN5	5891	-1.88537	0.203706	0.999487	0.0749017
PFDN2	2435	-3.42883	0.0778409	0.999487	0.0748038
GGA1	2580	-1.80572	0.216581	0.999487	0.0748033
COMMD2	5817	-0.576011	0.618544	0.999487	0.0747879
PKD2	5334	-0.445173	0.696538	0.999487	0.0747671
TNC	1138	-1.99047	0.189297	0.999487	0.0747302
STARD3NL	4749	-1.40961	0.29172	0.999487	0.0747096
RWDD1	5411	-0.971799	0.424464	0.999487	0.074701
PALD1	3491	-0.750115	0.526215	0.999487	0.074672
CENPI	6464	-0.297569	0.793	0.999487	0.0746236
METTL16	2976	-0.958034	0.429871	0.999487	0.0745874
SRI	2338	-2.26395	0.156462	0.999487	0.0745853
CHEK2	4279	-1.18496	0.351999	0.999487	0.0745192
PALM3	4017	-0.463625	0.686453	0.999487	0.0744207
RAP1B	2787	-2.93592	0.103652	0.999487	0.0743276
MLYCD	4178	-0.560514	0.628423	0.999487	0.0742142
SMURF2	5315	-1.4301	0.286931	0.999487	0.0741708
ASL	2245	-0.850938	0.475668	0.999487	0.0741056
ERC1	308	-2.70872	0.118441	0.999487	0.0739593
PTK2	1871	-1.12009	0.371406	0.999487	0.0738791
EXOC7	1279	-2.16212	0.167846	0.999487	0.0738242
CASK	2480	-0.85794	0.472771	0.999487	0.0737485
TGS1	3477	-1.44845	0.282172	0.999487	0.0737307
YTHDC2	3120	-1.965	0.19264	0.999487	0.0737148
ATF7IP	3310	-0.586154	0.612738	0.999487	0.073687
FOXC1	7460	-0.465185	0.685404	0.999487	0.0736412
INSM1	7741	-2.32551	0.150962	0.999487	0.073545
KNSTRN	5512	-0.417962	0.713181	0.999487	0.0735447
TSPAN31	7659	-3.05067	0.0971104	0.999487	0.0735034
NDOR1	7632	-0.450687	0.693303	0.999487	0.0734938
HAX1	3186	-0.900646	0.452994	0.999487	0.0734913
MYOM2	7667	-0.505012	0.661908	0.999487	0.0734736
HAUS5	3852	-0.639097	0.584078	0.999487	0.0734702
ANAPC2	5111	-0.860567	0.471786	0.999487	0.0734536
RTCA	2698	-1.0994	0.377057	0.999487	0.073445
TWNK	4537	-0.727415	0.536994	0.999487	0.0733554
ADD3	3455	-0.460499	0.688593	0.999487	0.0733471
MED4	5188	-2.01806	0.185829	0.999487	0.0733085
ANXA2	471	-1.2777	0.325551	0.999487	0.0732852
PCBP4	4969	-1.52275	0.267001	0.999487	0.0732706
COPS8	4564	-1.85069	0.209381	0.999487	0.0732053
PALM	2143	-1.34245	0.308292	0.999487	0.073149
CFL1	2187	-4.75338	0.0426848	0.999487	0.0730616
DCAF10	7476	-1.17806	0.353905	0.999487	0.0730569
CCS	3848	-3.23026	0.0872921	0.999487	0.0730064
PSMF1	6005	-0.834466	0.483258	0.999487	0.0729768
ZNF845	6292	-0.609292	0.5991	0.999487	0.0729738
UFSP2	2300	-0.785994	0.50766	0.999487	0.0728969
HOOK3	1095	-1.02908	0.403789	0.999487	0.0728818
EXOC8	2443	-2.12969	0.171612	0.999487	0.0728795
ALYREF	1207	-0.501999	0.663435	0.999487	0.072856
FBXO3	6713	-0.374724	0.742534	0.999487	0.0728262
HARS	689	-1.40145	0.293769	0.999487	0.0728169
JUND	5168	-2.29083	0.153913	0.999487	0.0728141
KANSL1	7180	-0.170783	0.877714	0.999487	0.0728005
ADCYAP1R1	7327	-4.15502	0.0543672	0.999487	0.0727875
RPL18	2995	-1.06001	0.391545	0.999487	0.0727694
GNAS	1562	-2.01669	0.185876	0.999487	0.0727439
GINS3	5944	-0.519658	0.653164	0.999487	0.0726822
PHACTR2	5402	-0.506679	0.661233	0.999487	0.0726479
PRKACA	3761	-1.03844	0.399909	0.999487	0.0725908
MAGOHB	4981	-1.26237	0.330204	0.999487	0.0725217
FAM207A	4324	-0.679494	0.561951	0.999487	0.0724906
KMT2B	1458	-0.583091	0.614328	0.999487	0.0724294
SPOP	7137	-2.8157	0.110665	0.999487	0.0723171
VCL	31	-1.43961	0.283828	0.999487	0.072303
RPL24	1940	-2.02302	0.185186	0.999487	0.0722887
ACACA	67	-0.761199	0.520884	0.999487	0.0722645
CIC	4305	-6.22746	0.0257447	0.999487	0.0722457
CEP192	4108	-0.428112	0.706855	0.999487	0.0722285
TBC1D9	5996	-0.576059	0.618497	0.999487	0.0722264
PLCH1	7425	-0.88737	0.458872	0.999487	0.0721687
RWDD4	6071	-0.622889	0.592494	0.999487	0.0721502
MAP1S	1571	-1.7834	0.220314	0.999487	0.0721434
CCDC47	925	-1.25736	0.331836	0.999487	0.072129
FCHSD2	3031	-0.663281	0.571149	0.999487	0.0720322
GEMIN8	5887	-0.584509	0.613496	0.999487	0.0720241
UBE2D1	5056	-1.29644	0.320629	0.999487	0.0719274
POLE	3798	-0.658557	0.573704	0.999487	0.0719031
MSH6	510	-0.764825	0.519248	0.999487	0.0718941
PWWP2A	4443	-0.619808	0.59411	0.999487	0.0718497
NOP14	1118	-0.824827	0.4874	0.999487	0.071818
XAB2	922	-2.43402	0.139972	0.999487	0.0718178
GSTO1	2355	-1.79445	0.218558	0.999487	0.0718121
MRPS30	4590	-1.21875	0.341732	0.999487	0.0718043
IBTK	5459	-1.03279	0.401723	0.999487	0.0717888
RTN3	822	-0.874431	0.464753	0.999487	0.071767
MAP4K5	1423	-1.58879	0.253933	0.999487	0.0717149
SMG1	2570	-1.16557	0.35727	0.999487	0.0716936
LIX1L	4530	-0.701679	0.549863	0.999487	0.0716901
REL	2809	-1.6315	0.245604	0.999487	0.0716331
P4HA1	1816	-1.48168	0.275617	0.999487	0.0715939
MED8	5036	-0.505852	0.661525	0.999487	0.0715226
TRIP13	2363	-0.773246	0.515038	0.999487	0.071518
RBM7	4104	-0.678543	0.562383	0.999487	0.0714419
RAB28	5732	-0.883402	0.460854	0.999487	0.0714323
PLK1	4014	-0.413825	0.715723	0.999487	0.0714249
TBC1D22A	5250	-0.872701	0.46562	0.999487	0.0713895
PLP2	6247	-0.420747	0.711215	0.999487	0.0713825
ARF4	2184	-1.31276	0.315991	0.999487	0.0713318
USP25	3714	-0.38157	0.737865	0.999487	0.0713159
SUPT7L	4347	-0.406095	0.720652	0.999487	0.0713071
SNX11	4970	-0.566846	0.624547	0.999487	0.0712919
CANX	589	-0.563123	0.626641	0.999487	0.0711671
FKBP5	759	-0.542328	0.638967	0.999487	0.0711599
NGDN	3820	-0.73177	0.535069	0.999487	0.0711479
YDJC	7066	-0.463172	0.686767	0.999487	0.0710628
STX16	2294	-5.91759	0.0285659	0.999487	0.0709872
UBE2N	3013	-2.32578	0.150915	0.999487	0.070978
LARP7	659	-0.667055	0.568929	0.999487	0.0709747
PTCD1	5846	-0.569543	0.622672	0.999487	0.0709174
UBE2R2	4220	-0.634277	0.587143	0.999487	0.0708674
PPIL4	3104	-1.94176	0.196038	0.999487	0.0707208
FMN1	4086	-2.05194	0.181077	0.999487	0.0706989
CEP85	5872	-0.369009	0.746101	0.999487	0.0706717
KDM2A	2991	-0.515487	0.655717	0.999487	0.0706655
PARD3	1190	-0.721563	0.539744	0.999487	0.0705578
ATP6V1F	4269	-0.687399	0.556985	0.999487	0.0705427
LSM7	6524	-1.60798	0.250159	0.999487	0.0705156
LIPE	6263	-3.22163	0.0876501	0.999487	0.0705143
PIEZO2	7497	-0.536679	0.641987	0.999487	0.0703073
TPRKB	5270	-1.05365	0.393882	0.999487	0.0702446
RPUSD4	6272	-0.866557	0.468747	0.999487	0.0702217
BMPR1A	5110	-6.77575	0.0216442	0.999487	0.070184
GNB1L	6194	-0.669947	0.567356	0.999487	0.0701674
PSMD10	2558	-1.54257	0.26257	0.999487	0.0701672
TMEM108	6420	-1.01664	0.408137	0.999487	0.0701242
AES	5923	-0.479404	0.677214	0.999487	0.0701174
OAT	2408	-1.96081	0.193126	0.999487	0.0700931
STMN1	1665	-3.30671	0.0836627	0.999487	0.0699706
EXOC1	1447	-1.32115	0.314003	0.999487	0.0699341
TOGARAM2	7304	-0.723549	0.538994	0.999487	0.0698264
NXN	1988	-1.91908	0.198985	0.999487	0.0698142
C1orf112	7296	-0.339587	0.765231	0.999487	0.0698089
WWP2	3618	-0.557774	0.629959	0.999487	0.0698018
TBC1D24	5354	-1.27268	0.326653	0.999487	0.0697904
AXIN1	4473	-0.637229	0.585144	0.999487	0.06978
FAR1	2146	-0.636453	0.585618	0.999487	0.0697472
SPG21	3074	-2.37756	0.146451	0.999487	0.0696868
DRG1	1381	-1.01771	0.407669	0.999487	0.0696821
RAB10	1867	-0.989986	0.417622	0.999487	0.0696764
ADCY7	5671	-1.60398	0.250851	0.999487	0.0696698
APEX1	1431	-1.51731	0.268023	0.999487	0.0696484
DCHS1	5589	-0.393567	0.729588	0.999487	0.0696333
MTRR	6987	-0.583252	0.614241	0.999487	0.069628
TRAK1	4094	-0.748632	0.526901	0.999487	0.0696235
HOOK2	2604	-1.15612	0.360353	0.999487	0.0695594
FAH	6858	-1.90261	0.201526	0.999487	0.0695199
GPN3	5488	-0.793081	0.50423	0.999487	0.069433
TOP3B	3898	-1.83346	0.212619	0.999487	0.0693961
MRAS	5768	-0.955175	0.431176	0.999487	0.0693539
NUTF2	4713	-1.38321	0.298165	0.999487	0.0693278
MOV10	1519	-1.93981	0.196587	0.999487	0.0693072
ARPC5	1812	-5.72925	0.030258	0.999487	0.0693041
LZIC	4466	-0.827343	0.486451	0.999487	0.0692901
AP3S1	3616	-1.62842	0.246174	0.999487	0.0692576
FMN2	1326	-0.657988	0.574015	0.999487	0.0691902
CANT1	4763	-1.12153	0.371003	0.999487	0.0691863
AFAP1	1662	-0.777202	0.512824	0.999487	0.0691796
GNG5	6669	-0.450042	0.693643	0.999487	0.0691516
MASTL	2475	-0.527109	0.648934	0.999487	0.0690996
LZTR1	6024	-1.09024	0.380378	0.999487	0.0690964
TSC22D3	4507	-0.762033	0.520439	0.999487	0.0690804
CRLF3	1451	-1.63567	0.244614	0.999487	0.0689692
MZT1	7081	-0.529268	0.64722	0.999487	0.0689686
CUEDC2	4061	-0.586576	0.612223	0.999487	0.068927
CDC27	1463	-0.643164	0.581889	0.999487	0.0688555
ELP2	2866	-1.29447	0.321287	0.999487	0.0688544
MIEN1	4371	-2.1399	0.170663	0.999487	0.0686992
NAPA	1027	-0.993309	0.41597	0.999487	0.0686421
LRRC4B	7609	-1.30751	0.317577	0.999487	0.0685703
CDK6	1406	-0.421159	0.710783	0.999487	0.0685347
SUDS3	5649	-1.37495	0.299915	0.999487	0.0685278
DDX41	2620	-7.064	0.0199255	0.999487	0.0685029
CAPN1	5025	-1.53269	0.264875	0.999487	0.0684999
HAUS3	3733	-0.545248	0.637342	0.999487	0.0684567
ARHGEF26	5361	-0.804761	0.498459	0.999487	0.0684553
PRIM1	6139	-0.823977	0.487968	0.999487	0.0684388
NEDD1	3199	-1.03061	0.402845	0.999487	0.0683354
ARL1	5632	-0.935686	0.439398	0.999487	0.0682478
WRN	4737	-0.323787	0.775468	0.999487	0.0682332
STRADA	7711	-0.429623	0.706039	0.999487	0.0682196
STX1A	2792	-2.04845	0.181381	0.999487	0.0681975
HSPBAP1	4998	-1.3007	0.319474	0.999487	0.0681617
PWP2	2496	-2.42817	0.14083	0.999487	0.0679705
BUD23	4871	-0.435521	0.702003	0.999487	0.0679462
HPDL	5775	-0.139521	0.899302	0.999487	0.0679171
ARSA	7405	-0.496781	0.666419	0.999487	0.0678534
RABGGTA	1134	-1.13063	0.368489	0.999487	0.0677997
ACTC1	247	-2.95937	0.102039	0.999487	0.0677491
RNF20	395	-1.15297	0.361236	0.999487	0.0677453
PDLIM2	6881	-0.280759	0.803215	0.999487	0.0676743
MRPS34	2598	-1.0058	0.411473	0.999487	0.0676417
CHMP3	5301	-0.475202	0.679619	0.999487	0.0675373
RAB11B	1029	-0.481368	0.676176	0.999487	0.0674646
EARS2	2436	-1.50487	0.270615	0.999487	0.0674568
TIMM8B	4442	-0.636629	0.585529	0.999487	0.0673597
CDC37	1638	-1.29652	0.320542	0.999487	0.0673141
SCD5	4759	-0.647669	0.579646	0.999487	0.0673052
PSME2	3106	-3.58118	0.0716546	0.999487	0.0672592
NKAPD1	5774	-0.448498	0.694435	0.999487	0.0672189
TUBA8	900	-0.414799	0.715141	0.999487	0.0672086
DNAAF5	1732	-7.43504	0.0175095	0.999487	0.0671967
EIF2AK4	3626	-3.52936	0.0739722	0.999487	0.0671592
AVL9	4245	-0.777726	0.512521	0.999487	0.0671434
ZCCHC3	2992	-6.17361	0.0259672	0.999487	0.0670558
RAC3	2607	-1.07214	0.387647	0.999487	0.0668777
PDE10A	4337	-1.12837	0.369238	0.999487	0.0668755
KRT12	7483	-0.568245	0.623638	0.999487	0.0668289
PMS2	3834	-1.50498	0.270567	0.999487	0.0667948
TTC27	6399	-1.27498	0.326048	0.999487	0.0667497
MYO1B	210	-1.8294	0.213269	0.999487	0.0666921
KBTBD6	4750	-0.651937	0.577611	0.999487	0.0666016
GOLGA2	687	-1.59482	0.252602	0.999487	0.0665938
SHOC2	3659	-1.76077	0.224066	0.999487	0.0665667
COL4A3BP	1290	-1.05154	0.394623	0.999487	0.0665565
SHANK2	1389	-0.774083	0.514682	0.999487	0.066554
GNG8	7228	-0.830698	0.484976	0.999487	0.0664861
C1orf131	5431	-0.167544	0.880337	0.999487	0.0664825
DICER1	2564	-2.11064	0.174121	0.999487	0.0664663
TRAPPC1	5962	-0.866206	0.469004	0.999487	0.0664158
TCEA2	5126	-0.426501	0.707818	0.999487	0.0664059
PTRH1	7729	-1.23975	0.336777	0.999487	0.066341
RPS14	3622	-4.24576	0.0518955	0.999487	0.0663064
KDM1A	301	-1.19718	0.347905	0.999487	0.0662221
HK2	132	-0.605874	0.601195	0.999487	0.0662093
KIAA0355	7754	-1.0362	0.400778	0.999487	0.0661764
AGFG2	7076	-0.328866	0.771716	0.999487	0.0661749
PSME4	4389	-0.834275	0.483394	0.999487	0.0661155
SLC6A15	5405	-0.747126	0.52765	0.999487	0.0660967
HEXIM1	2741	-0.618494	0.594954	0.999487	0.066061
CFAP100	7307	-0.305453	0.78747	0.999487	0.0660447
CLIP1	1020	-0.834715	0.483131	0.999487	0.0660279
ITSN1	995	-1.75656	0.224543	0.999487	0.0659397
KTI12	3410	-0.820178	0.489982	0.999487	0.0659243
NBR1	5733	-1.26491	0.329253	0.999487	0.0659107
DLGAP2	6282	-0.991539	0.416894	0.999487	0.0659071
UBFD1	2574	-0.992907	0.416151	0.999487	0.06587
SSR3	6642	-0.731909	0.534936	0.999487	0.0657019
EPS15L1	469	-0.924039	0.44348	0.999487	0.0655933
SKIV2L2	601	-1.37749	0.29948	0.999487	0.0655416
GIMAP2	6033	-0.324051	0.77538	0.999487	0.0655292
EHMT2	1767	-0.476857	0.67863	0.999487	0.0654943
TMEM87A	2150	-1.18781	0.35099	0.999487	0.0653799
ARHGAP10	6601	-3.33488	0.0823463	0.999487	0.0653783
RBM33	2775	-2.44451	0.139372	0.999487	0.0653685
MICAL2	7673	-0.680089	0.561684	0.999487	0.0653405
ELP6	7718	-0.72111	0.540042	0.999487	0.0653053
SORT1	4864	-0.383212	0.736821	0.999487	0.0652878
R3HCC1	5542	-1.34257	0.308245	0.999487	0.0652773
SYMPK	643	-1.05758	0.392404	0.999487	0.0652512
G6PD	750	-3.35946	0.0809743	0.999487	0.0652037
PIAS1	5765	-1.89291	0.202818	0.999487	0.0651358
CCNB1	5822	-0.295302	0.794255	0.999487	0.0651261
ITPR1	49	-1.17552	0.354582	0.999487	0.0649937
ATP5J2	5674	-0.311805	0.78318	0.999487	0.0649844
MAN2C1	2940	-1.9834	0.190232	0.999487	0.0649771
TSPAN6	6307	-0.697182	0.551791	0.999487	0.0649548
PPP2R2A	1672	-2.09441	0.175652	0.999487	0.0649442
MTHFS	4162	-3.40885	0.0785938	0.999487	0.0649277
ALAD	4972	-0.539471	0.640564	0.999487	0.0649126
PPP6C	2284	-2.46949	0.136887	0.999487	0.0648972
ZBTB24	5890	-0.440062	0.699045	0.999487	0.0648635
KBTBD7	4876	-0.217587	0.846846	0.999487	0.0648437
UBE2E1	4504	-3.0508	0.0970634	0.999487	0.0647963
ARPIN	6019	-0.424106	0.709437	0.999487	0.0647951
DNMT1	391	-0.520804	0.652496	0.999487	0.064769
PLPP6	6215	-0.985789	0.419657	0.999487	0.0647615
HJURP	6812	-0.247864	0.82485	0.999487	0.0647156
POLR3F	5182	-1.61069	0.249592	0.999487	0.0647152
PLSCR1	6326	-0.748372	0.527031	0.999487	0.0647082
CASTOR1	7226	-1.89737	0.202001	0.999487	0.0646898
SEMA3A	6589	-1.04954	0.395581	0.999487	0.0646549
FIGNL1	5185	-0.955449	0.430995	0.999487	0.0646302
HIP1R	583	-1.21377	0.342688	0.999487	0.0646213
GIT1	1512	-2.42763	0.140925	0.999487	0.0645903
NF2	4253	-1.31864	0.314782	0.999487	0.0645866
NTMT1	4360	-0.687394	0.557032	0.999487	0.0645555
EXOSC10	756	-1.74945	0.225575	0.999487	0.0645432
RNF31	3986	-1.30083	0.31938	0.999487	0.0645425
CCDC93	1735	-2.53214	0.131857	0.999487	0.0644801
PRDX6	1353	-1.01934	0.407071	0.999487	0.064404
OTUD7B	1251	-1.23707	0.337488	0.999487	0.0643471
SNAPC3	5842	-0.504274	0.662495	0.999487	0.0643422
RBMS1	4342	-0.713438	0.544249	0.999487	0.0643205
TXLNG	1729	-0.84444	0.478503	0.999487	0.0642952
ANP32A	3345	-1.0996	0.37701	0.999487	0.064185
TMX3	3406	-0.287475	0.799047	0.999487	0.0641756
FARSA	713	-3.4108	0.0785468	0.999487	0.0641488
DIEXF	2540	-6.45417	0.0237816	0.999487	0.0640904
GATB	3365	-2.74525	0.115617	0.999487	0.0640617
TMEM131	4622	-1.31397	0.315696	0.999487	0.0640521
PPP4R3A	1811	-1.02768	0.404177	0.999487	0.0640485
ZNF263	7493	-0.435639	0.701741	0.999487	0.0640143
EIF2AK3	5248	-2.63996	0.12333	0.999487	0.0638151
SART1	504	-0.852967	0.474581	0.999487	0.0638076
RPL10	2302	-2.17744	0.166039	0.999487	0.0637975
ZDHHC17	6096	-0.610992	0.598108	0.999487	0.0637956
MAD1L1	1546	-0.528063	0.64838	0.999487	0.0637557
FGF2	7230	-0.385067	0.735388	0.999487	0.0636616
TUBB6	398	-0.616215	0.59599	0.999487	0.0636484
SLBP	3904	-0.142021	0.897246	0.999487	0.0636279
RRBP1	32	-0.414903	0.715007	0.999487	0.0636045
XPO6	2147	-1.07986	0.384669	0.999487	0.0635852
NFIB	3755	-0.490747	0.669843	0.999487	0.0635518
ELMOD2	4602	-2.57139	0.128305	0.999487	0.0635186
BCHE	6045	-0.30878	0.785139	0.999487	0.0635108
ATP6V1G2	2510	-1.4685	0.27811	0.999487	0.0634799
INTS1	825	-1.96154	0.193079	0.999487	0.0634784
CHRAC1	7031	-0.653947	0.576446	0.999487	0.0634684
STXBP4	1992	-2.90895	0.105168	0.999487	0.0634241
REV3L	7352	-0.665516	0.570006	0.999487	0.0633269
CAMLG	4327	-1.28146	0.324665	0.999487	0.063325
GNPAT	2638	-0.748116	0.527167	0.999487	0.0633028
EPHB4	2168	-0.703123	0.54877	0.999487	0.0633014
ZCCHC6	4468	-0.748788	0.526773	0.999487	0.0632132
YARS	423	-0.919401	0.444799	0.999487	0.0630994
LTN1	2298	-1.98869	0.189516	0.999487	0.0630876
CLPB	1242	-0.809123	0.495912	0.999487	0.0630866
GRIK3	2506	-1.06562	0.389585	0.999487	0.0630573
AGTPBP1	3391	-0.568275	0.62359	0.999487	0.0630473
UCK2	3657	-0.258133	0.818485	0.999487	0.0629947
TMEM151B	7453	-0.316264	0.780101	0.999487	0.0629848
FAM208A	1517	-1.51738	0.267976	0.999487	0.0629372
RNASEH2A	2710	-0.801814	0.499998	0.999487	0.0628998
POLR2A	199	-4.35317	0.0495974	0.999487	0.0627582
SLC17A5	7714	-0.180551	0.871888	0.999487	0.0627048
CDK2	3036	-0.461343	0.68794	0.999487	0.0626871
NRM	5108	-0.936686	0.43874	0.999487	0.0626811
ANKZF1	4738	-0.812547	0.493798	0.999487	0.0626763
CNOT3	3808	-0.786963	0.507089	0.999487	0.0626733
SNX29	5982	-0.40681	0.72002	0.999487	0.0626371
FADD	6305	-1.03709	0.400511	0.999487	0.0626333
PEG10	6778	-1.09294	0.37948	0.999487	0.0625877
PARP9	4237	-0.875834	0.46429	0.999487	0.0625859
HMX1	6059	-0.425174	0.708678	0.999487	0.0625768
TPT1	2225	-0.775809	0.513552	0.999487	0.0625565
NFKB1	2922	-2.20871	0.162551	0.999487	0.0625413
ARFGEF1	1005	-1.71809	0.230525	0.999487	0.0625082
PDCD2L	7582	-4.21388	0.05282	0.999487	0.0624713
TEFM	7766	-0.630611	0.588701	0.999487	0.0624414
SLC6A6	4960	-0.542948	0.638659	0.999487	0.0623912
TRMT112	5030	-0.474701	0.679921	0.999487	0.0623397
DTL	4957	-0.403952	0.722499	0.999487	0.0623364
HMGN1	2678	-1.13003	0.36867	0.999487	0.062331
MARCH6	5933	-0.684491	0.55872	0.999487	0.0623286
SMYD5	4637	-1.05431	0.393528	0.999487	0.0623074
FBXO28	3210	-0.566086	0.624834	0.999487	0.0621313
NUB1	4472	-1.25414	0.333005	0.999487	0.062109
PLCB4	622	-2.52964	0.132231	0.999487	0.0620781
CDC42EP4	3119	-0.456268	0.690951	0.999487	0.0620232
LGALS1	2126	-0.570514	0.621974	0.999487	0.0620138
TMEM9B	6777	-0.428215	0.706808	0.999487	0.0619944
NACA	1772	-2.23003	0.160242	0.999487	0.0619841
NFATC2IP	6936	-1.64938	0.242269	0.999487	0.0619691
DPYSL3	153	-0.446539	0.695414	0.999487	0.0619668
NAP1L5	7542	-0.252271	0.822434	0.999487	0.061961
NTHL1	6244	-0.536971	0.6419	0.999487	0.0619552
ISY1	2027	-2.7567	0.114721	0.999487	0.0619191
DUSP4	3946	-0.911596	0.448093	0.999487	0.0618821
KIF3B	1766	-1.08456	0.382496	0.999487	0.0618476
MICAL1	461	-3.04739	0.0973217	0.999487	0.0617459
RPL13A	2335	-4.89483	0.0409081	0.999487	0.0616841
RFC5	1607	-0.738473	0.53202	0.999487	0.0616803
SURF2	4956	-0.529231	0.647267	0.999487	0.0616619
EDF1	4538	-0.640324	0.583584	0.999487	0.0616183
MTERF4	4316	-0.678411	0.562472	0.999487	0.0614981
HAUS6	2925	-0.801553	0.500085	0.999487	0.0614482
D2HGDH	6254	-0.450933	0.69317	0.999487	0.061368
MAN1A2	2744	-3.88954	0.0614957	0.999487	0.0613484
[truncated: 5,797 more rows]

## Sheet: Legend
Table EV2. Summary table of (phospho)proteomics differential expression analysis in NB1 cells. Tab names indicate experiment (phosphoproteomics or proteomics), conditions (ALKAL2 in the absence/presence of lorlatinib) and time points (1h or 24h). Differential expression determined against control conditions.

## Sheet: Prot_ALKAL_Lorla_1h
	Row	ROTS-statistic	pvalue	FDR	logFC
ALKAL2	4769	-25.3331	0.000994035	0.684211	1.95932
ESCO2	6724	-2.20018	0.13226	0.752469	1.10728
HSP90AB3P	591	-0.21322	0.874883	0.996227	0.928319
HMGXB4	6086	-0.324358	0.809251	0.996227	0.70871
NEK3	6587	-0.247782	0.854343	0.996227	0.690977
IGSF9B	7451	-2.33655	0.118138	0.752469	0.678667
YAF2	6574	-1.16868	0.368744	0.832557	0.653081
WEE1	7504	-1.48213	0.26253	0.779359	0.615657
KIAA1586	6729	-1.49003	0.259916	0.779359	0.605928
ARHGAP18	7229	-2.0731	0.146994	0.752469	0.595524
TM4SF1	7303	-0.249524	0.853198	0.996227	0.56711
SNX22	7502	-0.884792	0.49923	0.915676	0.566069
RAB12	6350	-2.38505	0.113469	0.752469	0.561926
MIPOL1	7624	0.0189545	0.989617	0.99664	0.557227
IFRD1	6525	-2.34888	0.116707	0.752469	0.530397
MIEF2	7002	-1.94183	0.165832	0.753213	0.516694
CDKN2D	6554	-0.63485	0.630112	0.968263	0.510536
L3MBTL3	7047	-1.63223	0.223745	0.776381	0.505279
CALM1	2594	-3.25306	0.0620039	0.752469	0.504241
EXO1	7395	-1.47297	0.264769	0.779359	0.498719
FANCB	7249	-2.0362	0.151827	0.752469	0.494673
CNTLN	7763	-1.49741	0.257618	0.779359	0.48533
NRGN	7212	-1.48198	0.262616	0.779359	0.485105
MBD6	7381	-9.77254	0.0072019	0.752469	0.484072
NET1	7596	-1.3854	0.292383	0.788022	0.483081
PBX3	6036	-2.371	0.114323	0.752469	0.48063
KCTD5	6556	-0.421728	0.753709	0.990935	0.476542
ZSCAN2	6562	-1.22357	0.348069	0.820568	0.468521
ARHGEF9	7359	-0.810702	0.536625	0.932844	0.466362
CENPU	5884	-1.52058	0.251998	0.777169	0.43765
PIMREG	4525	-1.54828	0.244503	0.777169	0.433463
CUEDC1	4186	-2.0809	0.146253	0.752469	0.42292
PLIN2	5618	-3.32643	0.059859	0.752469	0.422189
FBXO31	6678	-3.09956	0.0687573	0.752469	0.418086
HMMR	4583	-1.38911	0.291075	0.785974	0.417808
SCRT1	6466	-1.08198	0.40538	0.858701	0.415229
RPH3A	7494	-2.39568	0.112511	0.752469	0.403572
SOBP	7378	-6.00528	0.0194379	0.752469	0.394607
MUS81	6702	-0.696528	0.597069	0.95743	0.389458
KIF18B	5044	-1.12604	0.387763	0.846862	0.386652
FIZ1	6628	-1.93483	0.167172	0.753213	0.385037
PRSS12	7564	-0.910372	0.487013	0.905165	0.383838
ACYP1	4835	-4.68583	0.0305364	0.752469	0.383131
PCDH17	5828	-1.06011	0.41429	0.862323	0.382466
KBTBD7	4876	-1.89171	0.174355	0.756292	0.379252
PKIG	5620	-1.16155	0.371734	0.833191	0.377832
GMNN	6991	-1.4779	0.263493	0.779359	0.376843
CHEK1	7696	-1.84242	0.183114	0.763784	0.376356
ZNF703	5647	-1.27567	0.328963	0.803416	0.375147
METTL21A	7666	-5.34293	0.0237134	0.752469	0.375043
EPC1	7384	-1.28275	0.326821	0.803416	0.373577
ZRANB3	6627	-1.6959	0.209998	0.775932	0.369147
SLBP	3904	-1.19533	0.358011	0.822773	0.366121
RANGRF	6608	-1.5616	0.241395	0.777169	0.361827
STMN4	7113	-10.5903	0.00618311	0.752469	0.358859
SPIDR	7300	-1.62128	0.226239	0.776381	0.357621
DGKQ	6720	-3.53936	0.0529434	0.752469	0.354741
TUBAL3	3303	-3.06667	0.0701433	0.752469	0.35395
XRCC2	6999	-0.215556	0.873229	0.996227	0.353773
CCNB2	6187	-1.09224	0.401171	0.85815	0.35355
RIOX1	6853	-2.21461	0.131027	0.752469	0.351348
SGO2	5772	-0.576102	0.66359	0.97397	0.350458
CEP128	6536	-2.79335	0.0837742	0.752469	0.349795
XPA	6624	-4.68711	0.0304894	0.752469	0.345377
PPL	7512	-1.02061	0.433734	0.872896	0.34416
ZDHHC2	7623	-2.44649	0.108157	0.752469	0.342981
UHRF1BP1	3977	-4.82313	0.0285017	0.752469	0.339408
EID2	6211	-5.04722	0.0262387	0.752469	0.338402
RRM2	2705	-1.54518	0.246042	0.777169	0.337666
MBLAC1	5313	-6.47871	0.0160573	0.752469	0.337224
JADE1	7717	-0.753559	0.566592	0.944882	0.336935
SPC24	3788	-1.66238	0.217248	0.776251	0.336663
TK1	3614	-1.74417	0.201202	0.772751	0.335349
RPS27	3500	-0.661508	0.615258	0.965002	0.334074
TLK1	3547	-1.19131	0.359559	0.82465	0.332319
RAD18	2946	-1.42682	0.279428	0.784901	0.331859
CEP85	5872	-2.55083	0.100161	0.752469	0.329151
FMNL1	7216	-12.4917	0.00454791	0.752469	0.328627
UTP14C	3432	-2.77334	0.0847469	0.752469	0.327991
OGG1	7351	-2.52279	0.102531	0.752469	0.327474
KAT6A	6417	-3.03389	0.0723333	0.752469	0.325609
NPR2	6942	-2.2381	0.128983	0.752469	0.324899
RAB8A	2217	-0.503994	0.704468	0.979827	0.324623
ARHGAP11A	5905	-3.66464	0.0489381	0.752469	0.323674
MROH1	6534	-1.01046	0.438353	0.874532	0.323295
LRP4	7454	-2.06614	0.147774	0.752469	0.321964
RNF145	5888	-0.911044	0.486577	0.905165	0.321658
HSBP1	7165	-1.61766	0.227106	0.776381	0.321484
WWC3	6871	-1.48275	0.262213	0.779359	0.320877
CKS1B	7022	-0.919936	0.482013	0.904258	0.319918
GINS2	6200	-2.16063	0.137001	0.752469	0.319477
PASK	6612	-2.01837	0.154702	0.752469	0.318887
FAM219B	6227	-3.66573	0.048891	0.752469	0.318797
ZNF740	6740	-4.9573	0.0273213	0.752469	0.318576
NASP	438	-1.41721	0.282178	0.785974	0.318368
PRAG1	5319	-3.12134	0.0679277	0.752469	0.317576
PITPNM3	5551	-2.20001	0.132307	0.752469	0.317378
AP1S2	7021	-0.829282	0.527801	0.929168	0.317338
CDCA2	4555	-2.15316	0.137987	0.752469	0.317261
CRTC3	7290	-1.78038	0.193826	0.772751	0.316676
SSX2IP	6660	-0.590017	0.65604	0.973586	0.316205
CKAP2L	5472	-1.67892	0.213679	0.775992	0.315838
ING1	3993	-0.610542	0.644378	0.972045	0.312942
DPYD	5426	-2.60262	0.0961153	0.752469	0.312648
SEMA3C	6872	-1.02232	0.432625	0.872896	0.31257
MEX3D	5103	-1.81728	0.187876	0.766286	0.312499
MCF2L2	7281	-12.5275	0.00445934	0.752469	0.312493
ZBTB33	6179	-0.612516	0.642988	0.971272	0.312177
NCS1	3278	-2.21674	0.130899	0.752469	0.311153
TTPAL	7477	-1.27976	0.327817	0.803416	0.31043
FOXC1	7460	-2.17856	0.134863	0.752469	0.30999
C4orf46	7571	-1.42913	0.278854	0.784901	0.308129
KIAA1524	2489	-1.55752	0.242407	0.777169	0.307639
BUB1	7707	-2.51722	0.103015	0.752469	0.305361
TYMS	2562	-1.56294	0.241224	0.777169	0.304895
DROSHA	5663	-6.46337	0.0161441	0.752469	0.304809
KANK2	3237	-1.48893	0.260282	0.779359	0.303625
MDM4	4844	-0.999953	0.443645	0.877132	0.303562
PTCHD4	7543	-1.24736	0.339842	0.811404	0.302383
FYN	4364	-1.11478	0.391973	0.852046	0.301839
LHFPL2	6707	-0.736386	0.575632	0.94994	0.300624
RFTN1	799	-1.27928	0.328034	0.803416	0.300609
CERK	7017	-3.46791	0.0553629	0.752469	0.29981
SKA3	5098	-1.74428	0.201155	0.772751	0.299292
RAB9B	4205	-0.864636	0.509432	0.921262	0.299077
THAP11	7670	-2.96893	0.0756483	0.752469	0.298774
HMGB2	3634	-1.20882	0.353118	0.821901	0.298123
FOXP4	7089	-2.31423	0.120535	0.752469	0.297871
PDE3B	7465	-1.91419	0.170804	0.756128	0.297077
MYBL2	5580	-1.88974	0.174797	0.756292	0.296865
ADAM9	6382	-5.84305	0.0203771	0.752469	0.296267
CSNK1E	2476	-1.24836	0.33945	0.811404	0.296039
NUDT15	5194	-0.403461	0.764701	0.990935	0.295936
ATAD2	1886	-1.36833	0.29776	0.79629	0.295693
KIF18A	7052	-0.493023	0.710408	0.980743	0.29434
FLCN	5003	-1.59416	0.233198	0.776381	0.293555
MTF2	5803	-2.39216	0.112767	0.752469	0.293259
NGFR	7200	-1.58308	0.236113	0.776381	0.292216
PHF12	7297	-1.31746	0.315412	0.797311	0.292177
CDYL	7068	-2.5992	0.0964097	0.752469	0.292163
CCNB1	5822	-1.3009	0.32112	0.799736	0.291337
HIST1H1C	1502	-0.919067	0.482967	0.904258	0.291026
SYPL1	4657	-0.442962	0.741605	0.987502	0.290917
KRT12	7483	-2.59702	0.0967133	0.752469	0.290581
MTSS1	7795	-0.811492	0.535997	0.932844	0.289776
ORC6	7402	-4.61393	0.0313679	0.752469	0.288227
ERICH1	6625	-0.90413	0.490387	0.905172	0.288159
RGS17	7549	-2.11263	0.142729	0.752469	0.288023
CBX2	4041	-2.71351	0.0888146	0.752469	0.287397
FYCO1	4899	-2.26399	0.125753	0.752469	0.286296
YES1	3366	-0.372698	0.781255	0.994875	0.285651
OXR1	6947	-10.5774	0.00623018	0.752469	0.285546
PPP2CA	1035	-1.8608	0.179361	0.761534	0.285463
TCF25	4356	-0.227915	0.865908	0.996227	0.284763
ITPR2	101	-1.11144	0.393803	0.855292	0.283767
TRADD	7347	-3.14639	0.0666467	0.752469	0.283492
MGA	2652	-1.04423	0.422261	0.869676	0.283418
TCEAL3	4623	-0.933269	0.475503	0.901658	0.283376
MKKS	7640	-0.986089	0.449766	0.884672	0.282989
KRT4	6647	-3.79473	0.0456482	0.752469	0.2829
FAM161A	7340	-3.93035	0.042616	0.752469	0.282084
SNRNP35	6641	-3.45077	0.0559139	0.752469	0.281572
CD82	4982	-1.71891	0.205993	0.775052	0.281088
FBXL3	7006	-4.98683	0.026918	0.752469	0.280642
CASP2	4508	-1.00212	0.442561	0.876207	0.280287
DMTN	7546	-5.40303	0.0232363	0.752469	0.28015
AMER1	7050	-1.49449	0.258794	0.779359	0.280148
CADM4	6075	-3.2826	0.0612684	0.752469	0.279651
CINP	7654	-1.4708	0.265604	0.779359	0.279025
E2F6	7655	-0.66233	0.614567	0.965002	0.278477
UHRF1	984	-1.43936	0.275127	0.784901	0.278156
CTU2	7339	-0.788067	0.548842	0.937772	0.27748
TIMP1	7011	-2.46036	0.106966	0.752469	0.27636
TRIM3	4954	-3.65885	0.0490793	0.752469	0.274544
TPX2	1310	-1.16344	0.371008	0.833191	0.274451
KIF22	3228	-1.24125	0.341755	0.813242	0.274102
CDKN2AIPNL	5299	-1.93083	0.167942	0.755272	0.27367
ATF7IP2	6651	-1.02088	0.433646	0.872896	0.273642
FEM1B	4631	-6.02581	0.0192625	0.752469	0.273373
TH	508	-1.2922	0.323424	0.802822	0.272425
NES	45	-1.80826	0.189117	0.76693	0.272075
STMN3	4158	-5.10521	0.025731	0.752469	0.271499
C1orf112	7296	-1.86694	0.178201	0.758142	0.271317
CEP55	3504	-1.46279	0.267599	0.779359	0.271198
DLX5	5525	-1.2753	0.329098	0.803416	0.271085
GTSE1	3163	-1.22977	0.345412	0.817703	0.27042
ZNHIT1	6753	-3.4537	0.0557857	0.752469	0.268379
CDH7	6653	-2.22766	0.130058	0.752469	0.268359
ABLIM2	6986	-1.71995	0.205863	0.775052	0.26833
MAP2K7	6321	-0.662712	0.614337	0.965002	0.267362
CEP135	5255	-1.65039	0.219553	0.776381	0.266443
TMEM151B	7453	-2.18908	0.133672	0.752469	0.266142
SIN3B	5022	-0.992057	0.44706	0.88056	0.26532
ZDBF2	5206	-1.66967	0.215263	0.776251	0.264371
SSH2	5155	-0.952479	0.464859	0.895615	0.264182
POLA2	5930	-7.92632	0.0108009	0.752469	0.263764
LARP1B	5088	-4.81921	0.0285884	0.752469	0.263304
PRIM2	4451	-2.31403	0.120582	0.752469	0.262927
YEATS4	4782	-2.57313	0.0982508	0.752469	0.262547
HJURP	6812	-1.17754	0.365475	0.829469	0.262361
TIMP2	6481	-4.16435	0.0381938	0.752469	0.262182
FEZ2	7208	-2.71465	0.0887261	0.752469	0.261352
WDR76	4800	-0.925885	0.478875	0.902298	0.261164
SMIM13	6638	-0.506066	0.70324	0.979827	0.261084
POT1	5592	-5.72725	0.0210729	0.752469	0.258985
GON4L	2456	-2.44125	0.108637	0.752469	0.25887
FILIP1	6105	-1.68286	0.21297	0.775932	0.258654
NUF2	4300	-1.7106	0.207323	0.775206	0.256351
ECE1	3679	-0.730546	0.578538	0.950128	0.255794
FBXL19	7223	-6.13739	0.0184552	0.752469	0.255471
SH2B2	3546	-1.18464	0.362055	0.827668	0.254484
ZBED3	5425	-1.53423	0.248455	0.777169	0.253321
TMEM176B	6904	-4.98443	0.0270047	0.752469	0.253154
RBBP8	7080	-0.804897	0.540152	0.932844	0.253099
C16orf70	6406	-5.1987	0.0251635	0.752469	0.252527
KIF15	2811	-1.96487	0.162172	0.752469	0.252244
ADAM17	6600	-14.0518	0.00378566	0.752469	0.251791
CARHSP1	6003	-0.568423	0.66828	0.975532	0.251702
ITGA4	7677	-2.43943	0.108867	0.752469	0.251448
ETV6	6934	-3.22375	0.0632563	0.752469	0.250542
MIER1	6271	-1.92905	0.168217	0.755272	0.250441
PTMA	3991	-3.51394	0.0537204	0.752469	0.250199
ACTR5	5380	-1.59006	0.233954	0.776381	0.250074
CENPF	179	-1.16275	0.371191	0.833191	0.249817
ACTR6	6787	-1.64298	0.220973	0.776381	0.249602
ZNF189	5989	-0.620953	0.638515	0.970177	0.248875
EXOSC8	5154	-6.05511	0.0191739	0.752469	0.24842
AGGF1	3540	-0.981456	0.451711	0.885394	0.247533
SPC25	5728	-1.03538	0.426122	0.869676	0.247528
WDR13	4593	-1.14778	0.377509	0.834996	0.24734
CSRP2	2163	-1.45233	0.271761	0.779727	0.247174
PKMYT1	6698	-5.21796	0.0249014	0.752469	0.246737
CDC123	5114	-3.9108	0.0430137	0.752469	0.246311
HIST1H3A	4398	-1.61014	0.229069	0.776381	0.245904
BUB1B	2631	-1.46966	0.265861	0.779359	0.245861
MYT1	7309	-3.05216	0.0713542	0.752469	0.245699
TACC3	1904	-1.33627	0.309696	0.797311	0.244935
H1FX	2451	-1.53287	0.248855	0.777169	0.24463
CAAP1	6840	-1.04137	0.423652	0.869676	0.244301
ABCD4	7478	-2.9515	0.0767715	0.752469	0.243944
WAC	3849	-0.693576	0.598438	0.957513	0.243909
BRIP1	3708	-2.12233	0.141433	0.752469	0.243554
C21orf2	4374	-3.29934	0.0608383	0.752469	0.24328
GTF3C6	6903	-3.14115	0.0668692	0.752469	0.24311
KIFC1	719	-1.39581	0.288882	0.785974	0.24281
TRPT1	6579	-7.24697	0.0125312	0.752469	0.242642
EPB41L5	3245	-1.73461	0.202984	0.772751	0.242549
PACRGL	7131	-0.962678	0.460537	0.891581	0.242426
ANKRD45	6689	-1.24543	0.340408	0.811404	0.242388
DLGAP5	1984	-1.50578	0.255368	0.778842	0.242336
HASPIN	7024	-1.53161	0.249262	0.777169	0.242207
FBXO9	5845	-1.56654	0.240118	0.777169	0.241793
KBTBD2	6447	-1.06736	0.411195	0.861987	0.241474
ZWINT	5868	-0.919867	0.482142	0.904258	0.240985
ACSS2	4037	-1.4744	0.26433	0.779359	0.239924
SH2B1	7114	-0.817229	0.53367	0.932844	0.239827
CLMP	6930	-2.40893	0.111768	0.752469	0.238626
PANK3	5300	-3.23529	0.0628605	0.752469	0.238252
SKI	6639	-3.20575	0.0642649	0.752469	0.238164
C9orf16	6151	-1.92767	0.168434	0.755584	0.238059
MKL1	6130	-3.00858	0.0737231	0.752469	0.237975
POLD1	4221	-2.08437	0.145777	0.752469	0.237913
GPBP1	7268	-1.03382	0.426784	0.869676	0.237451
ARIH2	3017	-1.02464	0.431102	0.871287	0.237402
CCDC85B	5252	-1.57453	0.237959	0.776381	0.237329
DIAPH3	4346	-1.31123	0.317769	0.798595	0.236831
CASP6	6594	-1.06895	0.410602	0.861494	0.236671
UBE2C	3611	-1.54545	0.245901	0.777169	0.235885
LASP1	1482	-1.28308	0.326727	0.803416	0.235535
TRPC4AP	6988	-2.49241	0.105041	0.752469	0.234623
CENPM	7234	-1.12183	0.389412	0.849791	0.234367
FAM118A	7484	-4.96952	0.0272327	0.752469	0.234308
EIF4EBP1	3323	-0.889753	0.497079	0.912115	0.233663
SNAP23	3975	-1.35446	0.303208	0.796698	0.233478
CCDC88B	7723	-22.9464	0.0013918	0.684211	0.233272
E2F5	6847	-1.36264	0.299916	0.796698	0.232973
PHC1	4020	-1.62882	0.22452	0.776381	0.23215
CDCA5	4913	-1.34439	0.306754	0.796698	0.231757
HIST1H1B	1716	-1.4276	0.279253	0.784901	0.231719
CHN2	6694	-1.22541	0.347347	0.819162	0.231602
MND1	5899	-1.88733	0.175442	0.757264	0.230652
NUDCD3	1907	-0.92283	0.480503	0.9028	0.229893
NCAPG2	3620	-1.4488	0.272714	0.780241	0.229691
UCKL1	5015	-1.35975	0.30103	0.796698	0.229399
RFX2	5667	-8.30245	0.00978566	0.752469	0.229079
SRFBP1	3314	-1.65429	0.21858	0.776251	0.229072
PHF20L1	4679	0.00790558	0.995443	0.99897	0.229022
SPDL1	3739	-1.32415	0.31346	0.797311	0.228866
ZBTB14	7688	-2.61055	0.0954573	0.752469	0.228756
MKI67	18	-1.43645	0.276195	0.784901	0.228547
IGFBPL1	6757	-1.37286	0.296585	0.795765	0.228318
SGPP1	6457	-1.77453	0.19478	0.772751	0.228282
CLSPN	5637	-1.00155	0.44287	0.876207	0.228092
MAD2L1	4609	-1.06129	0.413603	0.861987	0.227814
ZNRF2	4182	-1.34762	0.305744	0.796698	0.227658
PPP3R1	5150	-2.00294	0.156795	0.752469	0.227382
MANSC1	7398	-2.13816	0.13926	0.752469	0.22718
PMM1	6193	-2.50797	0.104002	0.752469	0.227179
CDCA3	4129	-1.19197	0.359257	0.823845	0.227082
PRR36	2821	-0.836235	0.524129	0.929139	0.227082
ZNF324	6769	-1.08962	0.402346	0.858567	0.226669
KIAA0556	6940	-0.913871	0.485378	0.904696	0.225916
LRIF1	5444	-0.745114	0.570891	0.946819	0.225906
CCNA2	3609	-1.13398	0.383977	0.845185	0.225847
ARL6	1922	-1.90811	0.171953	0.756292	0.225793
MAP3K3	6120	-2.00743	0.156244	0.752469	0.22552
RFX7	5448	-0.848749	0.517466	0.929139	0.225117
SPECC1	7028	-0.552502	0.676385	0.9775	0.225016
DZIP1L	7625	-3.02661	0.0727652	0.752469	0.224904
POC5	6504	-0.600778	0.650248	0.973586	0.22488
MCM10	5974	-1.09755	0.399728	0.857065	0.224402
PAEP	7499	-3.8043	0.0454728	0.752469	0.224223
CARD19	5858	-3.87142	0.0439677	0.752469	0.223893
SHCBP1	4068	-1.93626	0.166856	0.753213	0.223866
HAUS8	3226	-1.26888	0.331458	0.804543	0.223733
DCTD	6950	-0.131327	0.924155	0.996227	0.223583
APBB1	5314	-2.20771	0.131694	0.752469	0.222383
NUSAP1	3381	-0.925263	0.479139	0.902298	0.222092
CASTOR1	7226	-5.003	0.0267103	0.752469	0.220932
TTK	3505	-1.32905	0.311736	0.797311	0.220932
SVIP	5680	-3.61871	0.0500427	0.752469	0.220848
UAP1	2546	-2.81299	0.0828726	0.752469	0.220797
WDR62	4786	-1.66272	0.217073	0.776251	0.220469
GNPTAB	7082	-5.01814	0.0264897	0.752469	0.22005
CBLB	6034	-1.14067	0.380559	0.841481	0.219887
HIST2H2AB	4527	-1.58888	0.234355	0.776381	0.219434
ANLN	688	-1.16917	0.368566	0.832557	0.219343
DSN1	3619	-2.47967	0.105531	0.752469	0.218723
STK3	2947	-1.41108	0.284347	0.785974	0.218379
FBXO5	6790	-0.654795	0.618954	0.966604	0.218369
TIPIN	6497	-2.25579	0.126543	0.752469	0.218161
RECQL4	4029	-1.2971	0.322147	0.799736	0.218113
TTC21A	7388	-1.5227	0.251645	0.777169	0.218111
SIKE1	6437	-0.648628	0.622455	0.96713	0.217719
CENPI	6464	-0.925223	0.479186	0.902298	0.217686
ANKRD16	4944	-1.66421	0.216704	0.776251	0.217626
IRS1	7747	-10.293	0.00670357	0.752469	0.217462
PAK4	3878	-1.24352	0.341098	0.813204	0.217167
KIF2C	2123	-1.40902	0.284916	0.785974	0.217102
DHFR	2860	-1.79195	0.191463	0.770787	0.216496
CEP57	6060	-1.04938	0.418989	0.868545	0.21549
TPM4	842	-1.6378	0.222344	0.776381	0.215073
SPRY2	3717	-1.34467	0.306619	0.796698	0.214827
CHCHD4	7385	-1.13306	0.38462	0.845185	0.214499
SNAP47	6860	-4.37432	0.034292	0.752469	0.214207
FBXO11	6161	-1.12491	0.388312	0.847826	0.214135
TRIM13	7417	-1.4814	0.262745	0.779359	0.21389
BCL9L	7633	-7.00289	0.0135657	0.752469	0.213785
NDC80	2483	-1.25526	0.336553	0.806951	0.213769
TNNT3	7789	-2.9806	0.0749561	0.752469	0.213463
CEP78	7069	-0.678282	0.60676	0.965002	0.213423
SPICE1	6887	-3.16424	0.0658947	0.752469	0.213235
BCL7A	1713	-1.20034	0.355986	0.821901	0.212828
NUDT10	4294	-2.16696	0.136276	0.752469	0.212739
MIS12	4293	-1.01777	0.435031	0.872896	0.21206
DNAJC9	1758	-1.43147	0.278158	0.784901	0.211509
SPAG5	1755	-1.12927	0.386121	0.845185	0.210839
SKA2	6992	-0.716928	0.585873	0.953804	0.210514
RPS19BP1	6901	-0.703986	0.593532	0.956234	0.210438
ZNF768	3896	-1.07369	0.408658	0.859309	0.210391
ERCC6L	2667	-2.18814	0.133761	0.752469	0.210317
LIPE	6263	-5.38679	0.0234587	0.752469	0.210033
PNMA8A	5653	-2.73903	0.0874286	0.752469	0.209195
HMGN2	5424	-2.35771	0.115779	0.752469	0.209183
VWA5B2	6758	-1.24201	0.341403	0.813242	0.209174
ANKRD54	5867	-1.74634	0.200772	0.772751	0.208439
PHOX2B	3736	-1.10817	0.395227	0.855428	0.208238
PTDSS2	4934	-3.31476	0.0604405	0.752469	0.208073
TDP2	4376	-3.30292	0.060663	0.752469	0.208006
ZWILCH	6163	-1.5733	0.238298	0.776933	0.207976
CTDSPL	5265	-2.05488	0.149238	0.752469	0.207933
AGTPBP1	3391	-2.12099	0.141789	0.752469	0.207921
BBS9	6862	-0.881787	0.500774	0.916369	0.207496
DNAAF2	3944	-1.39333	0.289725	0.785974	0.207383
CLASRP	4946	-2.33335	0.11863	0.752469	0.207308
IFT52	6962	-0.958503	0.462224	0.892797	0.207235
BIN1	1847	-1.70674	0.207952	0.775206	0.207117
MAPK10	3777	-1.19652	0.357529	0.822773	0.206877
ANKS1B	6467	-1.36764	0.298029	0.79629	0.206605
DACH1	4834	-0.816895	0.533881	0.932844	0.206506
STARD7	5532	-0.539729	0.683283	0.979827	0.206503
CRLF1	7457	-5.85234	0.02033	0.752469	0.206464
MYSM1	6363	-12	0.00479708	0.752469	0.206393
PDF	7519	-2.27825	0.124485	0.752469	0.206354
ZBED6	5278	-2.43073	0.109395	0.752469	0.206286
SPATA5L1	4808	-2.27024	0.125249	0.752469	0.205735
DAG1	4127	-2.56637	0.0987842	0.752469	0.205246
DCTPP1	3532	-1.75077	0.199791	0.772751	0.204774
ZNF644	3395	-1.43568	0.276598	0.784901	0.204725
CHAF1B	3443	-1.31088	0.317978	0.798997	0.204552
SLC35E3	7743	-2.03024	0.152389	0.752469	0.204533
RPL30	3403	-0.960635	0.461294	0.892455	0.204474
PPP2R3C	6446	-9.0058	0.00826597	0.752469	0.204259
TCF12	3183	-1.54694	0.245279	0.777169	0.204059
NTNG2	7475	-0.693485	0.598525	0.957513	0.204023
SETD6	7761	-1.39607	0.288741	0.785974	0.203791
HGH1	3602	-1.43648	0.276148	0.784901	0.203706
POP5	6676	-0.815661	0.534322	0.932844	0.203639
TUBGCP4	6785	-1.36926	0.297585	0.79629	0.203205
MARCKS	1289	-3.30262	0.06071	0.752469	0.203032
HORMAD1	6470	-1.80854	0.18907	0.76693	0.202994
USP46	7397	-2.24511	0.12768	0.752469	0.202752
REXO1	5631	-9.39814	0.00749436	0.752469	0.20255
BCL7C	4987	-1.47415	0.264424	0.779359	0.202509
TUBB3	127	-0.632832	0.631197	0.968269	0.202411
FANCI	1455	-2.24924	0.127176	0.752469	0.202376
CEP68	5298	-1.84256	0.183027	0.763784	0.202124
BRWD1	4120	-3.00909	0.073629	0.752469	0.202051
RNF168	5223	-2.05321	0.149412	0.752469	0.201576
BLM	3026	-2.87475	0.0801851	0.752469	0.201416
NID1	5978	-2.16603	0.136412	0.752469	0.201297
TFAP4	5240	-1.97145	0.161419	0.752469	0.200612
CASP8AP2	4309	-0.981611	0.451535	0.885394	0.200248
SMC6	1621	-1.57817	0.237197	0.776381	0.200245
MINDY4	5669	-3.42216	0.0568968	0.752469	0.200155
TTI1	3390	-3.023	0.0729423	0.752469	0.200139
CKAP2	2627	-1.16748	0.36919	0.832606	0.200052
ATF2	4301	-2.5296	0.101908	0.752469	0.199558
NSMCE1	6500	-2.6212	0.0948769	0.752469	0.199288
ZSCAN18	3007	-1.33947	0.308561	0.796698	0.199218
LSM3	6578	-0.771019	0.557527	0.939227	0.199097
ZNF608	7321	-0.641173	0.626411	0.967537	0.199042
SDK1	6708	-1.93614	0.166903	0.753213	0.198524
SLC39A8	7768	-2.45232	0.107772	0.752469	0.198375
WDHD1	2095	-1.95021	0.164729	0.753213	0.19835
UBN2	5998	-1.48107	0.262927	0.779359	0.198214
TLDC1	5132	-1.09182	0.401431	0.858381	0.198158
SPPL2B	5694	-2.05585	0.149063	0.752469	0.197834
SLC35G2	6425	-3.57044	0.051761	0.752469	0.197813
MMP15	4653	-1.18834	0.36074	0.827535	0.197776
REEP1	5078	-3.00102	0.0741736	0.752469	0.197697
NGDN	3820	-2.23818	0.128889	0.752469	0.197528
LBR	3333	-1.14785	0.377462	0.834996	0.197524
HELLS	2016	-1.33645	0.309566	0.797311	0.197511
RAB11B	1029	-1.35808	0.301975	0.796698	0.196915
ETNK1	6597	-1.35495	0.303078	0.796698	0.196701
MBD1	6318	-1.93455	0.167348	0.753372	0.196657
DPY30	7556	-4.73518	0.0297788	0.752469	0.196386
ECT2	4192	-1.66886	0.215563	0.776251	0.196383
POLE4	7040	-1.22828	0.346016	0.81821	0.196323
KANSL1	7180	-0.652174	0.62059	0.967124	0.19603
WNK3	5232	-3.40744	0.0574025	0.752469	0.195592
PFKP	511	-1.49175	0.259194	0.779359	0.195333
FN1	4995	-0.970857	0.456986	0.888701	0.195064
ZHX1	4659	-2.89042	0.0794366	0.752469	0.194899
FBXO38	3796	-1.37641	0.295391	0.792806	0.194762
SRCIN1	6392	-4.07938	0.0399602	0.752469	0.194082
DLX6	4701	-0.622173	0.637648	0.969608	0.194016
MAPKAPK5	7513	-1.4125	0.283875	0.785974	0.193448
PDCD2	6330	-1.40996	0.284658	0.785974	0.193274
FANCD2	1445	-1.22584	0.346962	0.818995	0.192909
GPATCH11	7514	-2.09154	0.144914	0.752469	0.192685
SLC12A5	6967	-1.55536	0.242937	0.777169	0.192631
KCTD3	2639	-2.02645	0.15329	0.752469	0.192584
C6orf106	7752	-0.678649	0.606626	0.965002	0.192574
ZNF8	6667	-1.07034	0.410073	0.86131	0.192572
DIS3L	4766	-1.70466	0.208297	0.775206	0.192359
C12orf29	7366	-2.19211	0.133231	0.752469	0.19226
HAUS5	3852	-2.78354	0.0843815	0.752469	0.192218
SELENON	7420	-0.593666	0.653993	0.973586	0.192211
STK4	2102	-2.00845	0.155724	0.752469	0.192163
DAPK3	5365	-5.17607	0.0252576	0.752469	0.192132
RACGAP1	2109	-1.2123	0.352003	0.821743	0.192092
STK16	7462	-1.01519	0.436015	0.872896	0.191847
ARL2BP	6431	-0.90407	0.490475	0.905172	0.191613
SEL1L3	7063	-1.29656	0.322324	0.799868	0.191435
GUCY1B3	3572	-2.13055	0.140575	0.752469	0.191317
CRYBG3	94	-1.37148	0.29684	0.795838	0.191184
GINS3	5944	-1.8067	0.189553	0.76693	0.191169
CMTM8	6640	-0.635075	0.629939	0.968263	0.191123
NBEAL1	6677	-2.30254	0.121816	0.752469	0.191001
TIMELESS	2522	-1.33769	0.309227	0.797111	0.190641
BOD1	4032	-2.85103	0.0810415	0.752469	0.190514
WDR46	3125	-3.19164	0.0649589	0.752469	0.190404
TOM1L1	6750	-2.3267	0.119514	0.752469	0.190354
UNKL	5973	-2.47031	0.106185	0.752469	0.189918
PRR12	5941	-1.56912	0.239428	0.777169	0.189409
NEDD4	5494	-3.80006	0.0455199	0.752469	0.189329
SH3PXD2A	4715	-2.87535	0.0800965	0.752469	0.189142
RPL6	1513	-1.16296	0.371144	0.833191	0.18914
MICAL2	7673	-1.79024	0.191906	0.771381	0.189005
RRP36	4462	-1.22325	0.348164	0.820568	0.188895
ABI2	2390	-0.457124	0.733552	0.986968	0.188793
RILPL1	1596	-1.51471	0.25382	0.777964	0.188053
SP110	5986	-0.523749	0.692524	0.979827	0.187816
EIF5	2798	-0.903589	0.490818	0.905172	0.187561
IMPAD1	4535	-2.76282	0.0854262	0.752469	0.187402
GPATCH2	5209	-0.908653	0.488023	0.905172	0.187345
STAT2	5860	-0.990712	0.447577	0.88056	0.18734
CNN3	1162	-1.23263	0.344565	0.816434	0.187339
TBCB	1837	-3.88037	0.0436678	0.752469	0.187335
PBK	3612	-1.38884	0.291162	0.785974	0.187305
EFNA5	7164	-1.27418	0.329675	0.803416	0.187293
PLD5	7592	-2.77664	0.0846528	0.752469	0.187187
CDK5RAP2	4908	-2.13163	0.140264	0.752469	0.186792
SETD5	4580	-2.83469	0.0817522	0.752469	0.186579
NSD1	6511	-1.52283	0.251557	0.777169	0.186395
RPL37	6434	-2.59721	0.0966662	0.752469	0.186338
CDK1	592	-1.19211	0.35921	0.823845	0.186034
TMEM179	5203	-0.980512	0.452095	0.886452	0.185988
CARNMT1	7316	-1.28937	0.324497	0.802822	0.185935
ADAMTS4	6844	-1.06948	0.410378	0.861494	0.185752
DTL	4957	-1.68752	0.212012	0.775932	0.185656
CARMIL1	4498	-0.729835	0.578943	0.950128	0.185635
UBR7	2844	-2.43136	0.109348	0.752469	0.185153
KNL1	4007	-1.17642	0.365826	0.829469	0.184875
TBCA	4071	-2.74493	0.0869876	0.752469	0.184368
MTRR	6987	-11.0391	0.00557029	0.752469	0.183726
CENPC	2312	-0.651118	0.621165	0.967124	0.183539
NKX2-5	7721	-1.85534	0.18032	0.763236	0.18351
MAP4K2	7423	-1.02253	0.432451	0.872896	0.183259
MIS18BP1	5810	-1.09799	0.399336	0.857065	0.183067
MAPRE1	1696	-3.79163	0.0457349	0.752469	0.182856
PHC2	4785	-2.09233	0.144867	0.752469	0.182644
CDCA8	4598	-1.14236	0.379833	0.840625	0.182291
RCOR3	3319	-1.89937	0.173611	0.756292	0.182277
SOWAHC	7699	-4.19671	0.0374359	0.752469	0.182268
NSMCE4A	5850	-1.37415	0.296116	0.794752	0.182217
INCENP	4144	-1.18316	0.362799	0.827668	0.182175
POLE3	6400	-1.66916	0.215392	0.776251	0.182017
FAM160B2	6499	-1.90566	0.172617	0.756292	0.181936
WRN	4737	-1.18555	0.361798	0.827668	0.181778
CENPE	5813	-1.5453	0.245995	0.777169	0.181704
FNTA	2097	-0.811934	0.53587	0.932844	0.181299
SGTB	3046	-1.54085	0.24687	0.777169	0.181017
ZCCHC8	1773	-2.11737	0.142142	0.752469	0.180658
WIPF1	6098	-2.02501	0.153549	0.752469	0.180071
RORB	6958	-0.684729	0.603579	0.963283	0.179893
CHAC2	5735	-1.75451	0.199006	0.772751	0.179658
IGF2BP1	2688	-0.582205	0.660639	0.973586	0.17953
E2F1	7250	-0.73278	0.577349	0.950128	0.179
SENP6	6475	-5.67568	0.0213424	0.752469	0.178866
FLI1	7322	-1.26833	0.331677	0.804543	0.178645
EFHD1	4646	-2.79948	0.0835536	0.752469	0.178638
PALM2	6111	-1.34099	0.308216	0.796698	0.178264
LIN37	6286	-2.27836	0.124438	0.752469	0.178146
KIF4A	388	-1.32027	0.314452	0.797311	0.177831
PHF1	6629	-2.10413	0.14358	0.752469	0.177489
TAF5	5610	-1.42648	0.279604	0.784901	0.176739
KIAA0586	7426	-6.75754	0.0148034	0.752469	0.176731
PRMT9	6811	-1.11504	0.391709	0.852046	0.176635
MCM4	325	-1.72251	0.205294	0.774227	0.176599
ACD	7583	-3.48285	0.0545353	0.752469	0.17643
TENM4	540	-0.651157	0.621118	0.967124	0.176414
RPL39	6398	-0.977597	0.453551	0.887062	0.17623
SNAPC1	6979	-2.57886	0.0977736	0.752469	0.175827
RANBP17	6804	-1.22141	0.348716	0.820568	0.175821
RIMS2	4789	-1.54824	0.244591	0.777169	0.175796
NOL4	4678	-16.88	0.00258594	0.752469	0.175696
TACC1	1589	-1.51696	0.253111	0.777964	0.17565
ZNF579	5737	-0.805243	0.53984	0.932844	0.174998
ZNF511	4682	-2.35039	0.116535	0.752469	0.174892
DDHD1	5894	-2.23798	0.12907	0.752469	0.174258
HYPK	4319	-1.42876	0.279029	0.784901	0.1741
WLS	6298	-10.5645	0.00631696	0.752469	0.174074
RRM1	439	-1.76819	0.195846	0.772751	0.173895
ISG20L2	5112	-1.38055	0.29423	0.792806	0.173863
MPND	6989	-2.59861	0.0964568	0.752469	0.173825
C16orf72	5856	-0.677631	0.607073	0.965002	0.17375
ISL1	6839	-2.04414	0.15063	0.752469	0.173568
UCK2	3657	-0.858917	0.512433	0.924259	0.173374
KIF20A	3490	-2.80706	0.0831291	0.752469	0.173293
DGKH	3107	-1.28376	0.326284	0.803416	0.173268
PGS1	5926	-1.64726	0.219986	0.776381	0.173252
PATL1	5859	-1.97061	0.161561	0.752469	0.173169
INSR	7184	-0.948387	0.467298	0.896323	0.173123
RETREG2	3668	-1.14221	0.379969	0.84067	0.173116
RBM4B	903	-1.74397	0.201296	0.772751	0.17284
ENDOG	5484	-0.725275	0.581438	0.950128	0.172719
IRS2	1598	-3.52888	0.0532941	0.752469	0.17258
PPP2R3B	7051	-1.2653	0.332817	0.804543	0.172361
MCMBP	886	-1.94801	0.164989	0.753213	0.172126
ELMSAN1	4767	-2.56081	0.0993296	0.752469	0.172017
EXTL3	6308	-1.37047	0.297142	0.79629	0.17155
HMGCS1	1055	-1.24645	0.340183	0.811404	0.171361
PALMD	1838	-1.09978	0.398564	0.85578	0.171333
DNAJC21	4952	-3.52132	0.0534694	0.752469	0.171306
HDAC8	6952	-1.36602	0.298976	0.796698	0.171191
SMC2	164	-1.6296	0.224305	0.776381	0.171124
THAP4	5967	-2.13215	0.140217	0.752469	0.171014
BRF2	7055	-0.824504	0.530308	0.931784	0.170737
TRNAU1AP	7604	-1.52448	0.251346	0.777169	0.170421
LIX1L	4530	-3.25463	0.0619568	0.752469	0.170357
DENND5B	5612	-7.76035	0.0110103	0.752469	0.17034
OBSCN	7517	-1.30696	0.319409	0.799736	0.170253
KIF11	724	-1.03234	0.427301	0.869676	0.17017
RFC3	1684	-1.04786	0.419955	0.869676	0.170136
ZEB1	2670	-1.64919	0.219728	0.776381	0.170104
SMC4	177	-1.48125	0.262839	0.779359	0.169997
RSU1	3337	-4.16599	0.0381052	0.752469	0.169923
CACFD1	6518	-3.99284	0.0417145	0.752469	0.169814
TMEM131	4622	-4.12735	0.0386386	0.752469	0.16972
SATB2	3463	-1.85186	0.181065	0.763345	0.169659
POLD3	3201	-2.02293	0.153907	0.752469	0.169369
PKIA	5783	-1.12177	0.389459	0.849791	0.16936
RBMX2	6162	-0.829097	0.527984	0.929168	0.16929
ZNF280D	4909	-1.83287	0.185106	0.763784	0.169231
C12orf45	7115	-0.71134	0.589067	0.954599	0.169153
TRAF3IP1	7124	-2.50718	0.104049	0.752469	0.169116
C5orf24	4566	-1.07952	0.406298	0.858701	0.168997
HIKESHI	5412	-1.25185	0.338214	0.809839	0.168971
DAXX	3414	-2.54478	0.100703	0.752469	0.168806
ASL	2245	-2.11533	0.142371	0.752469	0.168717
SAPCD2	7561	-0.714426	0.587372	0.9541	0.1687
CHAF1A	2997	-1.49387	0.258888	0.779359	0.168446
C8orf33	5802	-4.97938	0.0271386	0.752469	0.168446
MEA1	6440	-0.965005	0.45954	0.89132	0.168424
NCAPH	887	-1.60721	0.229776	0.776381	0.168406
PAXIP1	4463	-1.98902	0.158749	0.752469	0.168261
ZNF689	7016	-0.951037	0.465837	0.896314	0.168231
CCDC137	5566	-2.56907	0.0985618	0.752469	0.16819
EIF2AK4	3626	-4.3229	0.035154	0.752469	0.16807
TTC38	7112	-2.4902	0.105128	0.752469	0.167965
WDR60	6913	-1.52904	0.250127	0.777169	0.167923
MEX3B	5621	-2.22556	0.130186	0.752469	0.167897
MSI1	2841	-3.12052	0.0679747	0.752469	0.16767
MEPCE	1781	-1.33296	0.310482	0.797311	0.167418
DCX	2210	-2.84896	0.0812224	0.752469	0.167061
BIN3	7418	-1.93908	0.166415	0.753213	0.166993
EMILIN1	6761	-0.444726	0.740754	0.987502	0.166984
NKTR	3756	-1.07037	0.410026	0.86131	0.166921
CGGBP1	3427	-1.14154	0.380221	0.841481	0.166803
SORBS3	6779	-3.49799	0.0542464	0.752469	0.166795
TUBB2B	124	-0.767382	0.559631	0.940781	0.166708
KBTBD4	6490	-2.42268	0.110261	0.752469	0.166511
NKAP	5997	-3.11609	0.0681048	0.752469	0.166049
EVL	2707	-0.687159	0.602224	0.962628	0.166013
OARD1	6123	-0.710218	0.589961	0.955052	0.165984
SCAPER	4692	-1.01081	0.438004	0.874532	0.165854
MCRS1	4187	-1.43256	0.277766	0.784901	0.16573
DR1	5527	-1.70767	0.207858	0.775206	0.165704
BRAP	7032	-2.02774	0.152975	0.752469	0.165585
MAGEH1	7736	-1.57373	0.238251	0.776933	0.165537
RASSF2	6621	-0.598947	0.651274	0.973586	0.16548
FAM171A1	5753	-1.9968	0.157587	0.752469	0.165181
FNBP1L	1265	-1.11671	0.391362	0.852046	0.164628
CASKIN1	5371	-1.59245	0.233503	0.776381	0.164431
SKP2	7653	-0.362754	0.787269	0.994875	0.164089
BRD8	2442	-1.64167	0.221488	0.776381	0.163973
SCAMP4	7331	-1.13294	0.384709	0.845185	0.163665
XRCC3	7527	-0.865788	0.50887	0.920971	0.163423
EIF4H	3823	-3.53781	0.0529904	0.752469	0.163273
MTCL1	1706	-1.53255	0.248902	0.777169	0.163134
PCGF3	6705	-1.37831	0.294752	0.792806	0.162794
ATOX1	7772	-1.68849	0.211795	0.775932	0.16217
NVL	3891	-1.90677	0.172394	0.756292	0.162098
MTMR12	5976	-5.73752	0.0209787	0.752469	0.162021
GNG5	6669	-1.76215	0.197164	0.772751	0.161915
PHACTR2	5402	-1.20738	0.353635	0.821901	0.161801
CEP44	2153	-1.49558	0.25818	0.779359	0.161707
KNTC1	2534	-2.23716	0.129157	0.752469	0.16148
CCDC174	4884	-0.433955	0.746035	0.987502	0.161413
NSMAF	6347	-1.93935	0.166326	0.753213	0.160562
CLIP2	1233	-1.48341	0.261875	0.779359	0.160285
CNOT6	5599	-2.97523	0.0753936	0.752469	0.160132
CRADD	5102	-1.39278	0.289898	0.785974	0.159923
MARCH11	3483	-3.19743	0.0646082	0.752469	0.159876
TRAPPC1	5962	-2.19719	0.132537	0.752469	0.159859
LIG1	1299	-1.96155	0.162819	0.752469	0.159787
PALM3	4017	-1.25307	0.337622	0.808081	0.159755
UGGT2	3773	-1.1066	0.395866	0.855428	0.15959
SIK3	5795	-0.934206	0.475202	0.901658	0.159542
SDHAF3	7071	-0.482695	0.716734	0.982883	0.159422
SDCBP	3936	-0.682554	0.604832	0.963696	0.159407
MED27	4330	-1.12739	0.386995	0.845531	0.159406
COPRS	3510	-1.33588	0.309873	0.797311	0.159394
JPT2	1617	-0.739522	0.573566	0.94801	0.159189
FAM171A2	3332	-1.34605	0.306185	0.796698	0.15913
DNAJC7	914	-1.87373	0.177239	0.757264	0.158606
SIRT1	1808	-1.54015	0.247179	0.777169	0.158141
TMEM209	5263	-24.02	0.00116201	0.684211	0.158091
MTG2	6823	-1.17403	0.366848	0.831237	0.158016
CHTF18	2853	-1.24287	0.341186	0.813204	0.157898
DLX1	4052	-0.979897	0.452401	0.886751	0.157741
TANC2	3539	-2.21824	0.130805	0.752469	0.157579
NOP14	1118	-2.92855	0.0779371	0.752469	0.157494
ZPR1	2796	-1.28333	0.326561	0.803416	0.15749
RAPGEF6	5992	-5.57097	0.0220134	0.752469	0.157445
KLC4	704	-1.2643	0.333213	0.805369	0.157393
DNAJC17	3180	-1.38404	0.292691	0.788901	0.157339
WDYHV1	6283	-1.15074	0.376537	0.833238	0.156864
EPHA4	6013	-2.0335	0.152212	0.752469	0.156768
GINS4	6598	-0.497514	0.707747	0.980349	0.156642
SPRY4	3884	-1.36443	0.299442	0.796698	0.155914
ATF1	5492	-1.98467	0.159488	0.752469	0.155914
TPM3	982	-1.43476	0.27686	0.784901	0.155716
TAF4	6084	-2.47413	0.105789	0.752469	0.15546
UCHL3	4154	-0.578578	0.661932	0.973586	0.155111
ATAD2B	3078	-0.918351	0.48319	0.904258	0.154743
MOB3A	6177	-1.07559	0.407646	0.858701	0.154431
GNPNAT1	4635	-1.04911	0.419199	0.868613	0.154425
MSX2	5521	-0.409607	0.760568	0.990935	0.153893
NPRL2	6358	-3.09105	0.0692778	0.752469	0.153886
UBE2S	3025	-1.20699	0.35377	0.821901	0.153494
KPNA2	1841	-1.68053	0.213334	0.775932	0.153235
SLC27A1	5389	-2.23815	0.128936	0.752469	0.153163
CREB1	3770	-2.02225	0.153993	0.752469	0.153138
ARNTL	7735	-1.67212	0.214749	0.776251	0.153124
NSMCE3	4563	-2.14195	0.138923	0.752469	0.152948
PAK1	1258	-1.3959	0.288835	0.785974	0.152917
GATD1	5140	-1.74023	0.202073	0.772751	0.152795
CYTH3	3889	-1.56099	0.241572	0.777169	0.152612
IQGAP3	251	-1.26909	0.331371	0.804543	0.152575
PFKFB1	7279	-1.30882	0.318583	0.799533	0.152552
USP11	1269	-1.49438	0.258841	0.779359	0.152407
CCHCR1	7584	-1.31714	0.315499	0.797311	0.15238
NAB2	2663	-1.92994	0.168036	0.755272	0.152375
NCAPG	976	-1.98753	0.159136	0.752469	0.152355
RALB	6265	-0.747174	0.570152	0.946554	0.152067
SOGA1	3045	-1.92002	0.170018	0.756128	0.15194
DERL1	6545	-4.2566	0.0363196	0.752469	0.151899
GPC5	7778	-3.89261	0.043368	0.752469	0.151683
SUMO2	5332	-1.50797	0.255012	0.778842	0.151519
CCDC59	5658	-0.904612	0.490025	0.905172	0.151497
ANKRD27	5901	-1.10881	0.39501	0.855428	0.151449
SPAG7	2733	-1.57539	0.237778	0.776381	0.151449
CEP152	7211	-1.34986	0.305124	0.796698	0.151412
HAUS4	7585	-0.800385	0.54242	0.935146	0.151385
TMEM175	5675	-0.489553	0.712678	0.981637	0.151238
CTBP2	1615	-0.836045	0.524176	0.929139	0.151164
BAHCC1	7372	-1.68436	0.21271	0.775932	0.150747
TBC1D14	5381	-2.24468	0.127855	0.752469	0.150514
DNTTIP1	5770	-1.40158	0.287059	0.785974	0.150479
CBX1	4321	-0.975758	0.454359	0.887062	0.150394
CCDC97	2417	-1.46268	0.267767	0.779359	0.150347
OFD1	5677	-6.90795	0.0140844	0.752469	0.150145
ZC3H8	7004	-1.22543	0.34726	0.819162	0.150135
STX7	6786	-0.185484	0.891842	0.996227	0.150117
SCML2	1611	-1.73473	0.202937	0.772751	0.150062
VTI1A	3621	-8.93759	0.00839982	0.752469	0.15003
BMPR2	5161	-2.02391	0.153812	0.752469	0.150019
KIF14	307	-1.35717	0.302507	0.796698	0.149786
ZNF239	5754	-9.30261	0.00766412	0.752469	0.14961
SMG6	4110	-1.64581	0.220246	0.776381	0.149593
TMEM100	6888	-1.14737	0.377683	0.834996	0.149503
SV2C	6885	-2.60862	0.0955515	0.752469	0.149478
MVB12B	4126	-1.18281	0.362982	0.827668	0.149363
DGCR14	2913	-3.62058	0.0498747	0.752469	0.149223
PCGF6	7757	-2.26274	0.126064	0.752469	0.149212
GABPA	2110	-1.5985	0.232038	0.776381	0.149121
CDK2	3036	-1.27865	0.328252	0.803416	0.149072
TRIP13	2363	-1.4745	0.264283	0.779359	0.149053
SYAP1	2697	-6.0091	0.0193908	0.752469	0.14901
CDK6	1406	-1.19461	0.358377	0.822773	0.148741
IDI1	5651	-2.01287	0.15519	0.752469	0.148582
NELFA	1981	-1.1117	0.393545	0.854816	0.148169
SAT2	7643	-2.7272	0.0881585	0.752469	0.148144
R3HCC1L	6874	-0.941087	0.470766	0.896682	0.147826
TXNL4A	5027	-0.982822	0.451069	0.885254	0.147667
FKBPL	5282	-2.04895	0.149885	0.752469	0.14755
DLL1	6663	-1.8969	0.173907	0.756292	0.147398
PCSK1N	3039	-6.11677	0.0186664	0.752469	0.147339
ATXN7L3B	5752	-0.930147	0.476936	0.901723	0.147114
NCAPD2	554	-1.27689	0.328657	0.803416	0.146925
CDC42EP4	3119	-2.40255	0.11216	0.752469	0.146686
TMEM132A	5844	-0.740068	0.573264	0.94801	0.146657
MBOAT2	4775	-1.91988	0.170107	0.756128	0.146448
ZNF180	7467	-4.93315	0.0275852	0.752469	0.146435
ADPRHL1	5480	-2.26297	0.12597	0.752469	0.146429
CADPS	7009	-1.74392	0.201343	0.772751	0.146408
ORC1	6051	-0.856152	0.513801	0.925877	0.146292
SP1	5254	-3.2395	0.0626149	0.752469	0.14628
ATAD3B	2621	-1.82046	0.187299	0.766286	0.145872
KIAA0907	5369	-1.05809	0.415438	0.864291	0.145781
IFT81	4891	-3.35108	0.0593007	0.752469	0.145728
RBBP7	1613	-0.917607	0.483672	0.90451	0.145313
AR	6607	-0.299646	0.825052	0.996227	0.145219
GABPB1	4841	-2.02777	0.152928	0.752469	0.145109
NOVA1	2755	-4.52155	0.0323506	0.752469	0.145021
CLCN6	5793	-1.45897	0.269065	0.779727	0.145012
URI1	3361	-4.81184	0.0287638	0.752469	0.144956
DUSP12	1959	-1.62818	0.224703	0.776381	0.144921
EEF1AKMT2	4813	-0.855871	0.514062	0.925958	0.144864
CRYL1	5875	-2.94464	0.0772034	0.752469	0.144645
USP8	1050	-0.9227	0.48068	0.9028	0.144637
MIS18A	7106	-0.685446	0.603209	0.963283	0.144527
CUTC	7337	-3.99538	0.0415806	0.752469	0.144314
AES	5923	-1.6137	0.228202	0.776381	0.144302
CSTF2T	1914	-1.28104	0.327372	0.803416	0.144017
TUBB6	398	-1.69265	0.210901	0.775932	0.14395
SLC25A24	1105	-2.86201	0.0806641	0.752469	0.143901
ANK3	2490	-1.95576	0.163948	0.753213	0.143675
SCG3	1738	-9.30133	0.0077112	0.752469	0.143506
TCF20	1878	-6.08628	0.0190401	0.752469	0.143375
RPS27L	3970	-0.261065	0.846046	0.996227	0.143292
ZFP37	6819	-2.60145	0.0961623	0.752469	0.143243
RPL4	1107	-1.15681	0.373843	0.833191	0.143173
RADIL	5473	-1.00338	0.441961	0.875279	0.142979
COX6A1	7197	-0.354706	0.792061	0.995034	0.142922
C3orf38	5208	-1.01316	0.437009	0.874154	0.142902
PMS1	4791	-2.75508	0.0858654	0.752469	0.142751
TCF3	3907	-1.01658	0.435442	0.872896	0.142712
JARID2	5433	-0.782651	0.551962	0.939009	0.142693
IL13RA1	7174	-0.981714	0.451448	0.885394	0.142671
FMN2	1326	-1.49518	0.258313	0.779359	0.142642
FADS3	7178	-1.25626	0.336112	0.806951	0.142576
CCDC12	5021	-3.92187	0.0427969	0.752469	0.142471
AMER2	7110	-0.618031	0.639698	0.970599	0.142382
APLP1	6384	-2.13082	0.14048	0.752469	0.142266
STX2	5597	-1.06646	0.411668	0.861987	0.142078
KMT2B	1458	-1.74966	0.200125	0.772751	0.141538
PFKFB3	4608	-3.04929	0.071441	0.752469	0.141354
UTP18	1407	-1.75369	0.199182	0.772751	0.14135
LRRC41	5076	-1.89196	0.174308	0.756292	0.141339
BSDC1	5502	-2.13378	0.139779	0.752469	0.141279
NUDT4	2722	-2.39337	0.11268	0.752469	0.14123
REXO4	4898	-0.86723	0.507902	0.920971	0.141102
EIF4ENIF1	2641	-1.80046	0.190308	0.76693	0.140897
PLEKHO2	6980	-0.640022	0.626881	0.967537	0.140858
NOTCH2	4459	-1.18699	0.361413	0.827668	0.140788
LIN54	4500	-1.80286	0.189952	0.76693	0.140474
TTC31	6067	-1.47219	0.264905	0.779359	0.14041
OTULIN	4148	-1.18309	0.362846	0.827668	0.140383
CCZ1B	4203	-2.78704	0.0842532	0.752469	0.140249
MED28	6150	-11.0346	0.00561737	0.752469	0.140163
NEO1	7685	-1.16024	0.372121	0.833191	0.14015
RPA3	5338	-2.57494	0.0980357	0.752469	0.139781
ZCCHC9	7441	-1.73535	0.202715	0.772751	0.139762
NCAM1	379	-2.44419	0.108381	0.752469	0.13974
PRR11	5863	-1.62492	0.22557	0.776381	0.139735
GCFC2	5857	-0.60518	0.647479	0.973586	0.139675
MKL2	2131	-1.98402	0.159663	0.752469	0.139666
TERF1	6022	-2.69294	0.0903068	0.752469	0.139629
ISL2	6472	-4.19564	0.037483	0.752469	0.139392
BTF3L4	5216	-1.3211	0.314156	0.797311	0.139311
CFDP1	4736	-1.2647	0.333036	0.805245	0.139248
MCM2	185	-1.32214	0.313988	0.797311	0.139079
ST7	5722	-0.662771	0.61429	0.965002	0.139075
PLEKHA6	1699	-4.03258	0.0408904	0.752469	0.139049
DNTTIP2	834	-1.7217	0.205388	0.774227	0.139039
TTC28	1336	-2.42377	0.109997	0.752469	0.138868
TMEM108	6420	-2.45481	0.107398	0.752469	0.138794
IPO8	4231	-1.16554	0.36999	0.833191	0.138736
PLEKHM3	5798	-1.77771	0.19442	0.772751	0.138735
NDRG3	2497	-0.649156	0.622193	0.967124	0.138715
RXRA	5368	-1.48627	0.261015	0.779359	0.138699
TSC22D4	3217	-1.14306	0.379584	0.840534	0.138608
TPST1	7680	-1.10793	0.395438	0.855428	0.13855
PLCG2	7758	-6.63509	0.0153238	0.752469	0.138493
SAP130	2266	-1.00394	0.441697	0.875279	0.13847
SLC38A10	921	-2.12781	0.140784	0.752469	0.138458
YEATS2	2985	-1.02194	0.432795	0.872896	0.138402
NSD2	1228	-1.21211	0.35209	0.821743	0.138397
PTPN2	4258	-1.00701	0.439696	0.875155	0.138352
MFSD2A	6912	-11.3714	0.00544023	0.752469	0.138333
AMOTL1	5416	-1.18704	0.361319	0.827668	0.138312
TIA1	2855	-2.50608	0.104136	0.752469	0.138276
TOP2A	118	-1.09722	0.399943	0.857065	0.138219
SPIN2A	6311	-2.05187	0.149506	0.752469	0.138148
LTBP1	7471	-2.36012	0.115394	0.752469	0.138109
UBE2G1	4888	-2.34457	0.117316	0.752469	0.1381
PBX1	3656	-0.686766	0.602687	0.963227	0.138054
DHX33	3014	-1.74039	0.201985	0.772751	0.137955
WDFY2	6792	-0.717246	0.585826	0.953804	0.137795
CAMK4	958	-1.14691	0.377892	0.83509	0.13776
PCNA	940	-1.14481	0.378531	0.836653	0.1374
OTUD5	4189	-1.08909	0.402476	0.858567	0.137376
C7orf50	4026	-1.78288	0.193315	0.772751	0.137309
FIGNL1	5185	-1.98629	0.159305	0.752469	0.13726
ESF1	2471	-3.13632	0.067169	0.752469	0.137171
POLA1	2589	-1.18346	0.362575	0.827668	0.137137
ALYREF	1207	-1.35999	0.300813	0.796698	0.136917
METTL14	3729	-4.33556	0.034901	0.752469	0.13674
SLX4IP	7025	-1.78151	0.19353	0.772751	0.136724
ZNF419	7671	-1.19175	0.359346	0.823897	0.136722
NKAPD1	5774	-1.36041	0.300687	0.796698	0.136598
EHMT1	1168	-1.78318	0.193226	0.772751	0.136588
RBM27	3190	-8.25845	0.0100763	0.752469	0.136538
USP1	3844	-1.47137	0.26525	0.779359	0.136478
RBM10	417	-0.942575	0.469933	0.896682	0.136412
NDE1	1529	-1.403	0.286584	0.785974	0.136291
RPS6KA3	1155	-1.68125	0.2132	0.775932	0.136274
ZFYVE19	4359	-1.32595	0.31271	0.797311	0.136223
CBX5	3856	-4.87406	0.0281907	0.752469	0.136207
BAP18	3995	-1.17245	0.367405	0.831237	0.136105
EP300	1912	-4.72353	0.0299615	0.752469	0.136075
ZFAND1	3908	-2.61039	0.0955044	0.752469	0.135987
ALKBH8	7168	-1.01553	0.435928	0.872896	0.135927
ZNF711	7288	-0.630955	0.632197	0.968484	0.135872
SHD	1674	-2.75067	0.0863841	0.752469	0.135737
TATDN2	5806	-3.01422	0.0735007	0.752469	0.135585
MON1A	4929	-0.678365	0.606673	0.965002	0.135559
METTL15	5715	-1.36969	0.297402	0.79629	0.135528
MYO9B	1038	-1.45242	0.271714	0.779727	0.135386
PIBF1	1858	-4.1792	0.0379713	0.752469	0.135327
PRPF40B	6375	-0.516025	0.697105	0.979827	0.135166
PCNT	257	-1.53394	0.248549	0.777169	0.135102
IQCJ-SCHIP1	7539	-1.24088	0.341803	0.813242	0.135061
CETN3	5476	-1.02328	0.431938	0.871957	0.134891
FMN1	4086	-0.967018	0.458684	0.889557	0.13483
MTUS1	6946	-4.41473	0.0337809	0.752469	0.13463
NOM1	2653	-31.0874	0.000598063	0.684211	0.134599
RMI2	6404	-0.889711	0.497166	0.912115	0.134576
PHF10	5514	-2.28911	0.123289	0.752469	0.134564
SEC14L1	3633	-0.749706	0.56882	0.946076	0.13425
FADS1	3817	-2.3649	0.114961	0.752469	0.134115
LSM8	4621	-2.66988	0.092253	0.752469	0.134091
CDK13	3096	-1.06501	0.412259	0.861987	0.133992
RALY	1411	-1.61602	0.227636	0.776381	0.133896
CASKIN2	1212	-2.63636	0.0940185	0.752469	0.133829
GGA2	3723	-1.11922	0.390385	0.850875	0.133571
UTP11	2800	-1.48779	0.26054	0.779359	0.133415
SUV39H2	6364	-0.436989	0.744814	0.987502	0.133393
ENSA	3027	-0.929874	0.477159	0.901723	0.133335
NUMBL	3157	-2.67903	0.0912739	0.752469	0.133294
GATAD2B	500	-0.939969	0.471411	0.897671	0.133275
SRGAP2	1078	-1.47474	0.264236	0.779359	0.133273
GAP43	1414	-4.71568	0.0302272	0.752469	0.133044
TRIM65	5684	-1.65312	0.21907	0.776381	0.133006
PDLIM5	3643	-6.84174	0.014413	0.752469	0.132985
TMEM59L	7041	-1.22037	0.349148	0.820568	0.132979
OGFR	1538	-1.31627	0.315898	0.797311	0.132952
ZCCHC4	7344	-0.500759	0.70593	0.979827	0.13291
SH3GLB2	2079	-2.51371	0.103372	0.752469	0.132855
CHMP7	2921	-3.28508	0.0612213	0.752469	0.132804
DDC	1756	-0.601672	0.649564	0.973586	0.132424
VPS4B	2105	-1.94392	0.165413	0.753213	0.132369
DGKZ	4208	-2.78282	0.0844286	0.752469	0.132146
CDV3	2039	-1.58238	0.236285	0.776381	0.132058
TMEM64	7263	-1.52022	0.252179	0.777169	0.131954
ABLIM1	2120	-3.11016	0.0683216	0.752469	0.131728
NEK1	1150	-1.01167	0.437746	0.874532	0.131709
SH3BP5L	2633	-1.85106	0.1812	0.763345	0.131555
RPRD1A	3650	-4.05146	0.0404788	0.752469	0.131463
GUSB	6430	-1.46441	0.267041	0.779359	0.131379
CNOT10	2320	-3.14402	0.0667335	0.752469	0.131327
MZT1	7081	-1.07126	0.409727	0.86131	0.131119
ZNRF1	6718	-0.452739	0.736203	0.987502	0.131098
MED8	5036	-0.890968	0.496768	0.912115	0.131083
SCRN2	3522	-8.79436	0.00871261	0.752469	0.131
SNX8	6017	-3.8244	0.0451147	0.752469	0.130945
DHX57	1231	-7.55508	0.0116822	0.752469	0.130858
NPAT	4661	-1.54841	0.244333	0.777169	0.130745
NCOA7	342	-1.50225	0.256375	0.779359	0.130713
C2CD3	6959	-0.423671	0.752224	0.990935	0.130658
NME2	1214	-0.337918	0.801981	0.996227	0.130657
DNAJC1	3996	-1.49461	0.258706	0.779359	0.130656
PDE3A	4251	-2.18205	0.134377	0.752469	0.130644
FKBP5	759	-2.05928	0.148706	0.752469	0.130583
DPYSL3	153	-1.17293	0.367358	0.831237	0.130547
TPM1	720	-2.23855	0.1288	0.752469	0.130519
EGFR	784	-1.04539	0.421281	0.869676	0.130435
ZNF581	6935	-4.1527	0.0382408	0.752469	0.130429
HDAC6	3518	-3.73875	0.0471082	0.752469	0.130363
EPS15L1	469	-3.4274	0.0566273	0.752469	0.130318
SYTL4	6848	-0.44376	0.741137	0.987502	0.129956
MCM6	191	-1.76618	0.196159	0.772751	0.129926
DBR1	1518	-1.49134	0.25936	0.779359	0.129887
KHDRBS1	1999	-1.0033	0.442008	0.875279	0.129745
TRIM27	6053	-1.14436	0.37879	0.837031	0.129731
PPM1B	2920	-2.16737	0.136229	0.752469	0.129717
AK6	6618	-0.854531	0.51485	0.926477	0.129539
HMGB3	3448	-1.86741	0.178112	0.758142	0.129466
SH3PXD2B	876	-1.61696	0.227417	0.776381	0.129434
ZDHHC17	6096	-4.43262	0.033349	0.752469	0.129376
ARPIN	6019	-1.0102	0.4384	0.874532	0.129322
DKK3	5915	-4.6	0.0315376	0.752469	0.129154
SFSWAP	2833	-2.34784	0.116963	0.752469	0.129013
TSEN54	6228	-1.03107	0.427561	0.869676	0.128948
RAB8B	2595	-0.196328	0.885674	0.996227	0.128929
SYT14	7613	-15.8097	0.00271979	0.752469	0.128924
DNMT1	391	-1.35506	0.303031	0.796698	0.128918
NOC4L	3413	-2.30923	0.121098	0.752469	0.128378
MYOM2	7667	-1.50155	0.25655	0.779359	0.128343
RNF126	6165	-2.5399	0.101004	0.752469	0.128329
MYL6	1520	-1.9719	0.161239	0.752469	0.128295
ACBD7	7734	-0.756206	0.565309	0.94422	0.128227
HMGN3	5782	-2.74829	0.0865142	0.752469	0.128212
RNF181	6031	-1.37267	0.296672	0.795765	0.128177
OR8J1	7591	-1.36144	0.300261	0.796698	0.128176
GAL	3080	-1.64155	0.221576	0.776381	0.128146
RNASEH2B	3426	-2.65526	0.0930117	0.752469	0.128101
MYRIP	2897	-0.988474	0.448637	0.883088	0.128001
FSTL1	5929	-1.36648	0.298505	0.796698	0.127997
BARGIN	4477	-1.3139	0.316901	0.797855	0.127941
EIF2AK1	7148	-2.48216	0.105444	0.752469	0.127769
IFT22	6797	-0.85573	0.514148	0.925958	0.127684
SSU72	4410	-1.03863	0.424897	0.869676	0.127642
FBXL12	5911	-6.22728	0.0178719	0.752469	0.127533
GPRASP2	5353	-2.20106	0.132077	0.752469	0.127509
SBF2	6030	-2.06303	0.148195	0.752469	0.127215
PAFAH1B2	3859	-0.603476	0.648368	0.973586	0.127176
FAM118B	6302	-4.35437	0.0346786	0.752469	0.12717
CHKA	6412	-0.903569	0.490866	0.905172	0.126951
C19orf53	4697	-5.39111	0.0234116	0.752469	0.126946
ALMS1	2481	-0.823397	0.530955	0.931784	0.126943
HPF1	2917	-0.956979	0.462856	0.894284	0.126893
SMAD9	2929	-4.19217	0.0376639	0.752469	0.126866
CNPY4	4717	-0.421395	0.753884	0.990935	0.126721
ACAT2	2347	-0.570867	0.666633	0.975124	0.12664
MSH6	510	-1.71777	0.206215	0.77517	0.126634
GEMIN7	6896	-1.42546	0.279994	0.785064	0.126583
DOT1L	7341	-1.71995	0.205816	0.775052	0.126567
HIP1	2526	-2.2245	0.130281	0.752469	0.12654
RAB5B	2099	-1.54758	0.244921	0.777169	0.126535
TMEM128	6717	-4.90858	0.0279359	0.752469	0.126486
STK24	3295	-2.41835	0.110917	0.752469	0.126465
N4BP1	3916	-0.708946	0.590781	0.955308	0.126459
ANKMY2	5706	-1.80582	0.189688	0.76693	0.126402
ZCCHC7	6360	-0.909923	0.487196	0.905165	0.126359
POLE	3798	-1.37289	0.296538	0.795765	0.12615
TGFB1I1	4757	-21.5672	0.00169542	0.684211	0.125997
MINK1	2437	-1.84127	0.183378	0.763784	0.125943
RBM4	831	-0.229187	0.865444	0.996227	0.125784
SCAND1	6878	-0.270867	0.840726	0.996227	0.125752
RET	3873	-0.606083	0.646711	0.973569	0.125733
QKI	3503	-1.00552	0.440478	0.875155	0.125651
NEK4	7160	-0.438829	0.743479	0.987502	0.12564
ZFAND5	3763	-2.79601	0.0837272	0.752469	0.125467
POGK	2851	-1.4997	0.257016	0.779359	0.125381
DOCK9	933	-1.52256	0.251692	0.777169	0.125377
RUNX1T1	6510	-0.862514	0.510775	0.922975	0.125232
ABCC5	6289	-3.63104	0.0495166	0.752469	0.125189
ALKBH1	7375	-4.78709	0.0290674	0.752469	0.124908
ZNF48	6016	-1.18435	0.36236	0.827668	0.124821
PRDM10	5960	-1.31358	0.31699	0.797855	0.124713
CYGB	5451	-1.40458	0.286121	0.785974	0.124665
CBFB	4777	-1.56419	0.240803	0.777169	0.124614
CHFR	5390	-1.02947	0.428414	0.869676	0.124536
RICTOR	5615	-2.04459	0.150405	0.752469	0.124518
GLRX2	7043	-0.584037	0.6594	0.973586	0.124492
IBA57	4543	-3.72404	0.0475291	0.752469	0.124486
TRIM47	4262	-2.03691	0.151659	0.752469	0.124449
MAPK7	1894	-1.87278	0.177456	0.757264	0.124426
ATF7IP	3310	-1.03529	0.426169	0.869676	0.124413
ZZZ3	4584	-3.92148	0.042844	0.752469	0.124413
RUNDC1	7429	-1.06182	0.41343	0.861987	0.124392
DBNDD1	7731	-0.540466	0.682951	0.979827	0.124326
MAP3K4	4396	-3.56035	0.0521135	0.752469	0.124004
KIF26B	730	-1.50498	0.255585	0.779026	0.123825
KIF1C	2714	-0.59037	0.655655	0.973586	0.123771
DCP2	5312	-2.19403	0.13292	0.752469	0.123722
TTC12	7703	-0.701113	0.59493	0.95653	0.123629
VGF	194	-1.80466	0.189777	0.76693	0.123608
ARL6IP4	5207	-1.00028	0.44347	0.877132	0.123582
TSPAN6	6307	-1.16479	0.370512	0.833191	0.123576
AAR2	3586	-1.64202	0.221352	0.776381	0.123527
RBM20	2353	-1.15621	0.374105	0.833191	0.123503
PHKG2	4647	-4.21052	0.0372532	0.752469	0.123412
NACC1	2602	-3.16278	0.0659418	0.752469	0.123393
FTO	2356	-1.56001	0.241832	0.777169	0.123359
TUBGCP5	3129	-3.7407	0.0470611	0.752469	0.123355
KMT2A	376	-0.888603	0.497585	0.912399	0.123235
DLGAP4	1634	-0.92382	0.479992	0.9028	0.123221
GRIP2	5682	-1.8551	0.180409	0.763236	0.123112
ZNF660	6461	-0.694377	0.598102	0.957513	0.122983
C1orf21	5569	-0.723195	0.582385	0.950128	0.122782
ANAPC7	2762	-2.02935	0.152651	0.752469	0.122758
MAP1B	10	-1.45051	0.272249	0.779984	0.122723
SUZ12	1950	-0.871445	0.50568	0.92024	0.122655
SLC12A2	1180	-1.72792	0.204079	0.772751	0.122631
MARCKSL1	2009	-1.13865	0.381683	0.841481	0.122487
CASZ1	5196	-0.520685	0.694309	0.979827	0.122386
MAP7D1	2864	-6.27257	0.0175738	0.752469	0.122372
RBM3	3605	-0.732751	0.577396	0.950128	0.122112
RBSN	2400	-1.43264	0.277677	0.784901	0.122013
RHOBTB3	7343	-0.6336	0.630804	0.968263	0.121983
GEMIN6	4997	-0.664496	0.613332	0.965002	0.121983
LRCH3	3425	-2.81619	0.0826954	0.752469	0.121934
GSKIP	6341	-0.696546	0.597022	0.95743	0.121923
PDLIM1	7083	-1.73271	0.203331	0.772751	0.121901
DUS2	6110	-0.732997	0.577262	0.950128	0.121748
ARHGEF2	446	-1.48884	0.260329	0.779359	0.121654
CDC34	4392	-1.16406	0.370695	0.833191	0.121608
PBDC1	2364	-5.47606	0.0225321	0.752469	0.121587
GBP2	7046	-0.587688	0.657573	0.973586	0.121554
SPRED2	4988	-1.28398	0.32615	0.803416	0.121498
RBM7	4104	-2.05744	0.14884	0.752469	0.121485
YBX1	1217	-0.875824	0.503629	0.919208	0.121431
BAIAP2	721	-0.977376	0.453685	0.887062	0.121397
CHSY1	4874	-4.20082	0.0373889	0.752469	0.121353
GAB2	4023	-1.65328	0.218981	0.776381	0.121311
TNS1	3415	-2.24439	0.127902	0.752469	0.121185
HIST1H1D	2181	-0.818583	0.532958	0.932844	0.121099
CUX2	4818	-2.7912	0.0840326	0.752469	0.121081
BRK1	6684	-2.82472	0.0822238	0.752469	0.120998
DNAJC2	1815	-1.66764	0.215835	0.776251	0.12089
ELP4	5477	-2.37421	0.114157	0.752469	0.120851
C11orf98	5582	-1.04734	0.420204	0.869676	0.12083
RFC5	1607	-1.74678	0.200642	0.772751	0.12075
ARHGEF7	1728	-0.712823	0.588194	0.954172	0.120564
SHPK	4430	-2.62885	0.094528	0.752469	0.120559
RPS6KA1	3328	-1.74595	0.200859	0.772751	0.120414
DDAH2	1848	-1.85596	0.180273	0.763236	0.120317
ATAD5	4076	-0.878757	0.502351	0.917671	0.120317
ERBIN	2487	-1.45249	0.271573	0.779727	0.120295
FGF2	7230	-0.821917	0.531368	0.932651	0.120252
CUL7	3040	-3.15868	0.0662813	0.752469	0.120197
ACACA	67	-1.66336	0.216845	0.776251	0.120098
ABCB1	7644	-0.672909	0.609331	0.965002	0.11989
MPHOSPH9	7103	-0.469876	0.724153	0.985726	0.119599
RPL37A	5392	-0.269178	0.841343	0.996227	0.11951
PPP4R2	1284	-1.03038	0.42807	0.869676	0.119443
PLK1	4014	-0.661663	0.615035	0.965002	0.119393
SMCO4	7093	-8.14967	0.010427	0.752469	0.119344
KIF20B	3686	-1.80067	0.190261	0.76693	0.119285
PRDM2	4865	-2.07858	0.146386	0.752469	0.119156
ZMAT2	7399	-0.765772	0.560549	0.940781	0.119109
DDX58	5213	-1.0569	0.415856	0.864291	0.118916
NUBP2	6533	-1.03832	0.424983	0.869676	0.1187
ZNF219	3782	-2.63336	0.0941938	0.752469	0.118692
LRP11	7209	-0.741787	0.572404	0.94801	0.118622
CRBN	5014	-2.28293	0.12405	0.752469	0.118588
DEPDC5	6063	-2.01961	0.154568	0.752469	0.118586
CIRBP	4574	-0.757707	0.564469	0.94422	0.118571
AKR7A2	3379	-1.70402	0.208431	0.775206	0.118526
CEP97	1496	-2.13466	0.139606	0.752469	0.118485
RAVER1	3042	-1.00935	0.438747	0.874532	0.118427
MAPK8	2734	-1.77171	0.195338	0.772751	0.118409
AVEN	4058	-2.42261	0.110308	0.752469	0.118329
SYNPO2	2264	-2.5582	0.0994652	0.752469	0.118327
DNMT3A	3573	-6.42998	0.0164515	0.752469	0.118307
PHF21B	6751	-2.26284	0.126017	0.752469	0.118283
ANO8	5766	-2.8505	0.0811753	0.752469	0.11828
POLR2M	4326	-1.30724	0.319189	0.799736	0.118274
TBC1D22A	5250	-1.72182	0.205341	0.774227	0.118191
SPECC1L	570	-1.41588	0.282614	0.785974	0.118186
POLD2	4858	-1.19705	0.357259	0.822773	0.118156
DDX3Y	597	-4.11865	0.0388536	0.752469	0.118126
KIAA1211	389	-0.855603	0.514324	0.925958	0.118077
HMGN5	2042	-1.84891	0.181802	0.763422	0.11797
RHPN2	4449	-3.67788	0.0488025	0.752469	0.117906
HSF1	5205	-1.66113	0.217467	0.776251	0.117865
KNSTRN	5512	-0.726058	0.581053	0.950128	0.117789
DTNBP1	4218	-7.10753	0.0131135	0.752469	0.117649
NAV1	154	-1.36856	0.297713	0.79629	0.11745
METTL17	6000	-3.42514	0.0568027	0.752469	0.117295
STRA6	1733	-1.06578	0.411964	0.861987	0.117293
LIMS3	5290	-1.30991	0.318237	0.799465	0.117252
CHMP2B	4280	-0.831295	0.526982	0.929168	0.117248
EYA2	7759	-0.023259	0.986895	0.99664	0.117188
AKT2	4122	-2.36479	0.115049	0.752469	0.11718
PHLDB1	1798	-0.661747	0.614948	0.965002	0.117136
MAD2L2	7576	-0.402156	0.765518	0.990935	0.117117
YOD1	6619	-2.18967	0.133542	0.752469	0.117112
IKBKG	1491	-3.56055	0.0520664	0.752469	0.117079
NCK1	2461	-4.26535	0.0361498	0.752469	0.117014
ROBO1	2080	-1.17321	0.367184	0.831237	0.116971
HNRNPAB	2306	-7.73083	0.0111839	0.752469	0.116892
ITSN2	3778	-1.80275	0.19008	0.76693	0.116878
SOX13	7562	-0.335513	0.803244	0.996227	0.116867
UTP14A	1002	-1.43942	0.27508	0.784901	0.116863
RGS3	4248	-2.4846	0.105309	0.752469	0.116791
RLIM	2908	-2.72942	0.08807	0.752469	0.11679
HDAC2	1379	-2.23185	0.1297	0.752469	0.116718
ANXA2	471	-1.75562	0.198712	0.772751	0.116662
HK2	132	-1.16653	0.369488	0.832994	0.116642
CYB5A	3271	-1.32557	0.312893	0.797311	0.116488
ATN1	3286	-2.4135	0.111341	0.752469	0.116463
PLEKHA7	6603	-0.349218	0.795502	0.996227	0.116417
AKAP8	2370	-0.696476	0.597116	0.95743	0.116415
SEPT6	747	-2.61726	0.0950522	0.752469	0.116271
FAM221A	7501	-1.02149	0.433138	0.872896	0.116258
NSMCE2	7330	-0.775753	0.555331	0.939009	0.116252
TNRC18	5777	-1.79512	0.190914	0.768279	0.116238
EIF4E2	5374	-1.3927	0.289946	0.785974	0.1162
BABAM1	2980	-1.42158	0.281022	0.785498	0.116146
SPOUT1	4961	-1.83008	0.185653	0.76491	0.116138
METTL26	4272	-0.972989	0.455862	0.887062	0.11611
CENPH	4868	-0.704518	0.593145	0.955828	0.115982
GALNT17	7551	-3.50891	0.0538468	0.752469	0.115978
NSL1	6109	-1.1585	0.372899	0.833191	0.115845
RBBP9	6221	-2.45909	0.1071	0.752469	0.115827
BCCIP	4292	-5.13585	0.0255557	0.752469	0.115822
HDAC3	4911	-1.45243	0.271667	0.779727	0.11576
CFAP36	6112	-1.12408	0.388604	0.848704	0.115742
KATNAL1	2029	-2.34696	0.11701	0.752469	0.115379
SLC35A1	7014	-6.20174	0.0181248	0.752469	0.11537
MDC1	184	-1.53739	0.247673	0.777169	0.115314
CEP131	669	-0.894204	0.495362	0.912043	0.115288
NSD3	2274	-0.603095	0.648622	0.973586	0.115138
CPEB3	6471	-1.35808	0.301928	0.796698	0.115097
CDH2	4811	-1.64565	0.220293	0.776381	0.115004
DDX52	4107	-1.10176	0.397552	0.855428	0.114994
NFATC3	6138	-0.924929	0.479313	0.902298	0.114989
TUBGCP3	1497	-1.46711	0.266436	0.779359	0.114972
RSBN1L	4166	-4.42504	0.0335641	0.752469	0.114971
ACTL6A	893	-0.997326	0.444906	0.879072	0.114896
CEP76	6378	-1.22749	0.346319	0.81821	0.114843
PLP2	6247	-1.29022	0.324203	0.802822	0.114813
UBE2T	3220	-1.06906	0.410508	0.861494	0.114629
CDK2AP1	4461	-1.41278	0.283581	0.785974	0.114592
NPRL3	4968	-0.425579	0.750945	0.99076	0.114576
PYM1	2871	-1.59817	0.232085	0.776381	0.114512
IQGAP1	69	-2.46767	0.106314	0.752469	0.114475
TGOLN2	1419	-1.90558	0.172664	0.756292	0.114434
MAPK12	4921	-2.68667	0.0906178	0.752469	0.114353
TRIR	3260	-1.93538	0.167084	0.753213	0.114303
PXN	2849	-1.65527	0.218406	0.776251	0.114213
PIEZO2	7497	-1.34756	0.305791	0.796698	0.114091
EED	3066	-10.4512	0.0064923	0.752469	0.114025
MARK3	1305	-1.40259	0.286672	0.785974	0.113757
HDAC1	2251	-2.54314	0.100789	0.752469	0.113647
ZER1	5173	-1.30886	0.318536	0.799533	0.113593
DCLK2	3640	-1.41284	0.283492	0.785974	0.113423
CASP8	6700	-1.21654	0.350242	0.820568	0.113329
TNC	1138	-2.5708	0.098475	0.752469	0.113243
INO80	6512	-1.13972	0.381089	0.841481	0.113216
COMMD4	5297	-0.783934	0.55129	0.939009	0.113043
RANBP10	4869	-1.24788	0.339708	0.811404	0.112868
SMAP	4072	-1.08521	0.404205	0.858701	0.112757
DVL2	2648	-1.02642	0.430116	0.869786	0.112575
FBXO45	5419	-0.809523	0.537223	0.932844	0.112567
AMER3	6309	-0.875115	0.503978	0.919208	0.11256
NR2F6	7480	-8.45918	0.00930868	0.752469	0.112551
FBRS	6725	-2.33433	0.118409	0.752469	0.112523
VCPIP1	881	-1.51598	0.253377	0.777964	0.112514
MAP3K10	7647	-0.364958	0.785948	0.994875	0.112429
AATF	5907	-0.992201	0.446926	0.88056	0.112403
ZC3HAV1L	3857	-1.34416	0.306924	0.796698	0.111976
VPS37C	4967	-2.89249	0.0792669	0.752469	0.11196
YARS	423	-1.68843	0.211884	0.775932	0.111872
RDX	528	-1.34179	0.307865	0.796698	0.111681
AP4E1	4605	-1.50915	0.254878	0.778842	0.111628
BRD4	981	-1.84911	0.181676	0.763422	0.111566
MTPN	4098	-1.32973	0.311516	0.797311	0.111539
TWF1	1724	-0.940677	0.470989	0.896682	0.111509
IFT20	6957	-2.55679	0.0996009	0.752469	0.111508
MRPL34	6300	-2.05693	0.148976	0.752469	0.111459
IPO11	2603	-4.96993	0.0271857	0.752469	0.111328
NAP1L4	1740	-1.69664	0.209774	0.775932	0.111243
STON2	7324	-3.00128	0.0741265	0.752469	0.111219
SLAIN2	1572	-1.22902	0.345757	0.817873	0.111169
UBALD1	7515	-0.844402	0.519515	0.929139	0.111111
TMA7	6001	-1.00524	0.440735	0.875217	0.111088
RXRB	4491	-3.56732	0.0518911	0.752469	0.110992
ZNF318	1693	-2.63714	0.0939714	0.752469	0.110988
AURKB	3527	-0.936243	0.47386	0.900141	0.110914
N4BP2	2981	-1.59806	0.232132	0.776381	0.110911
LTV1	4240	-2.38026	0.113725	0.752469	0.110804
ROCK2	1143	-4.66557	0.0306629	0.752469	0.110773
LRRC4B	7609	-3.5533	0.0523415	0.752469	0.110691
USP25	3714	-0.698539	0.595867	0.95743	0.110533
RPAIN	6354	-1.63968	0.221993	0.776381	0.110486
TAF7	6081	-0.709822	0.590225	0.955069	0.110294
HAUS6	2925	-1.63678	0.222657	0.776381	0.11024
TCEA1	1249	-1.95438	0.164078	0.753213	0.110143
DDHD2	6039	-3.59497	0.0509767	0.752469	0.110116
TCEAL4	2438	-1.2972	0.322053	0.799736	0.110035
FEN1	971	-1.81016	0.188432	0.76693	0.109959
CTNND2	5247	-0.812177	0.535737	0.932844	0.109833
INTS9	7042	-1.72362	0.204988	0.774227	0.109814
WDR5	2591	-2.10509	0.143444	0.752469	0.109772
SORT1	4864	-1.16857	0.368838	0.832557	0.109739
ELF1	5169	-0.818096	0.533245	0.932844	0.109663
HDGFL3	3436	-2.61941	0.0950051	0.752469	0.109657
NUDT1	3842	-0.826306	0.529584	0.931454	0.109598
TRAPPC4	4406	-2.84824	0.0813636	0.752469	0.109587
TOP3A	2431	-1.35811	0.301881	0.796698	0.109576
CRYZL1	3470	-2.1927	0.133095	0.752469	0.109564
DDX39B	1129	-7.06947	0.0132474	0.752469	0.109533
LPP	2439	-0.906103	0.48934	0.905172	0.109481
AKAP12	21	-1.76311	0.196845	0.772751	0.109458
CTIF	4762	-1.4171	0.282307	0.785974	0.109453
NECAP2	5241	-4.71816	0.0301802	0.752469	0.109369
TTBK1	2888	-1.04202	0.423441	0.869676	0.109267
COG5	3978	-21.0238	0.0017425	0.684211	0.109099
PALM	2143	-2.71338	0.0888617	0.752469	0.10897
SNW1	1079	-3.70207	0.048199	0.752469	0.108728
VPS13B	6269	-0.980475	0.452142	0.886452	0.108669
FOXJ3	6637	-3.36399	0.058712	0.752469	0.108556
TSC1	2326	-6.40786	0.0165798	0.752469	0.108494
SOS2	3447	-1.39605	0.288788	0.785974	0.108436
CACUL1	4244	-1.39386	0.28951	0.785974	0.108408
ZBED1	5429	-0.978318	0.453251	0.887062	0.108343
MTMR1	3538	-5.25947	0.024641	0.752469	0.108131
PHF20	6895	-1.77315	0.195036	0.772751	0.108117
CCP110	2672	-1.63773	0.22248	0.776381	0.108107
PATZ1	4211	-1.27818	0.32844	0.803416	0.108001
MPP3	6368	-0.714045	0.587628	0.9541	0.107925
RTN3	822	-2.3329	0.118724	0.752469	0.107882
CNOT7	4225	-3.06052	0.0707597	0.752469	0.107814
TMEM87A	2150	-1.85063	0.181248	0.763345	0.107809
SETDB1	1332	-1.27452	0.329498	0.803416	0.107707
APOBEC3C	7154	-0.471405	0.72315	0.985726	0.107574
FAM114A1	4241	-6.36499	0.0168004	0.752469	0.107451
LRRFIP1	287	-1.48671	0.260887	0.779359	0.107431
KIF23	1086	-0.912738	0.485815	0.904696	0.107418
USP16	4643	-3.83501	0.0448203	0.752469	0.107275
AS3MT	3864	-3.95121	0.0421767	0.752469	0.107206
JAM3	4333	-1.43517	0.276766	0.784901	0.10718
UMAD1	4725	-1.66658	0.216102	0.776251	0.107065
C11orf54	6037	-3.5939	0.0511049	0.752469	0.107017
CXCL12	7308	-1.17426	0.366713	0.831237	0.10696
GTPBP8	7306	-7.16137	0.0129382	0.752469	0.106942
RIPK2	5385	-1.84584	0.182454	0.763784	0.106895
RAI1	1900	-1.4674	0.266389	0.779359	0.106878
BRMS1	7693	-0.669788	0.611166	0.965002	0.106829
GTF2A2	5415	-2.42277	0.110167	0.752469	0.106809
MEN1	3722	-1.91741	0.170369	0.756128	0.106759
CSPG4	119	-0.869567	0.506698	0.920381	0.106652
BICRA	5627	-2.5824	0.0976795	0.752469	0.106569
FRMPD1	7675	-2.86698	0.0804943	0.752469	0.106551
TRIM24	1361	-0.888521	0.497632	0.912399	0.106543
SLC20A2	3990	-1.45179	0.271897	0.779727	0.106454
MAP4K4	1396	-1.77395	0.194827	0.772751	0.106443
HECTD1	888	-1.00431	0.441441	0.875279	0.106404
ZNF384	5440	-0.786021	0.54987	0.938716	0.10636
THUMPD2	4966	-1.35372	0.303428	0.796698	0.106312
VPS37A	3102	-1.01715	0.43522	0.872896	0.106305
HAUS2	7532	-7.73717	0.0111368	0.752469	0.106063
CAPN1	5025	-1.90964	0.171651	0.756292	0.106051
PSMD9	2250	-1.29162	0.323764	0.802822	0.10601
PEX5	1044	-2.24474	0.127808	0.752469	0.105977
CTNNA2	854	-1.76522	0.196462	0.772751	0.105849
QSER1	2859	-1.30477	0.320379	0.799736	0.105781
MLLT10	5449	-1.56953	0.239339	0.777169	0.105755
WDR74	7202	-1.16022	0.372209	0.833191	0.105752
ZBTB21	6673	-1.92803	0.168387	0.755584	0.105555
NAA10	1348	-0.943403	0.469541	0.896682	0.105552
RFX5	1167	-2.17549	0.135201	0.752469	0.105534
CHN1	2270	-1.8568	0.180096	0.763236	0.105529
PDE4B	6383	-3.18841	0.0650475	0.752469	0.105485
GALNT11	6469	-0.967967	0.458304	0.889451	0.105484
PTMS	4255	-4.5186	0.0324373	0.752469	0.105392
PPFIBP1	945	-1.9636	0.162461	0.752469	0.105371
EML4	246	-0.953509	0.464428	0.895615	0.10536
ZNF146	5092	-1.38347	0.292904	0.789779	0.105202
UBE2I	7048	-1.38796	0.29148	0.785974	0.105167
URM1	7287	-0.922621	0.480727	0.9028	0.105146
MBTD1	6234	-2.58268	0.0976324	0.752469	0.105143
DDX55	3304	-2.15762	0.137395	0.752469	0.105054
CCDC167	5497	-1.35753	0.30225	0.796698	0.10505
NPTX2	7751	-3.84118	0.0446523	0.752469	0.105013
C20orf27	3685	-0.469198	0.724706	0.985726	0.104886
RP9	5711	-1.11467	0.392114	0.852046	0.104837
COMMD3	4787	-1.15545	0.37445	0.833191	0.104651
CUEDC2	4061	-0.900801	0.492384	0.905882	0.104598
CELF4	5464	-0.753845	0.566386	0.944882	0.104534
NRAS	4278	-6.59331	0.0154539	0.752469	0.104348
MDP1	6217	-1.6247	0.225617	0.776381	0.104329
BCL2L2	7204	-0.482699	0.716687	0.982883	0.104226
USP13	4710	-1.42573	0.279866	0.784983	0.104011
SYNE2	16	-1.76324	0.196757	0.772751	0.103861
DGCR8	5468	-0.994138	0.446291	0.88056	0.103787
YY1	3202	-2.03335	0.152259	0.752469	0.103776
STRN	1425	-2.18094	0.134518	0.752469	0.103586
DFFA	5628	-0.734088	0.576683	0.950128	0.103572
NAA20	6058	-0.415712	0.757373	0.990935	0.103514
FAM110B	5071	-0.617046	0.640347	0.970621	0.103513
TRMT112	5030	-0.799277	0.543203	0.935268	0.103435
ZBTB47	6841	-0.560383	0.672328	0.977405	0.103429
MCM3	115	-1.32523	0.313034	0.797311	0.103352
C17orf80	5287	-1.02824	0.429025	0.869676	0.103279
SLC39A3	7353	-1.13914	0.381468	0.841481	0.103256
COG3	1500	-1.58343	0.236025	0.776381	0.103201
NSUN6	3124	-6.35994	0.016889	0.752469	0.103178
MGAT5	5983	-1.0824	0.405286	0.858701	0.103171
CIT	702	-1.38732	0.291751	0.785974	0.103156
VRK1	3371	-1.60016	0.231478	0.776381	0.103121
FAM103A1	6722	-1.55646	0.242714	0.777169	0.103101
PSTPIP1	2407	-2.41854	0.110781	0.752469	0.102987
VPS13A	7153	-0.768473	0.558952	0.939412	0.102958
PAAF1	3528	-3.90112	0.0431853	0.752469	0.102946
NFIA	3302	-0.47596	0.720259	0.985607	0.102932
AK5	2563	-3.22077	0.0634316	0.752469	0.102883
PYROXD1	5702	-0.637647	0.628326	0.967778	0.102828
HIRIP3	5977	-1.86478	0.178629	0.759783	0.102795
RPL13	1975	-0.90009	0.492739	0.906151	0.102714
CYFIP1	432	-1.58175	0.23642	0.776381	0.102689
TBPL1	4727	-2.30236	0.121957	0.752469	0.10259
SENP7	5447	-0.891835	0.496519	0.912115	0.102585
PTBP1	664	-0.685723	0.603079	0.963248	0.102462
TRPS1	998	-1.13714	0.382632	0.843027	0.102391
KCMF1	5786	-3.77137	0.0462841	0.752469	0.102349
CYTH1	4591	-3.66188	0.0489852	0.752469	0.102307
SPATA5	2064	-1.7104	0.20737	0.775206	0.102281
EEF2K	5943	-2.30596	0.121539	0.752469	0.102249
RAD51C	5058	-1.23556	0.343658	0.815275	0.102229
CCDC88A	454	-4.10247	0.0393023	0.752469	0.102186
HAUS1	5090	-0.616538	0.640861	0.971004	0.102137
PHAX	2465	-1.13136	0.385457	0.845185	0.102125
CHML	2931	-2.02081	0.154299	0.752469	0.101961
CHRAC1	7031	-1.07995	0.40611	0.858701	0.101808
MASTL	2475	-1.04438	0.422031	0.869676	0.101728
TNIP1	7531	-0.809524	0.537176	0.932844	0.10168
MAP3K9	6890	-0.622992	0.637133	0.969401	0.101679
ITM2C	4942	-2.79135	0.0839855	0.752469	0.10155
TMED4	3613	-3.80969	0.045386	0.752469	0.101434
MSH2	1140	-1.07225	0.409166	0.861244	0.101419
BAZ1B	137	-1.2289	0.345804	0.817873	0.101389
CPLX1	3623	-2.25917	0.126318	0.752469	0.101365
C14orf119	7390	-1.27654	0.328746	0.803416	0.101234
CDKAL1	6365	-2.70457	0.0894636	0.752469	0.101225
REV3L	7352	-1.0297	0.428238	0.869676	0.101141
EPC2	5439	-0.225593	0.867243	0.996227	0.101132
C1orf198	2816	-1.08214	0.405333	0.858701	0.101123
ST8SIA2	6983	-15.7147	0.00280836	0.752469	0.1011
ANKRD49	7133	-0.660609	0.615737	0.965002	0.10106
QSOX1	3029	-2.66613	0.0924228	0.752469	0.100988
ZFC3H1	1490	-3.75615	0.0467649	0.752469	0.100893
BOD1L1	83	-1.01407	0.436568	0.874154	0.10088
MED15	3591	-11.5514	0.00531016	0.752469	0.100752
UNC5C	1667	-2.22985	0.129877	0.752469	0.100688
ALKBH2	5197	-1.1222	0.389163	0.849708	0.10067
B4GALNT1	3287	-1.82549	0.186468	0.766286	0.100651
MAT2B	1569	-7.55915	0.0115954	0.752469	0.100493
ZMYM4	1349	-1.39214	0.290211	0.785974	0.100493
CEP192	4108	-1.05126	0.418048	0.867398	0.100472
NTHL1	6244	-1.02835	0.428938	0.869676	0.100448
CEP41	4271	-2.12516	0.141077	0.752469	0.100445
RFFL	6338	-0.476302	0.720172	0.985607	0.100376
CRABP1	1487	-1.97866	0.160391	0.752469	0.100365
WASL	4310	-2.36886	0.114538	0.752469	0.100186
GEMIN8	5887	-1.74113	0.201896	0.772751	0.100175
FXR1	726	-1.03994	0.42418	0.869676	0.100097
RNF220	7369	-1.57756	0.237422	0.776381	0.100074
BAG1	3750	-1.4391	0.275214	0.784901	0.0999467
SMAD2	2989	-0.363243	0.786754	0.994875	0.0998954
IRF2BP2	1031	-0.644431	0.624558	0.967241	0.0997946
PXDN	3642	-2.57529	0.0979886	0.752469	0.0997064
ISY1	2027	-4.81837	0.0286355	0.752469	0.0996562
ZNF574	6442	-0.54928	0.678425	0.978984	0.0996526
ATP2B3	509	-2.11263	0.142682	0.752469	0.0996385
TMEM19	7770	-0.416808	0.756467	0.990935	0.0995655
TIGD1	6498	-0.522613	0.693334	0.979827	0.0994523
ANKFY1	564	-1.23556	0.343611	0.815275	0.0994521
CDKN1C	5340	-0.764052	0.561532	0.941667	0.099398
ELOC	2799	-0.416746	0.756514	0.990935	0.0993579
ECE2	7715	-0.770181	0.557745	0.939301	0.0993451
HMGN1	2678	-8.79517	0.00866553	0.752469	0.0993037
HMX1	6059	-1.14229	0.37988	0.840625	0.0992981
TFCP2	2584	-1.36147	0.300172	0.796698	0.099196
RBM6	811	-1.42799	0.279165	0.784901	0.0991479
APPL2	2958	-1.35672	0.302682	0.796698	0.0991317
ITGB5	4940	-1.9618	0.162724	0.752469	0.0991252
CREB5	6569	-1.70253	0.208748	0.775206	0.0991229
CKS2	6391	-0.707218	0.591458	0.955828	0.0989955
BTRC	5499	-2.71757	0.0885563	0.752469	0.0989708
BCL9	2223	-1.00205	0.442608	0.876207	0.0989467
CROCC	1760	-1.25497	0.336687	0.806951	0.0988986
NEDD1	3199	-2.32896	0.119163	0.752469	0.0988872
SLC25A25	4444	-0.196488	0.885539	0.996227	0.0988821
RSRC2	2033	-2.13279	0.139994	0.752469	0.0988117
DVL3	2655	-0.647276	0.623098	0.967167	0.098764
PTPN12	1800	-1.13201	0.385103	0.845185	0.0987341
ACTR1A	1294	-0.726274	0.58092	0.950128	0.0987146
ENY2	5259	-6.46132	0.0161912	0.752469	0.0987008
LCMT1	3109	-1.27119	0.33075	0.804313	0.0986272
MFSD8	7150	-0.961328	0.461003	0.892112	0.0985768
CHST12	5581	-5.79844	0.0205883	0.752469	0.0985686
FAM219A	5035	-1.46307	0.267428	0.779359	0.0983349
CHPF2	4733	-0.748633	0.569588	0.946109	0.0982824
GRIK2	6443	-0.814641	0.534839	0.932844	0.0982587
SVIL	162	-1.0196	0.434075	0.872896	0.0982267
SIRT3	5348	-3.15461	0.0663754	0.752469	0.0982129
PDE7A	5167	-2.07634	0.146737	0.752469	0.0981817
RIF1	205	-0.787904	0.548889	0.937772	0.0981687
STK38L	4060	-1.71106	0.207234	0.775206	0.0981513
EYA4	5617	-0.59409	0.653571	0.973586	0.0980927
EPHB4	2168	-1.48492	0.261451	0.779359	0.0979806
RASA4	5122	-1.8036	0.189865	0.76693	0.0979558
PHLDB3	5816	-7.16711	0.0128911	0.752469	0.0978752
KIAA1671	2433	-1.95722	0.163729	0.753213	0.097823
OGFOD3	4130	-1.92521	0.169077	0.756128	0.0978076
POLR3F	5182	-4.33363	0.0349481	0.752469	0.0977991
BAHD1	6813	-1.04062	0.423963	0.869676	0.0977706
RPL29	4024	-0.653072	0.620088	0.967124	0.0977501
AHCTF1	245	-1.99381	0.158062	0.752469	0.0976961
LTN1	2298	-3.15197	0.0665055	0.752469	0.0975937
OSBPL9	4840	-1.58699	0.234865	0.776381	0.0975868
PRPSAP2	2000	-1.1105	0.394195	0.855292	0.0975536
MARF1	7662	-1.7451	0.200985	0.772751	0.0974349
ANK2	5	-1.57509	0.237872	0.776381	0.0974156
RNF114	4420	-0.843656	0.519696	0.929139	0.0973864
ZNF22	5478	-0.569441	0.66765	0.975155	0.097377
LMNB1	165	-1.90319	0.173267	0.756292	0.0973062
METTL1	3099	-0.773737	0.55592	0.939009	0.0972682
SUPT7L	4347	-0.586561	0.6582	0.973586	0.0972632
ELAVL4	1446	-1.16342	0.371055	0.833191	0.097162
ASS1	1339	-4.08614	0.039736	0.752469	0.0971126
RPL19	3196	-1.5459	0.24576	0.777169	0.0970651
DIXDC1	6519	-0.484706	0.715678	0.982883	0.0970243
FBLN1	4236	-0.731841	0.57783	0.950128	0.0970086
CDC16	2051	-1.85051	0.181336	0.763422	0.0969978
SOX12	5462	-0.656581	0.618031	0.966377	0.0968604
PDXDC1	1117	-2.37689	0.113942	0.752469	0.0968465
APBA1	6801	-1.26575	0.332723	0.804543	0.0968021
POP7	5808	-0.812868	0.53544	0.932844	0.0966161
POLR1B	3402	-8.48323	0.00917483	0.752469	0.0965965
BRAF	3459	-0.773679	0.556014	0.939009	0.0965114
SLC16A7	5611	-1.38136	0.293684	0.790672	0.096483
STIM1	2758	-0.514507	0.69789	0.979827	0.0964694
MZT2B	5546	-0.801831	0.541658	0.934591	0.0962114
RPRD1B	4004	-1.83426	0.184806	0.763784	0.0961746
RB1	875	-1.04253	0.423065	0.869676	0.0961405
TSEN15	4556	-0.724773	0.581834	0.950128	0.096109
EIF1AD	5364	-3.1085	0.0685026	0.752469	0.0960574
NEDD8	6325	-2.00782	0.156014	0.752469	0.0960004
IPO5	314	-1.21556	0.350647	0.820568	0.0959962
SECISBP2	6477	-1.06075	0.413873	0.861987	0.0959957
ATG2A	5239	-15.169	0.00315348	0.752469	0.0959939
RANBP1	2010	-0.606016	0.646758	0.973569	0.0959494
SFT2D3	5178	-1.82671	0.186121	0.766286	0.0959473
UBR3	2186	-3.4593	0.055578	0.752469	0.0958864
ARHGEF17	3229	-1.97007	0.161608	0.752469	0.0958219
STK25	3154	-2.11842	0.141972	0.752469	0.0958137
DBN1	339	-1.44812	0.273008	0.781044	0.0958132
CIZ1	4042	-0.710519	0.589701	0.95483	0.0957889
POLR2H	3259	-1.28376	0.326331	0.803416	0.0957485
DNAJC14	6176	-1.08291	0.404854	0.858701	0.095748
RAPH1	2763	-0.666023	0.612517	0.965002	0.0957236
KDM1A	301	-2.52998	0.101861	0.752469	0.0955273
TUBG1	2136	-1.53988	0.247273	0.777169	0.0955054
MYO5B	2423	-0.860235	0.511739	0.923989	0.0954029
NUDC	602	-1.9853	0.159399	0.752469	0.095268
PARN	4018	-1.29885	0.321787	0.799736	0.0952277
AKAP5	4445	-1.53579	0.248067	0.777169	0.0952023
TTC14	6152	-0.988293	0.448773	0.883088	0.095155
FCHSD2	3031	-0.813587	0.535225	0.932844	0.0951217
TMEM51	5870	-0.743743	0.571404	0.946862	0.0951012
RNMT	1875	-2.51039	0.103626	0.752469	0.0950266
PAK2	443	-2.02995	0.152518	0.752469	0.0949736
RNF115	6352	-0.804905	0.540105	0.932844	0.0949354
EIF4EBP2	4696	-3.29347	0.0610534	0.752469	0.0949328
FAM204A	7318	-0.254239	0.850413	0.996227	0.0949232
FAM122A	7183	-0.748586	0.569635	0.946109	0.0948781
DDX10	3242	-2.12312	0.14125	0.752469	0.0947944
PNN	475	-23.3088	0.00134473	0.684211	0.0947718
PARG	3079	-1.88538	0.175649	0.757264	0.0946884
LAGE3	4920	-3.19291	0.0649118	0.752469	0.0946811
ADNP2	6680	-0.833767	0.525247	0.929139	0.0946147
ELP1	668	-1.01899	0.434373	0.872896	0.094587
CDC45	5066	-1.35038	0.30478	0.796698	0.0945629
ZDHHC3	7142	-1.72039	0.205727	0.775052	0.0945462
CRCP	5095	-0.624681	0.636167	0.969373	0.0944543
DCAF6	4475	-3.59111	0.0511935	0.752469	0.0943867
CNOT2	2381	-1.92107	0.169803	0.756128	0.0943729
CWC15	4778	-0.295438	0.827641	0.996227	0.0942744
CHEK2	4279	-0.87476	0.504146	0.919208	0.0942452
ATXN10	1203	-2.20021	0.132213	0.752469	0.0942254
ZNF174	4974	-3.62446	0.0496864	0.752469	0.0942233
MIEN1	4371	-4.64713	0.0308456	0.752469	0.0942045
SP2	7725	-0.968167	0.458216	0.889451	0.0940897
MAPT	712	-2.04227	0.150932	0.752469	0.0940755
DDX19B	763	-1.37706	0.295048	0.792806	0.0939339
H3F3A	4397	-2.76484	0.0852093	0.752469	0.0939326
N6AMT1	4027	-1.27911	0.328122	0.803416	0.093908
STMN2	2969	-1.10008	0.398436	0.85574	0.0938941
ZNF414	7225	-2.50156	0.10443	0.752469	0.0938789
AFAP1	1662	-1.13057	0.385717	0.845185	0.0937363
RC3H2	6690	-0.461664	0.729834	0.986256	0.093717
FNTB	6488	-1.38233	0.293247	0.789931	0.0936077
MRPS14	6401	-1.4575	0.269659	0.779727	0.0936057
PRKAR1B	3913	-1.32737	0.312336	0.797311	0.0935937
CALD1	793	-1.90018	0.173524	0.756292	0.0935471
ADGRL1	2517	-0.832552	0.525983	0.929139	0.0935311
PSD3	1579	-0.627699	0.634214	0.969131	0.0934632
WAPL	605	-1.93545	0.167037	0.753213	0.0933889
SNRPD3	4232	-0.659122	0.616659	0.965009	0.0933031
BRD7	2413	-1.55727	0.242667	0.777169	0.093269
RFK	7619	-1.65407	0.218674	0.776251	0.093222
MYO9A	4416	-1.97516	0.160852	0.752469	0.0931591
MAD1L1	1546	-1.38132	0.293731	0.790672	0.0931333
GLDC	1123	-7.02374	0.0134301	0.752469	0.0931106
DCK	3468	-1.31776	0.315284	0.797311	0.093082
APPL1	2188	-1.69366	0.210643	0.775932	0.0930308
RAPGEF1	5635	-0.435858	0.74545	0.987502	0.0928867
BYSL	1429	-0.983372	0.450711	0.885254	0.0928684
RYBP	7245	0.00734963	0.995737	0.99897	0.0927944
CD63	4387	-0.876978	0.503299	0.919208	0.0925418
MRFAP1	6584	-0.15102	0.912343	0.996227	0.0925074
BUD13	4457	-10.7935	0.00587949	0.752469	0.0924302
WIPF2	4414	-2.98678	0.0747337	0.752469	0.0924091
GEMIN2	7365	-0.779243	0.553584	0.939009	0.0923403
C2CD2L	3715	-2.17286	0.135586	0.752469	0.0923399
PKN2	1948	-1.35351	0.303476	0.796698	0.0923176
AKAP17A	5329	-2.53254	0.101734	0.752469	0.0922893
HMCES	6902	-1.09722	0.399896	0.857065	0.0921961
BCAR3	3999	-4.86498	0.0282792	0.752469	0.0920605
NTMT1	4360	-1.20481	0.35441	0.821901	0.092028
B4GALT4	7260	-1.25619	0.33624	0.806951	0.0919398
GOLIM4	613	-5.93815	0.0199398	0.752469	0.0919378
CTDSPL2	2226	-1.14772	0.377556	0.834996	0.0918411
TJP1	1085	-1.04395	0.422435	0.869676	0.0916338
UBQLN1	1486	-0.862709	0.510686	0.922958	0.0916201
NUP50	1255	-0.882833	0.500207	0.916369	0.0915694
TUBB4B	91	-2.0874	0.145513	0.752469	0.09142
VCL	31	-1.87552	0.177064	0.757264	0.091385
TUBB	106	-0.85792	0.512899	0.924528	0.0913739
MAP2K3	3580	-2.38577	0.113382	0.752469	0.0913729
GKAP1	6910	-0.0316228	0.98267	0.996627	0.0913513
DNLZ	6182	-2.62677	0.0946562	0.752469	0.0912318
SRP14	3254	-1.3226	0.313858	0.797311	0.091216
ZNF668	5945	-0.815327	0.534531	0.932844	0.0911519
FIBP	4905	-0.740488	0.573087	0.94801	0.0911347
ARAF	2790	-1.53091	0.249443	0.777169	0.0911023
LZTS1	2535	-1.41812	0.28188	0.785974	0.0910286
RABGAP1	701	-1.2783	0.328346	0.803416	0.0910142
DMXL2	1351	-1.55944	0.242009	0.777169	0.0908876
C11orf74	6984	-0.759615	0.56382	0.943848	0.0908817
RFC2	2380	-1.27427	0.329628	0.803416	0.0908232
SHB	6140	-1.20124	0.355845	0.821901	0.0907989
PPP6R1	3249	-1.52643	0.250691	0.777169	0.0907861
SPPL3	7143	-1.25774	0.335377	0.806951	0.0905008
DMAP1	2412	-2.87983	0.0799553	0.752469	0.0904441
RAD21	1087	-1.66776	0.215787	0.776251	0.0904288
P4HA2	4478	-1.05182	0.417797	0.867224	0.0903692
PLEKHG3	5614	-1.65942	0.217769	0.776251	0.0902477
NUMB	3232	-1.98582	0.159352	0.752469	0.090142
PRPF18	4429	-1.42186	0.280928	0.785498	0.0901332
ZSWIM8	2457	-7.0171	0.0135187	0.752469	0.0901331
TWISTNB	6175	-1.1516	0.376189	0.833191	0.0900705
RPL35	5081	-5.06431	0.0259516	0.752469	0.0899467
ASH2L	4140	-1.15244	0.375738	0.833191	0.0898794
GLUL	2219	-1.99968	0.157272	0.752469	0.0897703
PLEKHO1	2255	-1.14622	0.378109	0.835421	0.08977
HTT	442	-5.01344	0.0265764	0.752469	0.089735
SNAPC4	5648	-0.981039	0.451841	0.885666	0.0896945
SEC16A	742	-1.59522	0.232927	0.776381	0.0895946
CHD1	1202	-1.21638	0.35037	0.820568	0.0895834
NARF	3772	-1.40756	0.285386	0.785974	0.0895664
FAM160B1	4181	-0.675385	0.608231	0.965002	0.0895084
GPRIN1	204	-1.25449	0.336917	0.806951	0.0894209
PIGN	7401	-0.554177	0.675178	0.977496	0.0894089
MRPS18C	6118	-0.207228	0.878669	0.996227	0.0893987
NTAN1	6483	-5.66724	0.0214365	0.752469	0.0893084
CNOT8	6281	-1.25946	0.334696	0.806951	0.0893004
EHBP1	1248	-2.11462	0.142465	0.752469	0.0892258
ITSN1	995	-21.914	0.00152007	0.684211	0.0892029
NAGK	2905	-0.436953	0.744861	0.987502	0.0891773
HIF1AN	5577	-0.662665	0.614432	0.965002	0.089177
BZW1	1344	-1.68173	0.213153	0.775932	0.0891395
TONSL	4941	-3.2434	0.0625679	0.752469	0.0891195
PIP4K2A	2272	-1.34448	0.306707	0.796698	0.0891015
DGKI	5984	-8.18629	0.0103402	0.752469	0.0890592
INSM1	7741	-6.39668	0.0166269	0.752469	0.0889641
CTTN	306	-0.591115	0.655136	0.973586	0.0889388
MVK	1721	-1.84105	0.183519	0.763784	0.0889346
ATG2B	1103	-2.97851	0.0750826	0.752469	0.0887664
YRDC	7782	-0.655007	0.618703	0.966604	0.0885326
SHPRH	4615	-2.34023	0.117833	0.752469	0.0884852
MAX	5016	-0.851203	0.516347	0.927527	0.0884547
AGFG2	7076	-1.04976	0.418818	0.867989	0.0884482
FKBP15	468	-1.46097	0.26838	0.779447	0.0883859
FAM45BP	5220	-2.00005	0.157225	0.752469	0.0883838
NOP16	2597	-2.0668	0.147639	0.752469	0.0883715
CPNE2	2365	-2.20312	0.131949	0.752469	0.0881755
CDC37L1	4195	-11.8017	0.0050195	0.752469	0.0881684
CBX3	3541	-1.9096	0.171699	0.756292	0.0881431
CTBP1	1632	-0.322091	0.810678	0.996227	0.0881141
B4GALT3	4796	-2.00259	0.156929	0.752469	0.0880761
ZFAND6	3869	-0.679537	0.606171	0.964862	0.0879651
TCEA2	5126	-3.8978	0.0432324	0.752469	0.0879147
APAF1	6225	-0.89687	0.494197	0.910117	0.0879079
SAMD4B	4080	-1.5751	0.237825	0.776381	0.0878967
FAM208B	1106	-0.805787	0.539474	0.932844	0.0878564
PJA2	2121	-1.96034	0.163075	0.752469	0.0878135
CUX1	356	-5.62087	0.0217134	0.752469	0.0878044
PITPNB	1098	-3.01481	0.0734066	0.752469	0.0877466
COMMD10	4177	-0.84051	0.521704	0.929139	0.0877275
KIF3C	2974	-0.498799	0.706943	0.979827	0.087669
TDP1	3372	-3.8973	0.0432794	0.752469	0.0875561
UBE2H	5236	-0.831052	0.527071	0.929168	0.0874711
MAP4K5	1423	-1.81802	0.18757	0.766286	0.0874691
RPL32	2470	-0.363243	0.786707	0.994875	0.0874453
LARP4	2718	-0.312401	0.816516	0.996227	0.0871158
VTI1B	2767	-1.46883	0.266206	0.779359	0.0870098
CWC22	2887	-2.02768	0.15307	0.752469	0.0869998
MVD	4118	-2.75879	0.0855618	0.752469	0.0869719
SAC3D1	6331	-1.10159	0.39772	0.855428	0.0868859
USP10	1216	-1.46071	0.26855	0.779727	0.0867075
CCDC177	7265	-0.917857	0.483456	0.904258	0.0866952
LRRC20	4482	-0.487942	0.713908	0.98184	0.0865285
MTUS2	7509	-1.03733	0.4253	0.869676	0.0865169
EIF4B	904	-1.93794	0.166541	0.753213	0.0865037
ARVCF	647	-5.29402	0.0241094	0.752469	0.086474
ARHGAP31	6156	-0.0377452	0.978763	0.996227	0.0864737
FAM114A2	2227	-2.68232	0.0910082	0.752469	0.0864518
PLEKHG4	3064	-1.22341	0.348117	0.820568	0.0864297
NTNG1	7424	-0.710574	0.589612	0.954821	0.0864207
ISYNA1	5695	-1.19952	0.356331	0.822309	0.0864011
DCUN1D3	6438	-1.1681	0.368926	0.832557	0.0863632
ATG3	3897	-1.61331	0.228249	0.776381	0.0863545
CHMP4A	3926	-1.40676	0.285599	0.785974	0.0863415
ERI1	6432	-2.40594	0.111943	0.752469	0.0863226
CCDC22	1036	-3.78789	0.045782	0.752469	0.0863113
ASMTL	3695	-0.456982	0.733687	0.986968	0.0862962
KMT2D	3422	-0.616224	0.64095	0.971009	0.0862335
BAZ1A	738	-2.38608	0.113335	0.752469	0.086217
VBP1	1782	-1.70269	0.2087	0.775206	0.0860515
GALNT2	1232	-1.13278	0.384756	0.845185	0.0859517
DPH5	5331	-1.08413	0.404418	0.858701	0.085844
EP400	992	-1.75855	0.197871	0.772751	0.085815
SNRK	4854	-0.542825	0.681526	0.979827	0.085806
SLF2	7257	-0.942043	0.470278	0.896682	0.0856586
MCC	2304	-1.53887	0.247367	0.777169	0.0856234
VPS36	2289	-4.12215	0.0388066	0.752469	0.0856174
CAPRIN1	895	-0.491933	0.711464	0.981606	0.0855169
HLTF	737	-0.820667	0.531876	0.932844	0.0855026
NUDT16	4951	-1.58432	0.235596	0.776381	0.0854102
CRIP2	3795	-0.70166	0.594626	0.95653	0.0853497
ANKRD13A	4606	-0.765853	0.560419	0.940781	0.0852987
DNAJB5	7037	-0.805107	0.539928	0.932844	0.0852572
BMS1	2460	-1.68902	0.211709	0.775932	0.0851661
EXOSC1	4832	-1.65429	0.218627	0.776251	0.0850884
TOE1	3938	-0.736265	0.575719	0.94994	0.0850104
PPP2R5C	2332	-3.28141	0.061357	0.752469	0.0848782
RPL26L1	3166	-0.858379	0.512641	0.924276	0.0848703
WDCP	6526	-0.650145	0.621776	0.967124	0.0848267
ZNF500	6583	-0.549078	0.678512	0.978984	0.0846615
RNF146	5882	-0.366479	0.784895	0.994875	0.0846359
USP20	7495	-3.33199	0.0597705	0.752469	0.0846269
RECQL5	3827	-0.561643	0.671698	0.976851	0.084586
STRIP2	4167	-2.51246	0.10354	0.752469	0.0845775
MCM7	238	-1.12816	0.386643	0.845531	0.0845737
PYGO1	7505	-1.01593	0.435795	0.872896	0.0845133
MAP3K1	4656	-1.47644	0.263838	0.779359	0.08447
SMG8	1652	-2.22364	0.130367	0.752469	0.084461
RSRC1	4030	-1.02291	0.43224	0.872896	0.0843612
EXOSC2	2416	-2.8787	0.0800494	0.752469	0.0842986
GTF2I	104	-1.2682	0.331763	0.804543	0.0842956
SRPK2	1885	-0.970901	0.456939	0.888701	0.0841143
DNA2	5639	-1.7471	0.200548	0.772751	0.0841034
ATCAY	3176	-0.798459	0.543637	0.935268	0.0840878
UIMC1	4838	-0.462364	0.729453	0.986256	0.0840336
PPIL4	3104	-2.08262	0.146038	0.752469	0.0840281
ARHGEF10	4315	-1.90805	0.172	0.756292	0.0839636
TIAM1	1909	-1.36084	0.30043	0.796698	0.083921
FLRT3	6367	-0.365923	0.785271	0.994875	0.0839178
LDLR	1850	-0.495418	0.708838	0.980707	0.0838979
BTBD1	6379	-1.04564	0.421187	0.869676	0.0838878
PACS2	3128	-1.16098	0.372034	0.833191	0.0838768
ANKZF1	4738	-1.04408	0.422308	0.869676	0.0838088
CACNA2D2	2035	-1.54279	0.246563	0.777169	0.0838074
KCTD15	5757	-1.43505	0.276813	0.784901	0.0837822
MIER3	6173	-8.25707	0.0101234	0.752469	0.0836946
TRMT10A	6943	-0.154243	0.91066	0.996227	0.0836394
TPRKB	5270	-1.07994	0.406157	0.858701	0.0836165
KIAA1468	3030	-2.53476	0.101348	0.752469	0.0836054
SPTAN1	6	-2.30247	0.12191	0.752469	0.0835545
RPS6KB1	5529	-0.6303	0.632616	0.968507	0.0834782
MORC3	1311	-0.671824	0.609781	0.965002	0.0833439
SH3RF3	7439	-0.520604	0.694403	0.979827	0.0833315
RBMS3	4549	-1.01699	0.435306	0.872896	0.0831023
RABGGTB	5952	-4.08484	0.039783	0.752469	0.0830931
QRICH1	3318	-1.64661	0.220116	0.776381	0.0830543
UNC5B	985	-0.760342	0.563313	0.943408	0.0830042
KANSL3	4226	-1.43777	0.27568	0.784901	0.0829969
MED13L	7192	-0.383326	0.775865	0.994875	0.0828984
TMOD1	1063	-1.11116	0.393931	0.855292	0.0828932
PSIP1	464	-1.61444	0.2279	0.776381	0.0828711
CNOT3	3808	-4.409	0.033911	0.752469	0.0828679
COX19	5781	-2.18454	0.134113	0.752469	0.082863
TGFBRAP1	2783	-0.818864	0.532871	0.932844	0.0828298
CRTC2	7077	-4.11075	0.0391213	0.752469	0.0827996
NHSL2	1937	-0.506798	0.702981	0.979827	0.0827207
SPTBN1	7	-1.74122	0.201809	0.772751	0.0826435
CD2BP2	3780	-1.03455	0.426527	0.869676	0.0826081
VPS52	2748	-2.6627	0.0925963	0.752469	0.0825991
CLNS1A	2553	-1.13858	0.381777	0.841481	0.0825957
WASF1	1977	-3.09856	0.0689271	0.752469	0.0825939
NMD3	2623	-1.92727	0.168611	0.755895	0.0825918
NCAPD3	3776	-0.786282	0.54974	0.938716	0.0825449
TARBP1	7530	-0.832927	0.525806	0.929139	0.0824951
TUBB2A	123	-2.93428	0.0776011	0.752469	0.0824534
MMS22L	5950	-1.50309	0.256069	0.779359	0.0823198
FRMD4B	4570	-0.972061	0.456339	0.887841	0.0823131
ARHGAP39	4351	-2.7353	0.0877267	0.752469	0.0822964
NUB1	4472	-1.70379	0.208559	0.775206	0.0822597
SMC3	98	-2.02938	0.152604	0.752469	0.0822573
EXOSC6	3684	-1.21561	0.3506	0.820568	0.0821907
UHRF2	6074	-1.00105	0.443177	0.876546	0.0820747
PCBP4	4969	-1.8775	0.176847	0.757264	0.0820626
ASF1A	6549	-0.652081	0.620684	0.967124	0.082034
TRIM16	3452	-2.99085	0.0745602	0.752469	0.0819741
KDM3A	4886	-0.867324	0.507813	0.920971	0.0819339
FBXO21	4917	-1.23469	0.343927	0.815275	0.0818093
ASH1L	3601	-0.503556	0.704643	0.979827	0.081805
PA2G4	413	-2.04419	0.150583	0.752469	0.0816824
GRK2	3672	-1.41748	0.282009	0.785974	0.0816763
NFASC	3838	-1.31821	0.315067	0.797311	0.0816284
COG4	2012	-0.937747	0.472787	0.900047	0.0816047
RAB6B	3871	-1.04438	0.422078	0.869676	0.0815632
PCDHGA9	6756	-0.982917	0.451022	0.885254	0.0815582
CAP2	972	-1.74402	0.201249	0.772751	0.0815286
CHD4	52	-3.4782	0.0548822	0.752469	0.0815185
WDR55	3435	-2.82388	0.0822709	0.752469	0.0814434
RPP25L	5382	-0.932512	0.475944	0.901658	0.0814085
IVNS1ABP	1612	-0.65137	0.621071	0.967124	0.0813746
ANTXR2	5837	-1.2678	0.331939	0.804543	0.0813734
PRKCA	467	-0.965384	0.459282	0.890813	0.0813676
SIPA1L3	4776	-0.694671	0.597961	0.957513	0.0813538
OSBPL11	5094	-1.91253	0.171106	0.756128	0.0812911
RERE	4034	-0.286661	0.832077	0.996227	0.0812906
STIP1	170	-0.945498	0.468527	0.896617	0.0812836
ZNF263	7493	-0.562772	0.671026	0.976662	0.0812315
CAMSAP1	870	-0.650727	0.621295	0.967124	0.0811663
LRR1	6303	-0.836945	0.523307	0.929139	0.0811342
STAT1	635	-1.99513	0.157802	0.752469	0.0811317
RNF13	5407	-0.76276	0.561951	0.942288	0.0809873
MFSD9	6863	-0.725291	0.58135	0.950128	0.0809605
SEPT11	618	-0.79933	0.543073	0.93516	0.0807643
MAPK8IP2	7030	-1.96015	0.163162	0.752469	0.0807287
PRKD3	4296	-0.632067	0.631565	0.96828	0.0806935
PIK3CA	4515	-1.8829	0.175949	0.757264	0.0806354
MFSD5	6719	-0.771523	0.557263	0.939009	0.080619
NUP188	474	-5.67526	0.0213894	0.752469	0.0805643
DDX11	6278	-0.635043	0.629986	0.968263	0.080463
KDM3B	836	-2.15246	0.138113	0.752469	0.0803533
HACE1	3251	-1.97137	0.161467	0.752469	0.0803387
DNAJC12	4439	-0.631292	0.632031	0.968484	0.0803246
LAMA5	6830	-1.33759	0.309315	0.797181	0.0802991
PAICS	1142	-2.0445	0.150494	0.752469	0.0802305
UGDH	768	-1.09152	0.401567	0.858381	0.0801917
POLR3H	5534	-0.424521	0.751751	0.990935	0.0801905
MAP2K2	3081	-2.74738	0.0866554	0.752469	0.0801689
COMMD1	5482	-1.01676	0.435395	0.872896	0.0800968
ARHGAP26	3341	-1.6195	0.226712	0.776381	0.0800899
SH3GL1	1303	-0.855134	0.514672	0.926445	0.0799345
FUBP3	654	-3.1305	0.0674164	0.752469	0.079928
REEP3	6312	-1.32525	0.312987	0.797311	0.0798524
RPIA	3164	-1.4202	0.281245	0.785579	0.0798302
PALD1	3491	-0.965355	0.459329	0.890813	0.0797066
ITPK1	4318	-1.75811	0.198099	0.772751	0.0796648
FBXL16	5164	-3.93293	0.0425689	0.752469	0.0796298
ACTC1	247	-1.54737	0.245102	0.777169	0.0795998
PPP1R13B	2445	-1.34751	0.305838	0.796698	0.07955
COPS3	1395	-1.34151	0.308035	0.796698	0.0793694
RIOK2	4990	-4.09665	0.0395229	0.752469	0.0793289
RBM12	569	-1.33897	0.308737	0.796698	0.0793265
SCAF11	1033	-3.47262	0.0550593	0.752469	0.0792949
PDE5A	7488	-0.660474	0.61591	0.965002	0.0792762
ARL6IP6	6800	-0.526235	0.690949	0.979827	0.0790758
SSB	915	-1.46782	0.266294	0.779359	0.0790229
MT-CO1	6185	-0.144754	0.916522	0.996227	0.0790133
UBE2D2	5190	-2.2901	0.123114	0.752469	0.079007
TXLNG	1729	-1.32804	0.311995	0.797311	0.0789761
LRRC14	5454	-1.16762	0.369055	0.832557	0.0789001
NUDT5	2551	-1.41813	0.281833	0.785974	0.0788836
DGCR6L	5826	-0.654582	0.619095	0.966604	0.0788558
PMM2	2900	-2.13385	0.139732	0.752469	0.0788512
PDXK	3997	-2.52222	0.102618	0.752469	0.0788317
BICD1	4859	-2.82821	0.0819202	0.752469	0.0788309
OSBPL5	5285	-0.22968	0.865039	0.996227	0.0788223
ZYX	1869	-1.71861	0.206087	0.775052	0.0788023
XAB2	922	-1.908	0.172047	0.756292	0.0788001
ANKRD28	2415	-7.27126	0.0123974	0.752469	0.0787255
ITPKC	7061	-0.837858	0.522999	0.929139	0.0786627
AURKAIP1	6931	-0.634081	0.630636	0.968263	0.0786323
PABPN1	2350	-3.08131	0.0696229	0.752469	0.0786149
FNIP2	6372	-0.98753	0.449174	0.883362	0.0785351
VIM	63	-0.794254	0.545627	0.937266	0.078334
UNK	2829	-0.83954	0.522164	0.929139	0.07826
RPL14	4313	-0.245972	0.855202	0.996227	0.0781908
KNOP1	1795	-1.82011	0.187346	0.766286	0.0780999
DOPEY2	3945	-0.84618	0.518707	0.929139	0.0780248
CPSF1	695	-1.66665	0.216055	0.776251	0.0780237
KIAA1191	3974	-1.0236	0.43168	0.871639	0.0779282
TP53BP1	40	-3.42701	0.0566744	0.752469	0.0778683
HDAC4	3423	-0.777558	0.554648	0.939009	0.0778622
RPA2	2305	-1.17864	0.364753	0.829311	0.0777268
FTSJ1	4453	-2.00136	0.157016	0.752469	0.0776846
CEP170B	4050	-0.929892	0.477072	0.901723	0.0776575
KIAA0100	5267	-0.434474	0.745786	0.987502	0.0776397
ERI3	6333	-9.07425	0.00809242	0.752469	0.0776347
RDH13	5778	-1.92606	0.168862	0.756128	0.077546
SMNDC1	4083	-2.00362	0.15662	0.752469	0.0775373
MAPK1	1926	-2.61591	0.0951879	0.752469	0.0775137
C1orf131	5431	-0.205863	0.879458	0.996227	0.0775006
ZFX	7482	-0.607376	0.646159	0.97317	0.0774698
VPS37B	3317	-1.2399	0.342197	0.813475	0.0774154
EHMT2	1767	-0.637067	0.628803	0.968263	0.0773927
RNF34	6144	-2.20812	0.131608	0.752469	0.0773026
FABP3	4513	-1.15571	0.374274	0.833191	0.0772968
PEX16	4857	-1.02727	0.429637	0.869786	0.0772832
COMMD5	6496	-1.23019	0.345323	0.817703	0.077261
PLCG1	879	-1.25711	0.335641	0.806951	0.0772176
SURF2	4956	-0.71769	0.585658	0.953804	0.0771226
TMEM184C	5583	-1.82602	0.186379	0.766286	0.0770651
PAG1	2528	-0.77175	0.557129	0.939009	0.0770505
FMNL3	3307	-3.54096	0.0528963	0.752469	0.0770315
IK	974	-1.39002	0.290732	0.785974	0.0770259
LRP6	6202	-1.75771	0.198188	0.772751	0.0769443
TNKS1BP1	43	-1.15131	0.376275	0.833191	0.0768899
KDM4D	6907	-0.338105	0.801846	0.996227	0.0768586
SAAL1	4810	-0.509294	0.701536	0.979827	0.0768289
PPP1R2	4119	-1.2384	0.342843	0.814699	0.0767769
GBF1	361	-2.60546	0.095808	0.752469	0.0767523
ZMYM3	2505	-1.28571	0.325597	0.803416	0.0767407
CHMP3	5301	-0.531863	0.687764	0.979827	0.0767162
EIF2B5	2154	-0.171379	0.899987	0.996227	0.0766613
ANAPC2	5111	-0.937375	0.473164	0.900047	0.0766413
LRRC8D	7254	-0.821447	0.531625	0.93268	0.0765755
RBBP4	1857	-1.50883	0.254925	0.778842	0.0765694
CDK5RAP1	4455	-1.47091	0.265516	0.779359	0.0765453
SPART	1007	-1.69893	0.209429	0.775932	0.0765186
MYNN	6414	-1.57219	0.238772	0.776933	0.0764676
RRP7A	3704	-3.54735	0.0525871	0.752469	0.0764651
PEX19	1200	-1.15308	0.375523	0.833191	0.0764404
WIZ	2190	-1.02139	0.433313	0.872896	0.0764029
Uncharacterized protein FLJ45252 OS=Homo sapiens	3533	-0.782373	0.552179	0.939009	0.0763702
ANAPC1	2275	-2.30585	0.121586	0.752469	0.0763527
HSPB1	1498	-1.31584	0.316115	0.797311	0.0763474
CCDC77	4718	-0.993096	0.446628	0.88056	0.0762513
LRPAP1	2658	-3.35755	0.0590515	0.752469	0.0762381
TMPO	529	-0.92231	0.480942	0.902823	0.0762119
ARFIP1	1545	-1.27635	0.328874	0.803416	0.0762088
JAKMIP1	1141	-2.19397	0.132967	0.752469	0.0761047
FERMT2	426	-1.30791	0.318846	0.799533	0.0761007
DOHH	5799	-0.985476	0.449978	0.884973	0.0760407
MOSPD2	4354	-0.586832	0.657992	0.973586	0.0760388
PHGDH	609	-1.13977	0.381042	0.841481	0.0760249
MARCH7	6485	-0.405234	0.763227	0.990935	0.0759207
BCAS3	5051	-0.730819	0.578451	0.950128	0.0758689
NRDC	908	-1.9588	0.163466	0.752469	0.0758441
HERC2	420	-2.06807	0.147503	0.752469	0.0758088
CST3	4184	-2.72529	0.0883395	0.752469	0.0757931
HOOK2	2604	-1.76255	0.197069	0.772751	0.0757912
IPO9	348	-5.78938	0.0206354	0.752469	0.075734
ADARB1	5880	-1.58658	0.235042	0.776381	0.0757083
TSSC4	5861	-1.84999	0.181589	0.763422	0.0756819
RSF1	546	-1.19585	0.3577	0.822773	0.0756463
PAGR1	6743	-1.37614	0.295438	0.792806	0.0756342
RTN2	3861	-1.20463	0.354499	0.821901	0.0755812
SUMF1	5625	-1.63259	0.223698	0.776381	0.0755642
FAM207A	4324	-1.08981	0.402178	0.858567	0.075439
CDAN1	6027	-1.3768	0.295175	0.792806	0.0754333
LSM1	5629	-1.49974	0.256969	0.779359	0.0754261
MMTAG2	3352	-1.3426	0.30753	0.796698	0.0754237
TUBA8	900	-1.54003	0.247226	0.777169	0.0754167
TTL	2626	-1.17816	0.365094	0.829469	0.075408
ARF5	1689	-4.05788	0.0403847	0.752469	0.0753635
SLC29A1	4592	-0.706517	0.591994	0.955828	0.0753476
ANAPC4	4671	-1.51719	0.252983	0.777964	0.0753475
AIFM2	4665	-1.08815	0.402864	0.858567	0.0753079
FGFR1OP	4369	-0.658082	0.617246	0.965406	0.0752966
PARD3	1190	-2.73934	0.087293	0.752469	0.0752946
MFHAS1	7261	-0.357231	0.790483	0.994875	0.0752851
CWF19L2	4848	-1.33165	0.310867	0.797311	0.0752579
SUOX	7657	-2.09869	0.144178	0.752469	0.0751421
ANKRD11	5432	-0.948368	0.467345	0.896323	0.0751241
UTP3	4531	-1.23734	0.34319	0.815184	0.0749783
KHNYN	7593	-3.37862	0.0583254	0.752469	0.0749326
SPEN	869	-2.49863	0.104645	0.752469	0.0748702
CMPK2	7097	-2.28137	0.124263	0.752469	0.0748296
SNTA1	6253	-0.532854	0.687066	0.979827	0.0747427
MAN1A1	2485	-1.02238	0.432578	0.872896	0.0747378
STX16	2294	-6.48153	0.0160103	0.752469	0.0746599
BORCS8	5057	-0.137128	0.92132	0.996227	0.0745734
MSL3	6681	-1.39868	0.287962	0.785974	0.0745556
SMCR8	3112	-0.52994	0.68876	0.979827	0.0745495
XIAP	2760	-1.10772	0.395526	0.855428	0.0745303
BPGM	3568	-1.33139	0.311003	0.797311	0.0745104
KLF16	5800	-1.73092	0.203559	0.772751	0.0745082
TMEM229A	6711	-0.127522	0.926231	0.996227	0.0744076
RNF20	395	-2.48906	0.105175	0.752469	0.0743447
SPPL2A	7199	-0.584802	0.659013	0.973586	0.0742967
C17orf75	3061	-2.51882	0.102921	0.752469	0.0742007
SPIRE1	5935	-0.424994	0.751287	0.990935	0.0741382
HMGCR	7537	-0.68682	0.602558	0.963227	0.0741086
TTF2	2278	-1.59453	0.233109	0.776381	0.0739213
PCDHAC2	4224	-0.88589	0.499016	0.914984	0.0739169
SCN3B	4948	-1.00762	0.439317	0.875093	0.0738342
CHM	3960	-2.51903	0.102874	0.752469	0.0738226
SNX7	3644	-2.21116	0.131385	0.752469	0.0738154
PDE6D	5759	-197	8.67753e-05	0.684211	0.0737891
GTPBP2	6087	-0.623324	0.636758	0.96939	0.073781
PIRT	6565	-2.27658	0.124579	0.752469	0.0737764
SMCHD1	385	-2.21394	0.131168	0.752469	0.0737684
CUL9	2729	-1.55924	0.242057	0.777169	0.0737622
NCOR1	1450	-1.16529	0.370207	0.833191	0.0736978
ADAM15	4385	-1.26032	0.334441	0.806951	0.0736831
C11orf84	5179	-0.659825	0.616085	0.965002	0.0735598
PAPD5	6937	-1.15123	0.376322	0.833191	0.0735461
NUDT2	5490	-1.64881	0.219856	0.776381	0.0734697
DRG1	1381	-1.61731	0.22724	0.776381	0.0732951
ZKSCAN5	7474	-0.366844	0.784601	0.994875	0.0732864
EVI5	5886	-4.11806	0.0389949	0.752469	0.0732733
BIRC6	655	-1.17681	0.365651	0.829469	0.0732019
SMARCE1	1605	-1.50496	0.255632	0.779026	0.0731819
PPP1R14B	6820	-1.61245	0.2285	0.776381	0.0730921
CCDC85C	4471	-1.35071	0.304647	0.796698	0.0730613
BRCA1	4672	-0.308637	0.819237	0.996227	0.0729802
ZNHIT2	4959	-1.06193	0.413383	0.861987	0.0729536
FIG4	7691	-0.369221	0.78311	0.994875	0.0728557
EMSY	3932	-0.677848	0.606979	0.965002	0.0728313
ALS2	2434	-2.06198	0.148371	0.752469	0.0728237
AVL9	4245	-0.938739	0.471954	0.898895	0.0727967
MSANTD2	6089	-1.70191	0.209002	0.775321	0.0727683
SARS	1468	-2.56809	0.0987371	0.752469	0.0727578
ATXN2	936	-0.694389	0.598055	0.957513	0.0727291
CEP164	5643	-1.26219	0.333941	0.806699	0.0726444
CAMKK2	5548	-7.2566	0.0124842	0.752469	0.0726081
E2F3	5378	-1.11407	0.392411	0.852364	0.0725683
GLT8D1	5012	-0.258235	0.847628	0.996227	0.072518
REPS1	2328	-1.69307	0.210813	0.775932	0.072485
EMD	1946	-0.579791	0.661451	0.973586	0.0724669
CEP83	6158	-0.768194	0.559039	0.939412	0.0724405
TNRC6C	2233	-0.6373	0.628548	0.967778	0.0723183
AIDA	2498	-1.13597	0.383148	0.843768	0.0722974
GRPEL2	5730	-1.02355	0.431727	0.871639	0.0722964
ILKAP	2455	-1.14066	0.380606	0.841481	0.072282
TUBA1B	181	-1.04651	0.420753	0.869676	0.0722808
EPB41L4A	6407	-0.781671	0.552518	0.939009	0.0722775
ZGPAT	4012	-1.44392	0.273969	0.781044	0.0722213
IMP4	3893	-1.97985	0.160305	0.752469	0.072221
PIANP	7020	-0.177512	0.896568	0.996227	0.0722207
CBLL1	3989	-3.25063	0.0621866	0.752469	0.0722186
[truncated: 5,797 more rows]

## Sheet: Prot_ALKAL_24h
	Row	ROTS-statistic	pvalue	FDR	logFC
VIP	4707	-753.55	0.00535358	0.230769	2.20206
TNC	1138	-1878.45	0.000921178	0.097561	1.86502
LMCD1	3195	-1152.85	0.00217188	0.097561	1.79887
ALKAL2	4769	-550.65	0.00997794	0.333333	1.65877
IGFBP5	3597	-1000.9	0.00278669	0.196429	1.55582
SLC2A14	5498	-447.9	0.0158714	0.363281	1.5535
IFRD1	6525	-36.2	0.367852	0.727801	1.5476
JUNB	3512	-304.3	0.0317898	0.459641	1.3962
TMEM176A	7205	-305.45	0.0315692	0.458239	1.37738
IKZF4	6671	-33	0.392592	0.739317	1.32386
CYP11A1	7716	-81.25	0.183019	0.635084	1.29373
HRH1	6402	-210.8	0.0552687	0.490637	1.28581
FOSL2	3764	-710.2	0.00630888	0.238095	1.21606
SLC7A2	6867	-39.8	0.344572	0.718049	1.14135
SIK1	6622	-79	0.18904	0.636405	1.12835
GAP43	1414	-1899.55	0.000787327	0.0666667	1.12616
NRIP1	5306	-70.3	0.213225	0.650437	1.11143
STRIP2	4167	-340.1	0.0265756	0.445476	1.09711
OSBPL6	3098	-715.45	0.00613353	0.230769	1.09638
ANXA1	5561	-162.1	0.0807336	0.547115	1.08762
LZTS1	2535	-674.9	0.00685807	0.284483	1.03198
GEM	4670	-328.55	0.0280625	0.445476	1.00816
CSRP2	2163	-632.35	0.0081513	0.315385	1.0075
IL13RA1	7174	-48.4	0.297475	0.705434	1.00235
TRIM47	4262	-209.95	0.0557662	0.490637	0.995528
NET1	7596	-125.85	0.112591	0.559972	0.994989
KIAA1586	6729	-211.95	0.0548404	0.490637	0.992701
MVP	1898	-632.5	0.00810422	0.315385	0.987404
SEMA3A	6589	-270.25	0.0384096	0.473684	0.972962
CD44	2107	-1408.9	0.00146575	0.097561	0.96902
ESCO2	6724	-12.65	0.637346	0.853706	0.937269
TIMP1	7011	-57.45	0.25869	0.680768	0.928807
UGCG	7548	-27.85	0.436114	0.768871	0.908728
SSX2IP	6660	-9.15	0.710317	0.888617	0.906214
CNTLN	7763	-9.9	0.693644	0.882285	0.870589
SIPA1L2	5539	-109.2	0.133387	0.58313	0.847341
ATF3	7489	-124.1	0.114419	0.567416	0.832001
BLZF1	7620	-33.75	0.386645	0.737314	0.825314
SPDL1	3739	-290.95	0.0334384	0.466531	0.808571
GNG5	6669	-97.65	0.15276	0.605595	0.802019
DTX3L	2725	-458.05	0.0152327	0.363281	0.791987
TMEM100	6888	-36.7	0.364782	0.727801	0.789707
FANCB	7249	-19.55	0.527937	0.818552	0.789607
CCNB1	5822	-137.1	0.101812	0.559659	0.788231
MAP7	3911	-309.7	0.0310541	0.449772	0.787564
TNFSF9	7135	-25.75	0.456829	0.779009	0.770614
CCNB2	6187	-79.6	0.186989	0.63628	0.76195
SCAND1	6878	-40.1	0.342528	0.718049	0.761146
ACAD11	6882	-13.05	0.630479	0.851162	0.75348
BCL3	7393	-14.2	0.609514	0.846266	0.74352
PLSCR1	6326	-88.1	0.169295	0.620533	0.742604
ARHGAP11A	5905	-78.1	0.191288	0.637727	0.74022
CUEDC1	4186	-75.6	0.197514	0.642008	0.737575
NFE2L1	6921	-25.9	0.455771	0.778759	0.73314
TMEM173	6709	-41.8	0.332174	0.713252	0.728193
L3MBTL3	7047	-10.95	0.671089	0.872956	0.723242
SCN5A	6763	-18	0.549182	0.821429	0.722596
TP53	7682	-34.75	0.378969	0.733351	0.721986
LURAP1L	7794	-72.6	0.205982	0.645423	0.720896
KIAA0556	6940	-17	0.565014	0.825323	0.718963
TMEM176B	6904	-30	0.416229	0.76172	0.718598
PRNP	5463	-298.1	0.0324296	0.466523	0.715185
GRAMD1B	4038	-310.4	0.0310071	0.449772	0.709316
TK1	3614	-390.5	0.020709	0.405573	0.707546
UBALD1	7515	-17.2	0.561509	0.825111	0.703998
HSP90AB3P	591	0.4	0.982862	0.994574	0.700858
PRUNE2	53	-4270.25	0.000141226	0	0.695404
VGF	194	-4403.4	9.41508e-05	0	0.695224
CDC42EP4	3119	-439.2	0.0166605	0.363281	0.690658
DIAPH3	4346	-180.9	0.0692435	0.527368	0.689381
PDLIM4	5491	-129.6	0.109337	0.559659	0.688824
SCRT2	6181	-25.55	0.459681	0.780757	0.684261
ITPR2	101	-2181.05	0.00051783	0	0.673832
GBP2	7046	-20.1	0.520497	0.814632	0.672907
FOSB	7350	-54.15	0.2713	0.690564	0.670869
TPX2	1310	-881	0.00363866	0.227273	0.670224
ID1	7305	-22	0.497479	0.800979	0.667441
PCGF3	6705	-58.9	0.25234	0.676779	0.66529
TMEM51	5870	-106.9	0.136682	0.585938	0.665275
DNAJC12	4439	-180.15	0.0697622	0.527368	0.6516
EPHA4	6013	-12.7	0.636446	0.853706	0.646192
BUB1	7707	-35.6	0.372667	0.729666	0.640509
SHB	6140	-58.85	0.252517	0.676779	0.637074
RAD18	2946	-447.85	0.0159185	0.363281	0.636879
NAMPT	1075	-1226.2	0.00193651	0.097561	0.636778
SNAPC1	6979	-13.2	0.627502	0.850515	0.635993
GPR158	5839	-92.25	0.16128	0.608991	0.635695
MYBL2	5580	-30.05	0.415335	0.76172	0.635055
GTSE1	3163	-258.65	0.0408685	0.478799	0.626537
C12orf45	7115	-13.45	0.622901	0.848517	0.623514
RIOX1	6853	-4.45	0.837407	0.942059	0.61789
PRR11	5863	-67.55	0.222876	0.658116	0.616077
AR	6607	-18.6	0.541395	0.819251	0.615068
FYN	4364	-41.15	0.336042	0.716786	0.612593
SMPD3	4994	-134.2	0.104514	0.559659	0.610999
GALNT9	7236	-35.55	0.373101	0.729666	0.610708
ERI1	6432	-93	0.15968	0.607966	0.609519
ZYX	1869	-528.5	0.0107302	0.343023	0.609153
ETV6	6934	-19.55	0.527843	0.818552	0.607044
C1D	7473	-50.95	0.285129	0.694499	0.60669
WDR62	4786	-217.8	0.052749	0.490637	0.605352
ZNRF2	4182	-80	0.185991	0.63628	0.60367
NCS1	3278	-333.25	0.0274709	0.445476	0.602767
KIAA0586	7426	-51.1	0.284106	0.694499	0.59806
FBXO10	6739	-13	0.631537	0.851241	0.594742
E2F1	7250	-21.95	0.497918	0.801403	0.589695
KAT5	6203	-121.85	0.117116	0.568907	0.586312
SOWAHC	7699	-21.2	0.507423	0.807411	0.58542
TXNIP	6805	-9.45	0.703357	0.885545	0.582834
EYA3	7129	-22.55	0.491108	0.79854	0.582429
REXO5	7139	-52.35	0.278927	0.690564	0.578921
UBE2S	3025	-221.25	0.0514799	0.490637	0.5779
EYA2	7759	-4.4	0.838796	0.942998	0.575714
DGKQ	6720	-38.05	0.355997	0.723236	0.573911
SLC39A1	5917	-33.25	0.390473	0.738965	0.566957
EDEM3	1943	-427.3	0.0174128	0.368821	0.564413
WIPF1	6098	-35.95	0.369738	0.727801	0.563011
DNMBP	4016	-144.1	0.0944926	0.559659	0.562023
RNF34	6144	-74.65	0.200624	0.643225	0.560216
PARP4	4428	-201.05	0.0593455	0.490637	0.557479
NTRK1	3373	-414.15	0.0182518	0.381481	0.555398
HK2	132	-2151.35	0.000604605	0.0666667	0.555214
PDF	7519	-43.05	0.325261	0.712627	0.552688
PDE3A	4251	-96.2	0.154796	0.607966	0.552204
AGT	6588	-118.9	0.120216	0.5699	0.551295
TAGLN2	980	-1191.75	0.00212481	0.097561	0.548854
KIAA1524	2489	-278.05	0.0364713	0.466535	0.548495
ELOVL5	7533	-186.85	0.0660085	0.512	0.548004
UBE2C	3611	-230.95	0.048288	0.490637	0.547611
KIF13B	5386	-37.5	0.359739	0.724661	0.542462
BUB1B	2631	-317.85	0.0298874	0.445476	0.542436
RNF168	5223	-57.55	0.257981	0.679131	0.542377
TRADD	7347	-49.35	0.292631	0.701997	0.541421
C1orf112	7296	-28.45	0.430201	0.768871	0.541196
TPGS1	5395	-113.3	0.128069	0.578419	0.540249
COL6A2	6340	-58.75	0.253205	0.676779	0.540177
CLSPN	5637	-97	0.153428	0.607966	0.538575
TM4SF1	7303	-72.3	0.206874	0.646636	0.538106
SNED1	7641	-8.6	0.723921	0.895937	0.534174
LUZP1	2629	-264.6	0.039664	0.478799	0.533834
AP1S2	7021	-29.5	0.420785	0.765173	0.527797
PCDH8	5535	-42.3	0.329436	0.712627	0.527486
ATAD2	1886	-426.45	0.0174599	0.368821	0.527439
AK6	6618	-13.4	0.623774	0.848517	0.526865
HMGCS1	1055	-539.5	0.0102927	0.339623	0.526034
MYT1	7309	-12.7	0.636493	0.853706	0.524212
RRM2	2705	-311.8	0.0307467	0.447005	0.523441
DZIP1L	7625	-13.95	0.614383	0.848348	0.521308
DHCR24	5335	-69.35	0.216321	0.650936	0.521147
EIF5	2798	-383	0.0216081	0.405573	0.520459
ECM1	3675	-162.9	0.0802149	0.546951	0.520445
STIL	6731	-18.7	0.539886	0.819251	0.518354
SGO2	5772	-93.75	0.158466	0.607966	0.514973
KLF16	5800	-38.5	0.353146	0.723236	0.512885
PBX3	6036	-9.1	0.711561	0.89023	0.512809
CASP3	1475	-837.85	0.00417586	0.230769	0.511497
BCL10	5985	-76.1	0.196196	0.641367	0.51065
ARHGAP18	7229	-5.35	0.810535	0.930911	0.506862
LAMA1	7701	-64.45	0.232231	0.663833	0.505609
TJP2	440	-1197.7	0.00203066	0.097561	0.50413
KIF18B	5044	-99.9	0.148718	0.596657	0.503019
GMNN	6991	-20.8	0.511456	0.80863	0.502805
SLC45A4	7443	-20.55	0.514725	0.810581	0.501247
ZNF189	5989	-5.05	0.819656	0.935574	0.501046
NDEL1	2070	-185.9	0.0666324	0.513636	0.496351
TYMS	2562	-192	0.0633549	0.505938	0.496236
PARP14	2649	-310.7	0.0308806	0.447248	0.495667
SQSTM1	2425	-311.15	0.0308335	0.447248	0.495465
SPRED3	7127	-16.4	0.574547	0.831998	0.495368
ITPKC	7061	-12.25	0.644618	0.856819	0.492725
PLEKHA5	1631	-478.25	0.0134162	0.363281	0.492459
FADS3	7178	-70.05	0.214117	0.650936	0.492083
FNBP1	1157	-686.8	0.0066883	0.284483	0.491421
ORC6	7402	-45.8	0.310375	0.711225	0.491163
KLHL29	7121	-41.75	0.332384	0.713625	0.490545
ASS1	1339	-2275.6	0.000423679	0	0.490221
PKIG	5620	-25.95	0.455263	0.778759	0.49017
RNF149	5624	-33.5	0.388545	0.737998	0.4896
C14orf119	7390	-23.35	0.482163	0.793568	0.487779
PIP4K2A	2272	-138.65	0.100108	0.559659	0.487735
HIVEP2	7145	-112.05	0.129447	0.578419	0.487388
KLF2	6706	-20	0.522294	0.815287	0.48727
DCX	2210	-164.75	0.0789199	0.546784	0.484159
TMEM62	7767	-30	0.416229	0.76172	0.482936
KIF2C	2123	-112.2	0.129225	0.578419	0.482017
CDKAL1	6365	-40.8	0.338009	0.717687	0.481893
NEK4	7160	-30.55	0.410987	0.756552	0.478872
HAUS2	7532	-41.4	0.334293	0.715726	0.477305
DYNLT3	6551	-40.1	0.342528	0.718049	0.476092
DAPK3	5365	-54.95	0.267679	0.690564	0.475804
PHOX2A	1835	-238.75	0.045916	0.4848	0.475593
NFKBIB	4716	-137.1	0.101859	0.559659	0.475047
RAI14	1149	-648.95	0.00752732	0.310924	0.474168
SPHK1	7370	-23.2	0.483751	0.79505	0.473525
ENTPD7	6571	-32.4	0.396785	0.742614	0.471598
STK4	2102	-144.45	0.094319	0.559659	0.471065
TET2	5396	-56.9	0.260399	0.683186	0.470762
RAB27A	4812	-184.75	0.0671872	0.518059	0.470739
PIK3R3	4691	-11.3	0.663754	0.86885	0.470553
KNL1	4007	-103.45	0.142279	0.59141	0.470468
ATAD5	4076	-91.65	0.162271	0.609667	0.469718
KIFC1	719	-577.25	0.00916746	0.326531	0.469132
RIPK2	5385	-32.95	0.39302	0.739383	0.469013
CLK3	7329	-13.65	0.619765	0.848517	0.467462
PIMREG	4525	-89	0.167412	0.616279	0.467001
STK3	2947	-42.25	0.3297	0.712627	0.46674
SKA3	5098	-64.45	0.232231	0.663833	0.465567
PASK	6612	-11.25	0.665295	0.86885	0.465017
KNSTRN	5512	-96.3	0.154449	0.607966	0.464641
KIAA0907	5369	-61.8	0.241508	0.666167	0.464493
ST6GAL1	5536	-295.65	0.0326594	0.466523	0.462394
MKL1	6130	-26.95	0.445009	0.773615	0.462273
SPECC1	7028	-4.35	0.840468	0.943986	0.461837
PLEKHO2	6980	-31.05	0.407109	0.754191	0.461586
ULBP2	7065	-6.9	0.766026	0.914241	0.460084
ZWINT	5868	-140.25	0.0984601	0.559659	0.459774
KPNA2	1841	-446.45	0.0161539	0.363281	0.459254
WDR76	4800	-113.5	0.127737	0.578419	0.45903
ANK3	2490	-168.9	0.0768433	0.542	0.45894
ZKSCAN5	7474	-8.65	0.722099	0.895937	0.458672
AMD1	7740	-10.5	0.681328	0.875778	0.456288
SKA2	6992	-21.4	0.504923	0.805889	0.455799
PLXNA1	2309	-79.7	0.186819	0.63628	0.455276
PHF21B	6751	-18.15	0.547894	0.819458	0.454515
CREB5	6569	-111.8	0.12979	0.578419	0.453965
APOB	4147	-275.3	0.0371202	0.468571	0.453602
JAK1	6780	-25.35	0.461645	0.781594	0.452982
SPICE1	6887	-50.6	0.286798	0.69507	0.451058
DNAJB5	7037	-108.8	0.133966	0.58313	0.44992
SKP2	7653	-13.3	0.625949	0.849474	0.449719
ABCC5	6289	-38.1	0.355509	0.723236	0.449404
BRF2	7055	-34.55	0.380545	0.733351	0.449027
HSBP1	7165	-59.15	0.251298	0.676779	0.4487
LDLR	1850	-375.7	0.0225127	0.409091	0.448521
MAP3K9	6890	-7	0.763107	0.913327	0.448042
NARF	3772	-162.55	0.0804373	0.546951	0.445416
MIS18BP1	5810	-94.55	0.157184	0.607966	0.445201
MRAS	5768	-152.1	0.0886331	0.557709	0.445115
CALM1	2594	-445.2	0.0162951	0.363281	0.443765
ECT2	4192	-90.6	0.164058	0.61154	0.443287
FYCO1	4899	-29.15	0.424269	0.767498	0.443279
MAP4K3	3673	-171	0.0755326	0.541538	0.442243
GRAMD1A	2495	-275.35	0.0370316	0.468571	0.44224
TPT1	2225	-754.4	0.0053065	0.230769	0.441923
KIF22	3228	-204.8	0.0578097	0.490637	0.44178
UHRF1	984	-471.7	0.014055	0.363281	0.440972
UGGT2	3773	-70.45	0.21257	0.649459	0.440464
CDKN2AIPNL	5299	-53.95	0.271979	0.690564	0.438918
INCENP	4144	-205.5	0.0575873	0.490637	0.438506
NLRC5	6920	-13.9	0.615228	0.848348	0.438454
SP110	5986	-39.6	0.345823	0.718286	0.43793
NTNG1	7424	-66.35	0.225661	0.661713	0.437867
RFTN2	6816	-12.6	0.637953	0.853706	0.437245
CDCA2	4555	-149	0.0907884	0.559177	0.436854
HJURP	6812	-16.05	0.580033	0.834753	0.436791
MBD6	7381	-8.5	0.727322	0.895937	0.436656
MEX3B	5621	-9.3	0.70644	0.886687	0.43587
TCAF1	1091	-556.4	0.00980439	0.326797	0.434111
LRRC8C	7138	-80.45	0.185082	0.63628	0.434106
MIER1	6271	-93.1	0.159512	0.607966	0.433417
PLK1	4014	-155.9	0.085616	0.554358	0.432601
PLIN3	1042	-507.1	0.0117898	0.363128	0.432291
SV2C	6885	-47.7	0.300707	0.709485	0.430818
CEP55	3504	-149.2	0.0907016	0.55913	0.429573
CCHCR1	7584	-18.35	0.544756	0.819387	0.428086
UCK2	3657	-120.75	0.118474	0.568907	0.426682
CDC27	1463	-476.15	0.0136045	0.363281	0.426445
UHRF1BP1	3977	-88.9	0.167716	0.616279	0.425096
CENPE	5813	-27.9	0.43539	0.768871	0.424423
PPP1R18	1081	-570.35	0.00948961	0.326531	0.424345
PCSK1	2683	-424.3	0.017554	0.368821	0.423944
RMND5A	5889	-95.85	0.155281	0.607966	0.423564
FADS2	2224	-393.85	0.0201792	0.405573	0.422833
CEP135	5255	-93.25	0.159212	0.607966	0.422737
HOMER1	7326	-11.7	0.654905	0.864416	0.422441
RORB	6958	-25.4	0.460965	0.781025	0.422218
EMILIN2	7007	-61.2	0.243857	0.669277	0.422184
ASPHD1	4723	-104.8	0.140027	0.589971	0.42081
CWC25	6256	-25.85	0.456087	0.778759	0.420648
CORO2B	6609	-54.3	0.270473	0.690564	0.419626
CKAP2	2627	-141.65	0.0970268	0.559659	0.419296
PKD2	5334	-60.1	0.247801	0.674017	0.417651
KLHL5	7442	-19.05	0.535597	0.819251	0.417428
PRSS12	7564	-28.1	0.433529	0.768871	0.417264
PPL	7512	-14.9	0.599111	0.842154	0.415915
JADE1	7717	-41	0.33686	0.71764	0.414942
SOX13	7562	-7.5	0.751524	0.90795	0.414804
RNF115	6352	-29.1	0.424858	0.767947	0.414462
PHLDB3	5816	-85.25	0.174661	0.624694	0.414455
TACC3	1904	-320.35	0.0294785	0.445476	0.413534
HELLS	2016	-335.75	0.0272088	0.445476	0.412764
PTPRE	6815	-58.25	0.255648	0.678149	0.412148
CENPF	179	-1406.55	0.00151283	0.097561	0.410586
TMEM87B	5029	-54.25	0.270776	0.690564	0.410305
LENG1	6927	-14.3	0.607635	0.846014	0.410082
SIPA1L3	4776	-88.8	0.168019	0.616279	0.409997
ARHGAP23	6320	-123.9	0.11477	0.567624	0.409307
GINS2	6200	-73.8	0.202845	0.643225	0.409131
CAST	660	-1233.7	0.00188943	0.097561	0.409013
MGAT5	5983	-122.3	0.116724	0.568907	0.408941
BEGAIN	4088	-79.2	0.188218	0.63628	0.408591
RPS6KB1	5529	-34.9	0.377888	0.733351	0.408342
C2CD3	6959	-17.05	0.563708	0.825323	0.407486
AFDN	369	-717.35	0.00603938	0.230769	0.407213
BCL7B	4837	-102.95	0.143151	0.592936	0.40617
KDM6B	5657	-70.2	0.213653	0.650936	0.405771
CHEK1	7696	-20.2	0.518696	0.81441	0.405429
ZBTB14	7688	-21.1	0.508319	0.807411	0.404838
ZBTB1	5545	-49.5	0.292047	0.699774	0.404165
MCM10	5974	-59.45	0.249997	0.675439	0.402489
GPATCH11	7514	-34.65	0.379634	0.733351	0.402423
RAB3IL1	5743	-58.25	0.255648	0.678149	0.402127
SLCO4A1	6054	-65.95	0.226996	0.661713	0.401642
CDK2	3036	-132.75	0.105712	0.559659	0.400931
GTF3C6	6903	-30.65	0.410149	0.755147	0.400601
F8A1	5460	-63.75	0.234368	0.663882	0.399349
WARS	1043	-739.6	0.005576	0.230769	0.399095
ADAM9	6382	-50.15	0.289005	0.697984	0.397881
TPM4	842	-872.75	0.00373281	0.227273	0.397585
CYP51A1	1828	-663.1	0.00703899	0.284483	0.397381
WDCP	6526	-21	0.509598	0.807612	0.397314
NPAT	4661	-99.5	0.149632	0.596657	0.395866
ALKBH2	5197	-46.05	0.309016	0.711225	0.395578
KAT6A	6417	-8	0.739728	0.900698	0.395501
SPATS2	2835	-266.2	0.0392395	0.478799	0.395269
ATF1	5492	-62.15	0.240601	0.665288	0.395061
DLGAP4	1634	-363.9	0.0235049	0.426471	0.394865
ANKRD52	3454	-210.25	0.0556777	0.490637	0.394658
KIF11	724	-446.9	0.0161068	0.363281	0.393013
PDE3B	7465	-24.2	0.473437	0.787211	0.392426
EID2	6211	-53.3	0.274601	0.690564	0.392244
ZCCHC6	4468	-55.2	0.266793	0.690564	0.3918
RAPGEF6	5992	-36.05	0.368831	0.727801	0.391098
ZNF703	5647	-18.75	0.539704	0.819251	0.39068
ANLN	688	-594.15	0.00877347	0.326531	0.390403
SPAG5	1755	-235.7	0.0468474	0.487461	0.390279
TMEM165	4156	-179.65	0.0700391	0.527368	0.389803
C4orf46	7571	-73.2	0.204562	0.643225	0.388986
NUSAP1	3381	-176.5	0.0718775	0.527368	0.388755
FRMD4A	3696	-123.6	0.114983	0.568531	0.386709
LARP4	2718	-306.45	0.0314806	0.458239	0.386441
EXOSC8	5154	-54.3	0.270473	0.690564	0.386291
RBBP8	7080	-17.7	0.554052	0.821519	0.386237
PKN3	6148	-14.8	0.601151	0.84291	0.385119
FRAS1	6996	-7.9	0.742062	0.901168	0.384429
ZPR1	2796	-176.35	0.0720058	0.527368	0.383578
FAM92A	5547	-42.6	0.327765	0.712627	0.383557
TULP3	6509	-40.3	0.341087	0.717687	0.383176
SMTN	6104	-33.15	0.391304	0.738965	0.382691
ITGB3	7406	-17.35	0.559226	0.823918	0.382543
NES	45	-2248.75	0.000470754	0	0.382256
TIPIN	6497	-58.1	0.2562	0.67866	0.381904
NR4A1	7560	-5.85	0.795393	0.926166	0.381259
KIF15	2811	-169	0.0767565	0.542	0.381169
HAUS8	3226	-101.1	0.146457	0.596372	0.381076
TPBGL	2164	-266.65	0.0390586	0.478799	0.381007
CLK4	6580	-44.1	0.319898	0.711249	0.380052
CCDC138	5843	-65	0.230202	0.661999	0.38002
MSI1	2841	-240.65	0.0453337	0.4848	0.379256
ZFAND5	3763	-156.65	0.0849652	0.553604	0.378541
DROSHA	5663	-17.65	0.555016	0.821519	0.377774
ASNS	3590	-252.65	0.0423729	0.480342	0.377388
FIZ1	6628	-9.2	0.708865	0.887999	0.376762
DNA2	5639	-110.45	0.131562	0.581683	0.376563
BLM	3026	-72.05	0.20742	0.646636	0.375683
DNAJC25	7446	-41.2	0.3357	0.716542	0.375052
POLE3	6400	-105.1	0.139597	0.589349	0.374244
HIST1H3A	4398	-47	0.304479	0.710009	0.373947
APBB2	6752	-13.25	0.626787	0.849554	0.371731
ADIPOR1	7762	-62.05	0.240948	0.665288	0.371434
LRP4	7454	-11.75	0.654354	0.863132	0.371122
COX16	7128	-17.3	0.559902	0.823918	0.370103
CHD1	1202	-298.5	0.0323428	0.466523	0.36961
ISL2	6472	-28	0.434629	0.768871	0.36948
CASP8AP2	4309	-69.45	0.215831	0.650936	0.368939
ACTR5	5380	-80.8	0.184269	0.635084	0.36852
DONSON	6710	-9.3	0.70644	0.886687	0.367714
SLBP	3904	-71.25	0.210239	0.649115	0.364887
KDM4C	6632	-32	0.400293	0.745572	0.364559
HIP1	2526	-327.65	0.0281982	0.445476	0.364496
DNAAF5	1732	-405.3	0.0190872	0.395018	0.364485
NRGN	7212	-29.55	0.420059	0.765173	0.363033
BIN3	7418	-23.2	0.483751	0.79505	0.362826
SH3RF3	7439	-47.1	0.303919	0.710009	0.362743
ZFHX3	4383	-90.2	0.164884	0.611879	0.362635
NASP	438	-869.2	0.00382696	0.227273	0.362556
RNF181	6031	-37.35	0.360794	0.726116	0.362344
SSFA2	5357	-75.85	0.197043	0.642008	0.362251
SVIP	5680	-43.6	0.322424	0.711249	0.362245
TXLNA	902	-572.35	0.00934838	0.326531	0.362013
SYS1	7368	-16.95	0.565325	0.826615	0.361809
FEM1B	4631	-40.1	0.342434	0.718049	0.361279
C19orf53	4697	-214.75	0.0537919	0.490637	0.360805
FNDC3A	3574	-117.9	0.121953	0.571521	0.360739
ADAMTSL1	7299	-3.3	0.874288	0.959005	0.360501
ENC1	7756	-26.05	0.453696	0.778636	0.360385
MIPOL1	7624	-18.25	0.546589	0.819387	0.360127
TANC1	560	-431.65	0.0170713	0.363281	0.359605
CEP164	5643	-52.35	0.278832	0.690564	0.358859
COL4A2	4487	-66.1	0.226428	0.661713	0.35885
AURKB	3527	-172.6	0.0743595	0.537422	0.358548
CENPU	5884	-27.65	0.437555	0.768871	0.358468
FLRT2	7448	-19.25	0.532615	0.819046	0.358309
NKX2-5	7721	-24.7	0.467972	0.785539	0.358239
MAP4K2	7423	-14.1	0.611772	0.847328	0.35645
KIF4A	388	-599.55	0.00855285	0.326531	0.356372
CKS1B	7022	-24.3	0.472365	0.78644	0.356151
NCAPG2	3620	-79.4	0.18769	0.63628	0.356046
NUFIP2	944	-501.2	0.012267	0.363281	0.355755
FBXL19	7223	-54.95	0.267679	0.690564	0.3548
TAF1C	7663	-8.55	0.725805	0.895937	0.354385
RNF26	7302	-3.85	0.855979	0.950523	0.35378
NGDN	3820	-101.1	0.146457	0.596372	0.353209
FGD6	7753	-9.7	0.697817	0.883706	0.353206
PKMYT1	6698	-32.3	0.397578	0.742614	0.353156
CNTNAP1	1360	-315.75	0.0303434	0.445476	0.352433
SKIL	3625	-116.6	0.123479	0.571521	0.352192
EAF1	6575	-23	0.485913	0.796196	0.351424
CEP85	5872	-33.5	0.388545	0.737998	0.351065
DLGAP5	1984	-219.5	0.0522645	0.490637	0.351047
ZFP36L2	5139	-91.4	0.162674	0.609756	0.350629
DVL1	6137	-11.05	0.668893	0.871353	0.350298
TUBAL3	3303	-22.95	0.486253	0.796196	0.350182
MTHFD2	3523	-225.25	0.0499569	0.490637	0.350015
CEP112	7132	-8.4	0.729025	0.896762	0.349835
KIF20B	3686	-83.7	0.177689	0.630635	0.348642
ARHGEF2	446	-562.95	0.00962346	0.326667	0.34841
HAUS6	2925	-170.65	0.0757874	0.542	0.348146
MFSD9	6863	-17.25	0.561094	0.823918	0.347473
UBE2H	5236	-93.7	0.15856	0.607966	0.347384
DDX58	5213	-82.3	0.180309	0.634216	0.347175
SNAP23	3975	-84.35	0.175878	0.629702	0.3469
CDCA5	4913	-77.1	0.194191	0.639874	0.346867
MKI67	18	-3176.7	0.000235377	0	0.346495
AHI1	7392	-14.8	0.601103	0.84291	0.346088
SZRD1	5400	-44.35	0.318271	0.711249	0.345983
EXTL3	6308	-14.65	0.603164	0.844457	0.344811
RASSF2	6621	-32.95	0.392892	0.739317	0.344037
MFHAS1	7261	-9.8	0.695638	0.883444	0.342138
HIST2H2AB	4527	-29.6	0.419683	0.764606	0.342094
PXN	2849	-161	0.081652	0.550669	0.341075
CCDC86	3019	-134.65	0.104061	0.559659	0.340258
ZNF419	7671	-10.05	0.689652	0.881234	0.340235
CDCA8	4598	-81.35	0.182724	0.634216	0.340005
KBTBD2	6447	-17.1	0.563116	0.825111	0.339693
EML4	246	-951.05	0.00319741	0.196429	0.339369
RAPGEF2	6147	-25.85	0.456223	0.778759	0.339122
SHCBP1	4068	-115.9	0.124547	0.571521	0.338925
CCDC88B	7723	-28.65	0.428451	0.768871	0.337747
EIF1B	4577	-134.35	0.104372	0.559659	0.337539
KIF14	307	-761.35	0.00517823	0.230769	0.337113
FOXP4	7089	-10.45	0.681715	0.877355	0.336212
DACH1	4834	-22.2	0.494593	0.80047	0.33603
RANBP10	4869	-38.45	0.353279	0.723236	0.335608
DNMT1	391	-918.55	0.00328418	0.206897	0.335215
ERCC6L	2667	-125.95	0.112368	0.559659	0.334348
TTK	3505	-138.95	0.0998325	0.559659	0.33428
EPB41L3	581	-398.55	0.0196947	0.405573	0.334252
P4HA2	4478	-87.8	0.17014	0.62249	0.334104
MIER3	6173	-92.05	0.161543	0.609081	0.333886
SSTR2	6103	-53.2	0.275121	0.690564	0.333805
MOB3A	6177	-25.4	0.460965	0.781025	0.332837
SORBS3	6779	-3.5	0.867884	0.953951	0.332809
HASPIN	7024	-19.6	0.526881	0.818552	0.332808
DEPDC1B	7067	-10.15	0.687884	0.880435	0.332768
SPIDR	7300	-21.95	0.497918	0.801403	0.332206
TRIM38	6834	-11.05	0.669163	0.871353	0.331733
CTU2	7339	-10.85	0.673712	0.874322	0.331096
ARHGAP10	6601	-16.4	0.574594	0.831998	0.330782
SAMD4B	4080	-119.45	0.11965	0.5699	0.330525
LIMS1	2943	-308.2	0.0311806	0.453303	0.330501
SRRD	5541	-15	0.597146	0.841628	0.330408
MEA1	6440	-65.3	0.229248	0.661713	0.330256
ZNF496	3280	-59.45	0.250044	0.675439	0.329974
POLE4	7040	-13.85	0.616582	0.848348	0.329389
RAB12	6350	-48.85	0.29505	0.703668	0.32857
ZSCAN2	6562	-7.6	0.748866	0.906063	0.328338
RAB13	2108	-219.65	0.052138	0.490637	0.328241
NTMT1	4360	-88.3	0.168986	0.620342	0.328175
FLI1	7322	-17	0.565014	0.825323	0.327778
TPM3	982	-253.1	0.0422317	0.480342	0.327674
NMI	5991	-66.3	0.225829	0.661713	0.327386
USP42	4978	-27.3	0.441104	0.773256	0.327106
PFKFB3	4608	-40.45	0.34055	0.717687	0.326569
MCRS1	4187	-60.6	0.246139	0.670741	0.326552
RGS17	7549	-11.65	0.656155	0.866286	0.32589
SMIM7	6154	-27.3	0.441334	0.773467	0.325867
WRAP53	4853	-121.3	0.117597	0.568907	0.325533
NEK3	6587	-23.5	0.480654	0.793568	0.324325
SMURF1	6394	-6.9	0.766026	0.914241	0.324045
FAM114A1	4241	-177.95	0.0711364	0.527368	0.323817
GALNT7	6143	-70.85	0.211327	0.649459	0.323721
GDF15	7000	-28.25	0.432178	0.768871	0.323499
TACC1	1589	-149.9	0.0900832	0.55913	0.323285
NFKB2	3032	-174.75	0.0730237	0.527368	0.322426
DGCR14	2913	-110.15	0.132095	0.581683	0.321861
PRC1	6197	-27.5	0.439398	0.770503	0.321838
TGOLN2	1419	-407.1	0.0189534	0.392857	0.321728
C16orf97	7634	-50.1	0.289133	0.698083	0.320981
RANGRF	6608	-15.35	0.591507	0.840172	0.320459
MTRR	6987	-8.2	0.734047	0.899745	0.320379
ARHGAP26	3341	-163.8	0.0795365	0.546784	0.318117
CENPI	6464	-29.95	0.416583	0.762158	0.318109
CLIC1	2257	-799.9	0.00451918	0.230769	0.317941
PPP3R1	5150	-63.75	0.234368	0.663882	0.317805
ARHGAP31	6156	-10.15	0.687884	0.880435	0.317521
THAP12	5409	-68.9	0.218132	0.650936	0.316528
AJUBA	6380	-27.85	0.436114	0.768871	0.316435
CAPRIN2	7403	-7.6	0.748866	0.906063	0.316403
CHAF1B	3443	-121.2	0.117685	0.568907	0.316223
DCTPP1	3532	-210.75	0.0553629	0.490637	0.316171
BAG3	778	-499.3	0.0123538	0.363281	0.315823
POLA2	5930	-14.25	0.608914	0.846014	0.31574
CYSTM1	7408	-14	0.613496	0.848331	0.315697
SNRNP35	6641	-13.35	0.624898	0.848571	0.315475
SDE2	3147	-147.55	0.0916597	0.559177	0.314786
OSBPL3	1121	-317.25	0.0299815	0.445476	0.3147
ABCB1	7644	-5.5	0.80655	0.930911	0.314549
CASP6	6594	-16.55	0.572493	0.831581	0.314297
EDEM1	7616	-15.7	0.585427	0.837279	0.312931
POLA1	2589	-141.9	0.0968856	0.559659	0.312776
NKAPD1	5774	-48.75	0.295332	0.703668	0.312265
ETNK1	6597	-21.2	0.507423	0.807411	0.312209
PRIM2	4451	-42.85	0.326694	0.712627	0.311861
B4GALT3	4796	-79.3	0.187988	0.63628	0.31148
PPP2R1B	2249	-232.95	0.0476319	0.490637	0.311455
HMGCR	7537	-45.45	0.311938	0.711225	0.311069
RP9	5711	-39.85	0.344173	0.718049	0.310593
DDX3X	329	-282.35	0.0353931	0.466531	0.310415
SPTY2D1	3589	-109.95	0.132314	0.581683	0.310255
PPP6R1	3249	-106.5	0.137132	0.586435	0.309532
CPXM1	5946	-31.8	0.401514	0.747759	0.309337
HORMAD1	6470	-15.7	0.585427	0.837279	0.309051
NUP50	1255	-194.55	0.0625869	0.498204	0.308837
SATB2	3463	-98.6	0.151004	0.599669	0.308752
E2F5	6847	-20.35	0.516935	0.812836	0.308432
CHAF1A	2997	-153.55	0.0872902	0.554358	0.307759
PANK3	5300	-20.75	0.512341	0.80863	0.30712
DPYD	5426	-40.9	0.337577	0.717687	0.306908
CENPQ	6188	-23.55	0.480146	0.793568	0.306682
TLE3	2520	-47.7	0.300841	0.709485	0.306638
FNDC3B	2169	-133.45	0.105089	0.559659	0.306557
FIGNL1	5185	-53.2	0.275121	0.690564	0.306473
NOCT	5876	-25.55	0.459681	0.780757	0.305936
TIA1	2855	-35.15	0.375899	0.733351	0.305858
WDHD1	2095	-209.45	0.0559869	0.490637	0.305274
PRKAA2	5245	-15.6	0.587791	0.837924	0.305261
EIF4H	3823	-115.05	0.125715	0.573919	0.305162
APOL2	3057	-263.85	0.0399788	0.478799	0.304423
NR2C1	7440	-22.75	0.488884	0.797373	0.304149
TNKS1BP1	43	-1011.6	0.00261313	0.170213	0.304145
GNL3L	2346	-142.25	0.0965405	0.559659	0.304109
GGNBP2	7005	-16.2	0.577506	0.83365	0.304088
MFSD8	7150	-19.2	0.533349	0.819063	0.304054
GNPNAT1	4635	-56.25	0.262636	0.68471	0.304052
GCLM	4064	-68.7	0.218782	0.651626	0.303775
GFPT1	1188	-390.2	0.0207958	0.405573	0.302685
PPP2CA	1035	-11.45	0.660173	0.86809	0.302613
SMC6	1621	-264.1	0.0398449	0.478799	0.302509
CNOT8	6281	-15.8	0.583639	0.836062	0.302298
P3H3	3551	-115.35	0.125117	0.571521	0.30142
MTF2	5803	-15.05	0.596723	0.841628	0.301122
ZNF263	7493	-7.2	0.757677	0.910522	0.300977
PIP5K1A	2158	-206.1	0.0574046	0.490637	0.300859
CDC123	5114	-37.95	0.35678	0.723236	0.300481
TUFT1	3355	-84.35	0.175878	0.629702	0.300203
FMNL1	7216	-10.05	0.69009	0.881234	0.299963
RUNDC1	7429	-12.8	0.634827	0.853159	0.299944
MAD2L2	7576	-18.65	0.540563	0.819251	0.299713
HELZ2	4695	-40.6	0.339364	0.717687	0.299559
CEP128	6536	-18.65	0.540658	0.819251	0.299158
MINDY4	5669	-13.05	0.630392	0.851162	0.299046
TTC21A	7388	-8.75	0.720412	0.895129	0.2987
DLX1	4052	-60.45	0.246755	0.673575	0.298673
RAB3C	1424	-158.25	0.0836907	0.551724	0.298413
REV3L	7352	-8.75	0.719607	0.895129	0.29826
CCNH	4460	-78.9	0.189312	0.636405	0.298026
ANTXR2	5837	-72	0.207635	0.646636	0.297735
QKI	3503	-132.95	0.105571	0.559659	0.297672
CKAP2L	5472	-63.65	0.23471	0.663882	0.297081
ZBED6	5278	-15.45	0.590021	0.839559	0.296414
TRPC4AP	6988	-16.85	0.566873	0.828209	0.295949
NUDCD3	1907	-221.55	0.0512519	0.490637	0.295501
TIMELESS	2522	-131.3	0.107327	0.559659	0.294873
CDCA3	4129	-115.25	0.125251	0.571521	0.294333
NUMB	3232	-92.6	0.160494	0.607966	0.294274
KIF18A	7052	-12.35	0.642748	0.855895	0.293934
PCM1	225	-746.85	0.00544215	0.230769	0.293834
SYAP1	2697	-327.8	0.0281511	0.445476	0.293744
LRR1	6303	-21.5	0.503708	0.804636	0.292888
C12orf57	4793	-106.75	0.136823	0.585938	0.292603
SIRT1	1808	-200.35	0.0597488	0.490752	0.292148
RNF25	5199	-105.7	0.138379	0.587782	0.291879
NPTX2	7751	-28.3	0.43145	0.768871	0.291607
C16orf72	5856	-23.25	0.483494	0.794961	0.290522
TFE3	3801	-93.95	0.157979	0.607966	0.290364
FANCI	1455	-212.8	0.0544712	0.490637	0.290347
DDX21	196	-1265.5	0.0017482	0.097561	0.290074
TANC2	3539	-64.5	0.231969	0.663301	0.289992
CCNA2	3609	-102.5	0.143763	0.593191	0.289972
PKIA	5783	-101.6	0.145417	0.59441	0.289751
NCOA3	5187	-42.4	0.328874	0.712627	0.289598
PAGR1	6743	-15.65	0.586791	0.837807	0.28942
LIMS3	5290	-46	0.309502	0.711225	0.288628
SLC35E1	6503	-39	0.349841	0.721898	0.288487
WLS	6298	-42.05	0.330662	0.712627	0.28824
DNAJC7	914	-476.75	0.0135575	0.363281	0.288156
MED7	6610	-11.3	0.663754	0.86885	0.28749
KIF1C	2714	-38.15	0.355167	0.723236	0.287379
TOP2A	118	-869.8	0.00377989	0.227273	0.287351
AKAP8	2370	-227.15	0.0495609	0.490637	0.287172
SMARCA1	547	-448	0.0158243	0.363281	0.287038
P4HA1	1816	-395.35	0.019955	0.405573	0.286845
FADS1	3817	-101.1	0.146457	0.596372	0.286829
ELL	3569	-98.5	0.151185	0.599669	0.286759
MYD88	3185	-140.6	0.0979885	0.559659	0.285723
ZNHIT2	4959	-69.35	0.216274	0.650936	0.285674
IGF1R	4285	-94.85	0.156788	0.607966	0.285261
SCD	5613	-56.75	0.260779	0.684377	0.2848
CALD1	793	-507	0.0118369	0.363128	0.284722
RPUSD4	6272	-31.5	0.403077	0.749876	0.28428
PAK1	1258	-79.7	0.186772	0.63628	0.284268
BCDIN3D	7122	-15.9	0.582122	0.835694	0.283725
ZFP62	5228	-40.5	0.340291	0.717687	0.283664
ORC1	6051	-21.35	0.505527	0.805929	0.282652
FBXO11	6161	-23.55	0.480193	0.793568	0.282612
CDK1	592	-501.35	0.0122199	0.363281	0.282509
PRPH	73	-3335.65	0.000188302	0	0.282107
PUS3	5293	-58.65	0.253684	0.677128	0.28184
CDKN2A	6656	-36.4	0.366587	0.727801	0.280875
HIST1H1C	1502	-106.8	0.136776	0.585938	0.280844
ALG8	7272	-25.95	0.455263	0.778759	0.28059
OTUD5	4189	-45.15	0.313557	0.711225	0.280569
RPL29	4024	-241.85	0.0450772	0.4848	0.28045
DLG4	4636	-52.75	0.276918	0.690564	0.280157
RHOB	2738	-91.5	0.162627	0.609756	0.279933
TOE1	3938	-51.35	0.282724	0.693911	0.279594
S1PR2	7468	-14.9	0.599111	0.842154	0.27926
GLRX2	7043	-17.75	0.553655	0.821519	0.279145
MTCL1	1706	-162.6	0.0803903	0.546951	0.278041
ACTR6	6787	-13.85	0.616582	0.848348	0.277943
KMT2B	1458	-130.5	0.108326	0.559659	0.277917
ANXA2	471	-1698.15	0.00109652	0.097561	0.277577
IFI35	4827	-70	0.214345	0.650936	0.277476
ADAM17	6600	-49.9	0.290022	0.699514	0.277273
DNAJC9	1758	-496.05	0.0126085	0.363281	0.27696
TRAM1L1	6076	-27.05	0.443905	0.773615	0.276955
TP53BP2	4081	-45.65	0.311123	0.711225	0.276654
STAT3	1001	-259.35	0.0406405	0.478799	0.276392
QSER1	2859	-170.4	0.076008	0.542	0.276374
GRPEL2	5730	-52.35	0.278832	0.690564	0.276345
SRPRA	709	-661.75	0.00713315	0.284483	0.276203
MPHOSPH6	6171	-53.45	0.273865	0.690564	0.27573
RAB20	7507	-42.85	0.326694	0.712627	0.275071
KSR1	6760	-8	0.738608	0.900698	0.274913
SH3GL1	1303	-319.85	0.0295726	0.445476	0.274481
NPR2	6942	-19.25	0.532568	0.818899	0.274398
DHX57	1231	-215.25	0.0536563	0.490637	0.274363
PWWP2A	4443	-92.85	0.159995	0.607966	0.274283
SMC4	177	-780.7	0.00494286	0.230769	0.274063
MAPK10	3777	-11.75	0.654441	0.864369	0.273962
HIST1H1D	2181	-118.6	0.120702	0.5699	0.273849
APAF1	6225	-26.8	0.446259	0.773615	0.27376
CNTRL	5851	-28.3	0.431497	0.768871	0.273723
CRABP1	1487	-587.85	0.00890732	0.326531	0.273658
SYNPO	5326	-44.15	0.319716	0.711249	0.273617
CTSL	6744	-17.8	0.552459	0.821519	0.273513
SUPT3H	6730	-8.55	0.725758	0.895937	0.273429
CNN3	1162	-227.6	0.0494742	0.490637	0.272802
ZNF689	7016	-5.35	0.810488	0.930911	0.272674
ZNF593	5749	-31.45	0.403783	0.751303	0.272345
METTL2B	4311	-107.75	0.135426	0.585938	0.271793
CCDC6	1010	-396.1	0.0198608	0.405573	0.271682
LTV1	4240	-67.8	0.22192	0.658116	0.271213
DAXX	3414	-86	0.173128	0.624075	0.271016
LARP1B	5088	-16.8	0.567901	0.828209	0.27095
LSM3	6578	-64.7	0.231163	0.661999	0.270814
B4GALNT1	3287	-109.25	0.13334	0.58313	0.270283
METTL15	5715	-26.7	0.447383	0.773897	0.270184
RASSF8	6371	-49.65	0.291395	0.699774	0.270147
R3HCC1L	6874	-24.3	0.472318	0.78644	0.270022
SMC2	164	-1007.35	0.00269991	0.1875	0.269972
CTNNA1	965	-174.4	0.0733782	0.528302	0.269835
MAP3K20	3943	-134.9	0.103879	0.559659	0.26956
CMTM6	7282	-100.9	0.146806	0.596392	0.269369
C15orf39	6759	-19.6	0.527017	0.818552	0.269364
NCAPH	887	-402.4	0.0193402	0.400697	0.268425
POLE	3798	-94.9	0.156699	0.607966	0.268277
SNX8	6017	-30.9	0.408691	0.754364	0.26825
PCNA	940	-661.15	0.00718022	0.284483	0.266108
PTDSS2	4934	-15.9	0.582122	0.835694	0.265577
MKLN1	4536	-47.5	0.302063	0.709485	0.265426
BZW1	1344	-380.15	0.0219302	0.405573	0.265266
BTAF1	478	-442	0.0163892	0.363281	0.264466
POLD1	4221	-48.7	0.295811	0.703668	0.264369
SH3GLB1	3389	-165.3	0.0786033	0.546784	0.263682
ST5	6898	-6.7	0.771997	0.916256	0.26366
PHC2	4785	-82.1	0.18088	0.634216	0.263034
ACBD6	4885	-216.2	0.0534792	0.490637	0.26302
KAZN	5824	-75.15	0.199342	0.643225	0.262701
WDR25	7601	-18.45	0.543594	0.819387	0.262664
OGG1	7351	-9.25	0.708021	0.886687	0.262086
NUF2	4300	-52.35	0.278832	0.690564	0.261338
JUND	5168	-39	0.349841	0.721898	0.261257
VPS37B	3317	-151.05	0.0893383	0.557709	0.261108
GATAD2A	874	-219.25	0.0524001	0.490637	0.260738
RPL30	3403	-320.25	0.0295255	0.445476	0.260639
CASZ1	5196	-54.85	0.267988	0.690564	0.259979
ELF1	5169	-18.2	0.547081	0.819387	0.259814
ZC3H11A	537	-533.75	0.0104607	0.343023	0.259703
EPHA7	4568	-31.4	0.403998	0.751675	0.259486
GPATCH4	1483	-173.2	0.0738933	0.532359	0.258932
TRIM56	2040	-117.05	0.122954	0.571521	0.258604
MAN2A1	5249	-48.75	0.295677	0.703668	0.258455
AAR2	3586	-115.35	0.12507	0.571521	0.258149
MIS18A	7106	-8.8	0.718848	0.895129	0.258108
YAE1D1	6964	-3.1	0.88128	0.961187	0.258108
SLC20A1	4546	-98.15	0.151862	0.602642	0.257627
TCAF2	6136	-28.9	0.426498	0.767947	0.257449
UCKL1	5015	-69.25	0.216782	0.650936	0.257447
NRBF2	5972	-25.6	0.459032	0.780757	0.257428
KHDRBS3	4494	-85.3	0.174572	0.624694	0.257122
CCNL1	6128	-23.85	0.477341	0.791877	0.25702
PDLIM5	3643	-63.35	0.236073	0.663882	0.257018
MAP7D1	2864	-147.55	0.0916597	0.559177	0.256875
ANKRD11	5432	-49.7	0.291003	0.699774	0.256694
ARHGAP39	4351	-64.5	0.231969	0.663301	0.256669
FAM102A	7658	-35.4	0.37412	0.73086	0.256532
BARGIN	4477	-52.25	0.279353	0.690564	0.256042
BRWD1	4120	-76.1	0.196196	0.641367	0.255767
JAK2	6865	-2.65	0.898129	0.968217	0.255467
TRIR	3260	-147.15	0.0920215	0.559659	0.254445
BSDC1	5502	-51.2	0.283573	0.694499	0.254102
LAMC1	6115	-37.3	0.361088	0.72619	0.254063
RILPL1	1596	-197.55	0.0614516	0.493976	0.253611
C1orf131	5431	-27.75	0.436899	0.768871	0.253066
PA2G4	413	-797.95	0.00456625	0.230769	0.252971
ALKBH8	7168	-7.35	0.754137	0.908835	0.252567
KRT4	6647	-7.9	0.742245	0.901168	0.252473
IFT52	6962	-13.4	0.623727	0.848517	0.251395
PDE4B	6383	-29	0.425614	0.767947	0.251215
GIT2	1887	-184.7	0.0672343	0.518059	0.251098
CBX2	4041	-47.55	0.301616	0.709485	0.250897
MRFAP1	6584	-15.85	0.58296	0.836062	0.250568
N4BP2	2981	-134.7	0.104014	0.559659	0.250259
SOBP	7378	-17.1	0.562888	0.825111	0.250132
OGT	373	-571.15	0.00944253	0.326531	0.250114
TBC1D25	6784	-10.7	0.676478	0.875359	0.249891
ACTBL2	1297	-41.55	0.333576	0.714945	0.249805
DHX37	1938	-142.7	0.0961483	0.559659	0.249621
MMS22L	5950	-29	0.425567	0.767947	0.249356
FAM103A1	6722	-8.65	0.722327	0.895937	0.249245
CDK5RAP2	4908	-33.2	0.390865	0.738965	0.24923
PPP2R3C	6446	-18.4	0.544149	0.819387	0.249207
HLA-E	4753	-3.75	0.859869	0.950586	0.249129
SOAT1	4925	-97.95	0.152164	0.60341	0.248155
ZNF440	6972	-17.7	0.554005	0.821519	0.247925
SPATA5L1	4808	-25.85	0.456317	0.778759	0.247702
CDC20	6836	-10.8	0.674657	0.874322	0.247598
CCPG1	6415	-44.65	0.316817	0.711249	0.247492
DPY30	7556	-11.65	0.656155	0.866286	0.247129
EMILIN1	6761	-6.85	0.76765	0.914361	0.246546
TBC1D2B	5578	-54.15	0.271253	0.690564	0.246402
BAZ1A	738	-420.05	0.0178143	0.373134	0.24636
GCFC2	5857	-20.3	0.517798	0.81441	0.246265
HSPBP1	3433	-71.7	0.208743	0.646636	0.246095
ZNF8	6667	-8.05	0.737983	0.900698	0.245554
FANCD2	1445	-165.15	0.0786975	0.546784	0.245527
DNAJA1	1182	-338.45	0.0267583	0.445476	0.245363
GNPTAB	7082	-21.05	0.508713	0.807411	0.245353
CCP110	2672	-139.8	0.0988958	0.559659	0.245034
SLC4A7	2822	-147.25	0.0918951	0.559177	0.244874
TMEM159	7377	-24.3	0.472459	0.78644	0.244776
ZNF513	6775	-21.35	0.50544	0.805889	0.244686
CDYL	7068	-45.25	0.312928	0.711225	0.244633
TRIM65	5684	-26.35	0.450889	0.77727	0.244552
FGFR1OP	4369	-74.95	0.199826	0.643225	0.244532
RPL6	1513	-658.9	0.0072273	0.284483	0.244222
CANT1	4763	-70.95	0.211018	0.649459	0.243825
CDR2	5200	-51.95	0.280088	0.690643	0.243697
SSH2	5155	-55.15	0.266963	0.690564	0.243525
BET1L	6670	-17.45	0.557935	0.821776	0.243252
NUDT10	4294	-16.15	0.578545	0.834124	0.242862
CHMP7	2921	-194.1	0.0627134	0.5	0.242666
RFX2	5667	-18.9	0.537353	0.819251	0.242451
COLGALT2	5234	-38.7	0.351908	0.722805	0.242417
SECISBP2	6477	-18.85	0.538302	0.819251	0.241818
GON4L	2456	-93	0.159727	0.607966	0.241569
TOP1	615	-764.6	0.00508408	0.230769	0.24148
ATG101	5686	-58.75	0.253205	0.676779	0.241364
CEP76	6378	-22.45	0.492398	0.799057	0.241065
TMEM9B	6777	-3.95	0.853117	0.948987	0.241027
PLEKHA3	6235	-20.15	0.519941	0.814632	0.240351
SSH1	6279	-20.15	0.519637	0.814632	0.240245
TBCA	4071	-204.15	0.0581337	0.490637	0.239978
TJP1	1085	-218.7	0.0525755	0.490637	0.239781
GRWD1	2054	-138.45	0.100364	0.559659	0.239779
DNAJC1	3996	-68.65	0.218911	0.651663	0.239561
ITM2B	7558	-11.55	0.658182	0.867794	0.239553
PTPRN	5485	-64.25	0.232708	0.663833	0.239383
DNTTIP1	5770	-77.85	0.192056	0.639189	0.239338
SCAF11	1033	-224.9	0.0500852	0.490637	0.239293
THAP11	7670	-4.6	0.832515	0.93993	0.2392
PIBF1	1858	-96.6	0.153898	0.607966	0.239036
EXOSC3	3815	-44.5	0.317646	0.711249	0.238801
EXOSC9	3699	-99.5	0.149632	0.596657	0.238634
CEP290	5251	-41.05	0.336557	0.71764	0.238462
ACSF2	6532	-11.25	0.664262	0.86885	0.238451
LSM11	5668	-78.1	0.191335	0.637727	0.238279
CDC34	4392	-102.15	0.144311	0.59441	0.238002
ATXN7L3B	5752	-17	0.563956	0.825323	0.23797
CREB1	3770	-33.05	0.392149	0.739317	0.237913
TFAP4	5240	-31.05	0.407109	0.754191	0.237046
ZNHIT1	6753	-10.35	0.684248	0.878478	0.236889
CHD7	1266	-152.35	0.0883692	0.557709	0.236595
MED21	5697	-62.9	0.23764	0.663882	0.236442
TROAP	7413	-4.95	0.823371	0.937141	0.236228
CEP350	2285	-94.35	0.157636	0.607966	0.236225
PHF1	6629	-26.55	0.448907	0.774674	0.235928
PRKCI	4639	-59.35	0.250693	0.676138	0.235888
BVES	7529	-6.6	0.775155	0.917573	0.23583
NCAPD2	554	-416	0.0180838	0.375465	0.235728
HYPK	4319	-45.7	0.310765	0.711225	0.235424
RAD54L2	4664	-46.45	0.306875	0.711225	0.2353
DCP2	5312	-52.9	0.276441	0.690564	0.235058
EIF1AD	5364	-46.55	0.306614	0.711225	0.234542
RUNX1T1	6510	-25.05	0.464321	0.78444	0.23442
EPC1	7384	-5.6	0.802492	0.929911	0.23426
MBIP	4880	-26.65	0.447932	0.774134	0.234157
PPP1R26	7075	-1.8	0.929719	0.979672	0.23408
MGAT1	7120	-17.3	0.559996	0.823918	0.233759
MAP3K7	3883	-102.95	0.143151	0.592936	0.233377
FZD6	7540	-9.85	0.695125	0.883444	0.233077
IQGAP1	69	-970.2	0.00306176	0.196429	0.232712
ZCCHC8	1773	-223.95	0.0505753	0.490637	0.232354
DDRGK1	4497	-51.65	0.281356	0.692921	0.231941
PLD2	7431	-12.65	0.637299	0.853706	0.23155
OGFOD1	2719	-174	0.0735988	0.529289	0.23123
EFR3A	7792	-13.3	0.62586	0.849474	0.231151
VPS13B	6269	-39.45	0.346854	0.718837	0.231136
CADM3	7170	-8.15	0.735349	0.899745	0.231014
CLIP1	1020	-201.95	0.0590307	0.490637	0.230826
CUX1	356	-249.7	0.0433365	0.480672	0.230748
PANX1	5153	-31.95	0.400678	0.746075	0.230547
C8orf59	7651	-7.05	0.76174	0.913327	0.230054
EDRF1	2657	-190.05	0.064168	0.510588	0.230009
GPRASP2	5353	-44.85	0.315478	0.711225	0.229899
PYGL	2339	-111.5	0.130277	0.578683	0.22947
ATP5E	5936	-14.15	0.610449	0.846336	0.229215
ATXN1L	4975	-53.4	0.274001	0.690564	0.229053
ZNF280C	3992	-90.85	0.163717	0.609794	0.228586
DCUN1D3	6438	-28.15	0.432772	0.768871	0.228194
EYA4	5617	-21.6	0.502535	0.804132	0.228044
CCDC97	2417	-100.55	0.14759	0.596392	0.227965
WDFY2	6792	-26.55	0.449469	0.774674	0.227613
KANSL1	7180	-7.4	0.753283	0.908835	0.227198
APOBEC3C	7154	-2.7	0.896036	0.966792	0.227126
NCAPG	976	-312.25	0.0305714	0.446759	0.22688
TRIM14	7689	-10	0.690716	0.88202	0.226588
RPL37	6434	-39.5	0.346636	0.71868	0.226512
ENSA	3027	-142.05	0.0966705	0.559659	0.226446
TXNDC9	3703	-110.45	0.131562	0.581683	0.226432
ANKRD49	7133	-4.55	0.834021	0.940379	0.22634
LRRC8A	2788	-131.3	0.107146	0.559659	0.226216
HECA	6489	-16	0.580933	0.835067	0.226093
NUP188	474	-378.65	0.0221979	0.406728	0.225993
AMBRA1	2804	-63	0.237197	0.663882	0.225988
NRDC	908	-278.85	0.0361565	0.466535	0.225621
MGA	2652	-101.65	0.145195	0.59441	0.225448
CD46	7198	-39.85	0.344126	0.718049	0.224953
ANAPC16	6494	-29.3	0.422983	0.76742	0.22465
HARS	689	-363.25	0.0236314	0.431085	0.224533
PBK	3612	-145.4	0.0937551	0.559659	0.224466
PHF12	7297	-8.4	0.729025	0.896762	0.224333
KRT12	7483	-10.1	0.688841	0.881234	0.223951
MYRIP	2897	-110.3	0.13192	0.581683	0.223892
GAL	3080	-140.65	0.0979414	0.559659	0.223861
ZCCHC4	7344	-5.65	0.801107	0.929796	0.223563
ABCF2	1048	-423.65	0.0176011	0.368821	0.223466
FNBP4	1951	-181	0.0691153	0.527368	0.223292
CELF1	3070	-71.3	0.209935	0.648546	0.223094
ALCAM	2948	-169.85	0.0761778	0.542	0.222945
PPHLN1	2837	-139.65	0.0991035	0.559659	0.222857
ZCCHC17	6838	-13.4	0.623868	0.848517	0.222743
FAM171A1	5753	-18.25	0.545788	0.819387	0.222547
GLTP	6097	-50.6	0.28675	0.69507	0.222517
CGRRF1	5764	-20.85	0.511077	0.80863	0.22235
CSTF2T	1914	-103.35	0.142534	0.59141	0.222287
LYAR	2240	-203.4	0.0583487	0.490637	0.222283
PDSS2	7528	-10.6	0.678775	0.875778	0.222126
ING3	4357	-67.45	0.223348	0.659054	0.222018
STK16	7462	-4.85	0.826191	0.937711	0.221847
SREK1IP1	7787	-7.4	0.753196	0.908835	0.221843
UBE2T	3220	-188.65	0.0651206	0.512	0.221843
KDM2A	2991	-84.25	0.1764	0.62981	0.221577
DDX19A	681	-37.2	0.361549	0.727199	0.221393
MTERF1	7458	-20.5	0.515067	0.810581	0.221228
C1orf198	2816	-125.3	0.113359	0.56175	0.221154
PRR12	5941	-23.65	0.478982	0.793254	0.221137
CDV3	2039	-159.55	0.082599	0.551724	0.220822
SRSF6	2491	-118.4	0.121185	0.570286	0.22082
TOR1AIP2	1659	-195.7	0.0621586	0.494585	0.220814
CINP	7654	-5	0.822376	0.936173	0.220684
YBX3	1241	-224.65	0.0502605	0.490637	0.220566
HS2ST1	3044	-129.85	0.109107	0.559659	0.220521
METAP2	2973	-162.35	0.0806053	0.547115	0.22043
PLOD3	2269	-197	0.0617608	0.493976	0.220131
STAU1	1641	-202.75	0.0586653	0.490637	0.220022
MEN1	3722	-59.8	0.248878	0.674256	0.219383
CAMSAP2	284	-672.7	0.00690514	0.284483	0.218977
RC3H2	6690	-11.15	0.666704	0.869439	0.218749
HECTD1	888	-186.6	0.0661497	0.512	0.218693
CACTIN	5791	-14.1	0.611979	0.847593	0.218481
CBLL1	3989	-43.85	0.320804	0.711249	0.218018
RBM6	811	-350.6	0.0250537	0.445476	0.217942
ZNF280D	4909	-29.3	0.422936	0.76742	0.217795
USP16	4643	-70.55	0.212205	0.649459	0.21777
CCDC12	5021	-63.45	0.235586	0.663882	0.217611
NT5C3A	3336	-152.9	0.087856	0.555456	0.217604
PAQR7	7791	-11.45	0.660173	0.86809	0.217561
MAP3K4	4396	-46.65	0.306007	0.711225	0.217521
FRYL	541	-357.6	0.0243292	0.438395	0.217504
KCTD3	2639	-140.35	0.0982921	0.559659	0.217356
SNX25	5563	-28.05	0.433746	0.768871	0.217095
SMARCAD1	2883	-141.15	0.0974172	0.559659	0.217083
PGBD1	7049	-21.55	0.503372	0.804132	0.216895
NAP1L1	1700	-186.3	0.0663629	0.513083	0.216354
DOHH	5799	-44.3	0.318652	0.711249	0.21616
C21orf59	7642	-11.05	0.669163	0.871353	0.216154
PARD3	1190	-236.75	0.0463572	0.486529	0.216073
RTN1	507	-521.55	0.0109582	0.343023	0.215995
DHX16	1054	-140.5	0.0981168	0.559659	0.215655
UTP20	553	-346.2	0.025791	0.445476	0.215589
STMN4	7113	-6.2	0.786227	0.920785	0.215494
MARCH7	6485	-8.85	0.717805	0.893917	0.215366
IMPDH1	2813	-135.3	0.103394	0.559659	0.215118
LIG1	1299	-237.65	0.0460572	0.4848	0.214815
PHACTR4	5511	-36.3	0.367276	0.727801	0.214393
UBAP1	4613	-43.4	0.323338	0.711249	0.214294
PATL1	5859	-75.4	0.198438	0.642008	0.213915
PHF20	6895	-19.75	0.525209	0.816953	0.213812
VPS37A	3102	-56.05	0.263744	0.684965	0.213691
KRI1	2572	-208.6	0.0565508	0.490637	0.213252
PRMT9	6811	-8.55	0.725758	0.895937	0.212736
RIF1	205	-518.5	0.0111391	0.343023	0.212538
PDZD11	4953	-42.25	0.3297	0.712627	0.212363
SERF2	6167	-38.3	0.354119	0.723236	0.212131
CCDC47	925	-320.4	0.0294314	0.445476	0.211932
TDP2	4376	-42.85	0.326553	0.712627	0.211912
TRAF7	7445	-17.3	0.559996	0.823918	0.211834
MYCN	4764	-77.85	0.192143	0.639189	0.211765
ARHGAP42	3340	-76.2	0.196015	0.641367	0.211597
IQGAP3	251	-466.9	0.0143374	0.363281	0.211382
MRI	7270	-22.45	0.492268	0.799057	0.211285
TTC14	6152	-26	0.454888	0.778636	0.210771
SAPCD2	7561	-10.7	0.676565	0.875359	0.210629
YRDC	7782	-9.95	0.692495	0.882285	0.210468
UTP14C	3432	-4.45	0.83732	0.941759	0.210457
YBX1	1217	-126.2	0.112093	0.559659	0.210404
IFT122	7636	-8.7	0.721178	0.895937	0.21019
PHACTR2	5402	-29.4	0.422233	0.765809	0.210171
GOLIM4	613	-311.9	0.0306997	0.447005	0.210137
CNOT6	5599	-15.1	0.595657	0.841179	0.210041
TRPS1	998	-222.45	0.0509371	0.490637	0.209976
SPECC1L	570	-350.25	0.0251479	0.445476	0.209933
P3H4	3906	-110.65	0.131211	0.581683	0.209689
PDE7A	5167	-35.75	0.371903	0.727801	0.209629
GABPB1	4841	-75.95	0.196748	0.641367	0.209456
KNTC1	2534	-95.65	0.155543	0.607966	0.209416
MAT2A	1037	-362.2	0.0237653	0.431487	0.209351
NEDD4	5494	-20.2	0.519173	0.81441	0.209084
PQBP1	3480	-125.6	0.11293	0.560595	0.208836
C7orf50	4026	-48.2	0.298592	0.706815	0.208815
HEXIM1	2741	-128.4	0.110132	0.559659	0.20866
NMD3	2623	-131.25	0.107374	0.559659	0.208581
GPC6	6982	-13.5	0.622426	0.848517	0.208521
UBE2F	6993	-9.25	0.706912	0.886687	0.208393
URM1	7287	-26.1	0.453298	0.778636	0.207885
SLC35G2	6425	-23	0.485913	0.796196	0.207545
FEM1C	6835	-3.8	0.85767	0.950586	0.207489
PIK3C2B	6376	-45.1	0.313893	0.711225	0.207382
KTI12	3410	-54.85	0.267988	0.690564	0.207004
C11orf98	5582	-37.05	0.362675	0.727297	0.206881
ANAPC7	2762	-99.1	0.150191	0.598224	0.206874
CDC73	752	-343	0.0262138	0.445476	0.206833
IRF3	5528	-40.05	0.342664	0.718049	0.206651
TRIP12	494	-325.2	0.0284659	0.445476	0.206627
VCL	31	-1522.7	0.00128483	0.097561	0.206256
NFAT5	6493	-22.35	0.493483	0.799872	0.206155
RNF146	5882	-21.55	0.503048	0.804132	0.205805
RBM7	4104	-53.15	0.275257	0.690564	0.205712
LIN28B	7292	-8	0.739728	0.900698	0.20561
WASL	4310	-75.4	0.198438	0.642008	0.205464
AKAP12	21	-2117.2	0.00065168	0.0666667	0.205418
ZFYVE21	6454	-17.45	0.55776	0.821776	0.205393
ACYP1	4835	-33.25	0.39052	0.738965	0.205221
IDI1	5651	-36.75	0.364652	0.727801	0.205193
CRTC1	6928	-16.35	0.575483	0.832285	0.205119
TXLNG	1729	-125	0.113494	0.56175	0.20511
PPIL4	3104	-180.7	0.0693303	0.527368	0.205096
TTI1	3390	-59.7	0.249355	0.674487	0.205068
RPL4	1107	-393.6	0.0202263	0.405573	0.205062
COL4A1	6691	-12.4	0.641558	0.855316	0.205017
KIAA1671	2433	-71.95	0.207729	0.646636	0.204817
EED	3066	-61.8	0.241461	0.666167	0.204794
SPART	1007	-377.65	0.0223788	0.407295	0.204603
BRIP1	3708	-48.75	0.295677	0.703668	0.204546
HCFC2	5664	-31	0.407799	0.754248	0.204386
AHCTF1	245	-377.2	0.0224259	0.407295	0.204377
C7orf43	7786	-12.65	0.637432	0.853706	0.204359
HMMR	4583	-31.5	0.403077	0.749876	0.204349
CMPK2	7097	-20.65	0.513548	0.809653	0.204144
SATB1	1474	-100.5	0.147803	0.596657	0.204065
SMAD1	4264	-13.15	0.6287	0.850515	0.203936
SUZ12	1950	-107.05	0.136454	0.585938	0.203907
CD2BP2	3780	-68.8	0.218309	0.650936	0.20373
TMEM38B	6941	-6.1	0.788472	0.92197	0.203598
DUS3L	2128	-172.95	0.0740198	0.533889	0.203296
SAFB2	520	-291.8	0.0331928	0.466523	0.203226
TOPBP1	3969	-53.25	0.274986	0.690564	0.203011
CADPS	7009	-9.7	0.697864	0.883725	0.202752
TSR1	1466	-250.65	0.0429028	0.480672	0.202671
DENND4A	7214	-18.2	0.547081	0.819387	0.202625
SVIL	162	-697.8	0.00660153	0.280374	0.202554
CARD19	5858	-38.85	0.350833	0.722238	0.202386
HAUS1	5090	-19.1	0.534867	0.819251	0.202042
SDK1	6708	-7.9	0.742378	0.901168	0.20203
PAXIP1	4463	-26.4	0.450677	0.776761	0.20186
WDR44	465	-385.85	0.0213459	0.405573	0.201848
RSL24D1	3507	-118.75	0.120608	0.5699	0.201845
RSBN1	4049	-51.9	0.280305	0.690643	0.201818
SNAPC3	5842	-18.25	0.546637	0.819387	0.201611
GTPBP2	6087	-13.4	0.623868	0.848517	0.201543
GRB2	2231	-146.45	0.0926381	0.559659	0.201144
ABCD4	7478	-7.85	0.74358	0.901168	0.200886
FAM207A	4324	-33.3	0.389899	0.738965	0.200821
LIN54	4500	-47.7	0.300841	0.709485	0.200771
DGKH	3107	-50.55	0.286973	0.69507	0.200749
OTUD7B	1251	-150.7	0.0895986	0.558875	0.200739
NRBP1	1829	-186.6	0.0661497	0.512	0.200704
EPS8	2212	-70.1	0.213821	0.650936	0.200529
PLCXD1	7244	-12	0.649102	0.859951	0.200494
AP5B1	7617	-12.25	0.644531	0.855895	0.200492
SP2	7725	-5.3	0.812516	0.931116	0.200397
KIF3B	1766	-138.2	0.100838	0.559659	0.200301
TBC1D14	5381	-11.1	0.667997	0.87094	0.20023
CEP57	6060	-10.15	0.68775	0.88006	0.200219
RIOK2	4990	-24.75	0.467538	0.784903	0.200082
CRTC3	7290	-3.45	0.869065	0.956293	0.199456
MAPRE1	1696	-163.7	0.0796306	0.546784	0.199357
ZNF644	3395	-76.35	0.195442	0.641367	0.199343
TMA16	5017	-60.75	0.245463	0.670741	0.199309
CEP120	4390	-58.9	0.252428	0.676779	0.199275
GNL2	1119	-259.4	0.0405519	0.478799	0.199206
IGF2BP1	2688	-16.55	0.572446	0.831581	0.199048
TRIM58	7336	-9.15	0.710404	0.888635	0.19856
XRN2	835	-337.3	0.0269808	0.445476	0.198427
RFC2	2380	-171.95	0.0748819	0.5387	0.198395
SEL1L3	7063	-5.15	0.817154	0.934667	0.19817
PRPF3	422	-472.75	0.0139267	0.363281	0.198059
ZNF106	6113	-22.85	0.487541	0.796676	0.197928
LYSMD3	7085	-7.05	0.761447	0.913327	0.197656
RAB6B	3871	-2.9	0.888889	0.965225	0.197625
AUP1	2735	-128.3	0.110357	0.559659	0.197622
MASTL	2475	-202.45	0.058848	0.490637	0.197535
RRP36	4462	-44.1	0.319851	0.711249	0.197278
TONSL	4941	-53.05	0.275781	0.690564	0.19687
CRLF1	7457	-17.15	0.562313	0.825111	0.196725
MTFP1	6122	-134.6	0.10419	0.559659	0.196714
IGHMBP2	4979	-57.3	0.259079	0.68135	0.196703
EXOSC1	4832	-50.65	0.286664	0.69507	0.196613
PMM1	6193	-34.7	0.379146	0.733351	0.196571
USP1	3844	-46.7	0.30583	0.711225	0.196494
GOLT1B	6995	-37.15	0.362026	0.727199	0.196424
USP46	7397	-17.45	0.557935	0.821776	0.196395
AVEN	4058	-86.9	0.171694	0.624075	0.196378
BAP18	3995	-59.4	0.250599	0.676138	0.196371
TOR1B	4432	-93.9	0.158153	0.607966	0.196233
SLX4IP	7025	-9.7	0.697817	0.883706	0.196178
CEP152	7211	-5.85	0.795393	0.926166	0.196003
GRB10	5333	-32.3	0.397578	0.742614	0.195758
KIAA0355	7754	-17.8	0.552506	0.821519	0.195728
NCAPD3	3776	-107.9	0.135034	0.585938	0.195508
OTULIN	4148	-91.65	0.162318	0.609667	0.195223
FMNL2	1444	-187.95	0.0655636	0.512	0.195073
NVL	3891	-59.9	0.248622	0.674017	0.194728
MAP4	48	-1451.85	0.00137898	0.097561	0.194717
TBPL1	4727	-30.3	0.413184	0.759883	0.194457
ANAPC10	7311	-17.4	0.55852	0.822819	0.194437
STXBP4	1992	-97.8	0.152385	0.603515	0.194437
SMNDC1	4083	-72.95	0.205016	0.643225	0.194271
RNF220	7369	-6.9	0.765931	0.914241	0.194211
PALM3	4017	-52.45	0.278214	0.690564	0.194113
SH3PXD2A	4715	-46.4	0.307137	0.711225	0.1939
DNAJC14	6176	-26.05	0.453784	0.778636	0.193875
TPM1	720	-262.75	0.0402427	0.478799	0.193846
RLIM	2908	-52.7	0.27718	0.690564	0.193694
PAK1IP1	4345	-70.5	0.212388	0.649459	0.193594
NKTR	3756	-69.1	0.217253	0.650936	0.192882
TNIP1	7531	-10.25	0.686324	0.878915	0.192811
GSKIP	6341	-24.4	0.471371	0.78644	0.19263
BYSL	1429	-210.75	0.0553629	0.490637	0.192617
DICER1	2564	-83.85	0.177259	0.630635	0.1926
ZBTB7A	6273	-17.8	0.552553	0.821519	0.192583
CHRNA5	7374	-22.75	0.488837	0.797373	0.192565
RACGAP1	2109	-180.15	0.0697151	0.527368	0.192483
TMEM41B	5689	-30.65	0.410279	0.755147	0.192427
ZNF180	7467	-5.35	0.81125	0.930911	0.192248
UBN2	5998	-28.25	0.432178	0.768871	0.192094
STK38	5910	-16.25	0.577074	0.83327	0.192054
CLIP2	1233	-151.05	0.0892442	0.557709	0.192027
MED15	3591	-56.35	0.262205	0.684377	0.191889
SPC24	3788	-71.4	0.209598	0.648101	0.191858
BMPR1A	5110	-50.8	0.285936	0.694499	0.191856
PAPOLG	4693	-15.85	0.58296	0.836062	0.191789
PPP1R11	4950	-28.75	0.42793	0.768168	0.191711
ZC3H8	7004	-8.4	0.728889	0.896762	0.19166
CNTROB	4842	-43.3	0.323866	0.711249	0.191635
DNAJC2	1815	-154.3	0.0868342	0.554358	0.191536
NME7	3670	-66	0.22682	0.661713	0.191477
B4GALT4	7260	-15.1	0.595786	0.841179	0.191446
MLLT10	5449	-28.4	0.430794	0.768871	0.191425
PHC1	4020	-30.5	0.41141	0.75722	0.191384
POLR3H	5534	-27.5	0.439351	0.77045	0.191379
FAM219A	5035	-42.85	0.326553	0.712627	0.191106
PFKP	511	-281.7	0.0355343	0.466531	0.190987
RSRC2	2033	-133.45	0.105089	0.559659	0.190958
SLK	296	-445.75	0.0162009	0.363281	0.190945
RTFDC1	3604	-76.3	0.195753	0.641367	0.190854
THSD7A	7749	-4.45	0.837615	0.942067	0.190834
TFG	1860	-235	0.0470171	0.487461	0.19064
URGCP	7235	-4.45	0.83732	0.941759	0.190556
ATF7IP	3310	-82.25	0.180611	0.634216	0.190333
ZNF324	6769	-7.25	0.756794	0.909616	0.190316
HAT1	3240	-94.45	0.157406	0.607966	0.190313
DLL1	6663	-22.6	0.490409	0.797978	0.190219
DNAJC18	7500	-5.8	0.796733	0.927451	0.190064
SKIV2L2	601	-474.5	0.0137458	0.363281	0.190059
KRT19	4895	-19.85	0.524166	0.815741	0.189799
LTN1	2298	-157.95	0.0840977	0.551724	0.189711
UAP1	2546	-70.9	0.211233	0.649459	0.189629
ZFYVE16	6631	-17.1	0.562888	0.825111	0.189617
DLG3	3632	-36.65	0.365246	0.727801	0.189569
GULP1	5238	-70.05	0.21407	0.650936	0.189424
ENY2	5259	-99.55	0.149329	0.596657	0.189401
ANKS1B	6467	-6.4	0.780767	0.919022	0.189342
ZC3H3	7161	-3.05	0.883171	0.962484	0.189247
SH3BP5	6975	-15.55	0.58841	0.838601	0.189146
FKRP	6911	-13.3	0.62586	0.849474	0.188976
DIAPH1	2373	-123	0.115986	0.568907	0.188941
EHBP1	1248	-315.85	0.0302963	0.445476	0.188896
EIF4ENIF1	2641	-95.7	0.155415	0.607966	0.188802
NTHL1	6244	-26.95	0.444962	0.773615	0.188785
CEP89	7739	-19.45	0.529786	0.818899	0.188785
KCTD10	4476	-53.05	0.275781	0.690564	0.188724
DUSP12	1959	-156.9	0.0848711	0.553604	0.188666
MRPL34	6300	-17.45	0.557982	0.821776	0.188586
TRIM9	4918	-36.85	0.363879	0.727801	0.188551
ALYREF	1207	-279.55	0.0359756	0.466535	0.188532
MED12	1711	-147.1	0.0920686	0.559659	0.188261
THG1L	5517	-48.9	0.29471	0.703668	0.188217
AGFG2	7076	-7.6	0.748566	0.906063	0.188111
IPO8	4231	-44.25	0.319005	0.711249	0.187968
CHKA	6412	-85.7	0.173665	0.624138	0.187936
ZNF830	3832	-71.15	0.210528	0.649459	0.187802
EXOSC2	2416	-118.5	0.120878	0.5699	0.187695
NUDC	602	-466.2	0.0145128	0.363281	0.187449
ZNF286A	6223	-15.2	0.593622	0.840491	0.187376
LBR	3333	-57.9	0.256896	0.67866	0.187207
ZDHHC6	7243	-5.6	0.802969	0.929911	0.186922
CTIF	4762	-31.2	0.40592	0.753211	0.186898
HDAC1	2251	-128.45	0.110085	0.559659	0.186582
DMAC2	7338	-13.5	0.622514	0.848517	0.18649
DNAAF2	3944	-55.95	0.264236	0.684965	0.186403
ITCH	5184	-30.3	0.413137	0.759883	0.186224
MORF4L1	2552	-88.2	0.169167	0.620342	0.186092
C17orf80	5287	-22.85	0.487711	0.796936	0.186013
INSR	7184	-6.45	0.778932	0.918935	0.185923
DIDO1	112	-624.9	0.0083793	0.318182	0.185888
WAPL	605	-316.75	0.0301154	0.445476	0.185842
RB1	875	-318.85	0.0296668	0.445476	0.185808
RNF20	395	-284.35	0.0348505	0.466531	0.185762
NSMCE4A	5850	-9.25	0.708021	0.886687	0.18575
TCF12	3183	-43.95	0.320464	0.711249	0.185692
MSH6	510	-282.85	0.0352159	0.466531	0.185315
ZNF827	6224	-10.4	0.682937	0.877836	0.185281
FAM221A	7501	-14.6	0.603711	0.844546	0.185079
HMGN2	5424	-88.35	0.168939	0.620342	0.185056
CECR2	6293	-28.6	0.428874	0.768871	0.184562
PGM3	1191	-234.65	0.0471113	0.487461	0.184552
CASKIN2	1212	-133.1	0.105356	0.559659	0.18436
FAM84A	7231	-2.4	0.906772	0.971038	0.184
CBX5	3856	-172.25	0.0746198	0.537746	0.183981
NOL11	990	-289.6	0.033802	0.466531	0.183883
MAGEH1	7736	-6.95	0.764494	0.914241	0.183689
GLRX3	1412	-316.75	0.0300683	0.445476	0.183282
ENDOD1	1628	-223.7	0.0506224	0.490637	0.183179
GINS3	5944	-17.85	0.551815	0.821519	0.183094
IQCB1	6954	-8.85	0.717299	0.893917	0.183003
IMPDH2	1509	-164	0.0793141	0.546784	0.182947
SAAL1	4810	-36.35	0.366923	0.727801	0.182858
PAQR3	7755	-7.5	0.751438	0.906524	0.18265
VMP1	5717	-35.75	0.371903	0.727801	0.18253
TSPAN9	7356	-3.35	0.871951	0.957266	0.182459
KTN1	42	-1096.2	0.00230573	0.116279	0.182355
TFAP2A	7218	-8.25	0.73346	0.899745	0.182181
TMEM131	4622	-35.3	0.374929	0.731547	0.182133
SSU72	4410	-38.8	0.351418	0.722805	0.182124
TUT1	3008	-60	0.248228	0.674017	0.182063
KIF23	1086	-207.65	0.0568185	0.490637	0.18197
GPC5	7778	-4.9	0.824684	0.937601	0.181925
LRRC59	2488	-269.05	0.03867	0.475746	0.181652
WRN	4737	-37.9	0.357036	0.723236	0.181496
CHP1	4408	-47.6	0.301273	0.709485	0.18148
MAGOHB	4981	-33.75	0.386415	0.737314	0.181427
NFATC3	6138	-23.65	0.479077	0.793254	0.181414
MED8	5036	-38.2	0.354891	0.723236	0.181406
CRAMP1	6857	-1.7	0.932962	0.981351	0.1814
ANKRD30A	7015	-11.55	0.658008	0.867576	0.181211
SH3PXD2B	876	-164.65	0.079014	0.546784	0.181108
MINK1	2437	-16.4	0.574768	0.831998	0.181092
MCM7	238	-517.6	0.0111862	0.343023	0.181082
GLUL	2219	-252.6	0.0424597	0.480342	0.181012
TNIK	1901	-61.75	0.241723	0.666167	0.180926
PSMB8	4303	-56	0.264013	0.684965	0.180841
PAAF1	3528	-66.5	0.225375	0.660437	0.180716
EPC2	5439	-44.9	0.314997	0.711225	0.180673
MYL6	1520	-229	0.0490044	0.490637	0.18055
XRCC2	6999	-3.75	0.859738	0.950586	0.180448
PDE5A	7488	-4.3	0.8426	0.943986	0.180129
FAM177A1	3334	-134.95	0.103792	0.559659	0.179322
Uncharacterized protein FLJ45252 OS=Homo sapiens	3533	-73.3	0.204339	0.643225	0.179225
PNMA8A	5653	-11.95	0.649981	0.862057	0.179116
MSANTD2	6089	-15.2	0.593622	0.840491	0.179073
SLC6A17	6508	-10.6	0.678951	0.875778	0.178707
POLD3	3201	-98.3	0.151726	0.602642	0.178564
AMPH	5453	-13.75	0.61837	0.848517	0.178557
RPL13	1975	-258.15	0.0410965	0.478799	0.178525
CBX6	6748	-13.6	0.62035	0.848517	0.17845
ATXN7L2	6864	-7.2	0.757766	0.910522	0.178423
ANKRD45	6689	-7.15	0.759171	0.911229	0.178403
DDX19B	763	-18.5	0.542957	0.819251	0.178343
AMMECR1	7357	-12.95	0.632122	0.852337	0.178227
DBNDD1	7731	-4.6	0.832515	0.93993	0.178191
RAB30	4139	-65.45	0.228763	0.661713	0.178108
PNMA6A	6032	-15.1	0.595657	0.841179	0.17805
PLCG2	7758	-12.75	0.635951	0.853362	0.177846
HAUS4	7585	-9.4	0.704257	0.885658	0.177697
ZNF239	5754	-9.4	0.704257	0.885658	0.177639
ZWILCH	6163	-16	0.580846	0.834847	0.177554
UTP4	1736	-176.8	0.0716551	0.527368	0.177515
DUSP4	3946	-112.8	0.128516	0.578419	0.177236
FLCN	5003	-29.25	0.423656	0.767442	0.176906
MEAF6	7567	-11.45	0.659957	0.86809	0.176637
SFSWAP	2833	-74.4	0.20126	0.643225	0.176534
PSMD9	2250	-140	0.0986752	0.559659	0.176533
KIN	3757	-56.2	0.262891	0.684932	0.176275
CHD8	1274	-102.05	0.144446	0.59441	0.176178
RNF40	298	-318.8	0.0297138	0.445476	0.176122
FKBP14	6275	-27.15	0.442957	0.773615	0.175999
NXT1	5670	-45.85	0.310207	0.711225	0.175724
ELP1	668	-287.5	0.0343207	0.466531	0.175458
N4BP1	3916	-49.7	0.291092	0.699774	0.17531
SOX11	2504	-58.95	0.25207	0.676779	0.175045
CDK13	3096	-52.7	0.27718	0.690564	0.175042
KLHL21	6419	-12.45	0.64046	0.854587	0.17494
FKBPL	5282	-43.35	0.323553	0.711249	0.174935
TMEM164	4947	-27.2	0.442238	0.773476	0.174879
WWC3	6871	-3.5	0.867884	0.953951	0.174851
BCCIP	4292	-65.75	0.227765	0.661713	0.174804
PDCD2	6330	-22.7	0.489278	0.797373	0.174724
C5orf22	5007	-24.05	0.475413	0.789751	0.174649
RABGGTB	5952	-46.25	0.307946	0.711225	0.174508
ITSN2	3778	-50.05	0.289348	0.698279	0.174202
CSNK1E	2476	-21.8	0.499646	0.802673	0.174186
HAUS3	3733	-76.1	0.19629	0.641367	0.174168
EXOSC6	3684	-59.55	0.249695	0.675329	0.174038
DESI2	6630	-14.2	0.609514	0.846266	0.173884
ARHGEF10	4315	-66.05	0.226643	0.661713	0.173861
ZGPAT	4012	-44.75	0.316305	0.711225	0.173817
CYTH1	4591	-11.25	0.665342	0.869215	0.173699
TTC4	4900	-21.8	0.499646	0.802673	0.173668
MED13	5288	-41.2	0.335653	0.716542	0.173415
DTWD1	7602	-9.65	0.69883	0.884228	0.173341
CXorf56	4213	-49.95	0.289764	0.699514	0.173294
ZNF581	6935	-8.75	0.720412	0.895129	0.173243
PRRC2C	51	-772.65	0.00503701	0.230769	0.173226
LRPAP1	2658	-125.65	0.112802	0.560284	0.173198
EXOSC10	756	-257.6	0.0414001	0.479167	0.173131
CARNMT1	7316	-2.55	0.901199	0.969391	0.17312
DDX47	4134	-74.25	0.201609	0.643225	0.173109
MAD2L1	4609	-26.85	0.445914	0.773615	0.172984
TRIP11	155	-408.45	0.0188592	0.392857	0.172736
TMEM57	3312	-56.8	0.260692	0.684377	0.172725
CTTNBP2NL	1626	-119.85	0.119298	0.5699	0.172408
ABLIM2	6986	-8.55	0.725334	0.895937	0.172408
TMX4	5428	-57.8	0.257142	0.67866	0.172389
LRRFIP2	1293	-161.95	0.0809145	0.547115	0.172335
DDX55	3304	-44.8	0.315794	0.711225	0.172259
BRCA1	4672	-17.85	0.551949	0.821519	0.172246
RANGAP1	813	-360.25	0.0239785	0.437681	0.172008
H3F3A	4397	-25	0.464962	0.78444	0.171801
AGGF1	3540	-50.3	0.288331	0.696388	0.171793
RLF	6922	-15.6	0.587791	0.837924	0.171791
GINS1	5538	-30.95	0.408178	0.754364	0.171706
EXOSC5	6366	-11.85	0.652168	0.862966	0.171616
RBM26	1201	-178.35	0.0708725	0.527368	0.171612
TTN	6453	-23.45	0.481261	0.793568	0.171403
RANBP17	6804	-7.35	0.754002	0.908835	0.171295
GNE	2117	-138	0.101113	0.559659	0.171259
SLC4A1AP	232	-663.9	0.00699192	0.284483	0.171175
PTBP3	2750	-24.2	0.473389	0.787211	0.171133
AMER3	6309	-11.95	0.649981	0.862057	0.171052
CRCP	5095	-22.8	0.488213	0.797373	0.170996
FBXL12	5911	-15.95	0.581356	0.835223	0.170925
TTC27	6399	-33.7	0.386856	0.737314	0.170903
ZDBF2	5206	-24.1	0.474993	0.789173	0.170809
AKAP13	671	-216.8	0.0532244	0.490637	0.170769
MBTPS1	6078	-12.65	0.637299	0.853706	0.170762
PMF1	5048	-25.2	0.463273	0.783857	0.17059
SLC12A2	1180	-219.95	0.051923	0.490637	0.17053
PBX2	5469	-4.3	0.8426	0.943986	0.170365
PIGN	7401	-4.6	0.832379	0.93993	0.170321
EHMT1	1168	-138.95	0.0998325	0.559659	0.170276
EP300	1912	-115.95	0.124366	0.571521	0.170115
MORC3	1311	-207.35	0.0569597	0.490637	0.169914
PTCHD4	7543	-5.55	0.804214	0.930539	0.16983
DRAM1	7769	-9.25	0.708021	0.886687	0.169801
ZFC3H1	1490	-141.9	0.0968385	0.559659	0.169787
SEPHS2	7038	-13.15	0.6287	0.850515	0.169724
TMUB1	5790	-22.75	0.488931	0.797373	0.169384
TGFB1I1	4757	-31.45	0.403656	0.751241	0.169363
NDE1	1529	-126.75	0.11158	0.559659	0.169298
DOT1L	7341	-15.15	0.594642	0.840884	0.169013
PSME4	4389	-23.8	0.47759	0.791886	0.168949
VIM	63	-2449.1	0.000376603	0	0.168929
CCZ1B	4203	-71.85	0.208291	0.646636	0.168824
METTL16	2976	-67.55	0.222923	0.658116	0.168588
CTNND1	239	-381.65	0.0217964	0.405573	0.168583
RPIA	3164	-58.5	0.254407	0.67807	0.16811
TTC9C	4464	-35.35	0.374624	0.731547	0.167818
SNRPGP15	4534	-70.35	0.213017	0.649459	0.167609
RAB43	5760	-9.75	0.696431	0.883444	0.1676
MLX	7056	-4.55	0.833604	0.94012	0.167563
RRM1	439	-449.8	0.015636	0.363281	0.167502
TARBP1	7530	-6.8	0.769263	0.91511	0.167445
PHRF1	5193	-18.95	0.537006	0.819251	0.167425
PCDHGA9	6756	-3.85	0.856073	0.950523	0.167342
THAP4	5967	-35.35	0.374624	0.731547	0.167286
SNAP47	6860	-5.7	0.799473	0.928367	0.167187
FBXO38	3796	-38.05	0.355722	0.723236	0.166499
ITPRIPL1	7788	-13.2	0.627376	0.850515	0.16617
NOMO2	488	-378.5	0.022245	0.406728	0.16615
MED29	6301	-22.65	0.489869	0.797891	0.166075
MT-ND1	7565	-31.05	0.407156	0.754191	0.165941
SMAP	4072	-119.05	0.120127	0.5699	0.165655
CRLF3	1451	-117.5	0.122327	0.571521	0.165318
BTBD10	6507	-13.9	0.615362	0.848348	0.165275
SMARCE1	1605	-168.8	0.0769374	0.542	0.165177
STAG1	2359	-101.8	0.144709	0.59441	0.165069
CC2D1A	2094	-136.35	0.102351	0.559659	0.164913
PKM	74	-1882	0.000874102	0.097561	0.164899
DUS2	6110	-37.65	0.358415	0.72411	0.164765
HRAS	4216	-24.6	0.469023	0.785952	0.164679
TMEM209	5263	-25.1	0.463943	0.78444	0.164398
AZI2	5902	-14.95	0.598374	0.842154	0.164184
BCL7C	4987	-22.7	0.489231	0.797373	0.164127
CHTF18	2853	-81.3	0.18289	0.635084	0.163907
PRRX1	4721	-45.45	0.312066	0.711225	0.163721
MCM6	191	-520.15	0.011045	0.343023	0.163378
CNOT2	2381	-102.6	0.14363	0.593191	0.163354
IPO7	1057	-151.5	0.0889423	0.557709	0.16329
CTDSPL2	2226	-94.65	0.15705	0.607966	0.163047
MBLAC1	5313	-27.8	0.436461	0.768871	0.163039
SEC61B	3709	-75.75	0.197292	0.642008	0.162973
BCAR3	3999	-31	0.407799	0.754248	0.162906
ING1	3993	-59.4	0.250431	0.676138	0.162575
GEMIN2	7365	-15.2	0.593439	0.840491	0.162514
HIST1H1B	1716	-65.25	0.229557	0.661713	0.162147
DDX11	6278	-27.65	0.437508	0.768871	0.162139
NOVA2	2659	-36.75	0.364652	0.727801	0.161977
ARNTL	7735	-9.55	0.701313	0.885521	0.161913
REEP3	6312	-50.45	0.28765	0.695765	0.161681
PTPN2	4258	-46.05	0.309238	0.711225	0.161605
ANKHD1	728	-122.45	0.116541	0.568907	0.161526
WWC1	7709	-13.4	0.623727	0.848517	0.161345
ZNF646	4101	-34.2	0.38332	0.735416	0.161263
CENPH	4868	-35.9	0.369955	0.727801	0.161129
SEC24A	2742	-110.35	0.131744	0.581683	0.161113
EMSY	3932	-80.85	0.184133	0.635084	0.161109
ELAC2	684	-282.1	0.0354402	0.466531	0.1608
GNAS	1562	-189.35	0.0647376	0.512	0.16067
LZTS2	2802	-44.15	0.319502	0.711249	0.160557
NECTIN2	5219	-40	0.343098	0.718049	0.160507
CALCOCO2	4008	-40.95	0.337204	0.717687	0.160417
NOP14	1118	-188	0.0655165	0.512	0.159952
TPST1	7680	-5.3	0.812216	0.931116	0.159844
TMEM109	5756	-33.7	0.387077	0.737314	0.159705
MNAT1	5565	-25.65	0.458334	0.780757	0.159594
DNLZ	6182	-10.7	0.676962	0.875359	0.159326
RBM25	1527	-257.4	0.0414869	0.479167	0.159269
IKBKG	1491	-115.9	0.1245	0.571521	0.159125
PDS5A	160	-491.5	0.0128291	0.363281	0.159057
THUMPD2	4966	-24.15	0.47402	0.787665	0.159013
PICALM	1982	-116.45	0.12362	0.571521	0.158974
SPEN	869	-183.7	0.0677982	0.519016	0.158844
CEP170B	4050	-21.75	0.500633	0.803685	0.15852
SELENOK	6332	-14.7	0.602494	0.843819	0.158471
TTC31	6067	-14.2	0.609868	0.846266	0.15847
ESF1	2471	-131.2	0.107462	0.559659	0.158356
ACVR1	6314	-17	0.565108	0.826615	0.158155
SRXN1	5226	-40.2	0.34164	0.718049	0.158048
SYTL4	6848	-2.1	0.917951	0.974901	0.158016
MEIS1	3979	-81.05	0.183492	0.635084	0.157996
COQ8B	5420	-38.8	0.351418	0.722805	0.157993
CWC27	3139	-132.65	0.105888	0.559659	0.157983
FAU	5758	-73.65	0.203252	0.643225	0.157762
PHACTR3	6768	-18.85	0.538078	0.819251	0.157647
PDXDC1	1117	-180.15	0.0697151	0.527368	0.15757
AK4	5712	-20.1	0.52041	0.814632	0.157533
GALNT17	7551	-6.55	0.776483	0.917573	0.157459
EIF4A1	608	-209.25	0.0560754	0.490637	0.157281
STX6	3073	-67.9	0.221628	0.657799	0.157064
DNAJB14	3744	-40.35	0.34091	0.717687	0.156998
CEP78	7069	-2.75	0.894734	0.965225	0.156935
PTMA	3991	-157.1	0.0847372	0.553604	0.156888
TMEM214	3182	-66.3	0.225876	0.661713	0.156559
TCF4	5063	-36.25	0.367635	0.727801	0.156398
ERICH1	6625	-9.2	0.708617	0.887907	0.156063
MCMBP	886	-283.4	0.0351218	0.466531	0.156037
MAGED1	3816	-25.8	0.456493	0.778759	0.155928
KDELC1	1198	-217.4	0.053002	0.490637	0.155886
EFHD2	4341	-78.1	0.191241	0.637727	0.155861
UBE2D1	5056	-43.4	0.323338	0.711249	0.15584
CEP83	6158	-16.8	0.568035	0.828209	0.155809
RBM3	3605	-116.95	0.123001	0.571521	0.155681
DHX33	3014	-51.2	0.283446	0.694499	0.155556
TBC1D16	6361	-43.65	0.322158	0.711249	0.155442
PI4KB	1683	-154.85	0.0864779	0.554358	0.155414
LMNB1	165	-662.85	0.00708607	0.284483	0.155294
MCM4	325	-316.45	0.0301625	0.445476	0.15527
AMER2	7110	-1.4	0.944779	0.983804	0.155263
ZC3HAV1	411	-372.6	0.0227583	0.41716	0.155258
TMOD3	1439	-93.1	0.159512	0.607966	0.155218
VPS13A	7153	-9.25	0.708021	0.886687	0.155211
THOC6	2429	-75.05	0.199645	0.643225	0.1552
OTUD4	4146	-54.2	0.271036	0.690564	0.155199
PNN	475	-287.15	0.0344563	0.466531	0.155039
SELENON	7420	-1.45	0.942529	0.98364	0.154979
TOM1L1	6750	-10.4	0.682937	0.877836	0.154945
MCM2	185	-381.7	0.0217493	0.405573	0.154907
SLC7A1	4939	-44.9	0.315084	0.711225	0.15488
SLC25A24	1105	-200.5	0.0597018	0.490752	0.15456
SMG8	1652	-180.1	0.0698093	0.527368	0.154559
RRN3	3420	-81.65	0.181968	0.634216	0.154362
NEDD1	3199	-43.35	0.323553	0.711249	0.154159
SMG6	4110	-35	0.376971	0.733351	0.154038
RPL36A	5358	-92.85	0.159995	0.607966	0.154037
MND1	5899	-12.2	0.645091	0.856894	0.153958
BTBD1	6379	-22.3	0.493746	0.799872	0.153958
FLNC	849	-22.9	0.487331	0.796416	0.15392
MTUS1	6946	-18.6	0.541395	0.819251	0.153857
PLP2	6247	-51.9	0.280305	0.690643	0.153854
DGCR8	5468	-27.3	0.441334	0.773467	0.153734
ACTN4	37	-714.1	0.00618061	0.230769	0.153538
NUP153	430	-273.85	0.0376592	0.468571	0.153478
PHIP	275	-331.05	0.0276989	0.445476	0.153388
SPAG7	2733	-100.15	0.148399	0.596657	0.15327
FERMT2	426	-458.9	0.0150988	0.363281	0.153168
RNF169	5296	-29.5	0.420785	0.765173	0.153136
CDK7	4084	-49.5	0.292047	0.699774	0.153131
NIN	4790	-29.2	0.424099	0.767442	0.153001
TMF1	2507	-71.9	0.20798	0.646636	0.152764
VRK1	3371	-60.15	0.247621	0.674017	0.15271
WDR35	5052	-48.3	0.298126	0.706218	0.15267
TBC1D15	2677	-65.15	0.229905	0.661713	0.152513
DIS3L	4766	-49.1	0.293818	0.703668	0.152401
RBMX2	6162	-9.85	0.694665	0.883444	0.152386
RFC3	1684	-120.7	0.118521	0.568907	0.15234
ZNF598	3048	-69.35	0.216274	0.650936	0.152306
KDM3A	4886	-19.3	0.531495	0.818899	0.152283
LPP	2439	-124.7	0.113756	0.561972	0.152265
MED28	6150	-26.2	0.452362	0.778589	0.151754
ISY1	2027	-119.7	0.119481	0.5699	0.151721
NCAPH2	5690	-18	0.549742	0.821429	0.15172
SIK3	5795	-21.1	0.508319	0.807411	0.151599
TNRC6A	4405	-28.65	0.428357	0.768871	0.151563
BRD8	2442	-80.65	0.18475	0.635426	0.151505
SMG1	2570	-54.15	0.271165	0.690564	0.151337
RABEPK	3250	-77.7	0.192573	0.639189	0.151136
PDLIM1	7083	-7.5	0.751438	0.906524	0.151043
MBD1	6318	-9.9	0.693825	0.882285	0.150849
MBNL1	3732	-14.35	0.607088	0.846014	0.150837
CACUL1	4244	-21.55	0.503278	0.804132	0.150825
RRP1	1747	-130.55	0.108238	0.559659	0.150735
PCYT1A	1352	-168.8	0.0770242	0.542	0.150556
PACSIN3	3880	-38.1	0.355462	0.723236	0.150207
PSME3	2008	-212.35	0.054558	0.490637	0.150164
FBL	1440	-240.65	0.0453808	0.4848	0.150069
USP34	1092	-175.45	0.0724091	0.527368	0.150038
RFC1	698	-261.45	0.0403295	0.478799	0.149861
GLE1	3535	-70.7	0.211863	0.649459	0.149678
HNRNPAB	2306	-199.8	0.0600922	0.490752	0.149582
CCDC106	7638	-8.65	0.722327	0.895937	0.149467
NUP85	1017	-171.45	0.075097	0.53965	0.149017
CEP97	1496	-174.7	0.0731179	0.527368	0.148989
MAP2K1	2840	-37.45	0.360245	0.725007	0.148955
SNRPF	7676	-12.8	0.634963	0.853159	0.148627
UMAD1	4725	-23.45	0.481125	0.793568	0.148594
NECAP2	5241	-64.8	0.230771	0.661999	0.148566
MAD1L1	1546	-172.4	0.074533	0.537746	0.148504
FAM50A	1805	-107.55	0.135726	0.585938	0.148408
KIF7	2966	-34.55	0.380498	0.733351	0.148369
GTPBP8	7306	-21.55	0.503372	0.804132	0.148324
NSD1	6511	-9.2	0.709298	0.887999	0.148026
FAM174A	7220	-5.7	0.799473	0.928367	0.147665
TRMU	4597	-43.1	0.324885	0.712627	0.147555
PGS1	5926	-11.45	0.659957	0.86809	0.147555
PRKAR1B	3913	-39.8	0.344437	0.718049	0.147487
SGPP1	6457	-16.7	0.569968	0.829591	0.147337
HMGN1	2678	-149.75	0.09017	0.55913	0.147071
PABPC1	241	-493.8	0.0127027	0.363281	0.14688
KLC2	456	-187.3	0.0657934	0.512	0.146742
EIF4G2	531	-441.95	0.0164363	0.363281	0.146726
CEP131	669	-172.1	0.0747555	0.537746	0.146635
SIN3B	5022	-57.25	0.259335	0.681576	0.146613
RBM27	3190	-36.3	0.3671	0.727801	0.146528
SREK1	3959	-62.35	0.239968	0.665288	0.146467
URI1	3361	-81.7	0.181827	0.634216	0.146407
DSC1	7224	-2.7	0.895989	0.966644	0.146382
FBRS	6725	-10.5	0.681328	0.875778	0.146296
SF3B4	5053	-56.05	0.263744	0.684965	0.146276
IGF2BP3	5479	-2.6	0.899393	0.96852	0.146158
SSR3	6642	-47.8	0.300148	0.709485	0.146089
CCDC124	3712	-55.25	0.266704	0.690564	0.14605
RBM42	4751	-39.6	0.345696	0.718049	0.145898
EIF4B	904	-361	0.023852	0.43314	0.145887
RBBP4	1857	-58.25	0.255199	0.678149	0.145813
MED4	5188	-27.85	0.435939	0.768871	0.145802
B4GAT1	5979	-40.1	0.342434	0.718049	0.145797
TRAM1	6284	-37.95	0.35678	0.723236	0.145733
PTOV1	7158	-18.25	0.546589	0.819387	0.145697
HOMER2	5085	-38.5	0.3528	0.723236	0.145669
GINS4	6598	-6.4	0.780767	0.919022	0.145106
KPNA1	2358	-41.6	0.333355	0.714945	0.14506
PEG10	6778	-8.9	0.716374	0.893455	0.144947
OSBPL11	5094	-35.65	0.372373	0.729409	0.144828
KHDRBS1	1999	-89.45	0.166426	0.614758	0.144668
BTF3	1709	-147.85	0.0914317	0.559177	0.144478
STK24	3295	-47.65	0.301139	0.709485	0.144476
CDC16	2051	-98	0.152037	0.602642	0.144437
RFFL	6338	-11.2	0.666102	0.869439	0.1444
ACTR8	5654	-25	0.464962	0.78444	0.144215
GPATCH8	1280	-120.5	0.118783	0.568907	0.144167
NKAP	5997	-17.6	0.555759	0.821519	0.143895
EIF2A	787	-211.95	0.0547934	0.490637	0.14386
SNRK	4854	-49.25	0.293272	0.702477	0.14383
NAA10	1348	-245.9	0.044217	0.483444	0.143714
HOMER3	4015	-45.4	0.312281	0.711225	0.14369
RNPC3	7186	-8.6	0.724218	0.895937	0.143643
GPKOW	2397	-78.1	0.191382	0.637727	0.14355
STK10	1462	-99.35	0.149936	0.59733	0.143481
CASP7	4630	-69.9	0.214526	0.650936	0.143449
DDX5	233	-388.75	0.0209767	0.405573	0.143345
CACFD1	6518	-56.05	0.263838	0.684965	0.143317
TMEM179	5203	-28.4	0.430747	0.768871	0.143301
MED16	4675	-45.85	0.310207	0.711225	0.143262
GLS	1302	-136.55	0.102257	0.559659	0.143196
CFAP36	6112	-19.95	0.523011	0.815644	0.143163
FBXO31	6678	-2.85	0.890624	0.965225	0.143018
SNW1	1079	-161	0.081652	0.550669	0.142968
SORCS1	1578	-150	0.0899964	0.55913	0.142818
SNRPB2	2842	-53.75	0.272841	0.690564	0.142743
EIF4A3	1194	-159.05	0.0830779	0.551724	0.142629
KPNA3	2879	-89.3	0.166856	0.616167	0.142565
MED6	4687	-53.9	0.272368	0.690564	0.142531
IPO5	314	-402	0.0193872	0.400697	0.14247
NOL4	4678	-20.05	0.521395	0.814632	0.14246
GGA2	3723	-26.5	0.449816	0.774828	0.142418
SNAPC4	5648	-9.7	0.697817	0.883706	0.142363
DDX18	486	-235.95	0.046672	0.487382	0.142355
YY1AP1	5523	-8	0.739728	0.900698	0.142305
SCAF4	2555	-103.75	0.141591	0.590883	0.142155
CLMP	6930	-8.7	0.721178	0.895937	0.142087
EOGT	5430	-36	0.369516	0.727801	0.142049
C17orf62	4892	-49.95	0.289677	0.699351	0.14198
PKN2	1948	-36.45	0.366282	0.727801	0.141921
ITPRIP	4792	-37.15	0.361804	0.727199	0.141856
FANCF	6521	-13.55	0.621242	0.848517	0.141851
DIXDC1	6519	-12.25	0.644531	0.855895	0.14183
C18orf25	5685	-17.7	0.554448	0.821519	0.14183
CEP170P1	4106	-4.8	0.827701	0.937711	0.141792
CHMP1A	6259	-40.35	0.34091	0.717687	0.141746
USP25	3714	-56.45	0.261854	0.684377	0.141562
UNC45A	812	-198.25	0.0611045	0.492665	0.141508
METTL17	6000	-14.9	0.599111	0.842154	0.14149
YAF2	6574	-2.15	0.916438	0.974901	0.141438
RBM22	2951	-83	0.17904	0.633877	0.141393
PRDM2	4865	-14.35	0.606959	0.846013	0.141322
TEFM	7766	-10.45	0.68209	0.877376	0.141278
AFF4	856	-174.5	0.0733311	0.528302	0.141267
UHRF2	6074	-11.7	0.655115	0.864439	0.141135
ATRIP	4684	-52.75	0.276871	0.690564	0.140939
TTI2	4582	-36.2	0.367805	0.727801	0.140848
GNB1L	6194	-10.7	0.676962	0.875359	0.140812
SLC18A3	3598	-68.25	0.220265	0.655479	0.140754
TFIP11	1073	-176.55	0.0718304	0.527368	0.140543
PPP1R12C	2690	-67.9	0.221628	0.657799	0.140487
API5	1024	-393.5	0.0202733	0.405573	0.140375
AIFM2	4665	-24.95	0.465401	0.78444	0.140335
HMX1	6059	-12.4	0.641511	0.855316	0.140325
TTC1	2932	-88.85	0.167891	0.616279	0.140254
RWDD1	5411	-47.35	0.302704	0.709859	0.140198
ABHD5	5414	-17.65	0.554927	0.821519	0.140098
ABI1	3404	-17.3	0.560465	0.823918	0.140036
BAG4	4511	-41.8	0.332174	0.713252	0.14003
TCEA1	1249	-122.95	0.11616	0.568907	0.139741
EXOC7	1279	-170.7	0.0757006	0.542	0.139734
FGF2	7230	-6.65	0.773602	0.917573	0.139724
PNMA2	5377	-13.3	0.625996	0.849474	0.13964
MVK	1721	-152.75	0.0880766	0.555853	0.139334
SLC25A44	5466	-20.5	0.51558	0.810581	0.139212
SRPRB	1881	-132.6	0.106022	0.559659	0.138699
CWC22	2887	-93.8	0.158377	0.607966	0.138686
ANAPC2	5111	-20.5	0.51558	0.810581	0.138498
REPS1	2328	-47.9	0.299765	0.709269	0.138497
PSMB6	4306	-50.3	0.288165	0.695865	0.138476
BCL9	2223	-57.5	0.258439	0.680071	0.138349
SLC25A29	4550	-20.15	0.51938	0.814632	0.138328
SEC62	3639	-63.45	0.235539	0.663882	0.138323
ASH2L	4140	-65.9	0.227298	0.661713	0.13832
NSMCE2	7330	-6.45	0.779785	0.918935	0.138061
GTF3C4	665	-200	0.0599657	0.490752	0.137906
ARID4B	1363	-141.75	0.0969797	0.559659	0.137898
DMRTA2	6915	-5.75	0.797448	0.927538	0.13786
RPL32	2470	-182.85	0.068281	0.521158	0.137811
NTNG2	7475	-3.8	0.858018	0.950586	0.137773
HEATR1	217	-379.95	0.0220244	0.405573	0.137644
CHRAC1	7031	-7.3	0.755198	0.90919	0.13747
MORF4L2	2903	-64	0.233523	0.663833	0.137166
FSTL1	5929	-24.45	0.470783	0.785999	0.137138
PFDN2	2435	-175.7	0.0722679	0.527368	0.137051
HUS1	7123	-3.2	0.878118	0.960085	0.136995
EIF3H	1687	-174.6	0.0732444	0.528302	0.136905
CDKN1A	5961	-14.45	0.605597	0.845365	0.136878
MCM3	115	-525.45	0.010864	0.343023	0.136872
SLC16A7	5611	-45.05	0.314388	0.711225	0.136814
THOC5	1991	-123.35	0.115408	0.568907	0.136792
ANKRD54	5867	-5.95	0.792323	0.924323	0.136703
PML	1047	-169.5	0.0764325	0.542	0.136626
ZNF22	5478	-21.75	0.500539	0.803178	0.136619
ZBED3	5425	-18.2	0.546987	0.819387	0.136558
SETX	1989	-101.7	0.144925	0.59441	0.136519
ACIN1	349	-329.2	0.0278742	0.445476	0.136483
ROCK2	1143	-104.4	0.140763	0.590616	0.136473
REL	2809	-62.75	0.23816	0.663882	0.136302
MICALL2	5676	-5.9	0.793954	0.925344	0.136238
NCK1	2461	-57.8	0.25723	0.67866	0.13623
TMTC3	3261	-56.9	0.260399	0.683186	0.13623
STX12	4065	-32.6	0.395499	0.740573	0.136189
C12orf43	4113	-28.95	0.426093	0.767947	0.136159
DERL1	6545	-18.85	0.538302	0.819251	0.136157
PELI1	7455	-4.1	0.848627	0.946336	0.135907
TDG	4902	-20.75	0.512341	0.80863	0.135863
NDUFAF7	2754	-108.7	0.134054	0.58313	0.13586
RALB	6265	-5.15	0.816941	0.934667	0.135815
USP39	1365	-140.8	0.0976811	0.559659	0.135745
GLO1	2696	-197.95	0.0613178	0.493976	0.135722
UBE2V1	2930	-17.85	0.551815	0.821519	0.135655
RFC5	1607	-74.3	0.201473	0.643225	0.135503
MSH2	1140	-92.55	0.160722	0.607966	0.135499
ATCAY	3176	-50.8	0.285936	0.694499	0.135491
C9orf78	2524	-132.25	0.106323	0.559659	0.135336
TMEM161B	6846	-9.2	0.709298	0.887999	0.135167
DOCK2	5180	-12.25	0.644531	0.855895	0.134853
CASP2	4508	-56.8	0.260692	0.684377	0.134614
XRCC4	5874	-20.75	0.51243	0.809534	0.134311
EEF1B2	1531	-299.45	0.0322487	0.466523	0.134304
AKR1C3	5422	-16.85	0.567133	0.828209	0.134161
YARS	423	-379.15	0.0221508	0.406728	0.134142
SMARCC1	544	-137.3	0.101595	0.559659	0.134076
PAIP2	6523	-8.75	0.720412	0.895129	0.134027
MCF2L2	7281	-6.15	0.787553	0.920905	0.133839
TMEM87A	2150	-188.4	0.065343	0.512	0.133825
STRN	1425	-106.9	0.136635	0.585938	0.13372
EEA1	131	-408	0.0189063	0.392857	0.13371
CHCHD4	7385	-2.55	0.901199	0.969391	0.133658
CCDC130	7383	-9.75	0.697255	0.883444	0.133594
LLGL1	1770	-71.9	0.208068	0.646636	0.133415
EEF1G	862	-450.95	0.015589	0.363281	0.13338
DNAJB1	2687	-104.85	0.139901	0.589486	0.133374
CCDC77	4718	-38.35	0.353704	0.723236	0.133364
PDCL3	3521	-52.6	0.277605	0.690564	0.133265
CENPB	3608	-51.4	0.282413	0.693911	0.133185
NUP35	3006	-78.55	0.190298	0.63682	0.133053
TWF2	2122	-76.05	0.196479	0.641367	0.132827
UBE2E1	4504	-16.85	0.567133	0.828209	0.132549
SPIN1	5118	-21.65	0.501509	0.804132	0.132383
STAT1	635	-222.15	0.0510239	0.490637	0.132374
NOC4L	3413	-68.6	0.219207	0.651663	0.132351
REXO1	5631	-22.1	0.495761	0.800979	0.132225
SCML2	1611	-108.4	0.134269	0.583384	0.132119
AXIN1	4473	-24.8	0.467081	0.784585	0.132115
TRIM13	7417	-7.5	0.751438	0.906524	0.13209
RECQL4	4029	-38	0.356463	0.723236	0.132087
TBC1D22A	5250	-50.6	0.286926	0.69507	0.131956
KMT2A	376	-179.5	0.0701332	0.527368	0.131902
GOLPH3	2984	-94.5	0.157272	0.607966	0.131756
RAB33B	3350	-46.05	0.309016	0.711225	0.131756
FRG1	3502	-80.8	0.184269	0.635084	0.131727
TTC17	3380	-55.85	0.264526	0.685535	0.131718
FAM96A	5604	-13.2	0.62793	0.850515	0.131652
RNASEL	1882	-168.5	0.077111	0.542	0.131634
DCK	3468	-50.85	0.2857	0.694499	0.13149
BAG2	3385	-73.15	0.204692	0.643225	0.131372
TERF2	1599	-111	0.130911	0.581683	0.131333
FBXW7	7433	-4	0.852175	0.948452	0.131319
CDC37	1638	-258.15	0.0410494	0.478799	0.130871
AATF	5907	-19.65	0.526087	0.818535	0.130774
AKAP2	6595	-7.15	0.759084	0.911215	0.130747
DST	13	-1098.7	0.00225866	0.116279	0.130549
SNX32	7273	-10.65	0.678024	0.875778	0.130468
RPL31	3583	-246.1	0.0441699	0.483444	0.130337
GOSR1	4325	-50.25	0.288633	0.696585	0.130113
RAD51AP1	6572	-15.55	0.588457	0.838601	0.130036
PABPN1	2350	-177.6	0.0713118	0.527368	0.129909
NCOA5	2005	-87.1	0.17143	0.624075	0.12989
PM20D2	2494	-93.65	0.158731	0.607966	0.129832
RANBP6	1161	-219.9	0.0520097	0.490637	0.129815
ANKRD17	506	-101.65	0.145148	0.59441	0.129809
CIC	4305	-35.7	0.372158	0.729002	0.129693
TBCB	1837	-156.1	0.0854821	0.554358	0.129691
ECI2	7086	-4.1	0.849473	0.946503	0.129633
MTMR12	5976	-18.8	0.538802	0.819251	0.129607
TSEN54	6228	-8.85	0.717299	0.893917	0.129339
ZNF219	3782	-27.55	0.438798	0.770002	0.129264
ITGA3	6693	-19.5	0.529224	0.818552	0.129219
WDR60	6913	-19.05	0.53555	0.819251	0.129143
SLC12A5	6967	-3.8	0.858018	0.950586	0.129075
FLVCR1	3238	-68.3	0.220218	0.655479	0.12901
RPS19BP1	6901	-6.1	0.788472	0.92197	0.12892
BRD2	2293	-32.4	0.39696	0.742614	0.128907
SETD3	1790	-105.45	0.138757	0.587782	0.12887
CORO1A	2473	-89.9	0.165356	0.613101	0.128845
ATP1B3	2419	-119.8	0.119345	0.5699	0.128833
GSPT1	1404	-123.9	0.114723	0.567624	0.128378
SLC1A5	3230	-51.5	0.282115	0.693911	0.127975
ELMSAN1	4767	-40	0.343098	0.718049	0.127897
ANTXR1	3456	-26.05	0.453649	0.778636	0.127851
APOL1	7590	-11.1	0.667997	0.87094	0.127803
EFTUD2	436	-303.65	0.0319634	0.462054	0.127631
PITPNC1	3956	-48.8	0.295191	0.703668	0.127579
WEE1	7504	-4.5	0.836172	0.940379	0.127475
TUBA8	900	-12.55	0.63859	0.853706	0.127251
SLC19A1	3511	-62.35	0.240015	0.665288	0.127197
CLPB	1242	-221.5	0.0513461	0.490637	0.127178
POP5	6676	-2.05	0.919745	0.974901	0.127135
YOD1	6619	-15.3	0.592283	0.840291	0.127027
ZBED1	5429	-14.1	0.611645	0.846937	0.126981
MARK3	1305	-69.9	0.214526	0.650936	0.126977
SYMPK	643	-201.25	0.0592513	0.490637	0.12673
ZNHIT6	4077	-35.75	0.371903	0.727801	0.126469
GPAT4	5283	-16	0.580846	0.834847	0.126444
ORAOV1	5152	-24	0.47621	0.79033	0.126426
MED14	2518	-57.65	0.257677	0.67866	0.126398
SAP130	2266	-106.1	0.137685	0.58697	0.12639
HOOK3	1095	-137.2	0.101725	0.559659	0.126376
FUBP1	355	-290.15	0.0337079	0.466531	0.12604
RPS24	3629	-140.75	0.0978944	0.559659	0.125946
SPIRE1	5935	-10.75	0.675976	0.875359	0.125881
NPC1	3592	-51.1	0.284106	0.694499	0.125864
POLR2A	199	-382.7	0.0216551	0.405573	0.125845
THOC2	994	-161.85	0.0810087	0.547115	0.125808
WIZ	2190	-71.1	0.210615	0.649459	0.125763
RCOR3	3319	-43.1	0.324798	0.712627	0.125671
RAB21	2673	-106.8	0.136729	0.585938	0.125668
ZCCHC9	7441	-5	0.822329	0.935574	0.125657
PCNT	257	-289	0.0339359	0.466531	0.125629
TSC22D3	4507	-24	0.475705	0.79033	0.12551
LCHN	7746	-3.45	0.868896	0.955836	0.12548
RNASEH2A	2710	-73.45	0.203774	0.643225	0.125416
BRAP	7032	-5.25	0.814301	0.931116	0.125287
TRO	5013	-6.55	0.776273	0.917573	0.125038
NAA35	4151	-52.7	0.277047	0.690564	0.12503
GSK3B	2017	-100.6	0.147496	0.596392	0.125003
TRIP13	2363	-61.6	0.242643	0.668659	0.124948
WIPF2	4414	-41.8	0.332033	0.713252	0.124776
SINHCAF	6664	-18.45	0.543594	0.819387	0.124723
ATAD2B	3078	-22.6	0.490495	0.798453	0.124703
ISL1	6839	-6.8	0.769479	0.91511	0.124637
EP400	992	-126.8	0.111533	0.559659	0.124564
BRPF1	5443	-40.75	0.338513	0.717687	0.124428
NF2	4253	-82.35	0.180262	0.634216	0.124422
PAXBP1	2088	-60.7	0.245911	0.670741	0.124408
ERGIC2	5279	-20.15	0.519941	0.814632	0.124215
GOSR2	4991	-29.1	0.424811	0.767947	0.12418
FUBP3	654	-142.4	0.0963633	0.559659	0.124012
SARNP	2615	-131.15	0.107589	0.559659	0.123921
KIF20A	3490	-83.5	0.178277	0.633285	0.123862
SMURF2	5315	-7.75	0.745993	0.901717	0.123857
GRID1	6072	-27.75	0.436899	0.768871	0.123592
DAGLA	7073	-3.9	0.854443	0.949153	0.123327
EIF3B	380	-331.75	0.027565	0.445476	0.123243
SNRPA1	2484	-55	0.267444	0.690564	0.123199
TAF5	5610	-9.15	0.710228	0.888272	0.123053
POT1	5592	-7.75	0.745993	0.901717	0.123002
GNG12	4856	-17.1	0.563116	0.825111	0.122832
SEC24D	1460	-107.75	0.135426	0.585938	0.122823
BAZ2A	1648	-91.3	0.16297	0.609794	0.12277
FOXJ3	6637	-7.95	0.74066	0.901168	0.122762
MAP2K3	3580	-49.6	0.291489	0.699774	0.122706
RBBP7	1613	-89.35	0.166769	0.615972	0.122704
CCDC137	5566	-15.45	0.590204	0.839559	0.122606
GPANK1	7550	-7.85	0.74358	0.901168	0.122581
CGGBP1	3427	-80.45	0.185171	0.63628	0.1223
RAPGEF1	5635	-5.5	0.806644	0.930911	0.122163
GORAB	5769	-10.05	0.69009	0.881234	0.122143
NANP	6295	-19.7	0.525662	0.818014	0.122084
ARFRP1	7569	-6.15	0.787553	0.920905	0.122063
PRPF40A	1532	-115.4	0.124976	0.571521	0.121971
EXOSC4	3691	-45.5	0.311508	0.711225	0.121854
BPTF	264	-265.65	0.0393733	0.478799	0.121738
RALY	1411	-138.65	0.100061	0.559659	0.121689
AEBP2	5588	-8.3	0.731407	0.898528	0.12165
KBTBD3	7727	-87.55	0.170568	0.623565	0.121603
CNOT10	2320	-96.95	0.153515	0.607966	0.121396
TGS1	3477	-105.85	0.138036	0.587709	0.121336
GCC1	3976	-31.15	0.406311	0.753394	0.121318
CTBP2	1615	-77.75	0.192403	0.639189	0.121284
TRAPPC12	3581	-36.55	0.365461	0.727801	0.121277
CAMK1D	1548	-45.95	0.309719	0.711225	0.121235
ATXN2L	371	-274.6	0.0373823	0.468571	0.121235
NUP160	1272	-107.1	0.136367	0.585938	0.121214
TRIM33	555	-118.85	0.120352	0.5699	0.121197
HIKESHI	5412	-17.5	0.557324	0.821776	0.12116
BECN1	2414	-92.85	0.160089	0.607966	0.12112
TMEM126B	6276	-28.25	0.432178	0.768871	0.121099
ZHX1	4659	-26.6	0.448368	0.774134	0.120991
NDC80	2483	-61.55	0.242778	0.668659	0.120866
RFNG	6754	-2.15	0.916438	0.974901	0.120805
EXOG	2514	-65.3	0.229295	0.661713	0.120781
CLASRP	4946	-22.55	0.491522	0.798626	0.120505
NOC3L	3131	-65.45	0.228763	0.661713	0.120441
OGFOD2	6923	-4.1	0.849473	0.946503	0.120389
CHEK2	4279	-47.75	0.300571	0.709485	0.120217
TBC1D20	5721	-7.55	0.749886	0.906093	0.120213
MAGI3	5830	-11.85	0.651789	0.862847	0.120183
FTSJ1	4453	-31.6	0.402488	0.749192	0.120107
SCYL2	2801	-52.25	0.279183	0.690564	0.120084
SLC30A1	5339	-48	0.299286	0.709269	0.119996
CHCHD2P9	6735	-11.75	0.654354	0.863132	0.119955
RRP15	2732	-61.35	0.243351	0.668659	0.119903
SUPT7L	4347	-21.6	0.50236	0.804132	0.119887
PLEKHM1	7568	-2.8	0.892467	0.965225	0.119777
WDR13	4593	-23.6	0.479624	0.793481	0.119709
EIF3D	1165	-135.45	0.103179	0.559659	0.119679
PRDM10	5960	-11.9	0.650621	0.862057	0.119541
SAP30BP	4422	-38.75	0.351693	0.722805	0.119496
NUP107	521	-208	0.056692	0.490637	0.119466
LPCAT4	7733	-7.9	0.742015	0.901168	0.119327
PBDC1	2364	-91.1	0.163359	0.609794	0.119054
CBFB	4777	-56.7	0.261203	0.684377	0.119028
CLUH	230	-275.45	0.0369845	0.468571	0.119016
THOC7	3645	-45.65	0.311123	0.711225	0.119008
TRIM11	4277	-21.6	0.502535	0.804132	0.118936
PPFIBP1	945	-151.2	0.0890706	0.557709	0.118906
YTHDF3	1239	-85.2	0.174708	0.624694	0.118905
CAB39	2782	-89.7	0.16586	0.614482	0.118887
ENAH	1443	-96.45	0.154147	0.607966	0.1188
TIAL1	1413	-82.25	0.180611	0.634216	0.118794
JMJD1C	4824	-12.75	0.635904	0.853159	0.118671
AKR7A2	3379	-41.05	0.336645	0.71764	0.118583
DDHD1	5894	-11.65	0.656061	0.86624	0.118539
MFSD5	6719	-10.05	0.69009	0.881234	0.118463
NME2P1	1765	-24.95	0.465401	0.78444	0.118442
CUTC	7337	-8.85	0.717805	0.893917	0.118431
NAA30	5204	-16.8	0.568035	0.828209	0.118413
MTHFD1L	1298	-91.75	0.162048	0.609667	0.118392
CIZ1	4042	-40.25	0.341421	0.717847	0.118244
AAED1	7373	-2.5	0.903799	0.969852	0.118227
CDC45	5066	-21.3	0.506068	0.806641	0.118165
MAFK	6230	-2.05	0.920307	0.974901	0.118106
MICALL1	1660	-70.95	0.211018	0.649459	0.118062
DNAJB12	2159	-78.95	0.189217	0.636405	0.118062
MOCS1	7262	-4.75	0.829262	0.937711	0.11803
PIKFYVE	2807	-51	0.284827	0.694499	0.118024
DPCD	5347	-31.9	0.400935	0.746388	0.117902
DOCK9	933	-140.75	0.0978944	0.559659	0.117732
U2SURP	672	-163.9	0.0794497	0.546784	0.117683
MEX3C	6004	-3.75	0.859738	0.950586	0.117285
RIC8A	2586	-61.45	0.243082	0.668659	0.117285
SLF2	7257	-24.15	0.474282	0.787665	0.117281
SMARCA4	110	-264.3	0.0397111	0.478799	0.117208
EIF3E	1068	-210.5	0.0554967	0.490637	0.117188
PPP1CA	1400	-26.3	0.451358	0.777702	0.117164
KLHL7	6875	-4.7	0.829855	0.938489	0.1171
CHD9	1942	-40.25	0.341421	0.717847	0.117097
DUSP11	6803	-7.35	0.754448	0.908835	0.116974
FBXL3	7006	-8.35	0.730733	0.898159	0.116951
C2CD2L	3715	-15.6	0.587791	0.837924	0.116841
SBF2	6030	-8.05	0.738151	0.900698	0.116704
PXDN	3642	-35.3	0.375016	0.731618	0.116693
NAA15	518	-238.4	0.0459631	0.4848	0.116619
SAT2	7643	-3.6	0.863806	0.951852	0.116543
ELP5	6204	-16.2	0.577372	0.83365	0.116542
RPS6	1949	-212.05	0.0547463	0.490637	0.11653
FAM208A	1517	-110.45	0.131468	0.581683	0.116512
ZDHHC2	7623	-3.2	0.878118	0.960085	0.116507
FEN1	971	-231.55	0.0481995	0.490637	0.116426
MED24	2854	-68.05	0.22099	0.657247	0.116175
MINDY3	5441	-32.65	0.395127	0.739809	0.116017
USP20	7495	-5.45	0.807363	0.930911	0.116006
SLC6A15	5405	-24.75	0.467632	0.785444	0.115973
ATG4B	5893	-18.45	0.543251	0.819387	0.115718
RPL39	6398	-7.4	0.753196	0.908835	0.115703
PPIE	3279	-41.3	0.334974	0.716542	0.115672
MAP4K5	1423	-108.1	0.134605	0.585723	0.115512
UEVLD	7737	-9	0.713946	0.891333	0.115418
AP4B1	7210	-4.5	0.836172	0.940379	0.115377
NKIRAS1	5316	-55	0.267491	0.690564	0.115211
AAMDC	3922	-51.1	0.284316	0.694499	0.115206
BMPR2	5161	-20.45	0.515963	0.811528	0.115202
USP37	7348	-7.9	0.742015	0.901168	0.115194
NSMCE1	6500	-16.05	0.579939	0.834753	0.11509
BICD2	805	-153.25	0.0875541	0.554358	0.115067
AURKAIP1	6931	-7.65	0.747943	0.904814	0.114997
SUPT6H	272	-235.9	0.0467606	0.487382	0.11491
FAM118A	7484	-6.25	0.784417	0.919075	0.114766
ZZZ3	4584	-22.95	0.48665	0.796196	0.114719
LRIF1	5444	-18.8	0.538676	0.819251	0.114634
C1orf21	5569	-12.4	0.641511	0.855316	0.114472
YIPF6	5557	-15.7	0.585733	0.837279	0.114465
TMPO	529	-122	0.117029	0.568907	0.11445
RBM33	2775	-40.55	0.339586	0.717687	0.114268
ZNF143	5413	-41.2	0.335829	0.716542	0.114246
IK	974	-114.15	0.126763	0.574727	0.114217
NEFM	168	-474.65	0.0136987	0.363281	0.114164
DBR1	1518	-100.15	0.148447	0.596657	0.114105
NAA50	2529	-154.7	0.0865721	0.554358	0.114096
ECE2	7715	-6.15	0.787553	0.920905	0.114092
USP17L3	7470	-35.3	0.374882	0.731547	0.113964
ZC3H7B	3408	-83.65	0.177896	0.631298	0.113923
MAP2K7	6321	-6.05	0.789664	0.92197	0.113919
MAP1S	1571	-146.65	0.0924572	0.559659	0.113828
RSU1	3337	-53.3	0.274554	0.690564	0.113774
NFKB1	2922	-43.3	0.324089	0.711249	0.113771
HAUS5	3852	-20.75	0.512341	0.80863	0.113624
TAF2	7652	-5.1	0.818086	0.935188	0.113602
NEURL4	4454	-22.25	0.494506	0.80047	0.113596
ERC1	308	-282.95	0.0351689	0.466531	0.113528
OSBPL8	1501	-112.6	0.128738	0.578419	0.113516
TAF4	6084	-12.1	0.647119	0.859484	0.113442
BAZ1B	137	-412.45	0.018465	0.389706	0.113307
ITGA4	7677	-4.6	0.832968	0.94012	0.113286
PSMC6	815	-242.05	0.0450301	0.4848	0.113283
SART1	504	-178.25	0.0709611	0.527368	0.113281
ABL2	1657	-58.25	0.255648	0.678149	0.113172
SSBP4	4702	-32.35	0.397228	0.742614	0.113032
RPAP3	696	-178.75	0.0706012	0.527368	0.112992
ADGRL3	6356	-24.55	0.469794	0.785952	0.112951
TTC25	7354	-3.05	0.883628	0.962635	0.112876
BRF1	4288	-21.55	0.503278	0.804132	0.112457
ARHGEF1	1341	-118.4	0.121138	0.570286	0.112454
CAPRIN1	895	-167.5	0.0774728	0.542	0.112112
USH2A	7777	-12	0.649149	0.861193	0.111954
SLC39A8	7768	-2.85	0.890624	0.965225	0.111839
UBQLN1	1486	-47.4	0.302402	0.709859	0.111727
VEZT	2081	-51.3	0.282937	0.693911	0.111601
CHRNA3	4210	-48.85	0.295097	0.703668	0.111589
CYBRD1	5708	-17.5	0.557324	0.821776	0.111561
WDR33	978	-137.4	0.101548	0.559659	0.111529
PALM2	6111	-8.35	0.730733	0.898159	0.111419
DHX36	790	-158.9	0.0832192	0.551724	0.111268
ST8SIA4	6728	-3.4	0.870319	0.957266	0.111196
ARL2BP	6431	-14.5	0.605131	0.844546	0.111031
RBM45	3676	-21.8	0.499646	0.802673	0.110726
METTL18	5703	-20.85	0.51103	0.80863	0.110526
KBTBD4	6490	-9.65	0.69883	0.884228	0.110518
KIAA1191	3974	-45.9	0.309985	0.711225	0.110493
SP1	5254	-17.45	0.557673	0.821776	0.110276
MFAP1	3627	-42.45	0.328612	0.712627	0.110257
TMUB2	4815	-11.25	0.665295	0.86885	0.110165
WAC	3849	-55.6	0.265538	0.688633	0.110042
NOB1	5286	-23.35	0.482249	0.793568	0.109898
JPT1	2825	-70.45	0.212523	0.649459	0.109898
FRMPD1	7675	-7.75	0.745993	0.901717	0.109835
CNOT4	4548	-26.65	0.447844	0.774134	0.109822
FDX1	6433	-18.35	0.544709	0.819387	0.10974
RPS6KA1	3328	-3.55	0.865876	0.953608	0.109668
ITGAV	1235	-135.45	0.103226	0.559659	0.109541
ISG20L2	5112	-27.2	0.442057	0.773476	0.10948
INTS9	7042	-16.2	0.577889	0.83365	0.1093
PCDHB2	3953	-6.5	0.778215	0.918935	0.109054
NR2F1	5019	-15.5	0.589597	0.838601	0.10897
MEPCE	1781	-94.85	0.156876	0.607966	0.108955
PPM1G	690	-387.65	0.0211106	0.405573	0.108886
CRTC2	7077	-13.45	0.623084	0.848517	0.10883
BZW2	1076	-147.5	0.0917538	0.559177	0.108794
SRRT	598	-274.6	0.0373823	0.468571	0.108753
[truncated: 5,797 more rows]

## Sheet: Prot_ALKAL_Lorla_24h
	Row	ROTS-statistic	pvalue	FDR	logFC
ALKAL2	4769	-1182.4	0.00163794	0.142857	2.49372
LAMA1	7698	-93.45	0.145243	0.520809	1.17358
PDCD4	1260	-1870.15	0.000695239	0.111111	1.05207
CTSF	7619	-75.25	0.186832	0.55012	0.934018
SV2C	6882	-126.9	0.0989219	0.45684	0.92056
H1FX	2451	-681.35	0.00547164	0.241379	0.894258
ZCCHC9	7438	-44.75	0.304824	0.640064	0.873506
BBC3	6224	-69.4	0.202065	0.569051	0.847616
CDKN1B	2894	-678.75	0.00556583	0.241379	0.83832
KDM4C	6630	-57.65	0.243088	0.602639	0.791261
MT-ND1	7562	-53.85	0.259483	0.608	0.757956
NEO1	7682	-30.75	0.401098	0.718669	0.722461
WDR46	3125	-397.7	0.0159892	0.261224	0.715225
PHOX2B	3736	-78.65	0.178607	0.542532	0.714287
FBXW7	7430	-13.2	0.621052	0.833609	0.69935
IGSF9B	7448	-44.05	0.308113	0.64472	0.697918
CREB3L4	6852	-72.35	0.193742	0.560429	0.68239
MCF2L2	7278	-37.95	0.345656	0.680969	0.680877
CUEDC1	4186	-67.2	0.208765	0.571865	0.678869
TBX20	6644	-49.5	0.280217	0.627876	0.655873
ZNF445	6129	-100.4	0.132697	0.493679	0.646657
FIZ1	6626	-17.25	0.554579	0.804961	0.63446
ZBTB38	7583	-65.55	0.214534	0.574423	0.633197
PDK2	5821	-74.7	0.188069	0.552869	0.623215
ITIH3	7596	-98.4	0.136204	0.499081	0.616558
UTP14A	1002	-590.35	0.00725824	0.241379	0.613734
UTP6	2702	-479.1	0.0108289	0.24878	0.611512
FMN1	4086	-181.85	0.0595686	0.385965	0.610156
SURF6	4214	-220.55	0.0435083	0.328407	0.609559
BRAP	7029	-30.15	0.406523	0.720721	0.602923
HSP90AB3P	591	0.7	0.972981	0.992588	0.601409
RCL1	2530	-441.35	0.0124335	0.24878	0.600548
INAFM1	7552	-81	0.172446	0.535497	0.598779
RAB12	6348	-99.7	0.133861	0.493679	0.593246
CEP68	5297	-87.4	0.15808	0.527072	0.588774
CCDC59	5656	-62.25	0.225856	0.591619	0.575753
RUNX1T1	6508	-63.55	0.221349	0.586929	0.573841
IGF2BP1	2688	-59.35	0.236369	0.59858	0.570615
IKZF4	6669	-10.5	0.677227	0.861427	0.568152
AMER1	7047	-32.75	0.38374	0.708824	0.566677
ZSCAN2	6560	-15.35	0.585783	0.817466	0.565459
MYOM2	7664	-23.85	0.470098	0.75555	0.558366
IRS1	7744	-32.2	0.388319	0.711123	0.558048
C11orf96	3921	-466.9	0.0114096	0.24878	0.557231
PNMA8A	5651	-42.65	0.315746	0.652838	0.551814
ARHGAP18	7226	-5.9	0.796437	0.916755	0.549143
TMCC2	5316	-43.25	0.312079	0.648172	0.545875
UHRF1BP1	3977	-118.4	0.108429	0.463285	0.545459
UTP11	2800	-430.35	0.0130687	0.24878	0.541677
F5	3189	-366.2	0.0187711	0.27476	0.540964
GRIK2	6441	-12.75	0.629472	0.838869	0.540108
XPA	6622	-38.9	0.339235	0.674081	0.537041
FAM102A	7655	-55.3	0.252992	0.608	0.53611
KSR1	6758	-11.75	0.649772	0.848453	0.535484
HIST1H1C	1502	-225.1	0.0422619	0.327703	0.532999
C16orf86	6829	-40.1	0.331528	0.665963	0.526247
EYA2	7756	-4.2	0.851707	0.937194	0.52181
SELENON	7417	-5.8	0.799978	0.917537	0.521417
ADAMTS4	6841	-7.45	0.752238	0.898472	0.517713
PKIG	5618	-27.9	0.428298	0.730135	0.516962
CBR4	7093	-12.45	0.634892	0.843767	0.516221
AGT	6586	-108.75	0.121133	0.485477	0.511289
BMS1	2460	-407.4	0.0149412	0.261224	0.505584
SNRNP35	6639	-23.15	0.478417	0.758481	0.504557
PLIN2	5616	-5.25	0.817906	0.924374	0.502143
RSL1D1	1707	-1132.35	0.00182074	0.142857	0.493264
PKP4	6335	-14.65	0.596757	0.822859	0.49216
FGB	7577	-39.95	0.332583	0.668068	0.491137
SHC1	4774	-94.55	0.142894	0.514458	0.482787
HIST2H2AB	4527	-43.85	0.309069	0.645489	0.480232
PPL	7509	-17.75	0.547182	0.803259	0.478399
KLF13	6255	-73.9	0.18967	0.554502	0.478059
OXR1	6944	-57.8	0.242535	0.602335	0.476623
LMO4	7092	-9.65	0.696519	0.869858	0.474856
DIRC2	7332	-17.4	0.552215	0.804598	0.469631
CLYBL	7515	-29.1	0.416013	0.726239	0.468612
KAT6A	6415	-9.75	0.694302	0.868572	0.468435
SMPD3	4993	-98.45	0.136031	0.499064	0.468076
BTD	7188	-33.4	0.37896	0.70625	0.468
RBM20	2353	-467.55	0.0113625	0.24878	0.467645
CINP	7651	-11.75	0.650584	0.848453	0.46626
RBP1	7055	-5.55	0.80769	0.921504	0.461674
DCAF13	2847	-272.6	0.0313624	0.307547	0.460098
TRADD	7344	-40.55	0.328527	0.663634	0.458321
KIAA0907	5368	-60.35	0.233577	0.597272	0.455626
HOXD11	5932	-96.8	0.138692	0.499081	0.452697
YPEL5	5568	-104.1	0.127413	0.487247	0.451214
ZBED6	5277	-25.55	0.451654	0.745463	0.451091
NUB1	4472	-67.35	0.208272	0.571865	0.450369
SRFBP1	3314	-146.5	0.0811542	0.419231	0.448527
COQ4	6796	-17.15	0.555922	0.804961	0.447038
PLEKHA6	1699	-500.45	0.010056	0.248485	0.443802
ABCB10	5542	-40.8	0.327195	0.663421	0.441203
FYCO1	4898	-29.3	0.414436	0.724899	0.441121
CNTN1	538	-1120.65	0.00196202	0.142857	0.435736
HIST1H2AB	4257	-23	0.480794	0.758481	0.435192
ZSCAN18	3007	-142.75	0.0844355	0.430286	0.435151
SMAD9	2929	-102.1	0.130401	0.491558	0.434528
GPRIN3	7156	-23.05	0.479714	0.758481	0.433553
MTURN	7253	-79.55	0.176586	0.540975	0.433254
MYO10	7360	-19.05	0.528608	0.793435	0.432074
SIRT3	5347	-106.05	0.124612	0.486886	0.430744
RBM28	802	-817.7	0.00369697	0.21875	0.430246
GNPTAB	7079	-39.35	0.336251	0.669646	0.42952
DDX24	616	-967.4	0.00241999	0.142857	0.429315
UNKL	5971	-52	0.267873	0.61358	0.429151
INSM1	7738	-17.85	0.545393	0.802981	0.428018
UTP18	1407	-187.3	0.0560196	0.368212	0.427746
PROS1	7272	-143.7	0.0838012	0.426966	0.425537
ZNF189	5987	-4.2	0.851707	0.937194	0.424754
RIMBP2	7210	-49.75	0.278972	0.627876	0.424609
ZFP37	6816	-27.5	0.431862	0.732419	0.424436
FMNL1	7213	-14.75	0.595327	0.820532	0.423258
TMEM176B	6901	-15.7	0.579574	0.814685	0.422385
PHYH	6849	-25.05	0.457212	0.746903	0.421998
RRP36	4462	-104.85	0.125957	0.487247	0.421705
HIST1H1B	1716	-193.15	0.0532978	0.360497	0.421143
FAM3B	7762	-35.45	0.363012	0.695567	0.417092
DPH1	6466	-50.4	0.275843	0.623914	0.416247
PLG	5226	-71.5	0.196297	0.562212	0.414943
ACAD10	5422	-152	0.0772081	0.41041	0.414271
KIF3C	2974	-153	0.0761974	0.41041	0.414104
TRAM1L1	6074	-41.75	0.321255	0.657187	0.413249
PLEKHM1	7565	-10.7	0.672463	0.861427	0.411693
COQ7	6140	-48.95	0.282839	0.627876	0.411464
NOL7	4298	-172.2	0.0646123	0.392694	0.410484
SCRT1	6464	-12.35	0.636706	0.846558	0.408369
AHI1	7389	-18.25	0.539068	0.801564	0.408337
SLC2A8	6941	-19.55	0.521462	0.790506	0.407744
TRAF3IP1	7121	-21.9	0.492808	0.767991	0.405582
PHF1	6627	-47.9	0.287682	0.627876	0.404147
TXNIP	6802	-5.6	0.806303	0.921001	0.404141
PGS1	5924	-34.05	0.374257	0.702992	0.402419
HMGN3	5780	-157.5	0.0737775	0.410124	0.4023
HDAC5	4423	-62.7	0.22445	0.589308	0.402288
ZKSCAN5	7471	-7.2	0.75829	0.902309	0.402133
CHN2	6692	-17.2	0.555134	0.804961	0.397365
GNL3	2238	-281.35	0.0298123	0.307547	0.396122
ZFX	7479	-17.4	0.552262	0.804598	0.396019
FAM103A1	6720	-14.7	0.596087	0.822066	0.395958
RICTOR	5613	-33.4	0.378826	0.70625	0.395612
FBXL19	7220	-62.1	0.226202	0.591619	0.395
TMPRSS13	7446	-97.05	0.13837	0.499081	0.394739
GTPBP6	5813	-45.55	0.300524	0.637039	0.394696
HBE1	5969	-51.05	0.273129	0.620196	0.393562
MYADM	6537	-7.15	0.759735	0.902309	0.392449
UPRT	7054	-68.35	0.205111	0.571681	0.391794
ZNF608	7318	-7.6	0.748225	0.896419	0.391776
HDAC3	4910	-76.85	0.182718	0.547898	0.390724
IMP4	3893	-182.1	0.0594744	0.385965	0.390592
CBX6	6746	-32.1	0.389168	0.711887	0.390108
WWC3	6868	-8.6	0.720897	0.881773	0.389313
HMGN4	6125	-139.3	0.0874648	0.430959	0.389252
PDCD11	198	-1186.9	0.00159085	0.142857	0.387977
ABT1	3484	-85.3	0.162038	0.527733	0.387707
EBF3	3437	-74.15	0.189168	0.552869	0.387575
SMAD3	4942	-10.55	0.675878	0.861427	0.387548
SLC35E3	7740	-9.9	0.690668	0.867233	0.387249
TOM1L1	6748	-28	0.42736	0.730135	0.387132
DNTTIP2	834	-398.85	0.015895	0.261224	0.38507
CNIH2	7193	-34.85	0.367921	0.696885	0.384881
L3MBTL3	7044	-5	0.825536	0.92483	0.38227
RBM38	6962	-31.1	0.398535	0.718611	0.381964
KAT6B	5686	-38	0.345346	0.679427	0.378238
CREG1	6821	-10.4	0.679345	0.863162	0.376065
MAP4K2	7420	-15.05	0.590429	0.818026	0.375992
MSI1	2841	-240.35	0.0381486	0.314815	0.375077
ZNF711	7285	-21.6	0.496581	0.771002	0.37433
FUCA1	5795	-27.65	0.430801	0.730911	0.374019
ZNF500	6581	-16.85	0.560536	0.806124	0.373446
LRIG2	7264	-4.55	0.839981	0.932119	0.373061
SEL1L3	7060	-10.3	0.681842	0.863162	0.372924
DDX27	1653	-411.15	0.0146263	0.257778	0.372099
HIST1H4A	1285	-2218	0.000506865	0.111111	0.371974
EYA3	7126	-13.4	0.618217	0.832009	0.371274
ZNF8	6665	-12.45	0.634939	0.843767	0.370531
EPHB2	5833	-40.95	0.326059	0.661276	0.370501
ZNF419	7668	-10.75	0.671072	0.860942	0.370095
BCOR	4133	-101.1	0.131909	0.493679	0.369927
DGKQ	6718	-22.55	0.485499	0.762742	0.369177
TCAF2	6134	-42.75	0.315369	0.652256	0.368747
ELMSAN1	4767	-124.6	0.101059	0.457735	0.367184
ZKSCAN8	6046	-22.3	0.488112	0.763386	0.366346
POP5	6674	-6.7	0.772962	0.907453	0.36566
MBNL2	4963	-51.45	0.270998	0.617149	0.36501
PTMA	3991	-386.15	0.0167739	0.268482	0.364059
EPB41L4A	6405	-31.3	0.396663	0.717848	0.363176
HDGFL3	3436	-202.4	0.0492824	0.353116	0.362461
ZDBF2	5205	-51.9	0.268354	0.61358	0.362408
NTNG1	7421	-53.25	0.261654	0.609009	0.362332
CUX2	4818	-53.15	0.262117	0.609009	0.361709
FLI1	7319	-19.05	0.528608	0.793435	0.360789
BLOC1S5	5782	-85.25	0.162442	0.527733	0.359838
MAGEH1	7733	-14.3	0.602458	0.826619	0.359782
ZNF423	5358	-51	0.273486	0.620196	0.358871
BRWD1	4120	-109.15	0.120518	0.485417	0.358582
FAM117B	5241	-20.75	0.506663	0.78211	0.358171
H1F0	3037	-599.6	0.00703016	0.241379	0.358109
MT-CYB	6591	-64.15	0.219493	0.582316	0.35778
FBXO31	6676	-7.6	0.748225	0.896419	0.356595
TRIM67	4558	-27.6	0.431356	0.731731	0.356507
GABPB2	7604	-15.65	0.580503	0.815059	0.355681
PDE3A	4251	-57.45	0.244026	0.603854	0.354764
ABCB1	7641	-5.65	0.804872	0.920187	0.353717
H2AFZ	3367	-352.7	0.0197647	0.27476	0.351236
F10	5211	-88.95	0.15462	0.526082	0.350479
FECH	3677	-207.75	0.0478642	0.350153	0.35022
RSBN1L	4166	-55.95	0.250283	0.608	0.349039
NIPSNAP3A	3517	-362.7	0.0189992	0.27476	0.347981
HPDL	5773	-7.55	0.749687	0.896892	0.347347
CDH2	4811	-80.55	0.173699	0.535497	0.347161
RRP7A	3704	-121.65	0.104469	0.459797	0.347091
ARHGEF28	5644	-31	0.399303	0.718611	0.347018
DAP	7096	-47.65	0.289008	0.627876	0.346177
FTSJ3	1011	-505.4	0.00978821	0.248366	0.345749
DHODH	3653	-79.35	0.176969	0.541353	0.345394
HAND2	4011	-109.7	0.119558	0.482542	0.345359
VHL	6874	-39.6	0.334904	0.668262	0.345304
GEM	4670	-87.85	0.157069	0.526082	0.343929
ZNF143	5412	-74.7	0.188116	0.552869	0.34325
MRPS33	4393	-144.7	0.0826508	0.426554	0.342916
FAM219B	6225	-29.1	0.416013	0.726239	0.342633
MAP7	3911	-113.6	0.11419	0.472	0.342325
TCEAL3	4623	-63	0.22333	0.587869	0.341329
ABAT	5910	-55.2	0.253524	0.608	0.340887
RNF13	5406	-47.7	0.288835	0.627876	0.340473
IL13RA1	7171	-12.95	0.625377	0.834706	0.338612
ZNF581	6932	-18.4	0.536812	0.799959	0.338591
HBD	5867	-79	0.178139	0.542532	0.338427
FAXC	6388	-24.85	0.459486	0.748315	0.338221
RPF1	6196	-61.85	0.227383	0.591971	0.337976
ITM2B	7555	-16.7	0.563074	0.806631	0.337302
CHD2	2084	-146.9	0.080724	0.416586	0.336825
ZNF48	6014	-59.1	0.237147	0.59858	0.335726
MEN1	3722	-93.85	0.144052	0.518851	0.334385
ZNF689	7013	-6.75	0.772015	0.907289	0.33418
ZNF787	7705	-11.7	0.651198	0.848544	0.334126
DDX39B	1129	-194.1	0.0526432	0.357441	0.334085
ABCD4	7475	-13.7	0.612816	0.830126	0.333732
DLL1	6661	-38.35	0.342793	0.679427	0.333147
CERK	7014	-4.55	0.840028	0.932119	0.333017
SNX32	7270	-29.8	0.409862	0.723856	0.332703
GNPTG	6612	-15.65	0.580503	0.815059	0.332693
TMEM229A	6709	-3.4	0.877323	0.952575	0.332618
MRPL52	6603	-32.4	0.386554	0.708824	0.33235
DNTTIP1	5768	-111.85	0.11659	0.473984	0.331897
ETNK1	6595	-22.6	0.485125	0.762742	0.331689
MANSC1	7395	-14.1	0.605323	0.828512	0.330328
EFHD1	4646	-79.15	0.177763	0.541958	0.328477
COQ8A	3293	-132.75	0.0940122	0.441801	0.328401
MED13L	7189	-5.65	0.804696	0.920187	0.327555
UTP14C	3432	-7.1	0.761282	0.902309	0.32745
TBX3	2072	-293.4	0.0276796	0.307547	0.327375
PRR12	5939	-36.45	0.356205	0.690422	0.32707
MAP3K3	6118	-26.95	0.437468	0.737621	0.326839
PUM3	1516	-566.55	0.00774856	0.241379	0.326767
TPST1	7677	-10.1	0.68625	0.865234	0.326487
HIVEP2	7142	-70.9	0.198214	0.566133	0.326309
NFATC4	5547	-27.5	0.43211	0.733219	0.326177
ITGB5	4939	-93.45	0.145196	0.520809	0.325611
ZCCHC17	6835	-20.5	0.510113	0.784314	0.325255
RHOBTB2	7669	-12.95	0.625424	0.834706	0.324627
ZNF174	4973	-61.25	0.229705	0.593089	0.324155
LIN52	7186	-9.4	0.702721	0.872333	0.323916
TSPAN3	5736	-95.85	0.140387	0.50486	0.323679
C8orf33	5800	-49.1	0.282115	0.627876	0.323313
ZKSCAN4	6673	-17.75	0.547182	0.803259	0.323193
TUBAL3	3303	-22	0.491966	0.76646	0.323146
VGLL4	3925	-73.7	0.190308	0.555345	0.322988
RIOX1	6850	-1.95	0.926131	0.972169	0.322767
CDYL	7065	-61.6	0.228756	0.592985	0.322717
APBA1	6798	-30.25	0.405674	0.719773	0.322362
ZNF579	5735	-31.35	0.395893	0.717632	0.320792
NOP14	1118	-399.4	0.0158008	0.261224	0.319903
STK16	7459	-7.3	0.755409	0.899889	0.319717
CMSS1	5702	-60.7	0.231707	0.597009	0.319467
FMN2	1326	-307.05	0.025509	0.299735	0.319325
RNF220	7366	-12.8	0.628498	0.838751	0.319294
KIAA0586	7423	-24.6	0.462581	0.749305	0.318833
CABLES1	5852	-77.8	0.180361	0.543842	0.318571
TPP1	4761	-83.25	0.167108	0.52935	0.318387
MBD6	7378	-5.95	0.794637	0.916197	0.318202
CASTOR1	7223	-8.15	0.733062	0.889411	0.317656
HMGN2	5423	-158.6	0.0730776	0.409715	0.317078
PHF12	7294	-12.45	0.635401	0.843767	0.315656
DLX5	5523	-62.15	0.226073	0.591619	0.315577
NOB1	5285	-73.3	0.191271	0.559226	0.315261
HIBADH	2174	-194.3	0.052549	0.357441	0.314831
CHCHD4	7382	-7.05	0.763055	0.902309	0.314716
F8A1	5459	-36.45	0.356205	0.690422	0.314645
CPVL	2554	-326.4	0.0232969	0.294461	0.313811
SPECC1	7025	-3.3	0.880786	0.952575	0.313607
HP1BP3	1004	-696.15	0.00507552	0.241379	0.313411
RAPGEF2	6145	-23.85	0.470187	0.75555	0.312908
LMBRD1	3655	-140.85	0.0855859	0.430959	0.311142
CEP128	6534	-19.5	0.522223	0.790506	0.310898
ZFP62	5227	-45.2	0.302122	0.637391	0.310629
NUDT6	6657	-8.15	0.733204	0.889411	0.31059
ACADS	5605	-31.45	0.394794	0.71632	0.31039
FLRT2	7445	-15.35	0.585515	0.817466	0.309911
ZER1	5172	-61.7	0.228201	0.592562	0.309742
HMGN5	2042	-429.4	0.01321	0.24878	0.309386
HMBOX1	5255	-84.15	0.165147	0.528602	0.309184
ATF2	4301	-48.75	0.283745	0.627876	0.308455
NOC4L	3413	-171.3	0.0651818	0.392694	0.308309
PIKFYVE	2807	-143.85	0.083707	0.426966	0.307772
HDAC9	7662	-6.2	0.787189	0.912763	0.307054
SESN3	5122	-83.45	0.166524	0.52935	0.306974
ABRAXAS1	6433	-78.45	0.178963	0.542532	0.306706
NUMA1	12	-2904.3	0.000235468	0	0.305764
REEP6	6188	-90.35	0.151594	0.526082	0.305717
DENND5B	5610	-34.05	0.374257	0.702992	0.305619
PCSK1N	3039	-122.8	0.103324	0.459248	0.305068
PLAT	5185	-88.85	0.154797	0.526082	0.304497
LTBP1	7468	-8.3	0.728964	0.887078	0.303277
DPF3	4861	-185.5	0.0571385	0.375163	0.302948
SINHCAF	6662	-47.75	0.288571	0.627876	0.302464
ZNF22	5477	-52.45	0.265651	0.612661	0.302114
CD81	5375	-85.35	0.161863	0.527733	0.301792
NUCKS1	3440	-249.25	0.0362291	0.307547	0.30132
ARSA	7402	-25.55	0.451559	0.745463	0.30127
CECR2	6291	-47.5	0.290325	0.627907	0.299279
ANKS1B	6465	-10.65	0.673392	0.861427	0.298362
NR2C2	2172	-171.15	0.0654929	0.392694	0.297439
FAM221A	7498	-25.25	0.454453	0.745894	0.297375
SLC8A3	5947	-59.7	0.235384	0.597848	0.297153
POLB	4988	-94.1	0.143577	0.517407	0.297065
MAP9	7102	-10.9	0.668622	0.859631	0.296854
ELF1	5168	-21.15	0.501503	0.777172	0.296552
ALDH5A1	2377	-213.15	0.0458606	0.337025	0.295959
ZNF513	6773	-26.05	0.446493	0.745103	0.295499
PLA2G6	5348	-58.8	0.238486	0.59858	0.294907
GM2A	6823	-36.75	0.354045	0.690422	0.294456
E2F4	6520	-20.25	0.513082	0.787001	0.294001
DDX55	3304	-78.6	0.178742	0.542532	0.293511
TMEM132A	5842	-11.6	0.65412	0.850239	0.293476
ACADSB	2794	-264.4	0.0328885	0.307547	0.293379
INSR	7181	-10	0.689149	0.865306	0.293224
TSPAN31	7656	-35.95	0.359313	0.691938	0.293193
STAT3	1001	-276.85	0.030574	0.307547	0.292903
MECP2	1630	-377.15	0.0175264	0.27476	0.292375
KBTBD4	6488	-27.45	0.432478	0.734019	0.292109
BCL2L13	1749	-374.5	0.0178413	0.27476	0.291991
SLC16A3	6449	-24.15	0.467012	0.751952	0.291901
DPYD	5425	-38.65	0.34101	0.6776	0.29161
DDX52	4107	-72.7	0.193135	0.560075	0.291193
RPL7L1	3862	-97.05	0.138464	0.499081	0.291112
PABPN1	2350	-418.75	0.0139514	0.257778	0.29096
TMEM178B	6804	-22.2	0.489424	0.764419	0.290363
GRN	7179	-31.9	0.390684	0.713224	0.28991
NRP1	3399	-218.5	0.0444611	0.333333	0.289716
CA14	4626	-96.8	0.138739	0.499081	0.289661
HGSNAT	6006	-30.85	0.400561	0.718669	0.289028
MYCN	4764	-108.35	0.121647	0.486226	0.288617
NTPCR	3661	-101.6	0.131054	0.49193	0.288242
ZNF696	6571	-12.95	0.625377	0.834706	0.287773
RPS19BP1	6898	-15.4	0.584693	0.817466	0.287438
ZBTB14	7685	-14.3	0.602109	0.826619	0.287325
CRTAC1	4705	-118.75	0.107976	0.46323	0.287274
CBX2	4041	-54.9	0.254592	0.608	0.287189
TBX2	6322	-26.1	0.445887	0.745037	0.287095
DDX56	2826	-152.6	0.0765085	0.41041	0.286837
C16orf70	6404	-18.95	0.530029	0.794449	0.286688
RNPC3	7183	-18.1	0.540776	0.801768	0.286648
OTUD6B	4666	-75.5	0.186182	0.55012	0.286553
RFX3	5607	-8.6	0.720897	0.881773	0.286518
RFX5	1167	-375.2	0.0176132	0.27476	0.286295
RXRB	4491	-35.75	0.360345	0.692373	0.286275
EID2	6209	-37.2	0.350945	0.685426	0.286207
ALDH6A1	3829	-75.9	0.185063	0.548963	0.286042
SOX11	2504	-99.65	0.133955	0.493679	0.285684
PRSS12	7561	-17.05	0.557611	0.804961	0.285664
COQ5	3281	-101.75	0.130745	0.491909	0.285306
YDJC	7063	-17.25	0.554532	0.804961	0.2851
TCIRG1	6770	-25.9	0.447572	0.745463	0.284876
HCN4	7105	-12.1	0.642563	0.847052	0.28452
TRIM41	6234	-18.1	0.540776	0.801768	0.284109
POLR3GL	7522	-65.8	0.213602	0.574423	0.283679
TRPC4AP	6985	-16.4	0.567831	0.807715	0.283465
PNO1	4121	-55.35	0.252779	0.608	0.282604
RBM33	2775	-105.9	0.124706	0.486886	0.282596
GANC	5956	-51.95	0.26822	0.61358	0.282089
ZNF609	1826	-188.8	0.0548691	0.364	0.281924
HMGN1	2678	-300.35	0.0265347	0.304462	0.281525
CTNNB1	2392	-152.6	0.0765085	0.41041	0.281231
SP1	5253	-45.2	0.302122	0.637391	0.280967
RNF121	4823	-65.15	0.215647	0.57483	0.280768
AHSG	5777	-128.3	0.0972639	0.45684	0.279866
CACNA2D2	2035	-303.95	0.0260556	0.299735	0.279505
STAU2	2056	-123.55	0.102334	0.458665	0.278904
GALNT17	7548	-12.45	0.634892	0.843767	0.278891
SPARC	7298	-24.75	0.461077	0.748315	0.278567
ZNF512B	3356	-154.6	0.0751467	0.41041	0.278326
TFAP4	5239	-37.8	0.346724	0.68158	0.27823
ATP6V1G2	2510	-153.6	0.0758483	0.41041	0.277899
SRSF4	2211	-68.45	0.204764	0.571681	0.277867
TIMP2	6479	-39.65	0.334645	0.668262	0.276936
MINDY1	5988	-22.9	0.481549	0.760655	0.276083
BCL9L	7630	-16.55	0.565725	0.807715	0.275738
PYGM	2162	-25.05	0.457125	0.746844	0.275595
UTP23	6803	-9.55	0.699237	0.871027	0.275559
ZNF740	6738	-12	0.644985	0.847698	0.27535
MRPS14	6399	-27.15	0.435592	0.73528	0.275309
CDH7	6651	-5.85	0.798342	0.917537	0.274596
GSN	3958	-114.2	0.113413	0.47076	0.274255
PRRT2	7373	-32.35	0.387232	0.709246	0.27415
MECR	4541	-93.9	0.143966	0.518563	0.274114
ELOA	2590	-159.4	0.0723666	0.407881	0.273321
ADARB1	5878	-28.15	0.425441	0.729482	0.272389
CACFD1	6516	-111.9	0.116454	0.473984	0.272209
CEPT1	7787	-7.05	0.763359	0.902309	0.271874
CTSC	4819	-110.4	0.11853	0.479211	0.271869
CTSB	2512	-264.1	0.0329771	0.307547	0.271568
NADK2	2541	-148.3	0.0798773	0.416342	0.27147
RCOR3	3319	-98.4	0.136204	0.499081	0.27108
GON4L	2456	-104.65	0.12648	0.487247	0.271076
ZNF346	5224	-70.7	0.198892	0.568431	0.270743
PNPLA8	7192	-6.35	0.78314	0.910491	0.270722
ITIH4	7005	-16.05	0.573451	0.810288	0.270377
ESF1	2471	-233.2	0.0399269	0.31746	0.270057
PDZRN3	6409	-40.4	0.329558	0.664348	0.269812
NCAPH2	5688	-30.05	0.407578	0.721994	0.269598
CRYL1	5873	-60.15	0.234211	0.597848	0.268612
VWA8	700	-262.65	0.0334351	0.307547	0.268263
SPPL3	7140	-9.85	0.691853	0.867458	0.268156
CLCN6	5791	-17.7	0.547733	0.804145	0.268103
ZC3H3	7158	-4.7	0.834629	0.932119	0.267786
CHMP2B	4280	-43.65	0.31003	0.648172	0.267237
SRP14	3254	-162.15	0.0707787	0.407881	0.26683
ZNF420	5350	-9.2	0.707613	0.873796	0.266403
KBTBD3	7724	-209.45	0.0472603	0.344136	0.266299
ZCCHC7	6358	-25.6	0.450786	0.745463	0.265691
DMTN	7543	-12	0.644985	0.847698	0.265256
ANKH	7023	-19.2	0.526145	0.793277	0.265169
MPHOSPH10	2118	-182.2	0.0593802	0.385965	0.265035
ANTXR1	3456	-57.15	0.245386	0.604544	0.264981
CHKA	6410	-124.75	0.100918	0.457735	0.264855
LRP4	7451	-8.15	0.733298	0.889411	0.264562
CEP120	4390	-80	0.175025	0.535859	0.264022
LEPROTL1	7466	-26.15	0.445368	0.744676	0.264008
CTU2	7336	-7.9	0.739655	0.89311	0.263979
CDK6	1406	-402.55	0.0153355	0.261224	0.263631
SLC43A1	7248	-17.1	0.55653	0.804961	0.263497
GLA	7699	-26.8	0.438768	0.739457	0.263164
MAB21L1	2068	-124.6	0.101059	0.457735	0.262902
DNMT3A	3573	-124.15	0.101502	0.457735	0.261841
ACSF3	5120	-91.2	0.149437	0.524609	0.260974
CASP9	6785	-6.7	0.773089	0.907453	0.260538
PLCB4	622	-401.4	0.0155183	0.261224	0.260516
PTMS	4255	-306	0.0257389	0.299735	0.259585
KBTBD7	4875	-34.45	0.371543	0.699254	0.259358
DHX37	1938	-148.7	0.0794249	0.416342	0.259112
SGPP1	6455	-31.1	0.398401	0.718611	0.259066
ITPKB	4954	-58.05	0.241702	0.602335	0.258965
GNS	2486	-260.05	0.0340325	0.307547	0.258866
SMARCA2	412	-194.5	0.0523606	0.357441	0.258806
DDX10	3242	-84.75	0.163562	0.528602	0.258526
PCDH8	5533	-18.7	0.532849	0.797382	0.258304
NPRL2	6356	-15.35	0.585421	0.817466	0.258157
SREK1	3959	-114.4	0.113162	0.469642	0.25809
ECI2	7083	-8.9	0.714051	0.878327	0.258014
NEIL2	5708	-77.55	0.180968	0.544472	0.257861
KBTBD11	3004	-83.5	0.166396	0.52935	0.257711
EEF2K	5941	-48.55	0.284685	0.627876	0.257559
SEMA5A	5291	-88.55	0.155418	0.526082	0.257085
C15orf40	6218	-45.35	0.301206	0.637039	0.25706
VN1R5	7597	-27.15	0.435592	0.73528	0.256705
TNRC18	5775	-33.8	0.376073	0.705303	0.256616
AKR1C3	5421	-33.15	0.381052	0.707726	0.256392
PHC2	4785	-80.5	0.173921	0.535497	0.256286
RBM27	3190	-65.85	0.213298	0.574423	0.256246
ZDHHC2	7620	-7.5	0.750294	0.896892	0.255787
GPC1	3496	-88.9	0.154709	0.526082	0.255671
ZNF618	5556	-9.25	0.705497	0.872333	0.254958
GC	5335	-47.3	0.291142	0.628439	0.254707
MIER1	6269	-50.9	0.273936	0.620196	0.254497
ARPIN	6017	-13.7	0.612863	0.830126	0.25442
SMARCD2	1372	-187.75	0.0557176	0.364721	0.254282
UBALD1	7512	-5.2	0.818881	0.92443	0.254067
RTN4IP1	5304	-68	0.205937	0.571681	0.254013
CMTM4	7521	-29.45	0.413174	0.724873	0.253927
NOL6	1185	-231	0.0405529	0.318182	0.253736
SMARCC2	362	-425.15	0.0134269	0.252427	0.253627
SP2	7722	-6.9	0.767634	0.905374	0.25323
HSCB	6614	-23.1	0.47902	0.758481	0.253085
ZNF324	6767	-10.05	0.687613	0.865306	0.252638
CHTOP	1972	-209.9	0.0469454	0.342636	0.252364
PCDH9	7101	-9.65	0.696351	0.869858	0.252197
AKAP17A	5328	-60.35	0.233577	0.597272	0.251821
ENG	1710	-236.8	0.0389408	0.31746	0.251749
SPOP	7134	-26.85	0.438432	0.738667	0.251579
NOL4	4678	-36.25	0.357473	0.690578	0.251425
PM20D2	2494	-174.55	0.0633114	0.392694	0.250951
FBXL20	3599	-180.75	0.0601022	0.385965	0.250544
PDE4D	7793	-27.7	0.43036	0.730911	0.250082
UBXN6	4486	-53.55	0.260488	0.608	0.24999
ZNHIT1	6751	-11	0.666814	0.859312	0.249954
RORB	6955	-13.95	0.60851	0.828673	0.249945
ZNF512	260	-1314.25	0.00119293	0.130435	0.249322
PBXIP1	860	-493	0.0104669	0.248485	0.249188
COL1A1	4559	-69.75	0.201324	0.569051	0.248943
CENPV	1219	-257.65	0.0346659	0.307547	0.248708
TIGD1	6496	-17.9	0.544129	0.8029	0.248652
MSL1	6434	-23.8	0.470655	0.755718	0.248415
TLE2	4802	-14.55	0.598389	0.824834	0.248282
JUN	6583	-17.15	0.555922	0.804961	0.248246
MSI2	2499	-273.85	0.0309775	0.307547	0.247919
RHOBTB3	7340	-7.15	0.759865	0.902309	0.247904
GLCCI1	4199	-57.35	0.244209	0.603854	0.247856
GFRA2	2177	-249.55	0.036182	0.307547	0.247843
KIF20A	3490	-172.65	0.0644369	0.392694	0.247189
PSIP1	464	-834.15	0.00339503	0.203704	0.246663
RIDA	5705	-14.25	0.603333	0.826619	0.24662
GDAP2	2874	-215.9	0.045123	0.334395	0.246268
C6orf203	7632	-17.55	0.549958	0.804598	0.245561
DHX33	3014	-84.05	0.165456	0.528851	0.245479
SALL2	4160	-68.65	0.204131	0.571681	0.245351
MYSM1	6361	-20.25	0.513035	0.786695	0.244934
DES	3881	-5.05	0.823099	0.92483	0.244222
DPY30	7553	-11.35	0.659275	0.853319	0.244222
LMNB1	165	-1077.75	0.0021033	0.142857	0.244153
JRK	7576	-26.55	0.441675	0.741383	0.244128
MACROD1	5267	-26.65	0.440292	0.740651	0.244036
CLASRP	4945	-47.7	0.288835	0.627876	0.243729
NBEA	2424	-119.15	0.10745	0.46323	0.243628
NIFK	2533	-166.3	0.0684464	0.396205	0.243443
UNC5C	1667	-220.95	0.0433273	0.328407	0.243428
CARD19	5856	-47.7	0.288835	0.627876	0.243146
RBL2	5711	-72.05	0.194805	0.562212	0.242494
BRD3	806	-222.1	0.0430522	0.327815	0.241974
FAM118A	7481	-13.85	0.609968	0.828673	0.241835
PLPP1	7144	-11.7	0.651104	0.848544	0.241651
SMC3	98	-809.8	0.00383825	0.21875	0.241382
CHMP1B	4734	-60.65	0.232044	0.597177	0.241324
CNTROB	4841	-55.4	0.252424	0.608	0.241014
SYNE2	16	-1731.85	0.000742333	0.111111	0.240844
GLYR1	1240	-311.3	0.0248451	0.29863	0.240583
NGDN	3820	-66.05	0.212406	0.574082	0.24057
MYEF2	1074	-466	0.0114982	0.24878	0.240325
KDM5B	2955	-76.45	0.18366	0.548963	0.239966
EP300	1912	-167.4	0.0676865	0.39574	0.239944
CTNND2	5246	-19.45	0.522778	0.790506	0.239709
TENM4	540	-382.15	0.0170435	0.268482	0.239529
ZNF263	7490	-5.6	0.806673	0.921013	0.239518
SAFB2	520	-348.15	0.0204469	0.27476	0.239409
SNRNP48	7460	-11.35	0.658752	0.853319	0.238917
NTHL1	6242	-34.7	0.369101	0.698558	0.238753
CD82	4981	-26.6	0.441165	0.740651	0.238353
AHCYL2	1814	-64.05	0.219905	0.583859	0.238218
ZNF440	6969	-15.35	0.585783	0.817466	0.238215
RNMT	1875	-243.05	0.0374561	0.307692	0.238037
BRD1	4881	-51.45	0.270998	0.617149	0.23789
RBM15	1196	-258.55	0.0344905	0.307547	0.237873
ACP2	3161	-138.9	0.0879698	0.430959	0.237717
BRD7	2413	-132.05	0.0948524	0.449239	0.237486
TAF12	7174	-21.05	0.503031	0.778092	0.237435
PHF10	5512	-64.5	0.218151	0.578125	0.236957
IMP3	4009	-71.65	0.196033	0.562212	0.236556
C11orf68	4142	-54.65	0.255814	0.608	0.236363
APPL2	2958	-96.15	0.139753	0.503053	0.235875
TMEM117	6765	-7.2	0.75846	0.902309	0.235849
HNRNPU	274	-1667.4	0.000883613	0.111111	0.235742
PDSS2	7525	-11.65	0.652637	0.849699	0.234946
MAP2	44	-1283.05	0.00128712	0.130435	0.234662
SLC25A23	6561	-20.55	0.508943	0.783755	0.234642
PHF20	6892	-22.1	0.490464	0.76559	0.234618
C1orf174	6326	-102.15	0.130354	0.491558	0.234549
MRPL16	5191	-33.75	0.376931	0.705303	0.234516
CADPS	7006	-11.35	0.658882	0.853319	0.234401
MAML3	5535	-31.7	0.392562	0.715645	0.234387
F2	5067	-60.9	0.230977	0.596434	0.234379
CXXC1	6535	-25.5	0.452099	0.745463	0.234377
SLC17A5	7711	-12.7	0.630007	0.840175	0.234233
RBM45	3676	-49.05	0.282364	0.627876	0.234192
HDGF	470	-1153.35	0.00177364	0.142857	0.234156
CYBRD1	5706	-37.85	0.34625	0.681235	0.233724
C17orf80	5286	-29.9	0.408706	0.723856	0.233693
ANXA4	6553	-3.6	0.870649	0.949545	0.233611
KDM4B	1714	-138.4	0.088366	0.430959	0.233514
CHRM2	6763	-27.75	0.429854	0.730135	0.233455
INSIG2	6830	-18.65	0.533326	0.797382	0.233314
RADIL	5472	-19	0.52951	0.793435	0.233229
PRDM2	4864	-24.15	0.466965	0.751952	0.233164
MRNIP	7636	-13.9	0.609244	0.828673	0.233044
RRP12	1186	-402.1	0.0154712	0.261224	0.233003
TMEM100	6885	-8.75	0.718138	0.88058	0.232978
REXO4	4897	-44.75	0.304824	0.640064	0.232772
PARN	4018	-82.6	0.168618	0.531915	0.232682
RRS1	2310	-222.8	0.042837	0.327759	0.232547
UTP3	4531	-59.9	0.234766	0.597848	0.232493
DBNDD1	7728	-6.6	0.775538	0.907453	0.232105
UBE2I	7045	-51.65	0.269964	0.616501	0.232019
CCDC137	5564	-30.25	0.405674	0.719773	0.231976
FYTTD1	6461	-21.2	0.501123	0.776638	0.231416
ALDH2	820	-423	0.013595	0.257778	0.231353
TTC21A	7385	-6.7	0.772834	0.907453	0.231226
ATRX	226	-485.3	0.010695	0.24878	0.2311
SMARCB1	3957	-188.3	0.0553085	0.364	0.231082
ZNF622	5073	-36.4	0.35643	0.690422	0.23108
PAEP	7496	-29	0.4173	0.726631	0.231003
CEP44	2153	-142.15	0.0846017	0.430286	0.230872
MT-CO2	3441	-214.15	0.0456455	0.334921	0.230771
MRPS12	5402	-84.55	0.163919	0.528602	0.230675
PCCA	885	-345.15	0.0208014	0.27476	0.230496
SLC8A2	6246	-29.55	0.411823	0.724217	0.230456
FBLL1	993	-260.55	0.0338442	0.307547	0.23022
RHOT1	2952	-121.25	0.105028	0.46028	0.23021
HDAC4	3423	-64.55	0.217755	0.577834	0.229495
RPP25L	5381	-26.55	0.441675	0.741383	0.229438
ATPAF2	3086	-72.95	0.192307	0.55968	0.229289
UBTF	483	-419	0.0138572	0.257778	0.229237
MED12	1711	-178.15	0.0614528	0.389163	0.229121
ARNTL	7732	-13.7	0.612816	0.830126	0.228994
VPS13A	7150	-14.15	0.604426	0.82791	0.228611
POLL	5749	-17.55	0.549958	0.804598	0.228518
CREBBP	1452	-116.85	0.110016	0.468117	0.228242
UBE2V1	2930	-31.1	0.398629	0.718611	0.227916
C6orf106	7749	-2.6	0.903731	0.964005	0.227508
MGST2	6987	-2.65	0.901876	0.964005	0.226549
HR	7263	-7.7	0.745654	0.894602	0.226458
NSMCE1	6498	-33	0.381879	0.707726	0.226261
ZNF316	5703	-23.45	0.474631	0.758174	0.225922
EHD3	1586	-47.55	0.289844	0.627907	0.225517
FBXO3	6711	-11.35	0.659228	0.853319	0.225393
SRSF1	1040	-604.75	0.00688887	0.241379	0.225171
MAP1B	10	-2685.75	0.000365584	0.111111	0.224852
RIOK2	4989	-28.05	0.426592	0.730135	0.224587
PAN2	6018	-10.9	0.668488	0.859631	0.224476
CRBN	5013	-84.7	0.163743	0.528602	0.224202
DCP2	5311	-53.5	0.260622	0.608	0.224039
GLE1	3535	-107.95	0.121997	0.486598	0.223999
PLA2G15	4352	-91.4	0.149132	0.524609	0.223741
NMT2	4755	-47	0.292439	0.631823	0.223247
SPNS1	5598	-27.3	0.434303	0.73528	0.222978
AMN1	7605	-13.95	0.60851	0.828673	0.222972
EBNA1BP2	2327	-170.1	0.0662888	0.392694	0.222959
ZFP64	5256	-65.2	0.215432	0.57483	0.222902
SLC6A15	5404	-50.75	0.274608	0.621904	0.222847
GBP2	7043	-5.5	0.810006	0.922187	0.222792
TOP2B	75	-1057.05	0.00219748	0.142857	0.222764
FAM171A1	5751	-18	0.542769	0.8029	0.222763
TTC38	7109	-8.6	0.721282	0.881773	0.2227
CUL9	2729	-43.3	0.311787	0.648172	0.222512
CRTC3	7287	-3.75	0.86663	0.945626	0.22232
SLC18A3	3598	-112.1	0.116324	0.473984	0.222314
TRIM3	4953	-45.55	0.300524	0.637039	0.222269
MCRS1	4187	-39.5	0.335283	0.668959	0.221962
ALKBH4	7148	-4.4	0.845136	0.934931	0.221959
SAFB	435	-453.55	0.0121566	0.24878	0.221747
DPP6	3961	-64.35	0.218519	0.579992	0.221549
SCARB2	1691	-415.6	0.0142663	0.257778	0.221378
SDR39U1	7166	-10.55	0.675878	0.861427	0.221373
RSBN1	4049	-57.5	0.2439	0.603854	0.22136
NDUFB4	3942	-74.8	0.187774	0.552317	0.221247
KDM2B	5173	-24.35	0.464796	0.751038	0.221232
LAMTOR3	5729	-13.55	0.615258	0.830126	0.221161
ACOT1	1769	-219.4	0.0439783	0.333333	0.220595
SNX15	5522	-27.75	0.429901	0.730694	0.220455
ALDH4A1	1896	-149.1	0.0790776	0.416342	0.220384
DDX17	195	-557.45	0.00828218	0.241379	0.220367
MIEF2	6999	-2.5	0.907897	0.964005	0.220187
CACNA2D1	588	-412.2	0.0144906	0.257778	0.220165
BTF3L4	5215	-46.1	0.297144	0.633605	0.220079
FIG4	7688	-12.9	0.626342	0.835742	0.220053
ISCA1	5818	-34.15	0.373434	0.702859	0.219836
HIST1H1E	1557	-104.05	0.12746	0.487247	0.219834
KRR1	4529	-80.85	0.173171	0.535497	0.219773
CEP112	7129	-5	0.825536	0.92483	0.219749
SAT2	7640	-7.1	0.761282	0.902309	0.219739
STK11IP	3683	-64.55	0.217755	0.577834	0.21964
SKI	6637	-28.45	0.422565	0.72845	0.219146
SLC6A17	6506	-12.4	0.63616	0.84554	0.219109
CGGBP1	3427	-152.2	0.0768555	0.41041	0.218861
SLC35G2	6423	-22.7	0.484063	0.762352	0.218679
C2CD5	3122	-113.3	0.114834	0.473984	0.218422
DTD2	4358	-126.5	0.09922	0.45684	0.217825
CNTRL	5849	-19	0.529557	0.794234	0.217674
MRPL34	6298	-20.1	0.514866	0.78854	0.217433
RAD50	186	-636.75	0.00646503	0.241379	0.217331
GCDH	4816	-54.65	0.255767	0.608	0.217099
SNRPB2	2842	-84.1	0.165322	0.528602	0.216943
PIGA	7717	-7.65	0.747132	0.8952	0.216882
KRT84	5871	-22.75	0.483725	0.762022	0.216715
MAPK10	3777	-9.9	0.690621	0.867233	0.216654
NOP16	2597	-139.05	0.0877815	0.430959	0.216652
EHD4	3671	-80.2	0.174493	0.535859	0.21659
CRTC2	7074	-27.65	0.430754	0.730911	0.216133
XPC	2297	-151.8	0.0774795	0.41041	0.215781
CCDC127	6059	-22	0.491632	0.76646	0.215239
IFT122	7633	-7.15	0.759688	0.902309	0.215162
TMEM59L	7038	-5.25	0.817858	0.922997	0.215004
REPIN1	4025	-60.95	0.230639	0.595702	0.214786
HDAC1	2251	-149.35	0.0788533	0.416342	0.214755
ZNF688	7626	-9.25	0.706843	0.872333	0.214568
TUBA4A	357	-53.85	0.259436	0.608	0.214268
BTN3A2	4930	-19.6	0.520783	0.790506	0.214163
CNNM4	7176	-7.55	0.749687	0.896892	0.214052
UNK	2829	-90.1	0.152071	0.526082	0.213948
CPE	4446	-54.35	0.257359	0.608	0.213942
NRAS	4278	-20.5	0.5102	0.78447	0.213876
COQ3	4137	-63.45	0.221739	0.587448	0.213599
ANGEL2	3814	-98.55	0.135857	0.498438	0.213325
RPRD1B	4004	-75.3	0.186698	0.55012	0.2133
POLG	4923	-40.25	0.330592	0.66435	0.213152
PDLIM1	7080	-10.4	0.679211	0.863162	0.21312
SYT14	7610	-11.6	0.65412	0.850239	0.212944
PAAF1	3528	-79.05	0.178012	0.542532	0.212941
TMEM176A	7202	-30.9	0.400305	0.718669	0.212936
TYW5	5434	-38.8	0.339826	0.675052	0.21281
RANBP17	6801	-9.45	0.701205	0.872044	0.212809
TIA1	2855	-23.55	0.473508	0.756935	0.212645
STAG2	916	-224.7	0.0424429	0.327731	0.212535
AP1S2	7018	-11	0.666767	0.858717	0.212221
TSPAN15	6529	-35.15	0.365349	0.696029	0.212156
TBL1XR1	1664	-171.4	0.0650876	0.392694	0.212076
AGA	5585	-36.05	0.358581	0.691172	0.21159
RAP2A	5158	-46.9	0.292954	0.63264	0.211548
TUBA1B	181	-288.7	0.0286073	0.307547	0.211531
TAF1C	7660	-4.8	0.831359	0.931648	0.211499
RPP38	3364	-67.85	0.206418	0.571681	0.211439
MTUS2	7506	-35.95	0.359184	0.691938	0.211395
USP17L3	7467	-64.25	0.219025	0.5807	0.210976
TSPAN6	6305	-46.75	0.294107	0.633399	0.210616
HNRNPD	1049	-594.5	0.00716406	0.241379	0.210562
CBX8	2549	-126.8	0.0989689	0.45684	0.210357
SRSF10	3855	-122.45	0.103804	0.459248	0.210053
NSMCE4A	5848	-10.7	0.672416	0.861427	0.210011
GNAO1	1172	-262.55	0.0334822	0.307547	0.209887
SEPHS2	7035	-16.5	0.566745	0.807715	0.209781
SLC25A24	1105	-279.2	0.0300819	0.307547	0.209635
FAM171A2	3332	-23.1	0.479194	0.758481	0.209634
CACNG8	6513	-25.1	0.456644	0.746726	0.209521
POLDIP3	1262	-184.35	0.0579428	0.383721	0.209316
TWISTNB	6173	-21	0.50366	0.778237	0.209055
USP7	459	-528	0.00902092	0.241379	0.208889
ENGASE	4604	-64.55	0.217802	0.577834	0.208692
RPL39	6396	-14.35	0.601597	0.826563	0.208688
NDUFB7	3479	-95.1	0.141755	0.509377	0.208431
MTIF2	2711	-92.25	0.147492	0.524033	0.207939
NME3	4638	-61.8	0.227856	0.592396	0.207917
DEPDC5	6061	-28.05	0.426592	0.730135	0.207842
SRP9	3751	-206.15	0.0482944	0.350376	0.207827
SPATA5L1	4808	-22.5	0.486438	0.762742	0.207748
HMGB3	3448	-55.8	0.251024	0.608	0.207463
TMEM59	6260	-17.9	0.544663	0.8029	0.207446
NAGLU	2858	-88.7	0.155061	0.526082	0.207433
TSC1	2326	-130	0.0959133	0.455454	0.207286
PATZ1	4211	-68.8	0.203876	0.570917	0.206971
BDH1	3348	-104.25	0.12723	0.487247	0.206879
GABPA	2110	-122.15	0.103937	0.459248	0.206809
HBA1	4114	-277.15	0.0303986	0.307547	0.20676
TP53BP1	40	-1005.4	0.00228429	0.142857	0.206751
APOC3	6602	-36.1	0.358262	0.691172	0.206681
DTNBP1	4218	-53.75	0.260045	0.608	0.206577
ASAH1	3211	-314.3	0.0244324	0.29863	0.206485
RPF2	3941	-76.75	0.183056	0.54878	0.206471
RPS6KA5	4304	-71.2	0.197293	0.56382	0.206188
ARL10	4033	-34.6	0.370039	0.699088	0.20617
PRDM10	5958	-21.5	0.497718	0.77203	0.206012
CYB561A3	7084	-14.6	0.59773	0.82363	0.205813
ZNF394	7010	-11.7	0.65174	0.848544	0.205758
LIFR	3558	-72.95	0.192394	0.559887	0.205702
DHTKD1	2171	-203.05	0.049107	0.353116	0.205664
IFT20	6954	-13.9	0.609157	0.828673	0.205622
ZC3H8	7001	-8.45	0.724592	0.883162	0.205612
METAP1D	5553	-32.7	0.384128	0.708824	0.205599
SP110	5984	-15.45	0.58431	0.817427	0.205576
MGMT	3877	-83.95	0.165709	0.52935	0.205437
TIMM10B	4914	-50	0.277811	0.626902	0.205423
TTC12	7700	-6.5	0.779405	0.907768	0.205386
ARMCX1	3239	-124.8	0.100823	0.457735	0.205294
SLC25A1	2957	-242.95	0.0375032	0.307692	0.205175
NFIX	4322	-65.65	0.214092	0.574423	0.204956
TUBGCP4	6783	-26.4	0.44292	0.741524	0.204884
PELI1	7452	-5.8	0.799498	0.917537	0.204805
SUPV3L1	1436	-241.3	0.037854	0.309125	0.204788
GCFC2	5855	-16.4	0.567878	0.807715	0.204777
TMEM131	4622	-40.35	0.329814	0.664348	0.20477
SCRN2	3522	-92.4	0.147092	0.524033	0.204535
SNRPA1	2484	-92.25	0.147492	0.524033	0.204471
MBTD1	6232	-20.6	0.50839	0.783755	0.204117
TADA2B	5128	-26.65	0.440673	0.740651	0.204017
ZCCHC8	1773	-194.3	0.0524548	0.357441	0.204014
HNRNPC	1012	-417.45	0.0141324	0.257778	0.204009
FBXO30	4185	-26.7	0.43982	0.740651	0.203899
ZNF274	7716	-3.65	0.869154	0.949545	0.2038
PPP1R9A	5962	-38.35	0.342793	0.679427	0.20375
OXSM	5365	-88.3	0.155829	0.526082	0.203596
MTFP1	6120	-139	0.0878757	0.430959	0.20358
FN3K	2106	-159.4	0.0724137	0.407881	0.203577
AMZ2	6005	-33.75	0.376931	0.705303	0.203417
HNRNPUL2	244	-987.95	0.0023729	0.142857	0.203378
COL2A1	7212	-14.3	0.602552	0.826619	0.20304
MAP2K4	5449	-24.05	0.468085	0.752123	0.203032
PTPRS	2259	-89.75	0.152907	0.526082	0.202755
TRIM38	6831	-6.4	0.781875	0.910185	0.202674
ZFC3H1	1490	-171.3	0.0652289	0.392694	0.202172
AKAP1	951	-281.35	0.0297652	0.307547	0.202166
PPP1R8	3060	-134.45	0.0922221	0.439863	0.201953
SIDT2	6684	-12.3	0.638032	0.84693	0.201751
TMEM186	7585	-10.25	0.683357	0.863162	0.201733
ACSS2	4037	-62	0.226777	0.591619	0.201707
PIAS3	7503	-20.15	0.514609	0.788099	0.201431
DGKI	5982	-15.6	0.581522	0.815891	0.201326
CPT1C	5748	-29.85	0.409334	0.723856	0.200884
VPS39	3641	-79.3	0.17732	0.541583	0.200836
ARHGEF17	3229	-45.5	0.300734	0.637039	0.200661
GPR155	6647	-5.65	0.805172	0.920187	0.200447
NSMCE3	4563	-46.95	0.29261	0.632275	0.200283
SNX8	6015	-21.85	0.493307	0.768756	0.200017
ABHD10	2679	-138.65	0.0882247	0.430959	0.199934
GKAP1	6907	-4	0.857927	0.939285	0.199889
AKAP10	7665	-8.75	0.718138	0.88058	0.199717
DBT	2810	-133.7	0.0932634	0.441801	0.199564
NOP56	543	-451.25	0.0122036	0.24878	0.199479
PIK3C2B	6374	-42.8	0.314701	0.651833	0.199301
SPIDR	7297	-12.5	0.634297	0.84375	0.199275
FBRS	6723	-14.1	0.605323	0.828512	0.199013
DDX31	5382	-43.85	0.309156	0.645602	0.198989
NSA2	4982	-46.15	0.296827	0.633605	0.19881
MAN1C1	6204	-15.55	0.582156	0.815947	0.198804
UTP20	553	-315.1	0.0243853	0.29863	0.198017
TTC14	6150	-24.3	0.465685	0.75144	0.197935
PTPMT1	5901	-17.25	0.554532	0.804961	0.197933
GSTZ1	4588	-153.5	0.0759425	0.41041	0.197655
BAHD1	6810	-10.5	0.67718	0.861427	0.197514
BICRA	5625	-25.6	0.450952	0.745463	0.197432
AAED1	7370	-4.5	0.842096	0.932119	0.19739
RRP1	1747	-173.85	0.0637997	0.392694	0.197227
NUDT16L1	4732	-33.6	0.377808	0.705802	0.197202
HDHD2	5520	-33	0.381879	0.707726	0.19655
SNRPF	7673	-15.3	0.586421	0.817466	0.196248
RAD21	1087	-211.9	0.046385	0.340094	0.196199
SIN3A	845	-314.05	0.0245266	0.29863	0.196068
FLRT3	6365	-20.85	0.505184	0.778356	0.195825
BAP18	3995	-59.2	0.236794	0.59858	0.195763
HEXA	2432	-173.95	0.0636299	0.392694	0.195427
ADRA2C	6490	-4.05	0.856256	0.938928	0.195411
CEP57	6058	-9.95	0.689738	0.866247	0.195078
TEAD3	6550	-33.2	0.380503	0.707588	0.195
SUDS3	5647	-80.05	0.174804	0.535859	0.194963
ZBTB40	4681	-56.7	0.247184	0.605968	0.194848
KCTD12	2593	-119.85	0.10669	0.462778	0.194837
SLC30A9	1670	-155.2	0.0747146	0.410124	0.194428
ARL8B	4265	-12.55	0.633165	0.843034	0.194374
ARHGEF9	7356	-4.85	0.830193	0.93073	0.194348
BYSL	1429	-212.25	0.046217	0.33752	0.194009
BPTF	264	-435.8	0.0126634	0.24878	0.193969
KRT6A	3344	-11.85	0.64808	0.848453	0.193899
ANKRD49	7130	-4.2	0.851834	0.937194	0.193764
RAB23	5175	-38	0.345346	0.679427	0.193754
LACTB	5714	-50.55	0.275533	0.623914	0.193741
C21orf33	1642	-309.8	0.0249716	0.29863	0.1936
NEK7	5398	-75.3	0.186651	0.55012	0.193389
LAMA5	6827	-8.3	0.728877	0.886227	0.193083
HIST1H2BK	1369	-187.9	0.055544	0.364	0.193069
NAAA	6541	-22.8	0.482798	0.76086	0.192962
GFM2	1643	-284.5	0.0292769	0.307547	0.192891
STAG1	2359	-120.6	0.105852	0.462721	0.192683
PHF5A	4141	-116	0.11124	0.469208	0.192407
WASF1	1977	-157.8	0.0735097	0.410124	0.192281
QSOX1	3029	-103.8	0.127777	0.487247	0.191961
ZNF462	1893	-106.15	0.124376	0.486886	0.191939
RPUSD3	7379	-14.9	0.592514	0.818268	0.191675
RAB39B	3439	-66.45	0.211025	0.573039	0.191661
FLYWCH2	3713	-90.5	0.151198	0.526082	0.191653
TNNT3	7786	-7.05	0.762968	0.902309	0.191579
NCOR2	1099	-196.4	0.0516931	0.357441	0.191531
COA1	6321	-21.75	0.493943	0.768943	0.191519
THOC7	3645	-74.6	0.188333	0.552869	0.191364
AK3	2566	-278.1	0.0302231	0.307547	0.191297
TRA2A	4275	-82.55	0.168665	0.531915	0.191169
AFG3L2	693	-356	0.0196705	0.27476	0.191146
KIF26B	730	-276.9	0.0305269	0.307547	0.191141
SLC25A13	645	-496.85	0.0101031	0.248485	0.191131
DMAC2	7335	-14.1	0.605323	0.828512	0.190634
SHPRH	4615	-37.1	0.351637	0.688113	0.190601
PHKG2	4647	-49.05	0.282492	0.627876	0.190161
DNAJB4	4047	-58.8	0.238439	0.59858	0.190108
ZNF146	5091	-56.5	0.247996	0.606939	0.190089
ZNF280D	4908	-25.9	0.447525	0.745463	0.190005
HES2	7595	-31.75	0.392302	0.714475	0.189987
HNRNPA2B1	341	-1234.25	0.00145515	0.142857	0.189934
HDHD5	2071	-136.55	0.0904404	0.431937	0.189867
MCCC2	809	-336.7	0.0219804	0.287462	0.189853
CREB1	3770	-26.05	0.446493	0.745103	0.189693
BCKDHA	1275	-148.35	0.0798302	0.416342	0.189349
COMMD10	4177	-41.35	0.323876	0.659712	0.189338
VARS2	3738	-70.6	0.199198	0.568431	0.189168
BAG4	4511	-55.6	0.251717	0.608	0.189129
EMG1	3762	-73.6	0.190521	0.556238	0.189127
ISLR	4170	-23.15	0.478369	0.758481	0.188987
C11orf95	6652	-24.95	0.458182	0.747666	0.188708
WDR5	2591	-141.25	0.085369	0.430959	0.188584
NUBPL	4825	-40.75	0.327465	0.663421	0.188506
NXT1	5668	-49.45	0.280432	0.627876	0.188446
PEX14	7160	-11.9	0.646837	0.848453	0.188126
SF3A1	392	-562.6	0.00806147	0.241379	0.188073
ITGA8	3716	-72.1	0.194718	0.562212	0.188065
LAMTOR4	7745	-18	0.542769	0.8029	0.188038
MRPL41	5342	-55.4	0.252605	0.608	0.187603
TDP2	4376	-38.05	0.344797	0.679427	0.187565
FBXL3	7003	-13.15	0.622041	0.8341	0.187431
DR1	5525	-40.75	0.327465	0.663421	0.187407
CASK	2480	-144.75	0.0825622	0.426554	0.187302
IFT57	7615	-11.25	0.661528	0.85383	0.18721
ADGRL2	1563	-155	0.0748032	0.410124	0.187181
MRPL48	3315	-116.1	0.111151	0.469208	0.187057
SP3	6672	-29.05	0.416482	0.726539	0.187022
UBXN7	1434	-205.3	0.0485299	0.350376	0.18698
PEF1	5426	-43.2	0.312309	0.648172	0.186903
ATP5H	4846	-144.4	0.0831337	0.426554	0.186854
SLC26A11	6089	-31.4	0.39526	0.716807	0.186842
SENP5	7569	-24.1	0.467489	0.751952	0.186711
ETV6	6931	-5.15	0.820421	0.924714	0.186362
TMEM209	5262	-28.7	0.420279	0.728386	0.186329
TRMT5	2303	-145.85	0.0816242	0.422414	0.186321
ILF3	66	-920.1	0.00270255	0.142857	0.186257
PIN4	5049	-28.85	0.418909	0.728386	0.186255
SPIN2A	6309	-22.15	0.49017	0.765241	0.186222
OARD1	6121	-17.4	0.552215	0.804598	0.186179
SCAF11	1033	-172.45	0.0645237	0.392694	0.186162
DTX3L	2725	-86.15	0.160371	0.527733	0.186123
MSL3	6679	-11.45	0.656957	0.851518	0.186071
LMNB2	237	-742	0.0045852	0.241379	0.18605
HNRNPR	595	-429.85	0.0131158	0.24878	0.185816
PALM2	6109	-14.3	0.602458	0.826619	0.185596
DOCK11	4036	-57.05	0.245635	0.605	0.185499
SNAP23	3975	-42.05	0.319218	0.655194	0.185378
ANP32E	2893	-184.45	0.057856	0.383721	0.185377
TMED4	3613	-70.25	0.200015	0.569051	0.185272
ZMYND11	3819	-49.2	0.281679	0.627876	0.185155
INO80B	6690	-13.25	0.620461	0.833149	0.185057
ABCD1	5718	-31.35	0.395893	0.717632	0.184731
MRPL19	3273	-109.75	0.119383	0.482542	0.184567
ALB	6948	-21.9	0.492721	0.76794	0.184566
MELTF	3866	-49.65	0.279478	0.627876	0.184384
PSEN1	3731	-54.75	0.25511	0.608	0.184064
CIR1	5137	-47.9	0.287818	0.627876	0.183852
DLG5	1865	-138.15	0.0885885	0.430959	0.183822
DDX23	437	-547	0.00842346	0.241379	0.183811
ADAP1	7508	-10.9	0.668622	0.859631	0.183646
ERCC5	3377	-46.1	0.297144	0.633605	0.183645
FAM174A	7217	-7.25	0.757282	0.899889	0.183575
BPHL	5142	-112.65	0.115736	0.473984	0.183445
SMC6	1621	-151.9	0.0773909	0.41041	0.183264
HSPE1	2237	-651.4	0.00614834	0.241379	0.183189
MSANTD2	6087	-15.75	0.579097	0.814685	0.182942
PKNOX1	6514	-48.2	0.286241	0.627876	0.182899
PARS2	7041	-11.15	0.663331	0.856366	0.182899
SRSF3	2873	-180.85	0.0600551	0.385965	0.182853
GARNL3	7097	-10.85	0.669765	0.860251	0.182688
TTC3	7432	-30.15	0.406476	0.720721	0.182493
PRPH	73	-2072.35	0.000601052	0.111111	0.181967
ZRANB3	6625	-10.6	0.67472	0.861427	0.18183
SYNGR3	6098	-12.55	0.632955	0.842823	0.181812
MRPS21	6730	-7.05	0.762968	0.902309	0.181595
SOD2	4926	-44.95	0.303585	0.63838	0.181576
GPATCH8	1280	-153.8	0.07572	0.41041	0.181429
SNRPGP15	4534	-76.3	0.184016	0.548963	0.1813
SEZ6L	7591	-7.8	0.742814	0.893477	0.181274
AHCTF1	245	-331.8	0.0226671	0.294294	0.181251
PI4K2A	1702	-198.6	0.0504596	0.357441	0.181223
ZBED3	5424	-25.7	0.449347	0.745463	0.181183
PSAP	851	-925.25	0.00265546	0.142857	0.181081
OSTC	7761	-16.5	0.566745	0.807715	0.180991
STRBP	746	-132.35	0.0943954	0.444915	0.180951
THAP11	7667	-4.35	0.846636	0.935479	0.180568
AKAP8L	1971	-212.35	0.0461699	0.33752	0.180522
AK4	5710	-23.45	0.474503	0.758119	0.180246
FMR1	1090	-122.9	0.103189	0.459248	0.180209
RALY	1411	-211.4	0.0465133	0.340094	0.180205
GATAD2B	500	-262.35	0.0335293	0.307547	0.180166
CTDP1	3562	-65.65	0.214092	0.574423	0.179765
HNRNPH2	739	-229.25	0.0410488	0.319516	0.179464
METTL16	2976	-71.75	0.195762	0.562212	0.179378
RBM4B	903	-10.5	0.677321	0.861427	0.179356
MRC2	3159	-60.45	0.233049	0.597272	0.179317
TRIM13	7414	-10.45	0.678411	0.862681	0.179204
APC2	5027	-31	0.39935	0.718611	0.179189
ZNF768	3896	-30.5	0.403615	0.719307	0.178933
CDC42EP4	3119	-94	0.143792	0.517986	0.178857
IGF1R	4285	-57.35	0.244209	0.603854	0.178712
SLC38A10	921	-209.85	0.0470396	0.342636	0.178481
TAF2	7649	-7	0.765263	0.902309	0.178434
JADE3	7146	-7.1	0.761149	0.902309	0.178418
ZKSCAN1	4820	-48.6	0.28434	0.627876	0.178377
HSDL2	961	-243.85	0.0373693	0.307547	0.178305
EIF2AK4	3626	-80.45	0.174055	0.535497	0.178236
CBX1	4321	-111	0.117622	0.478138	0.178215
DECR1	847	-340.55	0.0214106	0.280757	0.17813
CFAP100	7304	-18.3	0.538392	0.800867	0.177889
XRCC5	321	-953.9	0.00251418	0.142857	0.177809
SLC25A12	1387	-156.4	0.0743149	0.410124	0.177771
FLOT1	450	-336.05	0.0221105	0.287462	0.177719
DIABLO	2583	-100.6	0.132475	0.493679	0.17766
HNRNPA3	934	-406.75	0.0150354	0.261224	0.17747
BAK1	4797	-66.65	0.210287	0.573039	0.177371
APEX1	1431	-400.4	0.0156125	0.261224	0.177351
MCM3AP	2751	-72	0.195147	0.562212	0.177228
PPAN	2292	-133.7	0.0932163	0.441801	0.177138
TMEM192	3082	-161.4	0.0714009	0.407881	0.1771
MAF1	5288	-30.95	0.399627	0.718611	0.176877
FAM45BP	5219	-33.6	0.377714	0.705802	0.17682
IARS2	291	-673.2	0.00579013	0.241379	0.176724
FCHO2	3265	-100.3	0.133012	0.493679	0.1767
BBX	5937	-23.05	0.479762	0.758481	0.176657
D2HGDH	6252	-22.9	0.481549	0.760655	0.176568
POGZ	381	-410.7	0.0147205	0.257778	0.176487
CASP6	6592	-8.8	0.716879	0.880277	0.176442
TROAP	7410	-3.75	0.86663	0.945626	0.176406
LMAN2L	4165	-50.75	0.274608	0.621904	0.176296
MED7	6608	-6.85	0.769557	0.906064	0.176244
TTC9C	4464	-36.65	0.354815	0.690422	0.176219
XRN1	1704	-191.45	0.0539956	0.361644	0.176178
CCDC58	2904	-174.25	0.0634997	0.392694	0.176163
STX1B	6237	-11.4	0.657652	0.853009	0.176
BRD8	2442	-95.2	0.141486	0.509377	0.175949
NOVA1	2755	-34.9	0.367529	0.696826	0.175846
STAT2	5858	-20.85	0.505184	0.778356	0.175811
RALB	6263	-6.9	0.767808	0.905649	0.175755
UMAD1	4725	-27.8	0.429254	0.730135	0.175725
THOC2	994	-229.95	0.040781	0.318261	0.175623
ALAD	4971	-43.2	0.312309	0.648172	0.175604
CLPP	1555	-230.65	0.0406868	0.318261	0.175566
GTF2IRD1	6681	-1.2	0.953478	0.981395	0.17551
TBPL1	4727	-26.9	0.437813	0.737812	0.175281
ZBTB4	7032	-7.15	0.759688	0.902309	0.175276
STK38L	4060	-58	0.241837	0.602335	0.175263
TERF2	1599	-149.8	0.0787176	0.416342	0.175118
LIG3	495	-407.15	0.0149883	0.261224	0.175083
ST5	6895	-4.3	0.848548	0.936831	0.175026
HNRNPM	90	-816.35	0.00374407	0.21875	0.174997
FNBP4	1951	-140	0.0866274	0.430959	0.174954
MTG1	3919	-58.1	0.241398	0.602335	0.174949
NELL2	7542	-5.2	0.819138	0.924714	0.174895
SURF1	4551	-45.05	0.303273	0.63838	0.174684
ISCU	3264	-120.15	0.106337	0.462721	0.174591
ZNF511	4682	-17.85	0.545055	0.8029	0.174549
PLEKHH3	3065	-64.05	0.220033	0.583859	0.174504
SLC2A14	5496	-31.5	0.394234	0.716095	0.174385
RPS6KB1	5527	-12.1	0.642563	0.847052	0.174364
PDS5B	176	-533.7	0.00883254	0.241379	0.174325
ARRB2	4190	-25.3	0.453895	0.745894	0.17425
NOP10	7123	-6.05	0.792085	0.915112	0.174235
RBBP4	1857	-70.8	0.198395	0.566133	0.174232
DLAT	1737	-266.45	0.0323678	0.307547	0.17402
RCC1	3630	-76.95	0.182299	0.54621	0.173991
ATP7A	1159	-141.85	0.0850126	0.430286	0.173779
HINT2	4936	-66.95	0.209293	0.571865	0.1736
SETD6	7758	-8.85	0.715052	0.879874	0.173503
LSM4	5242	-71.7	0.195856	0.562212	0.173474
SDHC	5397	-81.9	0.170178	0.532058	0.173452
MTFR1	3811	-63.95	0.220375	0.585294	0.173296
SUN2	977	-227.4	0.0414319	0.324742	0.173282
MOB3A	6175	-12	0.644985	0.847698	0.173196
UBE2E3	5146	-17.2	0.555611	0.804961	0.173158
SRRM1	4517	-77.75	0.18045	0.543842	0.173001
PBX3	6034	-2.7	0.900156	0.963359	0.17282
SCAI	4056	-41.35	0.323964	0.659712	0.172692
NPR2	6939	-11.65	0.652637	0.849699	0.17263
CLN5	4067	-87.6	0.157588	0.52684	0.172578
TMLHE	5261	-27.65	0.43066	0.730911	0.172547
HECA	6487	-11.85	0.648304	0.848453	0.172464
DIEXF	2540	-80.8	0.173352	0.535497	0.172381
MTRF1L	5514	-16.8	0.561402	0.806124	0.172299
CCNL1	6126	-15.6	0.581522	0.815891	0.172269
CHAMP1	265	-525.1	0.0091151	0.241379	0.172239
H2AFY2	1070	-402.1	0.0154241	0.261224	0.172222
NDUFS7	3768	-85.4	0.161682	0.527733	0.172178
SRBD1	4348	-50.05	0.277466	0.626902	0.17217
CCDC85C	4471	-64.5	0.218064	0.577947	0.171852
PLEKHM3	5796	-26.15	0.445636	0.744676	0.171253
H2AFY	791	-445.65	0.0123864	0.24878	0.171172
GAR1	3828	-157.7	0.0736039	0.410124	0.171046
ACAA2	610	-368.25	0.0185957	0.27476	0.170826
N6AMT1	4027	-61.75	0.228032	0.592396	0.170803
PPTC7	4708	-14.05	0.606214	0.828673	0.170632
MANBA	4219	-93	0.146281	0.523022	0.170369
NEDD8	6323	-157.4	0.0739132	0.410124	0.170121
UBN2	5996	-24.05	0.468085	0.752123	0.170074
MRPS34	2598	-107.4	0.122771	0.486886	0.170016
NDUFA7	3244	-168.85	0.0666997	0.392694	0.169929
DDX54	1437	-98.55	0.13581	0.498438	0.169886
BEND3	4557	-36	0.359051	0.691348	0.169789
SRRM3	6100	-16.95	0.559047	0.805755	0.169764
ZBTB2	5691	-22.15	0.49017	0.765241	0.169703
KDM4D	6904	-3.65	0.869154	0.949545	0.169628
RSAD1	5041	-16.85	0.560489	0.806124	0.169548
LAS1L	1526	-128.65	0.097009	0.455528	0.169532
PPP1R12C	2690	-81.5	0.171242	0.533745	0.169499
SIRT5	5234	-29.75	0.410283	0.723856	0.169483
ACBD7	7731	-9.4	0.70281	0.872333	0.16942
MRPL42	5485	-27.35	0.433703	0.73528	0.169302
SLC25A44	5465	-25.25	0.454985	0.745894	0.169139
GPATCH1	5742	-10.4	0.679211	0.863162	0.169096
RMDN2	6317	-47.65	0.289144	0.627876	0.169067
TDRKH	1620	-167.05	0.0680032	0.39574	0.16895
MRE11	1120	-255.65	0.0350694	0.307547	0.168898
SNRPD2	2537	-283.15	0.0295012	0.307547	0.168827
RBM7	4104	-42.95	0.3137	0.650094	0.168703
COX7A2	7243	-15.7	0.579574	0.814685	0.16867
STX16	2294	-187.7	0.0558118	0.364721	0.168583
SLC44A1	3325	-51	0.273486	0.620196	0.168566
SLU7	4892	-46.6	0.294579	0.633605	0.16853
SLC35A1	7011	-8.2	0.732024	0.88842	0.168493
RSF1	546	-308.35	0.02516	0.29863	0.16841
KDR	6890	-19.7	0.519973	0.790506	0.168388
STON2	7321	-19.3	0.524909	0.792096	0.168384
HDGFL2	1328	-316.85	0.0242911	0.29863	0.168261
SMCHD1	385	-360.95	0.0193085	0.27476	0.168254
CXCL12	7305	-8.45	0.725011	0.8832	0.16811
METTL14	3729	-37.55	0.348569	0.682213	0.167968
SOBP	7375	-10.75	0.671774	0.860942	0.167898
GNA12	5092	-19.35	0.524218	0.791869	0.167829
DIMT1	2918	-69.3	0.202293	0.569051	0.167816
PAXIP1	4463	-21.65	0.495772	0.76962	0.167794
TMEM184C	5581	-75.85	0.185193	0.548963	0.167514
KRTCAP2	7489	-20	0.516633	0.78953	0.167418
MSX2	5519	-11.8	0.649214	0.848453	0.167332
ACYP1	4834	-26.7	0.439954	0.740651	0.16717
CEND1	3292	-72.35	0.193742	0.560429	0.16706
MFSD8	7147	-10.15	0.685025	0.86432	0.167016
OGDHL	1014	-116.2	0.110982	0.469208	0.166999
SENP3	2213	-118.95	0.107539	0.46323	0.16691
NR2F1	5018	-23.55	0.47325	0.756935	0.166771
ANP32A	3345	-151.5	0.0776134	0.411	0.166713
ECI1	4031	-66.15	0.211932	0.573529	0.16665
ZSCAN29	7091	-10.6	0.67472	0.861427	0.166636
MGEA5	1834	-218.5	0.0445081	0.333333	0.16662
EXOSC8	5153	-21.55	0.497057	0.771053	0.166609
CD63	4387	-154.55	0.0751938	0.41041	0.166423
NBN	683	-218.7	0.0443669	0.333333	0.166303
GLB1	1734	-192.6	0.0534732	0.361264	0.166086
OR8J1	7588	-5.7	0.802711	0.919401	0.166076
DLST	1580	-229.35	0.0410017	0.319516	0.166027
AATF	5905	-26.3	0.444304	0.74394	0.165977
ZNF516	3964	-36.65	0.354815	0.690422	0.165934
MTF2	5801	-7.8	0.743152	0.893665	0.165775
TLE3	2520	-24.65	0.462145	0.749131	0.165736
FKBP5	759	-379.3	0.0172097	0.27476	0.165697
MTRR	6984	-4.6	0.837869	0.932119	0.165662
HNRNPAB	2306	-221.5	0.0432405	0.327815	0.16556
INTS6	1919	-108.6	0.121341	0.486226	0.165521
ZBED1	5428	-18.15	0.539838	0.801564	0.165515
BSN	2078	-83.3	0.166975	0.52935	0.165391
CADM1	3667	-89.4	0.153558	0.526082	0.165303
TRMT61B	4132	-48.4	0.285195	0.627876	0.165258
RBMS3	4549	-46.75	0.294107	0.633399	0.165213
HEBP1	3767	-52.1	0.267345	0.61358	0.165179
TNIP1	7528	-8.65	0.719923	0.881773	0.165162
HPF1	2917	-133.65	0.0933105	0.441801	0.16475
ADAM10	2824	-58.65	0.239012	0.598583	0.164748
AKT3	2014	-137.8	0.0890545	0.430959	0.16473
RABL6	1375	-306.45	0.0255976	0.299735	0.164671
CENPB	3608	-64.25	0.219025	0.5807	0.164584
HMGCL	5209	-34.2	0.372917	0.702509	0.16436
ARNT	2575	-41.7	0.321544	0.658657	0.164255
C1orf131	5430	-16.3	0.56945	0.80844	0.164247
DACH1	4833	-9.65	0.696653	0.869858	0.164215
SDCCAG3	6913	-5.85	0.798342	0.917537	0.164191
UVSSA	6021	-29.1	0.41588	0.726239	0.164173
PEX2	5803	-52.5	0.265436	0.612325	0.163751
APBA2	4381	-43.8	0.309364	0.646349	0.16358
ZMIZ1	3664	-73.3	0.191271	0.559226	0.163575
NDUFA3	4673	-33.6	0.377714	0.705802	0.163513
ARMC10	4070	-106.3	0.124107	0.486886	0.163403
ATPAF1	5456	-28.3	0.424246	0.728742	0.163337
ZNRF2	4182	-17.7	0.547733	0.804145	0.163328
SELENBP1	800	-241.55	0.0377257	0.308411	0.163283
NCOR1	1450	-129.6	0.0961302	0.455454	0.163222
RMDN3	2104	-105.85	0.124793	0.486886	0.162929
RIPK2	5384	-10.4	0.679434	0.863162	0.162796
MAFG	3531	-232.7	0.0400608	0.31746	0.162792
GBA	1552	-327.75	0.0231556	0.294461	0.162695
LENG8	4501	-27.65	0.430754	0.730911	0.16242
CCDC12	5020	-46.25	0.296131	0.633605	0.162337
SART3	212	-493.45	0.0103727	0.248485	0.162305
CPNE1	2886	-123.05	0.102889	0.459248	0.16213
IGFBP5	3597	-62	0.226777	0.591619	0.162129
DDX3Y	597	-3.15	0.885078	0.954469	0.162117
WDR35	5051	-51.45	0.270998	0.617149	0.162071
MCU	3488	-79.15	0.177763	0.541958	0.162033
TFAM	3354	-100.45	0.13265	0.493679	0.162023
INTS14	4617	-32.65	0.384788	0.708824	0.161779
EBF1	3807	-20.1	0.515077	0.78854	0.161763
EFNA5	7161	-5.05	0.823403	0.92483	0.161745
THOC6	2429	-77.05	0.181955	0.545811	0.161678
DSTYK	4698	-58.3	0.24042	0.600392	0.161654
NIPSNAP2	3687	-48.15	0.286458	0.627876	0.161617
NDFIP1	7239	-6.75	0.772015	0.907289	0.161478
KMT2B	1458	-72.05	0.194932	0.562212	0.16143
PRPF38A	4078	-55.55	0.251892	0.608	0.161399
ZNF32	7307	-5.6	0.806303	0.921001	0.161362
TOMM20	6216	-53.2	0.261909	0.609009	0.161296
ETFB	1286	-243.95	0.0373222	0.307547	0.161232
PHF21B	6749	-6.35	0.783491	0.910491	0.160932
SULT4A1	6538	-20.85	0.50509	0.77826	0.160903
PHF8	3867	-53.3	0.261479	0.609009	0.160896
DNAJC19	3705	-120.1	0.106384	0.462721	0.1608
CFDP1	4736	-62.85	0.223897	0.588211	0.160725
THYN1	1750	-239.35	0.0384505	0.31746	0.16052
SFPQ	277	-608.4	0.00679469	0.241379	0.160518
SNRPD3	4232	-39	0.33855	0.672906	0.160476
CELF1	3070	-49.6	0.279776	0.627876	0.160415
RBM12	569	-374.75	0.0177545	0.27476	0.160227
SLC38A2	4921	-61.8	0.227984	0.592396	0.160214
CNNM3	6302	-48.45	0.284891	0.627876	0.160194
PHC1	4020	-25.3	0.453761	0.745894	0.159985
DNAJC21	4951	-31.6	0.393551	0.715645	0.159828
SUCLG2	765	-230.9	0.0406	0.318182	0.159789
CUTC	7334	-11.8	0.6493	0.848453	0.159594
PPT1	2740	-109.7	0.119605	0.482542	0.159538
KHSRP	266	-502.2	0.00992211	0.248485	0.159494
ZBTB5	3495	-75.8	0.185287	0.548963	0.159361
DNAJC14	6174	-21.2	0.500874	0.77637	0.159304
PWP1	2884	-68.75	0.204005	0.571109	0.159236
UBN1	7164	-13.35	0.618934	0.832656	0.159201
PRKAA2	5244	-8.55	0.722484	0.881784	0.159188
EFNB3	7089	-12.65	0.631042	0.842479	0.159185
HADHB	390	-661.6	0.00593141	0.241379	0.159086
ZC3H4	909	-194.5	0.0524077	0.357441	0.159065
RPL26L1	3166	-7.25	0.757329	0.901172	0.159017
PDK3	4103	-39.8	0.333362	0.668262	0.158993
MRM1	7268	-6.5	0.777954	0.907768	0.158954
TPPP	3398	-79.3	0.177152	0.541353	0.158662
EPC1	7381	-3.55	0.872659	0.951015	0.158401
SUOX	7654	-6.7	0.772834	0.907453	0.158216
NUTF2	4713	-54	0.258806	0.608	0.158209
RBM19	2919	-73.7	0.190308	0.555345	0.158104
TTC13	6562	-8.25	0.730959	0.887136	0.158061
PRPF31	2222	-125.65	0.0998275	0.457735	0.157954
LRP11	7206	-8.35	0.727201	0.885243	0.157648
WDR81	2030	-118.85	0.10772	0.46323	0.15751
GPS2	6888	-20.8	0.505762	0.779753	0.157462
SF3B2	418	-346.9	0.0206241	0.27476	0.157457
CMPK2	7094	-15.6	0.581522	0.815891	0.156952
CTSD	1368	-293.7	0.0276325	0.307547	0.156923
METTL26	4272	-55.55	0.251939	0.608	0.1569
DCAF5	5638	-10.95	0.66741	0.859312	0.156843
PIK3R3	4691	-3.1	0.886296	0.954469	0.156786
RDH13	5776	-29.85	0.409246	0.723856	0.156678
C1QBP	2463	-113.25	0.114881	0.473984	0.15663
HDAC6	3518	-84.45	0.164349	0.528602	0.156608
GSTK1	1522	-169.95	0.0663359	0.392694	0.156399
NIPBL	103	-408.8	0.0148544	0.261062	0.156262
SMARCE1	1605	-159.35	0.0725079	0.407881	0.156209
CASKIN1	5370	-19.95	0.517242	0.78953	0.156169
MED25	5945	-28.15	0.425441	0.729482	0.156133
MAIP1	3902	-74.2	0.188904	0.552869	0.156024
PSPC1	1471	-244.9	0.0371809	0.307547	0.155998
TRIM28	206	-583.9	0.00747896	0.241379	0.155667
CCAR1	955	-348.85	0.0203112	0.27476	0.15564
SLC16A1	3841	-106.2	0.124282	0.486886	0.155524
MYO18A	1259	-127.5	0.0982563	0.45684	0.155473
ZNF644	3395	-58.4	0.240109	0.600392	0.155464
LRRC4B	7606	-12.15	0.641193	0.84693	0.155411
SCAND1	6875	-5.2	0.818881	0.92443	0.155381
ARAP1	6023	-12.1	0.641996	0.847052	0.155284
SYNGR2	6450	-13.65	0.613552	0.830126	0.155151
MYCBP2	715	-168.15	0.0671335	0.393182	0.155145
MLYCD	4178	-46.55	0.294665	0.633605	0.155067
LETM1	606	-419.6	0.0137686	0.257778	0.155046
INA	280	-651.55	0.00610124	0.241379	0.155012
KDM6A	5570	-20.7	0.507381	0.782468	0.154987
HNRNPUL1	499	-378.75	0.0172965	0.27476	0.154979
PHB	1376	-204.2	0.0488845	0.352765	0.154978
PARP1	59	-804.35	0.00397953	0.21875	0.154877
PPP3CC	3276	-17.55	0.549958	0.804598	0.154832
FCHSD2	3031	-55.45	0.252153	0.608	0.15483
NRF1	5558	-59.15	0.237058	0.59858	0.154765
NOA1	2011	-136.65	0.0903933	0.431937	0.15464
TCOF1	202	-415.4	0.0143134	0.257778	0.154503
PRDM15	7434	-9.85	0.691723	0.867458	0.15446
TMCC3	6181	-17.45	0.551694	0.804598	0.154296
AP4E1	4605	-32.8	0.383563	0.708824	0.154203
ETHE1	3270	-79.75	0.176073	0.539547	0.154203
SLC1A3	7095	-22.75	0.483678	0.761745	0.154118
ECH1	1304	-160.3	0.0717555	0.407881	0.154113
TAPT1	2785	-63.45	0.221692	0.587448	0.154047
PYGO1	7502	-2.75	0.899013	0.962351	0.153945
PCBP3	948	-92.8	0.146587	0.523022	0.15383
FBL	1440	-247.3	0.0366326	0.307547	0.153812
NLRX1	3666	-35.9	0.359656	0.691938	0.153786
B3GLCT	6896	-28.6	0.421341	0.728386	0.153669
GDE1	6811	-10.15	0.685025	0.86432	0.153387
CPSF3	1746	-130.2	0.0957378	0.455454	0.153319
TBL1X	3248	-28.85	0.418956	0.728386	0.153315
CELSR2	5517	-11.7	0.651017	0.848544	0.153313
PURA	3277	-149.4	0.0788062	0.416342	0.15324
DTD1	3050	-87.25	0.158462	0.527473	0.153096
TMEM106B	3707	-45.55	0.30043	0.637039	0.153076
RETREG3	3847	-30.6	0.402593	0.71888	0.152999
ATP5E	5934	-9.25	0.706843	0.872333	0.152938
ZNF180	7464	-5.3	0.816007	0.922997	0.152833
A2M	6478	-16.3	0.56945	0.80844	0.152733
NCL	234	-1233.4	0.00150225	0.142857	0.152716
FAM109A	7364	-7.8	0.742437	0.893443	0.152451
FN1	4994	-32.65	0.384475	0.708824	0.152324
NDUFA2	4748	-36.8	0.353622	0.690422	0.152195
OFD1	5675	-19.25	0.525722	0.792096	0.15216
ATCAY	3176	-59.35	0.236322	0.59858	0.152079
GTF2I	104	-711.9	0.00489272	0.241379	0.152072
PCCB	1606	-148.65	0.0795191	0.416342	0.151814
FAM160B1	4181	-29.8	0.409815	0.723856	0.151731
AASS	2325	-94	0.143792	0.517986	0.151559
FH	513	-506.3	0.00974111	0.248366	0.151257
MED6	4687	-57.15	0.245258	0.604391	0.151256
TCEAL4	2438	-95.9	0.140293	0.50486	0.151202
MAP3K9	6887	-2	0.92517	0.970776	0.151123
LYAR	2240	-136.85	0.0902123	0.431937	0.150913
CHEK2	4279	-60.15	0.234211	0.597848	0.150873
ZNF687	2556	-71.3	0.196829	0.562299	0.150837
BTBD11	2717	-74.55	0.188459	0.552869	0.150686
PPP1R11	4949	-21.25	0.500655	0.776273	0.150646
KAT2A	5634	-40.15	0.331103	0.665661	0.150641
RAB5B	2099	-39.7	0.334089	0.668262	0.150588
KLHL29	7118	-11.15	0.663165	0.855815	0.150481
CDS2	2923	-86.55	0.15963	0.527733	0.150355
AUTS2	6526	-20.5	0.510113	0.784314	0.150178
C15orf52	5722	-13.75	0.612065	0.828896	0.150155
AXIN1	4473	-29.5	0.412538	0.724217	0.150151
RRBP1	32	-874	0.00309868	0.153846	0.150006
CCSMST1	6922	-18.75	0.532475	0.79721	0.149997
HADH	2228	-183.95	0.0581709	0.383825	0.149981
CDKN1C	5339	-16.15	0.572257	0.80998	0.149952
LANCL1	2861	-97.75	0.137068	0.499081	0.149797
DPP8	2852	-77	0.182169	0.54621	0.14976
PAK1IP1	4345	-53.65	0.26026	0.608	0.149655
ARL8A	3548	-73.85	0.189963	0.555187	0.149654
CDK13	3096	-44.95	0.303632	0.63838	0.149605
EPHA4	6011	-2.55	0.905377	0.964005	0.149588
NOL10	4223	-23.05	0.479626	0.758481	0.149459
CPSF6	1100	-169.5	0.0664301	0.392694	0.149387
CCNY	4983	-19.05	0.528427	0.793435	0.149286
SRD5A3	6401	-9.05	0.710757	0.875621	0.148895
RASA4	5121	-33.7	0.377097	0.705802	0.148768
TMCC1	4059	-30.55	0.402983	0.719025	0.148756
DGLUCY	2037	-148.9	0.0791644	0.416342	0.148743
BAX	1987	-104.6	0.126527	0.487247	0.148679
BUD13	4457	-52.8	0.263773	0.610072	0.148601
ALKBH5	3637	-49.95	0.278028	0.62716	0.148595
RFWD2	4200	-62.5	0.22492	0.590157	0.148553
FGF2	7227	-7	0.765263	0.902309	0.148431
MMAB	4263	-44	0.308558	0.64472	0.148299
DEK	1465	-200.65	0.0498881	0.357353	0.148277
WASH2P	2543	-47.4	0.29054	0.628154	0.148116
PPOX	3117	-48	0.287371	0.627876	0.148112
PIGBOS1	7168	-6.4	0.781875	0.910185	0.148043
ATAD3B	2621	-12.55	0.632955	0.842823	0.14796
ALYREF	1207	-215.65	0.0452098	0.334395	0.147945
KIAA0556	6937	-3.1	0.886296	0.954469	0.147917
C1GALT1	6010	-9.4	0.702549	0.872333	0.147859
THAP12	5408	-30.7	0.401736	0.71888	0.147664
ZNF121	5329	-13.45	0.617834	0.832009	0.147452
RSPRY1	7106	-6.1	0.790824	0.914255	0.147207
PEX10	5359	-33.05	0.381362	0.707726	0.147185
OGFR	1538	-110.7	0.118139	0.478138	0.147129
PIP5K1C	5182	-11.6	0.65412	0.850239	0.146961
MUL1	5577	-24.85	0.459439	0.748315	0.146823
HIPK2	6540	-9.55	0.699237	0.871027	0.146811
PCBD2	5839	-39.25	0.337074	0.669646	0.146795
TUBGCP6	5074	-25.3	0.45428	0.745894	0.146772
HMGA1	6115	-21.65	0.495439	0.76962	0.146745
GNG2	4112	-106.15	0.124329	0.486886	0.146536
CDKN2C	3596	-78.9	0.178305	0.542532	0.14651
SLC47A1	6489	-12.3	0.638032	0.84693	0.1465
NOC2L	1345	-182.4	0.0592445	0.385965	0.146448
NNT	114	-951.25	0.00260837	0.142857	0.146427
MRPS25	3822	-92.25	0.147317	0.524033	0.146271
COQ8B	5419	-36.05	0.358716	0.691172	0.146115
SCPEP1	7283	-1.45	0.944179	0.978171	0.145987
SH3BP5L	2633	-80.9	0.172784	0.535497	0.145982
ATP8A1	632	-274.05	0.0309304	0.307547	0.145979
STK3	2947	-11.8	0.649078	0.848453	0.14596
DGKH	3107	-34.95	0.366831	0.696742	0.145848
PBX1	3656	-42.65	0.315699	0.652838	0.145836
FOXK1	2349	-108.85	0.120998	0.485477	0.145826
RPA3	5337	-41.75	0.321255	0.657187	0.145744
PRRX1	4721	-40.25	0.330592	0.66435	0.14567
IDH2	614	-411.1	0.0146734	0.257778	0.145571
UBE2L6	6425	-17.5	0.551151	0.804598	0.145514
PDP1	1810	-130.8	0.0952337	0.452321	0.145508
SEL1L	1993	-98.75	0.1356	0.497811	0.145448
RBMXL1	599	-15.95	0.57529	0.812183	0.145435
BCS1L	2911	-118.65	0.108118	0.46323	0.145403
HEXDC	7441	-24.25	0.466112	0.75144	0.14534
PDPR	1540	-181.75	0.0596554	0.385965	0.145151
MAOA	6555	-8.65	0.719663	0.881773	0.145142
CPSF4	3726	-67.25	0.208629	0.571865	0.145141
MRPL57	6351	-32.65	0.384788	0.708824	0.145119
PRKDC	4	-2546.1	0.000459772	0.111111	0.145114
RAVER1	3042	-70.2	0.200104	0.569051	0.145008
LIPE	6261	-23.25	0.477464	0.758481	0.144827
CDK11B	1888	-148.2	0.0799244	0.416342	0.144795
CAT	612	-241.1	0.0379011	0.309125	0.14479
NFS1	2616	-98.2	0.136549	0.499081	0.144786
PITPNB	1098	-229.35	0.0410017	0.319516	0.144697
N4BP2	2981	-74.3	0.188729	0.552869	0.144642
C16orf97	7631	-21.1	0.502044	0.777923	0.144617
LARP6	6633	-14.85	0.593403	0.819048	0.144499
MNAT1	5563	-23.1	0.479194	0.758481	0.144355
ARL2BP	6429	-20.25	0.513035	0.786695	0.144282
GDAP1	2746	-148.8	0.079291	0.416342	0.144248
ATF1	5490	-20.65	0.508017	0.783521	0.144216
CCDC117	6062	-6.3	0.784757	0.91105	0.144023
IRS2	1598	-92.7	0.146762	0.523022	0.143995
NAT14	7244	-7.05	0.762746	0.902309	0.143917
PAG1	2528	-71.9	0.195411	0.562212	0.143838
CYP7B1	6036	-10.05	0.687439	0.865306	0.143768
MED20	6950	-11.6	0.65412	0.850239	0.143403
TCF20	1878	-101.55	0.131148	0.49193	0.143394
MBD1	6316	-9.2	0.707828	0.873796	0.14333
RBBP9	6219	-51.4	0.271213	0.617419	0.143251
CD47	2937	-189.3	0.0546863	0.364	0.142964
ATP5J2	5672	-7.6	0.748637	0.896596	0.142888
YLPM1	316	-263.3	0.0332467	0.307547	0.142772
DDX59	1761	-123	0.103019	0.459248	0.142735
ACTR5	5379	-27.85	0.428743	0.730135	0.142692
PRPF4B	3165	-86.05	0.160639	0.527733	0.142464
PDIA5	4937	-46.25	0.296131	0.633605	0.142434
MARC2	5584	-9.95	0.689394	0.866247	0.142316
NCOA2	2882	-41.6	0.322106	0.658657	0.142308
MRPL2	3678	-88.6	0.155284	0.526082	0.142143
ATE1	2062	-158.8	0.0728422	0.409715	0.142037
GLUD1	278	-454	0.0119756	0.24878	0.141954
SOS2	3447	-43.15	0.312443	0.648282	0.141929
MRPL1	2961	-107.05	0.123337	0.486886	0.141886
BTN3A3	3492	-32.5	0.385639	0.708824	0.141849
CHD4	52	-610	0.00674759	0.241379	0.141829
ZNF536	5171	-21.75	0.494496	0.768943	0.141764
PITPNC1	3956	-54.6	0.256089	0.608	0.141715
COX6C	5769	-66.8	0.21003	0.573039	0.14134
API5	1024	-393.55	0.0162892	0.263158	0.141307
ERH	4571	-107.45	0.122682	0.486886	0.141301
SRSF5	3545	-118.5	0.1083	0.46323	0.14123
DNAJC11	1801	-122.8	0.103277	0.459248	0.141169
CEP164	5641	-18.65	0.533326	0.797382	0.141151
RDX	528	-151.05	0.0779513	0.413174	0.140901
PFKFB2	2073	-165.05	0.0693087	0.400886	0.140638
PPIF	3301	-111.55	0.117018	0.476868	0.140584
POLR3F	5181	-41.55	0.322294	0.658657	0.140521
BICD1	4858	-29.1	0.416221	0.726308	0.140511
ELP4	5476	-58.15	0.241351	0.602335	0.140381
CCDC124	3712	-52.6	0.26506	0.611689	0.140272
SETD1A	2706	-53.9	0.259164	0.608	0.140255
EIF2AK1	7145	-6.4	0.781559	0.910185	0.140143
SART1	504	-221.75	0.0431934	0.327815	0.140011
ARL15	4399	-39.6	0.334773	0.668262	0.139995
SYNCRIP	463	-298.15	0.0269253	0.307494	0.139854
OXNAD1	3357	-78.5	0.178916	0.542532	0.139723
TMEM50B	7099	-5.8	0.799978	0.917537	0.13957
CTIF	4762	-23.65	0.472382	0.756935	0.139494
DERL2	6091	-11.9	0.64675	0.848453	0.139427
CEP83	6156	-14.9	0.592761	0.818303	0.13931
ATP6V0A2	1705	-92.3	0.14727	0.524033	0.139309
FAM167A	5906	-20.2	0.513552	0.787567	0.139004
TENM3	1060	-139	0.0878757	0.430959	0.138932
THAP4	5965	-29.2	0.415276	0.725937	0.138733
RBM34	1218	-150.15	0.0785478	0.416342	0.138597
C1D	7470	-9.8	0.693046	0.867762	0.138548
ARMC1	3144	-120.75	0.105677	0.462721	0.138526
AARS2	491	-216.6	0.0448119	0.333333	0.138521
ITGAV	1235	-173.35	0.0641617	0.392694	0.138475
EPDR1	3158	-66.55	0.210632	0.573039	0.138225
FLOT2	967	-164.5	0.0696634	0.402426	0.138188
SNW1	1079	-155.95	0.074362	0.410124	0.138153
RBKS	3272	-107.55	0.12246	0.486886	0.138136
MYNN	6412	-16.7	0.563367	0.806631	0.1379
PTDSS2	4933	-7.8	0.74231	0.893265	0.137771
MAP2K6	1936	-191.35	0.0540824	0.361905	0.137703
LRIF1	5443	-21.3	0.499821	0.775202	0.137652
SNRPB	3255	-157.7	0.0736039	0.410124	0.137596
MED15	3591	-39.7	0.334089	0.668262	0.137586
ZNF219	3782	-29.35	0.413909	0.724873	0.137423
CUX1	356	-143.75	0.0837541	0.426966	0.137377
HIBCH	1635	-191.85	0.0538655	0.361644	0.137365
CENPE	5811	-8.1	0.734606	0.88968	0.137213
ILF2	1088	-245.95	0.0367683	0.307547	0.13705
MRPS18A	4437	-73.25	0.191441	0.559434	0.137045
COX19	5779	-26.4	0.443341	0.741889	0.137038
BAZ2B	3694	-36.35	0.357082	0.69051	0.136997
ATP2B4	240	-339.3	0.021624	0.287462	0.136945
PHF3	912	-170.55	0.0659739	0.392694	0.136894
MEPCE	1781	-120	0.106642	0.462778	0.136879
NDNF	7127	-2.4	0.911479	0.966057	0.136848
LIMCH1	159	-468.55	0.0113154	0.24878	0.136823
HIST3H2BB	1250	-77.15	0.181784	0.545811	0.136812
HEXB	1891	-173.1	0.0643898	0.392694	0.136731
YY1AP1	5521	-7.75	0.744758	0.893665	0.136642
PEX6	3320	-42.95	0.313653	0.650094	0.136602
TSSC4	5859	-17.65	0.548595	0.804145	0.136535
PDHB	1329	-134.7	0.0919599	0.439863	0.136372
UPF3A	4644	-19.95	0.517153	0.78953	0.13629
ZNF672	6448	-29.45	0.413174	0.724873	0.136252
RYR1	7618	-10.4	0.679211	0.863162	0.136066
MAX	5015	-29.45	0.413174	0.724873	0.135968
TRMT1L	839	-228.85	0.0411356	0.32069	0.135939
AK2	1846	-308.3	0.025207	0.29863	0.135924
C11orf54	6035	-19.65	0.520528	0.790506	0.135843
MRPS10	6311	-25.5	0.452099	0.745463	0.135779
BDP1	7463	-8.95	0.71326	0.876903	0.135777
RELT	7059	-12.6	0.632252	0.842823	0.135763
WDR91	2467	-91.65	0.148694	0.524609	0.135753
BIN3	7415	-8	0.737779	0.89036	0.135725
CNOT6	5597	-9.45	0.701117	0.872044	0.135671
SMC1A	81	-599	0.00707725	0.241379	0.135628
SULF2	4532	-31.35	0.395893	0.717632	0.135622
ARAF	2790	-32.35	0.387232	0.709246	0.135614
NDUFV2	1933	-192.1	0.0537372	0.361264	0.1356
NR2F6	7477	-7.5	0.750247	0.896892	0.135511
LAMP1	3235	-142.95	0.0841788	0.430286	0.135257
SLC25A20	4117	-50.65	0.274993	0.622517	0.135185
TARDBP	2015	-120.3	0.106203	0.462721	0.135099
GAB1	2850	-90.1	0.152118	0.526082	0.135052
SARNP	2615	-143.65	0.0838483	0.426966	0.134969
PNKP	2599	-74.35	0.188682	0.552869	0.134943
FBXL16	5163	-27.15	0.435908	0.73528	0.134906
GATA3	5135	-51.7	0.269583	0.615385	0.134888
HNRNPH3	969	-337.45	0.0218465	0.287462	0.134838
SDHB	5085	-43.5	0.310998	0.648172	0.134664
TMEM181	4209	-38.45	0.342276	0.679427	0.134525
SCP2	2815	-98.2	0.136549	0.499081	0.134464
FAM241A	5890	-11.5	0.656326	0.850733	0.134407
TCEA1	1249	-118.1	0.108763	0.465011	0.134332
RP9	5709	-16.6	0.564901	0.807715	0.134241
SCFD2	2970	-60.75	0.231532	0.596846	0.134218
DRG1	1381	-171.95	0.0647821	0.392694	0.134195
H2AFX	3909	-45.8	0.298352	0.635654	0.134186
NDUFS8	4648	-64.5	0.218064	0.577947	0.134176
CPNE2	2365	-82.4	0.168969	0.531915	0.134095
GSTP1	703	-608.4	0.00684178	0.241379	0.133931
THOC5	1991	-120.65	0.105805	0.462721	0.133918
RFX1	4247	-37.7	0.347539	0.68158	0.133802
MMP15	4653	-30.15	0.40682	0.720721	0.133792
TBKBP1	7230	-6.5	0.779405	0.907768	0.133741
PHACTR3	6766	-15.05	0.590335	0.818026	0.133658
HECTD4	1976	-152	0.0772552	0.41041	0.133656
RALBP1	6060	-13.85	0.610191	0.828673	0.133629
ARID1B	828	-179.95	0.0605416	0.386534	0.133614
KHDRBS3	4494	-42.15	0.318588	0.654551	0.133574
ANO8	5764	-28.05	0.426498	0.730135	0.133207
ZNF629	3376	-38.05	0.344797	0.679427	0.133154
RAD17	5145	-39.3	0.336466	0.669646	0.133057
DCX	2210	-40.15	0.331103	0.665661	0.132938
LRP6	6200	-12.3	0.638162	0.84693	0.13285
GTPBP3	3570	-56.25	0.248735	0.607455	0.132816
ATP5A1	248	-725.6	0.00475882	0.241379	0.132651
TBC1D17	4581	-24.6	0.462667	0.749363	0.13262
CTSA	2890	-98.85	0.135325	0.497808	0.132418
MED18	6093	-35.7	0.360687	0.692373	0.132107
PPIL1	3284	-73.65	0.190435	0.556028	0.132071
YTHDC1	3349	-102.55	0.129712	0.490222	0.132051
ABLIM2	6983	-6.8	0.770384	0.907031	0.131982
RBM42	4751	-35.7	0.360896	0.693589	0.13196
KIF13A	3430	-26.5	0.442343	0.741524	0.131951
ZNF280C	3992	-50.05	0.277466	0.626902	0.13189
ATXN3	2221	-75.9	0.185016	0.548963	0.131825
CYB5R1	2341	-187.75	0.0557647	0.364721	0.131755
NAT6	7200	-11.85	0.64808	0.848453	0.131738
SUCLG1	2173	-197.95	0.0508558	0.357441	0.131555
ERF	4518	-31.45	0.394922	0.716394	0.131514
SACS	231	-287.95	0.0287412	0.307547	0.131476
LRCH3	3425	-45.8	0.298486	0.635654	0.131366
MEIS1	3979	-66.8	0.21003	0.573039	0.131323
INTS1	825	-117.2	0.109804	0.467718	0.131307
AES	5921	-10.05	0.687613	0.865306	0.131284
RBM12B	552	-355.3	0.0197176	0.27476	0.131269
FUCA2	6194	-23.35	0.475737	0.758214	0.131067
RRAGB	5214	-27.35	0.433703	0.73528	0.130736
THUMPD2	4965	-20.45	0.510979	0.78447	0.13072
PURB	4191	-65.3	0.215343	0.57483	0.130701
UROS	4488	-28.4	0.422944	0.72845	0.130677
UBE2V2	2045	-40.1	0.331615	0.666165	0.130582
OPA3	4932	-60.05	0.234553	0.597848	0.130485
LIG4	6958	-15.2	0.588064	0.817466	0.130465
DCPS	2928	-106.55	0.123973	0.486886	0.13043
THUMPD1	2152	-118.3	0.108476	0.463285	0.130261
BRMS1L	5265	-35.65	0.361315	0.694327	0.130168
DNAJC2	1815	-102.25	0.130267	0.491547	0.130022
HMG20A	4089	-42.35	0.317438	0.653176	0.129975
ACTR6	6784	-6.4	0.781392	0.910185	0.129937
SRSF6	2491	-67.5	0.207935	0.571865	0.129895
DENR	4099	-73.2	0.191528	0.559473	0.129712
GABPB1	4840	-45.5	0.300781	0.637039	0.12971
MRPS31	2614	-79.2	0.17758	0.541958	0.129689
HEXIM1	2741	-77.5	0.181102	0.544472	0.12949
UHRF2	6072	-10.95	0.667927	0.859312	0.129451
DCHS1	5587	-12.55	0.632955	0.842823	0.12945
NDUFS6	7735	-8.35	0.727201	0.885243	0.12935
TOX4	2640	-67.7	0.207163	0.571681	0.129302
SMAD1	4264	-8.25	0.730959	0.887136	0.129297
NPC2	4388	-48.7	0.283962	0.627876	0.129273
AURKAIP1	6928	-8.55	0.72235	0.881784	0.129205
ITSN1	995	-212.55	0.0460286	0.33752	0.129137
FAM8A1	6241	-17.1	0.556705	0.804961	0.129118
MLLT1	3931	-53.1	0.262545	0.609009	0.129049
PPP1R10	776	-171.25	0.0653646	0.392694	0.129003
ATOX1	7769	-13.1	0.622853	0.834283	0.128889
ARSB	4243	-55.55	0.251892	0.608	0.128841
RLF	6919	-11.5	0.656415	0.851113	0.128666
IFT81	4890	-29.5	0.412538	0.724217	0.128638
CAAP1	6837	-3.85	0.862659	0.945626	0.128634
CLASP2	169	-290.25	0.0281134	0.307547	0.128394
DHX35	5302	-23.55	0.473785	0.756935	0.128355
ERMP1	1986	-127.5	0.0982563	0.45684	0.12824
ANKRD44	4116	-23.35	0.475914	0.758214	0.128172
SOWAHC	7696	-3.95	0.858967	0.941328	0.128102
SSUH2	7531	-5.95	0.79459	0.916197	0.128101
ABCB6	833	-207.45	0.0480396	0.350376	0.128034
CCAR2	258	-349.9	0.0201811	0.27476	0.127986
TP53	7679	-4.85	0.829398	0.929499	0.127684
LARP7	659	-216.3	0.0449532	0.333333	0.127673
PCYOX1L	4633	-26.6	0.441024	0.740651	0.127663
MYO9A	4416	-19.45	0.52305	0.790506	0.127657
XRCC6	282	-778.5	0.00415495	0.227273	0.127612
FBXW2	7778	-8.8	0.716879	0.880277	0.1276
PDHA1	1590	-187.8	0.0556705	0.364721	0.127572
TDP1	3372	-53.35	0.261209	0.609009	0.127542
EHMT1	1168	-101.95	0.130535	0.491569	0.127358
UQCRB	3587	-104	0.127641	0.487247	0.127273
TMEM161A	7574	-6.2	0.787568	0.912763	0.127004
SMARCA5	200	-378	0.0174322	0.27476	0.126852
MVB12B	4126	-18.65	0.533326	0.797382	0.126845
WARS2	3660	-62.05	0.2265	0.591619	0.126779
VPS4B	2105	-88.25	0.155963	0.526082	0.126715
ANK2	5	-1294.45	0.00124002	0.130435	0.126688
NCK1	2461	-53.55	0.260488	0.608	0.126667
SLC16A2	5712	-11.35	0.659228	0.853319	0.126414
KBTBD6	4750	-39.3	0.336555	0.669646	0.126254
NUDT21	2962	-112.95	0.115311	0.473984	0.126071
WDR25	7598	-8.45	0.725011	0.8832	0.125725
PHF14	3049	-58.9	0.237956	0.59858	0.125511
NDUFA11	4074	-38.5	0.342108	0.678266	0.125489
LRRC41	5075	-15.75	0.578909	0.814397	0.125442
IAH1	5362	-26.1	0.445934	0.745037	0.125425
WRNIP1	1112	-105.8	0.12484	0.486886	0.125398
RPP14	7407	-17.9	0.544663	0.8029	0.125394
SNRPA	2179	-104.75	0.126225	0.487247	0.125133
CDK19	6971	-8.65	0.719663	0.881773	0.124883
FAM207A	4324	-20.25	0.513129	0.787001	0.124855
PAXX	4730	-35.65	0.361315	0.694327	0.124782
FOXK2	2261	-72.25	0.194375	0.56218	0.124779
APP	1525	-130.1	0.0958662	0.455454	0.124664
CSTF2T	1914	-55.15	0.253789	0.608	0.124604
WDR24	4413	-51.35	0.271347	0.617554	0.124604
ABCC1	482	-188.2	0.0554027	0.364	0.124598
NDUFA10	1954	-163.15	0.0703752	0.407881	0.12454
ATM	448	-248.9	0.0363232	0.307547	0.12452
BRD9	4391	-42.75	0.315321	0.651833	0.124418
OS9	3267	-41.65	0.321885	0.658657	0.124414
WDR19	5460	-26.05	0.446493	0.745103	0.124292
BLMH	794	-248.85	0.0364118	0.307547	0.124283
THBS4	5723	-2.6	0.903395	0.964005	0.124259
PALM	2143	-126.9	0.0988748	0.45684	0.124241
PKN2	1948	-31.75	0.392302	0.714475	0.124225
WDR36	1195	-99.45	0.134244	0.495274	0.124208
MCAM	2324	-117.85	0.10908	0.465011	0.124196
PUS1	2031	-104.15	0.127366	0.487247	0.124025
NPM1	788	-476.2	0.0109969	0.24878	0.124007
USP46	7394	-10.5	0.67718	0.861427	0.123994
SOD1	3485	-176.85	0.0621471	0.391252	0.123894
TMTC4	5951	-40.2	0.330882	0.66566	0.123882
CBLL1	3989	-24.1	0.467536	0.751952	0.123792
ANKRD30A	7012	-7.4	0.753335	0.898488	0.123792
BCL3	7390	-1.85	0.929937	0.974519	0.123783
SUCLA2	1128	-245.95	0.0368153	0.307547	0.123761
ZNF638	92	-401.15	0.0155654	0.261224	0.123505
PNN	475	-226.25	0.0419452	0.327703	0.123492
FAHD2A	2020	-97.05	0.138464	0.499081	0.123266
HADHA	173	-540.75	0.00856474	0.241379	0.123255
TBC1D23	3405	-66.55	0.210802	0.573039	0.12303
CTNNBL1	2819	-76.65	0.18319	0.54878	0.123029
MARC1	3617	-53.25	0.261741	0.609009	0.122942
PAXBP1	2088	-60.3	0.233664	0.597434	0.122849
ZMYM2	640	-162.85	0.0705959	0.407881	0.122764
LSM6	4869	-66.05	0.212572	0.574423	0.122725
PREB	2771	-89.75	0.152907	0.526082	0.122711
TCP11L1	4040	-58.7	0.23879	0.598583	0.122658
TRMU	4597	-35.5	0.362719	0.695101	0.122629
ZNF318	1693	-89.25	0.153829	0.526082	0.12261
DPP7	1889	-97.05	0.138323	0.499081	0.122568
FAHD1	5765	-50.25	0.276781	0.625737	0.122339
RNF145	5886	-8.55	0.722084	0.881784	0.122228
TXNRD1	1225	-137.35	0.0895051	0.430959	0.122218
DAB2IP	3308	-27.9	0.428209	0.730135	0.122154
NT5C	5165	-40.8	0.327101	0.663421	0.122114
NDUFV3	6040	-27.8	0.429382	0.730135	0.121938
ING3	4357	-35.7	0.360687	0.692373	0.121884
EPB41L5	3245	-52.2	0.267	0.61358	0.121824
VDAC3	1018	-293.35	0.0277267	0.307547	0.121776
TALDO1	1223	-305	0.0259614	0.299735	0.121772
SNX16	5938	-18.15	0.540094	0.801564	0.121704
AKR7A2	3379	-42.05	0.31948	0.655194	0.121632
POM121C	2983	-66.25	0.211587	0.573224	0.121429
TRIM33	555	-124	0.101719	0.457735	0.121347
MRRF	3469	-38.1	0.344316	0.679427	0.121344
TMED8	5068	-27.15	0.435908	0.73528	0.121288
JMY	3720	-50.55	0.275447	0.623914	0.12128
GCLC	1968	-122.1	0.104079	0.459248	0.121234
LAMP2	6151	-25.5	0.452099	0.745463	0.120891
CHGB	1065	-181.35	0.0598741	0.385965	0.120627
NDUFB8	3607	-81.6	0.170937	0.533745	0.120577
MTHFS	4162	-64.8	0.216934	0.577834	0.120465
MTA1	890	-173.7	0.0638468	0.392694	0.120462
SBF2	6028	-8.65	0.719663	0.881773	0.120449
IFRD1	6523	-1.4	0.946493	0.9788	0.120409
EARS2	2436	-78.6	0.178742	0.542532	0.120391
BRIX1	4616	-35.9	0.359656	0.691938	0.120351
ZNF131	7575	-3.65	0.869494	0.949545	0.120321
PUDP	7478	-7.95	0.738526	0.892189	0.120291
RANBP3	867	-195.55	0.0519683	0.357441	0.120248
NONO	223	-555.65	0.00837636	0.241379	0.120237
FOXRED1	4699	-34.15	0.373434	0.702859	0.120194
IFT74	3012	-40.1	0.331528	0.665963	0.120068
XRCC1	1568	-76.65	0.18319	0.54878	0.119727
TMEM108	6418	-17.6	0.549228	0.804598	0.119665
HDAC2	1379	-163.75	0.070209	0.407692	0.119657
GRB2	2231	-84.7	0.163743	0.528602	0.119598
MMAA	4448	-45.1	0.302881	0.63838	0.11958
ALDH7A1	767	-358.1	0.0194821	0.27476	0.119547
KNOP1	1795	-79.25	0.177454	0.541958	0.119538
MDH2	320	-665.75	0.00588432	0.241379	0.119307
RTCA	2698	-52.7	0.264414	0.610492	0.119273
C16orf72	5854	-7.75	0.744847	0.894602	0.119214
WASH6P	2936	-5.65	0.804649	0.920127	0.119208
TMEM151B	7450	-3.65	0.869494	0.949545	0.119171
NDUFC2	5116	-47.05	0.292139	0.631788	0.119168
KYAT3	2202	-83.05	0.167539	0.53089	0.119159
RBM14	558	-206.9	0.0482473	0.350376	0.118928
ZC3H11A	537	-231.65	0.0403757	0.318182	0.118787
UBA2	966	-301.6	0.0264008	0.302632	0.11872
NFKBIA	6344	-8.25	0.730959	0.887136	0.118674
PKN3	6146	-4.85	0.830146	0.929688	0.118568
NPTX2	7748	-11.1	0.664445	0.857293	0.11853
FAM161A	7337	-7.1	0.761149	0.902309	0.11848
GUF1	2277	-84.8	0.163385	0.528602	0.118395
DHX57	1231	-87.9	0.156887	0.526082	0.11832
BAP1	5875	-17.45	0.551528	0.804598	0.118261
TBC1D14	5380	-6.4	0.782166	0.910199	0.118255
SUPT3H	6728	-3.5	0.875045	0.951368	0.118109
USP20	7492	-5.8	0.799978	0.917537	0.118097
YARS2	3330	-61.2	0.229752	0.593089	0.118085
AGK	1287	-191.25	0.0541295	0.361905	0.118012
FUBP3	654	-135.1	0.0917412	0.439863	0.11791
ANO6	1656	-125.1	0.10038	0.457735	0.117835
FEM1B	4631	-11.9	0.646296	0.848453	0.117758
SH3KBP1	3760	-32.9	0.382585	0.708824	0.117514
FAM120C	3108	-38.95	0.338678	0.672997	0.117439
TTYH2	5133	-29.25	0.414817	0.725038	0.117252
VIRMA	3789	-33.3	0.379643	0.706808	0.117187
TARS2	761	-251.9	0.0356825	0.307547	0.117118
CEBPZ	1673	-114.75	0.112811	0.469208	0.117031
SPATA20	5220	-17.3	0.5536	0.804961	0.117016
CRNKL1	803	-194.7	0.0523136	0.357441	0.116983
IRF2BP1	1277	-166.65	0.0682313	0.39574	0.116957
HIRA	6655	-3.3	0.881128	0.952575	0.116949
C7orf50	4026	-26.35	0.443675	0.742253	0.116785
BOD1	4032	-16.2	0.571039	0.80874	0.116735
RRAGC	4467	-60.9	0.230977	0.596434	0.116703
EML2	2845	-56.05	0.24976	0.608	0.116699
MAD1L1	1546	-134.2	0.0926634	0.439863	0.116695
HSD17B10	1229	-182.4	0.0592445	0.385965	0.116568
SLC22A18	7359	-4.6	0.837869	0.932119	0.11654
STOML2	1113	-190.75	0.0542163	0.361905	0.116295
SYVN1	5582	-28.55	0.421965	0.728386	0.1162
BRK1	6682	-16.45	0.567216	0.807715	0.116149
PDS5A	160	-351.75	0.019953	0.27476	0.115988
TBCEL	3843	-69.8	0.20123	0.569051	0.115692
DDX58	5212	-24.5	0.4634	0.749537	0.115454
FBXO38	3796	-25.25	0.454406	0.745894	0.115445
CPT1A	370	-324.45	0.0234797	0.294461	0.115429
SPPL2B	5692	-9.3	0.704635	0.872333	0.115338
ARID4A	6157	-9.95	0.689738	0.866247	0.115312
ANKRD11	5431	-21.4	0.498608	0.773036	0.115159
U2AF1	2823	-53.9	0.259164	0.608	0.11513
TCERG1	535	-262.75	0.033388	0.307547	0.115094
RTCB	434	-324.5	0.0234326	0.294461	0.115084
MORC2	855	-182.95	0.058733	0.385897	0.115039
SNRPC	4961	-37.3	0.350266	0.684089	0.115039
AGAP1	2703	-38.05	0.344573	0.679427	0.114953
ZCCHC11	6474	-5.2	0.818881	0.92443	0.114869
GMPR2	5228	-36.05	0.358581	0.691172	0.11486
ZC3H18	1026	-114.65	0.112858	0.469208	0.114819
XRN2	835	-188.95	0.0547805	0.364	0.114774
PWWP2A	4443	-36.45	0.356064	0.690422	0.114745
DCAKD	3338	-45.85	0.298103	0.635267	0.114513
FNTB	6486	-7.9	0.739569	0.89311	0.114419
GATB	3365	-33.95	0.375276	0.703866	0.114386
PPP2R5C	2332	-68.6	0.204307	0.571681	0.114245
ACOT9	1701	-132.4	0.0943483	0.444915	0.114199
STMN4	7110	-3.25	0.882716	0.952575	0.114099
PWP2	2496	-75.3	0.186785	0.55012	0.113966
SIGMAR1	6211	-10.85	0.669679	0.859631	0.113925
PRPF40A	1532	-108.25	0.121782	0.486226	0.113904
ZDHHC17	6094	-10.15	0.685025	0.86432	0.113881
ARL6IP6	6797	-2.75	0.899013	0.962351	0.113738
EPB41L3	581	-124.35	0.101366	0.457735	0.113693
MP68	5845	-50.75	0.274608	0.621904	0.113645
CCDC93	1735	-138.7	0.0881379	0.430959	0.113494
ASAP2	5904	-8.6	0.72072	0.881773	0.113449
ATP9B	2721	-24.3	0.465685	0.75144	0.113401
INTS10	6042	-35.45	0.363106	0.695567	0.113331
RFTN1	799	-193.25	0.0532507	0.360497	0.113244
UPF3B	4876	-19.5	0.522223	0.790506	0.11323
PRDX3	1669	-274.2	0.0308833	0.307547	0.11317
PIP4K2A	2272	-27.85	0.428743	0.730135	0.113149
C5orf24	4566	-29.7	0.410732	0.723856	0.113134
ZMYM3	2505	-45.65	0.299715	0.637039	0.113105
SOCS2	7153	-9.25	0.706843	0.872333	0.113101
MEX3C	6002	-3.6	0.871317	0.949545	0.113084
SPG11	6244	-19.95	0.517153	0.78953	0.113074
C2orf49	3100	-48.3	0.285668	0.627876	0.113025
GTF2H1	4250	-45.65	0.299715	0.637039	0.112993
AGO2	1717	-126.45	0.0993557	0.45684	0.112949
GRIP2	5680	-26.9	0.437726	0.737749	0.112945
VWA5B2	6756	-1.4	0.945987	0.9788	0.112767
PTCHD4	7540	-3.5	0.875045	0.951368	0.112539
IFI16	143	-496.35	0.0101502	0.248485	0.112472
RPL8	2671	-153.05	0.0760293	0.41041	0.112281
TSPAN9	7353	-2	0.924404	0.970776	0.11214
SAP130	2266	-91.1	0.149837	0.524609	0.112103
FAM122A	7180	-4.95	0.826491	0.92724	0.112069
DLGAP2	6280	-20.5	0.510113	0.784314	0.112013
PCYOX1	1614	-121.9	0.104247	0.459797	0.111967
TMEM126A	5324	-23.85	0.46997	0.75555	0.111966
NOC3L	3131	-61.05	0.230079	0.595045	0.111966
C17orf75	3061	-67.25	0.208629	0.571865	0.111942
ABCA1	7532	-6.3	0.784242	0.91105	0.111903
ATP8B2	6453	-18.15	0.540094	0.801564	0.111894
CABIN1	3749	-23.3	0.476586	0.758481	0.11185
TOP1	615	-338.45	0.0216711	0.287462	0.111847
KIF16B	5307	-3.75	0.866724	0.947496	0.111839
FIP1L1	2342	-40.85	0.326931	0.663421	0.111834
HMGB1	3184	-51.3	0.271734	0.617926	0.111817
MIA2	1354	-115.1	0.112191	0.469208	0.111785
TMOD1	1063	-180.45	0.0602361	0.386534	0.111753
ACSF2	6530	-5.15	0.820759	0.92483	0.111728
FAM114A1	4241	-57.25	0.244954	0.603854	0.111667
SLC37A4	5732	-6.9	0.767634	0.905374	0.111662
NIT2	1594	-144.45	0.0829527	0.426554	0.111636
RMDN1	4168	-51.65	0.269964	0.616501	0.111613
RING1	2367	-65.1	0.215969	0.57483	0.111572
ADAM17	6598	-18.95	0.53028	0.794449	0.111506
DYNC1I1	1965	-79.3	0.177152	0.541353	0.111473
ZMYM4	1349	-86.5	0.15976	0.527733	0.111446
MYO19	2279	-68.3	0.205198	0.571681	0.11143
ATRN	4752	-29.85	0.409246	0.723856	0.111384
ALKBH1	7372	-7.55	0.749687	0.896892	0.111351
ISY1	2027	-86.15	0.160371	0.527733	0.11119
DHX15	166	-454.9	0.0118814	0.24878	0.111136
PLEKHG4	3064	-32.95	0.382328	0.708824	0.111098
OSGEPL1	4407	-42.6	0.316041	0.652838	0.111091
SUPT16H	105	-536.35	0.00873835	0.241379	0.11107
PTPN9	2229	-95.25	0.141439	0.509377	0.111056
MTCL1	1706	-60.55	0.232615	0.597272	0.111053
BACE1	7586	-3.1	0.886296	0.954469	0.11093
DTYMK	2448	-133.1	0.0936614	0.441801	0.110773
NDUFS5	3651	-50.9	0.273936	0.620196	0.110762
ZRANB2	2736	-46.2	0.296437	0.633605	0.110734
RPL26	3041	-14.6	0.59773	0.82363	0.110705
TMEM245	4927	-12.2	0.64041	0.84693	0.110532
TATDN3	6476	-10.2	0.684367	0.863815	0.110488
ERCC2	3010	-86.05	0.160639	0.527733	0.11047
TIMM22	6656	-8.05	0.736212	0.890344	0.11043
KHNYN	7590	-4.1	0.854185	0.938003	0.110383
HSPD1	122	-877.95	0.00305158	0.153846	0.110337
ERLIN1	2195	-55.4	0.252605	0.608	0.110166
HNRNPL	213	-453.6	0.0121095	0.24878	0.110135
EMILIN2	7004	-14.6	0.59773	0.82363	0.110131
PRPF4	566	-167.3	0.0678148	0.39574	0.11002
TERF1	6020	-11.35	0.658705	0.853319	0.110005
CPT2	2214	-57.65	0.243135	0.602639	0.109919
ADAR	60	-753.9	0.00453811	0.241379	0.109908
TRIM25	1587	-100.35	0.132878	0.493679	0.109869
ZC3HAV1L	3857	-20.2	0.513552	0.787567	0.10974
WBP4	5670	-19.3	0.524782	0.792096	0.109723
WDR3	1173	-160.7	0.0716687	0.407881	0.109715
ETFDH	3727	-41.9	0.320281	0.656453	0.109709
BRSK2	5935	-22.85	0.482104	0.76086	0.109563
TRMT11	5572	-28.35	0.423727	0.728721	0.10943
PITRM1	382	-263.3	0.0332467	0.307547	0.109363
PHB2	941	-137.25	0.0896934	0.430959	0.10935
OSBPL2	4804	-44.6	0.305672	0.640256	0.109246
CRY2	6819	-3.75	0.865125	0.945626	0.109167
PCGF3	6703	-7.65	0.747132	0.8952	0.109093
DZIP1L	7622	-2.55	0.905377	0.964005	0.109092
MRPS6	4634	-54.2	0.258202	0.608	0.109032
MRPS35	3055	-57	0.24602	0.605152	0.108978
TIMM50	2578	-95.7	0.140562	0.50486	0.108893
DDX18	486	-178.25	0.0614057	0.389163	0.108862
GPX4	4440	-35.3	0.363883	0.695567	0.10864
DDX39A	913	-107.05	0.123337	0.486886	0.108584
TMEM19	7767	-5.5	0.809959	0.921504	0.108537
RCOR2	2898	-37.8	0.34689	0.68158	0.108479
MCTS1	2968	-67.5	0.207935	0.571865	0.108412
APOBEC3C	7151	-1.25	0.950645	0.980157	0.108365
E2F3	5377	-12.55	0.632955	0.842823	0.108349
USP48	4700	-41.6	0.3222	0.658657	0.108276
UNC5A	4456	-19.7	0.519973	0.790506	0.108086
CDKN2AIPNL	5298	-11.5	0.656326	0.850733	0.107979
MRM3	3785	-24.55	0.463045	0.749537	0.107888
GSTM2	2573	-92	0.148018	0.524033	0.107716
THRAP3	624	-179.5	0.0607927	0.388543	0.10761
COA3	3339	-49.55	0.28004	0.627876	0.107482
ANAPC4	4671	-31.4	0.395389	0.716882	0.107325
QKI	3503	-43.55	0.310774	0.648172	0.107303
PRDX5	2200	-193.8	0.052994	0.359223	0.10726
DKC1	975	-139.7	0.0868443	0.430959	0.107221
WDR18	2343	-88.35	0.155782	0.526082	0.107044
RPP30	7416	-14.25	0.603333	0.826619	0.107006
MRPS26	3024	-58.9	0.238126	0.59858	0.106998
UAP1L1	1861	-90.6	0.150907	0.526082	0.10692
BLZF1	7617	-3	0.890719	0.957081	0.106829
TRAF2	4202	-36.9	0.352741	0.689119	0.106792
GLI2	2643	-41.8	0.320713	0.656666	0.106714
CCDC90B	7386	-23.15	0.478585	0.758481	0.106475
GTF2H3	6744	-9.9	0.690278	0.867188	0.106326
OTUD7B	1251	-77.9	0.179929	0.54321	0.106304
SAMD11	5863	-7.5	0.750247	0.896892	0.106279
TPRKB	5269	-16.7	0.562987	0.806631	0.106258
SRSF12	3985	-27.35	0.433703	0.73528	0.106188
PPP1R2	4119	-28.3	0.424246	0.728742	0.106175
NOL9	4138	-54	0.258759	0.608	0.106109
NR4A1	7557	-1.45	0.944179	0.978171	0.106096
ARID2	1132	-120.45	0.106028	0.462721	0.106058
SMYD3	6343	-12.15	0.641531	0.847052	0.106029
HNRNPK	347	-584.7	0.00743186	0.241379	0.106002
AKAP9	125	-290.05	0.0282076	0.307547	0.105986
GPD1L	2155	-110.6	0.118228	0.478138	0.10571
GTPBP4	986	-248.95	0.0362761	0.307547	0.105688
IFT27	4542	-37.5	0.349075	0.682213	0.105539
BRD4	981	-82	0.170001	0.532058	0.10547
RPL35	5080	-43.5	0.310998	0.648172	0.105469
NOM1	2653	-35.7	0.360687	0.692373	0.105445
PTGR1	3160	-74.15	0.189121	0.552869	0.105295
ACBD5	3784	-74.15	0.189215	0.552869	0.105286
BAHCC1	7369	-5.55	0.808113	0.921504	0.105153
VTI1A	3621	-36.55	0.355457	0.690422	0.105142
NAT10	571	-182	0.0595215	0.385965	0.105116
LSAMP	3730	-38.75	0.340423	0.67554	0.105113
PSMD10	2558	-52.75	0.264118	0.610212	0.105107
HASPIN	7021	-5.75	0.801746	0.917537	0.105009
PRPF6	304	-283.7	0.0294125	0.307547	0.104978
STX12	4065	-24.75	0.461212	0.748317	0.104958
SAP18	3835	-72.75	0.19296	0.559925	0.104838
ZFAND1	3908	-54.5	0.256725	0.608	0.104825
MRPL13	3765	-46.25	0.296131	0.633605	0.104807
YY1	3202	-54.6	0.256387	0.608	0.104759
ZNF827	6222	-5.7	0.803636	0.919601	0.104655
KBTBD2	6445	-5.15	0.820895	0.92483	0.10457
MFSD1	6482	-9.4	0.703066	0.872333	0.104536
AJUBA	6378	-8.45	0.724592	0.883162	0.104511
CRMP1	229	-290.2	0.0281605	0.307547	0.104477
DIDO1	112	-341	0.0213635	0.280757	0.10444
TMEM41B	5687	-16.15	0.572513	0.80998	0.104435
ETFA	1619	-95.1	0.141661	0.509377	0.104416
COX8A	7772	-21.1	0.502044	0.777923	0.104377
APOE	6346	-11.15	0.663165	0.855815	0.104285
CCZ1B	4203	-43.15	0.312734	0.649023	0.104141
ZC3H15	2038	-84.1	0.165322	0.528602	0.10413
ERI3	6331	-28.75	0.419765	0.728386	0.104033
ADO	3595	-42.1	0.319088	0.655194	0.103957
LSM7	6522	-30.55	0.403281	0.719171	0.103934
PRKRA	2018	-100.3	0.132925	0.493679	0.10388
CREB5	6567	-23.25	0.477511	0.758481	0.103794
AP4S1	7172	-6.85	0.769174	0.906064	0.10367
UBE2F	6990	-4.35	0.846636	0.935479	0.103548
RASA1	2971	-57.3	0.244566	0.603854	0.103359
MRPL47	2986	-72.45	0.193561	0.560429	0.103311
TMEM135	5433	-27.2	0.434937	0.73528	0.103199
GCC2	2028	-70.3	0.199888	0.569051	0.103181
RBM23	5369	-21.7	0.495101	0.769417	0.10312
DCLK2	3640	-37.95	0.345608	0.680876	0.103063
TTYH3	5919	-20.05	0.515842	0.789316	0.103008
TM7SF2	6090	-22.2	0.489424	0.764419	0.103003
ACIN1	349	-245.45	0.0369926	0.307547	0.10296
USP39	1365	-105.5	0.125232	0.487247	0.102955
TBX5	4972	-38.05	0.344797	0.679427	0.102933
DNAJC8	2934	-87.2	0.158549	0.527473	0.102853
PTCD3	1399	-171.7	0.0650405	0.392694	0.102852
RANBP10	4868	-10.25	0.683357	0.863162	0.102805
DLX1	4052	-18.35	0.537401	0.800372	0.1028
MIS18A	7103	-3.25	0.882716	0.952575	0.102771
BCCIP	4292	-37.65	0.347882	0.681963	0.10275
SENP6	6473	-5.05	0.823052	0.92483	0.102697
POLR1B	3402	-40.45	0.32939	0.664242	0.102696
MPHOSPH9	7100	-8.75	0.718138	0.88058	0.102609
TMCO6	6772	-2.7	0.900366	0.963364	0.102602
IST1	3115	-104.55	0.126702	0.487247	0.102501
MTIF3	5022	-40.45	0.329174	0.663736	0.102487
CALD1	793	-170.15	0.0662417	0.392694	0.102474
EXOSC3	3815	-18.4	0.536812	0.799959	0.102465
ADNP	323	-205.35	0.0484828	0.350376	0.10239
PSMB10	6124	-28.2	0.424998	0.729482	0.102348
SPEN	869	-115.75	0.111538	0.469208	0.102246
CALM1	2594	-89.8	0.152679	0.526082	0.102155
PYGB	161	-435.2	0.0127576	0.24878	0.102149
LMF2	3638	-40.75	0.327465	0.663421	0.102146
[truncated: 5,794 more rows]

## Sheet: PP_ALKAL_1h
	Row	ROTS-statistic	pvalue	FDR	logFC
STAT3_C687	5836	-224.75	0.000553799	0.272727	4.25104
STAT3_Y705	5837	-224.75	0.000553799	0.272727	4.25104
CRK_Y136	1315	-70.45	0.0106245	0.606667	3.79035
EIF1B_Y30	1730	-193.3	0.00100354	0.272727	3.20814
TPR_S2155	6318	-142.35	0.00170329	0.307692	2.80251
ALK_S1104	237	-442.7	0.000104054	0	2.78394
PTPN11_Y546	4635	-64.65	0.0131306	0.606667	2.54316
AFDN_S1799	120	-49.75	0.0230163	0.617886	2.42053
MAPK14_T180	3256	-53.675	0.0202003	0.617886	2.41973
KIF4A_S801	2882	-102.4	0.00390006	0.571429	2.31629
EHBP1_S854	1719	-36.4	0.0409403	0.704724	2.25355
PHIP_S1315	4217	-160.05	0.00131571	0.272727	2.24345
ZFP36_S186	6891	-31.85	0.0524493	0.71673	2.20417
RBM34_S14	4847	-32.55	0.0505619	0.704724	2.17622
RAB13_Y5	4686	-604.85	5.20272e-05	0	2.16014
NUP50_S221	3939	-67.45	0.0117932	0.606667	2.13034
ARHGAP17_S/T	376	-156.85	0.00136773	0.272727	2.12817
RPS6KC1_S583	5063	-60.6	0.0162145	0.617886	2.11705
MAP1B_S1852	3167	-79	0.00759356	0.606667	2.06377
PKN1_S372	4269	-46.1	0.0265756	0.637011	2.01415
SYNRG_T1100	5940	-44.65	0.0287161	0.666667	1.97779
SRCAP_S2725	5681	-46.5	0.0260941	0.637011	1.96844
UBXN7_S	6479	-52.95	0.020848	0.617886	1.93927
ARHGAP35_S589	397	-95.8	0.00442919	0.606667	1.93605
DHX29_T72	1515	-50.25	0.0226063	0.617886	1.90719
PTTG1IP_Y174	4645	-93	0.00482294	0.606667	1.90078
C2orf49_S193	851	-93.55	0.00472703	0.606667	1.81536
LYST_S2264	3094	-41.5	0.0320252	0.702786	1.77579
ZFP36_S60	6892	-29.9	0.058209	0.761905	1.75938
MAP2_S821	3202	-75.15	0.00873582	0.606667	1.74216
ARHGEF12_T703	422	-29.8	0.0586047	0.761905	1.73933
LARP7_S300	2967	-59.3	0.0168479	0.617886	1.67414
AHCTF1_S1232	144	-224.95	0.000449745	0.272727	1.63921
TRIO_S2477	6363	-201.7	0.000853629	0.272727	1.63868
SETX_C1656	5286	-29.2	0.0604716	0.768116	1.63527
SETX_S1663	5289	-29.2	0.0604716	0.768116	1.63527
IVNS1ABP_S326	2672	-59.4	0.01675	0.617886	1.62348
IVNS1ABP_T330	2673	-59.4	0.01675	0.617886	1.62348
IQGAP2_S16	2620	-82.1	0.00684597	0.606667	1.62051
EIF3CL_S910	1740	-80.95	0.00704792	0.606667	1.61898
CHAF1B_T/S	1156	-16.2	0.150865	0.870044	1.6064
SMTN_S301	5529	-25.65	0.0755864	0.796053	1.6033
CARMIL1_S1319	923	-107.25	0.00367253	0.571429	1.60031
CTTN_C112	1366	-23.05	0.0892956	0.807101	1.59389
CTTN_S113	1369	-23.05	0.0892956	0.807101	1.59389
WASHC2A_S288	6645	-37.3	0.038705	0.704724	1.58763
PAK2_S	4016	-18	0.130195	0.870044	1.5835
FOXO3_S253	2074	-258.15	0.000208109	0	1.56057
SZT2_S1225	5943	-38.65	0.0361167	0.704724	1.55927
ERF_T526	1859	-24.9	0.079524	0.796053	1.55631
AKT1S1_T246	227	-176.85	0.0011076	0.272727	1.5525
THOC5_T328	6098	-26.65	0.0717101	0.795918	1.5458
PTPN11_Y584	4636	-53.65	0.0202523	0.617886	1.53808
HRNR_1xPhosphoS2363	2517	-73.2	0.00954359	0.606667	1.52722
HRNR_1xPhosphoS4184	2520	-73.2	0.00954359	0.606667	1.52722
HRNR_1xPhosphoS6475	2522	-73.2	0.00954359	0.606667	1.52722
HRNR_1xPhosphoS9119	2524	-73.2	0.00954359	0.606667	1.52722
HRNR_S659	2526	-73.2	0.00954359	0.606667	1.52722
TAGLN2_S163	5961	-55.1	0.0192629	0.617886	1.5015
PARN_S557	4047	-59.25	0.0168999	0.617886	1.49131
CNBP_C171	1267	-68.15	0.0115975	0.606667	1.4912
CNBP_T172	1268	-68.15	0.0115975	0.606667	1.4912
STIM2_S699	5852	-25.9	0.0744175	0.796053	1.49027
KDM3B_C295	2771	-23.2	0.0879891	0.80622	1.47215
KDM3B_S291	2773	-23.2	0.0879891	0.80622	1.47215
RRP15_S206	5080	-30.5	0.0563186	0.738657	1.47013
CEP170_S126	1121	-75.2	0.0086838	0.606667	1.4649
PAK2_S20	4018	-31.15	0.0548845	0.738657	1.45081
PNN_S	4347	-94.95	0.00448122	0.606667	1.44624
TUBA1B_Y103	6432	-28	0.0660391	0.77044	1.42724
MAP4_S928	3235	-208.55	0.000605826	0.272727	1.42572
REPS1_S767	4914	-11.9	0.224489	0.897016	1.39677
SOS1_S	5595	-28.95	0.0618758	0.768116	1.3847
SOS1_S1161	5599	-28.95	0.0618758	0.768116	1.3847
HSPB1_S86	2540	-71.15	0.0102535	0.606667	1.38226
GTSE1_C478	2319	-12.65	0.208221	0.870044	1.36458
GTSE1_S477	2321	-12.65	0.208221	0.870044	1.36458
ESCO2_C518	1863	-31.25	0.0546091	0.735075	1.36278
ESCO2_S512	1865	-31.25	0.0546091	0.735075	1.36278
RAB13_S111	4685	-20.35	0.107438	0.847591	1.36068
UBAP2L_S859	6453	-23.65	0.085095	0.805729	1.35831
HDLBP_Y437	2373	-29.775	0.0587006	0.761905	1.35597
ARFGAP1_S150	357	-63.4	0.0142554	0.617886	1.34481
RTN3_S316	5118	-16.2	0.150657	0.870044	1.32363
ZFP36_S93	6893	-39.15	0.03505	0.704724	1.32252
CDKN2AIP_S	1090	-34.35	0.0450485	0.704724	1.31504
AMPD2_S190	251	-49.5	0.0232518	0.629032	1.29656
ARFGAP2_S414	361	-67.2	0.012241	0.606667	1.295
CD2AP_S256	1030	-18.8	0.121816	0.859031	1.2911
GRSF1_S118	2285	-38.85	0.0358107	0.704724	1.28499
SLBP_S111	5400	-72.9	0.00969351	0.606667	1.28289
DOCK9_S21	1609	-47.7	0.0248713	0.637011	1.2811
PHF8_S1021	4215	-43.75	0.0295349	0.677741	1.2696
MED1_S1000	3374	-46.5	0.02599	0.637011	1.25701
PLEC_S2578	4302	-34.55	0.0444967	0.704724	1.24827
PPP1R9B_S	4471	-28.8	0.0625011	0.768116	1.24534
ZFYVE16_S946	6905	-19.55	0.113917	0.857558	1.23119
TVP23B_T199	6434	-144.5	0.00165126	0.307692	1.23015
UBR5_S327	6475	-146.2	0.00150751	0.272727	1.22144
HNRNPM_S481	2495	-31.85	0.0525013	0.71673	1.21903
TBC1D9_S/T	6021	-19.65	0.113296	0.857558	1.21505
NUP153_T515	3926	-56.525	0.0182399	0.617886	1.21437
TARDBP_S292	5982	-19.35	0.115684	0.859031	1.20927
NCOA6_S2043	3710	-19.85	0.111503	0.847591	1.20165
MAD2L1_S195	3104	-64.4	0.0133325	0.606667	1.20015
OSBPL3_S34	3976	-12.9	0.202793	0.870044	1.19375
LIMCH1_S493	3019	-97.15	0.00423341	0.606667	1.19279
GIGYF2_S201	2184	-53.6	0.0203044	0.617886	1.1919
AHNAK_S5110	154	-127.85	0.00227849	0.413793	1.18974
LPIN1_S162	3055	-32.9	0.0492289	0.704724	1.18501
DOK1_S269	1610	-38.7	0.0359606	0.704724	1.17927
TRIM28_S473	6356	-37.15	0.0391069	0.704724	1.17357
ARHGAP35_T/S	398	-16.05	0.15258	0.870044	1.165
XRCC6_S552	6726	-29.55	0.0594551	0.768116	1.16301
SNX17_S437	5564	-34.4	0.0449506	0.704724	1.15728
CIC_S496	1223	-32.75	0.0501121	0.704724	1.15267
ATF2_T69	506	-27	0.070208	0.790419	1.15235
GBF1_S1789	2170	-25.25	0.0772842	0.796053	1.14897
LPIN1_S	3054	-12.3	0.215445	0.87955	1.1418
RTN1_S	5114	-16.4	0.148507	0.870044	1.13924
RETREG3_S26	4930	-17.8	0.132176	0.870044	1.12743
ATF2_T71	507	-40.55	0.0329461	0.704724	1.1237
OGFR_S403	3962	-17.7	0.132814	0.870044	1.12369
SNX2_S119	5568	-37.15	0.0391069	0.704724	1.12069
CAD_S1407	871	-33.4	0.0480021	0.704724	1.11988
MTDH_S298	3532	-75.6	0.00863177	0.606667	1.11511
STIM2_C698	5847	-30.025	0.0575982	0.756272	1.11493
DHX15_S15	1510	-27.65	0.0671069	0.778471	1.10754
SSB_S350	5810	-198.6	0.000905656	0.272727	1.10168
SHANK2_S661	5341	-24.25	0.0830493	0.799748	1.09768
SLC9A1_S703	5457	-35.55	0.0425865	0.704724	1.09652
SUPT16H_S1023	5902	-10.05	0.270159	0.900718	1.0948
MKI67_S	3450	-13.125	0.198698	0.870044	1.09359
CDC42BPA_S1629	1040	-35.1	0.0432698	0.704724	1.08983
HDGF_S	2357	-95.95	0.00437716	0.606667	1.08723
GSK3A_S/T	2290	-78.35	0.00773731	0.606667	1.08513
SATB1_S47	5161	-45.25	0.0281848	0.66436	1.08401
SLC39A10_S/T	5435	-165.85	0.00121165	0.272727	1.0824
SLC39A10_T536	5437	-165.85	0.00121165	0.272727	1.0824
DNAJC19_S39	1576	-9.05	0.305928	0.908087	1.08161
DMWD_S419	1566	-12.55	0.210689	0.872618	1.08109
IWS1_S/T	2678	-80.75	0.00715197	0.606667	1.07876
HRNR_1xPhosphoS2712	2518	-32.85	0.0495288	0.704724	1.07652
HRNR_1xPhosphoS4769	2521	-32.85	0.0495288	0.704724	1.07652
HRNR_1xPhosphoS7296	2523	-32.85	0.0495288	0.704724	1.07652
HRNR_S1125	2525	-32.85	0.0495288	0.704724	1.07652
NUMA1_T/S	3917	-81.35	0.00699589	0.606667	1.07413
CCDC88A_S1661	1008	-17.2	0.138174	0.870044	1.07111
PPIP5K2_C1094	4428	-18.65	0.123381	0.859031	1.06912
PPIP5K2_S1091	4433	-18.65	0.123381	0.859031	1.06912
SUGT1_T265	5896	-21.9	0.0960925	0.821903	1.06692
AHNAK_T3716	161	-49.9	0.0229643	0.617886	1.06669
GAB2_S223	2138	-34.3	0.0453463	0.704724	1.06391
PPFIBP2_S/T	4416	-9.55	0.287426	0.904642	1.06082
TH_S19	6095	-139.95	0.00175532	0.307692	1.06064
TRRAP_S2051	6392	-44.4	0.0290413	0.677741	1.05907
PPM1E_S557	4438	-14.25	0.179	0.870044	1.05319
TMEM63B_S111	6186	-17.95	0.130621	0.870044	1.05181
CEP170_S1160	1118	-79.85	0.00740396	0.606667	1.04982
ARHGEF2_S719	431	-7.15	0.386263	0.917259	1.04429
CD2AP_S233	1029	-164.1	0.00126368	0.272727	1.03254
NCAPD2_S1333	3666	-18.5	0.125283	0.859031	1.01813
NCAPD2_T/S	3667	-18.5	0.125283	0.859031	1.01813
ARHGAP11A_S620	371	-74.95	0.00878785	0.606667	1.01762
ZC3H14_S343	6813	-34.9	0.0436675	0.704724	1.01274
ERBIN_S1179	1846	-24.1	0.083497	0.799748	1.01219
ZNF687_T377	7023	-25.2	0.077682	0.796053	1.01174
MEPCE_C153	3399	-36.8	0.0399901	0.704724	1.00781
MEPCE_S152	3401	-36.8	0.0399901	0.704724	1.00781
SPAG9_S597	5620	-35.8	0.0420949	0.704724	1.00603
NCK1_S85	3678	-28.25	0.0649143	0.77044	1.00517
SPEN_S1252	5632	-22.75	0.0910812	0.809249	1.00472
BAZ1A_S1281	616	-23.75	0.0848553	0.803995	1.00069
HTT_S	2544	-14.8	0.169389	0.870044	1.0005
EIF4EBP1_S112	1753	-61.05	0.0157158	0.617886	1.00007
DTNBP1_C302	1634	-20.15	0.109238	0.847591	0.994168
DTNBP1_S297	1636	-20.15	0.109238	0.847591	0.994168
CAAP1_S/T	858	-33	0.0489873	0.704724	0.991969
SRSF1_Y189	5792	-11.45	0.234268	0.897016	0.988377
HNRNPA1_S199	2467	-24.05	0.0836928	0.799748	0.987248
SYNRG_S235	5938	-74.45	0.00893777	0.606667	0.980156
RGS12_S172	4958	-19.65	0.113244	0.857558	0.97116
BCL9_S104	665	-12.9	0.203504	0.870044	0.970885
NFIX_S265	3797	-59.2	0.0169958	0.617886	0.968837
ORC2_S122	3966	-17	0.140373	0.870044	0.968078
WASHC2A_S284	6644	-19.9	0.111068	0.847591	0.965822
LAMP1_T416	2946	-24.85	0.0798095	0.796053	0.962628
IRS2_C816	2645	-11.1	0.243325	0.897016	0.959627
IRS2_Y823	2659	-11.1	0.243325	0.897016	0.959627
TBC1D4_C316	6007	-34.15	0.0458604	0.704724	0.957294
TBC1D4_S318	6009	-34.15	0.0458604	0.704724	0.957294
UHRF1_S651	6493	-11.75	0.227689	0.897016	0.957142
MYH10_S1952	3571	-28.35	0.0645391	0.768116	0.954362
MYH10_S1956	3572	-28.35	0.0645391	0.768116	0.954362
SPECC1L_S921	5629	-19.05	0.119191	0.859031	0.953445
STIM2_S697	5851	-34.15	0.0458604	0.704724	0.950794
STIM2_S700	5853	-34.15	0.0458604	0.704724	0.950794
MTA1_S639	3520	-59.95	0.0164144	0.617886	0.950222
DDX5_S30	1474	-13.9	0.184292	0.870044	0.949901
NFIB_S/Y/T	3788	-10.1	0.269019	0.900718	0.948966
SRPK2_S/T	5696	-72.05	0.0100515	0.606667	0.948341
SRPK2_S494	5698	-72.05	0.0100515	0.606667	0.948341
MAF1_S75	3116	-12.1	0.219747	0.891063	0.94723
PPP1R3E_S33	4466	-8.6	0.321961	0.908633	0.947219
PRKCA_Y195	4512	-7.55	0.365468	0.908633	0.94708
LIMCH1_S/T	3013	-55.4	0.0190171	0.617886	0.946965
SMARCA5_S137	5497	-37.5	0.0383756	0.704724	0.943698
OSBP_S386	3973	-13.9	0.184292	0.870044	0.938848
SFPQ_S283	5305	-7.7	0.359081	0.908633	0.934697
DEK_S72	1483	-10	0.27258	0.900718	0.933948
GPATCH2_S129	2233	-11.7	0.228943	0.897016	0.932216
NELFE_S251	3768	-36.45	0.0407465	0.704724	0.931384
ATE1_S169	504	-13.75	0.186822	0.870044	0.931274
GTF2E2_S	2296	-63.6	0.0140138	0.617886	0.928187
ETV3_S	1872	-71.65	0.0102014	0.606667	0.927865
NAV1_S1000	3645	-21.45	0.0998107	0.833514	0.927574
AHNAK_T4430	163	-42.3	0.0304373	0.681388	0.921264
ADAR_T	81	-69.95	0.0108245	0.606667	0.920084
USP32_S1416	6552	-27.4	0.0682511	0.782743	0.919838
SNX14_S487	5560	-32.85	0.0496705	0.704724	0.915181
FBRSL1_S340	1976	-22.8	0.0907293	0.809249	0.910786
CRYBG3_S177	1328	-16.45	0.147581	0.870044	0.910723
PHKB_S27	4221	-22.35	0.0931236	0.819209	0.909263
PRRC2A_T1347	4567	-40.1	0.0336152	0.704724	0.903292
RIN1_S611	4999	-23.8	0.0846596	0.80375	0.900896
ATAD2_C1156	499	-13.5	0.191831	0.870044	0.900597
ATAD2_T1149	500	-13.5	0.191831	0.870044	0.900597
ZNF639_S200	7008	-16.9	0.141725	0.870044	0.898233
EEF1B2_S128	1700	-37.1	0.0393465	0.704724	0.896492
SLC12A2_S77	5403	-19.75	0.112349	0.852797	0.896177
MAPKAPK5_S469	3268	-16.35	0.149171	0.870044	0.891032
PDS5A_S	4119	-46.3	0.026242	0.637011	0.884234
TH_T	6096	-41.55	0.0318356	0.696875	0.880452
ZBTB10_S138	6772	-32.5	0.0506139	0.704724	0.880101
TOMM20_S	6252	-67.3	0.0120972	0.606667	0.879199
AHNAK_S511	153	-32.75	0.0501121	0.704724	0.8787
PCM1_S/Y	4078	-26.4	0.0726769	0.796053	0.876763
NCKAP5L_S763	3683	-44.05	0.0293789	0.677741	0.873179
LMCD1_S254	3033	-9.2	0.301192	0.908087	0.872739
ACIN1_S987	72	-16.65	0.145371	0.870044	0.871101
ZMYM2_S	6912	-24.9	0.079576	0.796053	0.86215
SHC3_C477	5346	-13.6	0.190103	0.870044	0.861912
SHC3_S474	5347	-13.6	0.190103	0.870044	0.861912
PARG_S68	4046	-16.5	0.146926	0.870044	0.859773
HNRNPA0_S188	2463	-12.25	0.21634	0.87955	0.857634
TPR_S	6317	-35.325	0.0429823	0.704724	0.854903
EHBP1_S/T	1713	-80.45	0.0072999	0.606667	0.854749
EHBP1_S436	1716	-80.45	0.0072999	0.606667	0.854749
MAP2K4_S80	3212	-21.3	0.100663	0.835307	0.85127
SATB2_S587	5164	-17.3	0.137636	0.870044	0.845691
NDE1_S	3739	-82.3	0.00674809	0.606667	0.844709
LUC7L3_S	3086	-11.45	0.234172	0.897016	0.841918
SAMD4B_S592	5142	-18.8	0.121816	0.859031	0.841718
TNKS1BP1_S221	6217	-15.2	0.162803	0.870044	0.841431
TSC2_S999	6401	-13.05	0.19989	0.870044	0.840759
LARP7_S	2965	-36.175	0.0415298	0.704724	0.840075
RNF169_S423	5018	-26.2	0.0733295	0.796053	0.838696
FTSJ3_C577	2104	-37.05	0.0395485	0.704724	0.838595
FTSJ3_T573	2109	-37.05	0.0395485	0.704724	0.838595
LIMCH1_S	3012	-27.4	0.0681991	0.782743	0.838297
IQSEC1_S/Y	2624	-14.15	0.180982	0.870044	0.837203
C11orf96_C420	820	-48.5	0.0242042	0.637011	0.831859
C11orf96_S419	824	-48.5	0.0242042	0.637011	0.831859
CD2AP_S458	1031	-10.15	0.267594	0.900718	0.825442
FOXO3_S413	2076	-39.85	0.0339007	0.704724	0.824405
INA_S	2580	-134.15	0.00185122	0.307692	0.823684
FAM98A_S284	1955	-20.9	0.103313	0.847591	0.819514
RAB11FIP5_S	4683	-16.85	0.142608	0.870044	0.818607
LYST_C2223	3092	-41.95	0.0308229	0.681388	0.812711
LYST_S2217	3093	-41.95	0.0308229	0.681388	0.812711
PIMREG_S16	4263	-29.85	0.0584486	0.761905	0.812667
PLEKHA3_C216	4310	-38.85	0.0358107	0.704724	0.811853
PLEKHA3_S211	4311	-38.85	0.0358107	0.704724	0.811853
WIZ_S983	6686	-44.65	0.0286641	0.666667	0.811039
UCK1_S253	6481	-28.2	0.0650581	0.77044	0.810797
HECW2_S/T	2383	-40.35	0.0331919	0.704724	0.808054
NACA_1xPhosphoS1932	3608	-37.85	0.0376628	0.704724	0.807275
NACA_1xPhosphoS3009	3610	-37.85	0.0376628	0.704724	0.807275
NACA_1xPhosphoS4316	3612	-37.85	0.0376628	0.704724	0.807275
NACA_S949	3633	-37.85	0.0376628	0.704724	0.807275
SUN1_S/T	5898	-29.1	0.0611009	0.768116	0.806655
PHF23_S315	4206	-35.05	0.0433218	0.704724	0.806596
DMTN_T/S	1565	-7.1	0.388077	0.919504	0.806401
PIK3C2A_S259	4256	-73.05	0.00959562	0.606667	0.805438
RIPK2_S531	5010	-25.05	0.0785052	0.796053	0.803737
MINPP1_S482	3446	-28.05	0.0654915	0.77044	0.802702
LMNA_S652	3040	-51.1	0.0217566	0.617886	0.802353
HLTF_S	2455	-11.8	0.22722	0.897016	0.800158
MYO9B_T1346	3590	-25.1	0.0781798	0.796053	0.797438
DENND4C_S/T	1491	-132.35	0.00200113	0.321429	0.796405
THRAP3_S560	6104	-18.85	0.121257	0.859031	0.79508
CEP170_S627	1126	-24.8	0.0802572	0.796053	0.793841
CEP170_S633	1128	-24.8	0.0802572	0.796053	0.793841
CEP170_S636	1129	-24.8	0.0802572	0.796053	0.793841
MEF2D_S275	3395	-53.85	0.0199545	0.617886	0.793427
CARMIL1_S	922	-48.275	0.024396	0.637011	0.793377
YBX1_P678091xPhosphoT/S	6733	-68.35	0.0113058	0.606667	0.793031
YBX1_T/S	6738	-68.35	0.0113058	0.606667	0.793031
TEX2_S266	6071	-13.45	0.192547	0.870044	0.791336
TEX2_T269	6073	-13.45	0.192547	0.870044	0.791336
ARHGAP32_S594	392	-42.95	0.0301895	0.681388	0.791289
PCF11_T459	4073	-13.3	0.195234	0.870044	0.790701
RRP15_S194	5079	-26.2	0.0732774	0.796053	0.789536
CPSF7_S	1305	-27.05	0.0700643	0.790347	0.788643
DMXL2_S	1571	-67.05	0.0125726	0.606667	0.788501
GPS1_S483	2274	-49.95	0.0228664	0.617886	0.787933
GPS1_T/S	2275	-49.95	0.0228664	0.617886	0.787933
HRH1_T/S	2515	-14	0.1832	0.870044	0.787331
RANBP2_S2804	4749	-9.6	0.28625	0.904642	0.785511
NELFE_S	3764	-22.45	0.0926505	0.819209	0.785019
USP19_S244	6537	-15.1	0.164456	0.870044	0.784907
TMEM201_S529	6174	-8.85	0.312632	0.908633	0.783315
BCL9L_S25	673	-45.85	0.0271007	0.64539	0.782563
TPX2_S738	6322	-37.65	0.0381379	0.704724	0.7821
AKAP11_S448	181	-29.85	0.058261	0.761905	0.781627
CCDC92_S	1015	-24.85	0.0798615	0.796053	0.781217
ZNF280C_S80	6949	-20.35	0.107586	0.847591	0.780261
TACC3_S71	5952	-34	0.0466416	0.704724	0.779498
NPTN_S/T	3872	-74.8	0.00883988	0.606667	0.777147
XPR1_T106	6721	-36.25	0.0413279	0.704724	0.775353
ATP2B3_S	547	-27.15	0.0695371	0.784848	0.774663
TAF11_S60	5954	-6.25	0.432655	0.930123	0.770863
DYNC1LI1_S	1660	-83.9	0.00645641	0.606667	0.769947
MADD_S818	3112	-27.2	0.0694393	0.784848	0.765524
MADD_S820	3113	-27.2	0.0694393	0.784848	0.765524
PMS2_S6	4339	-15.05	0.165621	0.870044	0.764897
DCTN1_T108	1439	-11.6	0.230838	0.897016	0.761206
SPRED2_S206	5652	-9	0.307418	0.908087	0.759171
PPP1R7_S12	4468	-13.7	0.18797	0.870044	0.756179
HNRNPA1_S	2465	-22.75	0.0910291	0.809249	0.755334
HNRNPA1_Y366	2470	-22.75	0.0910291	0.809249	0.755334
JUND_S100	2715	-42.6	0.0302936	0.681388	0.755095
PLCG1_S1248	4287	-28.05	0.0655894	0.77044	0.754758
HLTF_S400	2456	-7.2	0.382537	0.914146	0.75395
MADD_S813	3111	-23.05	0.0890498	0.807101	0.753221
PLEC_S1732	4301	-12.65	0.208713	0.870044	0.753049
MKL1_2xMethylthioC508	3460	-14.75	0.170173	0.870044	0.751697
MKL1_C509	3461	-14.75	0.170173	0.870044	0.751697
MKL1_S511	3464	-14.75	0.170173	0.870044	0.751697
SHROOM3_S285	5359	-18.4	0.126098	0.859031	0.748546
FMN2_S61	2033	-33.15	0.0486976	0.704724	0.747152
CHAMP1_S386	1162	-29.4	0.0598323	0.768116	0.746365
TNS1_S899	6244	-7.9	0.350757	0.908633	0.744469
TNS1_S907	6245	-7.9	0.350757	0.908633	0.744469
MFAP1_S94	3406	-26.6	0.0718538	0.795918	0.743586
RBM3_S114	4845	-7.05	0.39158	0.919504	0.741745
SERBP1_S234	5272	-61.7	0.0151346	0.617886	0.741738
CSNK1A1_T	1335	-11	0.245735	0.89727	0.74146
CBY1_S18	976	-13.25	0.196774	0.870044	0.740611
CBY1_S26	977	-13.25	0.196774	0.870044	0.740611
MAPT_S673	3276	-36.2	0.041432	0.704724	0.738182
ZMYM2_S305	6913	-41.35	0.0321731	0.702786	0.737444
RAB5A_S193	4695	-36.15	0.0416257	0.704724	0.736991
GAB2_S140	2134	-13.4	0.193185	0.870044	0.736683
GAB2_S148	2135	-13.4	0.193185	0.870044	0.736683
GAB2_S149	2136	-13.4	0.193185	0.870044	0.736683
CEP170_S958	1130	-36.85	0.0397901	0.704724	0.7363
KCNQ5_S457	2756	-27.4	0.0681991	0.782743	0.735461
PPME1_C238	4441	-64.45	0.0132346	0.606667	0.735296
PPME1_S/T	4442	-64.45	0.0132346	0.606667	0.735296
TBC1D9B_S1238	6022	-20.15	0.109238	0.847591	0.731733
PHF23_S316	4207	-32.7	0.050262	0.704724	0.731438
LIMCH1_S377	3018	-82.95	0.00660016	0.606667	0.730419
THYN1_S14	6109	-87.85	0.0055774	0.606667	0.730354
NUP85_S652	3941	-22.85	0.0905856	0.809249	0.726349
DENND4C_S1623	1494	-46.6	0.0258339	0.637011	0.72562
KCNQ2_S694	2753	-39.25	0.034998	0.704724	0.725248
TDRKH_T252	6061	-9	0.308327	0.908087	0.723088
ARHGEF2_S645	429	-32.2	0.0517681	0.71673	0.721597
IRS2_S608	2653	-23.6	0.0854702	0.80622	0.720921
NCOR2_S1331	3728	-18.75	0.122607	0.859031	0.719951
ZNF22_S42	6948	-34.45	0.0448465	0.704724	0.718681
SPEN_S1268	5634	-11.5	0.232771	0.897016	0.71831
SPEN_S1278	5635	-11.5	0.232771	0.897016	0.71831
GPHN_C284	2254	-12.65	0.208713	0.870044	0.714233
GPHN_S280	2256	-12.65	0.208713	0.870044	0.714233
SEC22B_S137	5243	-15.15	0.163366	0.870044	0.712862
SHROOM3_C1729	5353	-23.55	0.0860994	0.80622	0.712572
SHROOM3_S1725	5358	-23.55	0.0860994	0.80622	0.712572
FUS_S221	2116	-14.05	0.181989	0.870044	0.710796
PLEC_T4030	4307	-16.925	0.141291	0.870044	0.710661
ECHDC1_S16	1683	-10.75	0.25108	0.89727	0.70796
ENAH_S125	1803	-14.05	0.182389	0.870044	0.707552
TMPO_S351	6194	-23.9	0.0843282	0.801757	0.70711
BPTF_S650	736	-6.05	0.442967	0.933295	0.707082
CHERP_S904	1197	-27.95	0.0662768	0.770801	0.70598
MAVS_S222	3327	-9.55	0.287276	0.904642	0.703617
ESF1_S735	1868	-7.15	0.384648	0.917259	0.701763
SOBP_C601	5577	-9.5	0.290685	0.907025	0.701609
SOBP_S597	5578	-9.5	0.290685	0.907025	0.701609
LLGL1_S961	3032	-8.3	0.333506	0.908633	0.700228
HERC1_S1491	2394	-15.9	0.154848	0.870044	0.697579
ZBED4_S640	6770	-7.15	0.384648	0.917259	0.696319
SSRP1_S659	5823	-13.2	0.197899	0.870044	0.695947
PLD2_S155	4293	-10.9	0.247929	0.89727	0.695084
MAPT_S531	3275	-10.8	0.250163	0.89727	0.694929
RPRD2_S614	5046	-17.75	0.132516	0.870044	0.692754
ZNF318_S31	6957	-34.5	0.0445487	0.704724	0.691617
METTL16_S419	3403	-5.7	0.463816	0.93775	0.691009
PEX19_S147	4164	-21.4	0.100192	0.833514	0.690135
SOS1_S1134	5598	-32.3	0.0512328	0.712621	0.689333
USP24_S84	6546	-16.95	0.141052	0.870044	0.68831
CEP170_T644	1132	-13.25	0.196582	0.870044	0.687555
FRMD4A_S872	2083	-23.3	0.0876893	0.80622	0.686908
AKAP1_S107	173	-7.85	0.352512	0.908633	0.686318
GBF1_S224	2171	-46.85	0.0257819	0.637011	0.68541
IMMT_S	2577	-7.4	0.37189	0.911467	0.683433
DNAJC6_S568	1579	-26.85	0.0709433	0.791667	0.681538
DNAJC6_S570	1580	-26.85	0.0709433	0.791667	0.681538
SH3PXD2A_S724	5332	-61.7	0.0150826	0.617886	0.681495
RB1CC1_S222	4790	-40.25	0.0333775	0.704724	0.680986
TMPO_S385	6195	-16.55	0.146367	0.870044	0.679607
GLI2_S1014	2203	-9.05	0.306743	0.908087	0.678954
GTF2I_S412	2302	-19.1	0.118795	0.859031	0.676142
ZC3HAV1_S275	6831	-38.4	0.0364042	0.704724	0.676133
ZEB1_S679	6867	-13	0.201528	0.870044	0.675949
ARHGEF28_S535	438	-61.65	0.0151866	0.617886	0.672866
MGEA5_T9	3415	-3.45	0.63697	0.955184	0.672581
SGSM1_S810	5311	-27.5	0.0676484	0.780186	0.671924
GPHN_S	2255	-36.6	0.0405508	0.704724	0.669328
CRIP2_C126	1312	-66.05	0.0128266	0.606667	0.667476
CRIP2_S115	1313	-66.05	0.0128266	0.606667	0.667476
FHOD1_S523	1997	-81.95	0.00694386	0.606667	0.666574
MYT1L_S390	3595	-15.35	0.160378	0.870044	0.664337
DEK_S	1482	-64.75	0.0130265	0.606667	0.664
LDHB_Y240	2984	-22.25	0.0940763	0.819209	0.663704
ALYREF_S239	244	-5.2	0.496679	0.941905	0.659667
CRYBG3_C1278	1325	-60.2	0.0163624	0.617886	0.658631
CRYBG3_S1280	1327	-60.2	0.0163624	0.617886	0.658631
SCAMP2_S	5189	-36.25	0.0413279	0.704724	0.658193
PJA2_S253	4266	-10.05	0.270906	0.900718	0.657366
SMARCA4_S1382	5489	-64.35	0.0133845	0.606667	0.655453
HTT_S1874	2546	-6.65	0.411528	0.92787	0.655316
AP2M1_T156	329	-13.05	0.199838	0.870044	0.651219
NFIB_S264	3789	-46.5	0.0260941	0.637011	0.651151
NFIA_S274	3786	-11.2	0.241159	0.897016	0.649185
CTTN_S298	1371	-25.55	0.0758801	0.796053	0.648559
GBF1_S1788	2169	-15	0.166592	0.870044	0.648155
ASPSCR1_S287	492	-21.7	0.0973849	0.821903	0.647188
BCL10_S136	636	-8.35	0.331716	0.908633	0.646965
RAB39B_Y172	4691	-5.8	0.459024	0.93775	0.646926
FAM118A_S349	1899	-13.7	0.18797	0.870044	0.645741
SHROOM3_S913	5361	-11.85	0.22598	0.897016	0.644836
MTA3_S430	3521	-10.65	0.254022	0.89727	0.642838
DAB2IP_S995	1395	-4.25	0.568403	0.942544	0.642829
FRMD8_S408	2088	-15.1	0.164456	0.870044	0.642561
INPP5F_S123	2600	-34.85	0.0437715	0.704724	0.640799
PAK1_T225	4012	-5.6	0.469664	0.93775	0.639933
PAK1_T229	4013	-5.6	0.469664	0.93775	0.639933
SRP19_S135	5691	-6.95	0.396246	0.919825	0.639925
RLF_S632	5012	-9.35	0.295139	0.908087	0.638624
KMT2D_S2274	2916	-68.35	0.0113578	0.606667	0.638307
ARFGEF2_T/S	365	-16.1	0.151805	0.870044	0.63809
ARMC10_C59	462	-9.85	0.277737	0.900718	0.637729
ARMC10_S45	463	-9.85	0.277737	0.900718	0.637729
KLF13_S268	2895	-14.05	0.182389	0.870044	0.637479
MIA3_S1706	3423	-8.25	0.336646	0.908633	0.636674
SNAPC4_S626	5535	-21.2	0.101839	0.839744	0.635902
TNPO2_S22	6226	-14.6	0.172358	0.870044	0.635899
GATAD2B_S334	2162	-16.15	0.15128	0.870044	0.635174
SHROOM3_S1173	5356	-20.4	0.10699	0.847591	0.633359
KDM5A_S225	2784	-16.9	0.141725	0.870044	0.632983
TRAFD1_S409	6330	-7.7	0.358746	0.908633	0.632835
TRAFD1_S415	6331	-7.7	0.358746	0.908633	0.632835
CCDC88C_S	1009	-9.85	0.2775	0.900718	0.630846
CCDC88C_S1604	1011	-9.85	0.2775	0.900718	0.630846
ANLN_C234	316	-9.75	0.28076	0.900718	0.630182
ANLN_S225	319	-9.75	0.28076	0.900718	0.630182
PKN1_S374	4270	-28.8	0.0623613	0.768116	0.628099
RANBP2_S837	4752	-40.45	0.0330878	0.704724	0.62718
ARFGAP2_S	360	-76.4	0.00812071	0.606667	0.627161
REPIN1_S24	4906	-17.45	0.135889	0.870044	0.626452
ACAP2_S557	55	-32.9	0.0491769	0.704724	0.625873
SEC16A_S1905	5237	-33.6	0.0477084	0.704724	0.625706
TOM1_S376	6250	-28.55	0.0635538	0.768116	0.625705
OPTN_S206	3964	-14.95	0.167355	0.870044	0.625638
UCK2_S	6483	-47.05	0.0254882	0.637011	0.624852
KARS_T	2729	-5.3	0.490056	0.939916	0.622483
PHF20L1_S433	4203	-23.7	0.0849074	0.804239	0.621974
ZFP36L2_S125	6894	-13.55	0.190688	0.870044	0.621834
NOSIP_S107	3862	-18.7	0.123049	0.859031	0.621232
TFAP4_S124	6074	-20.15	0.109238	0.847591	0.621106
AP3D1_S658	332	-18.7	0.123049	0.859031	0.621068
WAC_T	6634	-28.9	0.0621155	0.768116	0.619528
MTDH_S180	3531	-20.5	0.106083	0.847591	0.61752
KIF1A_T/S	2843	-41.7	0.0312248	0.681388	0.61688
NCBP2_S13	3676	-7.1	0.388173	0.919504	0.616755
POLDIP3_S387	4366	-24.35	0.0824445	0.799748	0.614139
MATR3_S9	3326	-18.75	0.122555	0.859031	0.613709
PNKP_T/S	4342	-23.2	0.0882248	0.80622	0.6136
USP45_S	6567	-5.15	0.500177	0.941905	0.61354
TOP2A_S	6258	-12.85	0.204336	0.870044	0.612282
FOXO3_S315	2075	-10.2	0.265986	0.900718	0.609665
Putative MORF4 family-associated protein 1-like protein UPP OS=Homo sapiens_S18	4655	-15	0.166592	0.870044	0.609513
Putative MORF4 family-associated protein 1-like protein UPP OS=Homo sapiens_S21	4656	-15	0.166592	0.870044	0.609513
PACS1_S528	4000	-46.95	0.0255861	0.637011	0.60895
SGTA_T/S	5312	-39.25	0.034946	0.704724	0.608836
PLIN3_S241	4327	-10.1	0.269303	0.900718	0.60783
LENG8_S484	2987	-7.65	0.360955	0.908633	0.606505
SAMD4B_S628	5143	-10.35	0.261685	0.900718	0.605475
DMXL1_S1896	1570	-63.5	0.0141116	0.617886	0.604898
MINDY1_C94	3440	-17.6	0.133988	0.870044	0.60374
MINDY1_S103	3441	-17.6	0.133988	0.870044	0.60374
MDM2_S166	3366	-7.2	0.382537	0.914146	0.603263
TRIR_S114	6372	-15.05	0.16519	0.870044	0.602896
ZC3HAV1_S	6830	-9.35	0.295041	0.908087	0.602889
ACLY_S455	73	-64.15	0.0135325	0.606667	0.600451
MMACHC_S275	3479	-14.4	0.176261	0.870044	0.600433
MMACHC_S279	3480	-14.4	0.176261	0.870044	0.600433
PLEKHM1_S482	4323	-9.15	0.30298	0.908087	0.599974
CTTNBP2NL_T/S	1374	-20.5	0.106031	0.847591	0.599519
NDC80_S	3738	-6	0.444241	0.933295	0.599286
HIRIP3_C86	2411	-9.9	0.275888	0.900718	0.599253
HIRIP3_T84	2419	-9.9	0.275888	0.900718	0.599253
NME1_S122	3824	-15.3	0.161436	0.870044	0.598675
RALGAPA1_S734	4732	-21.55	0.0990001	0.830601	0.596417
PDIA6_S148	4116	-66.05	0.0128266	0.606667	0.594992
HNRNPD_S87	2486	-8	0.345653	0.908633	0.594603
MPZL1_S/Y	3504	-50.9	0.0219585	0.617886	0.594553
SH3PXD2A_S1038	5330	-17.15	0.138905	0.870044	0.593816
ZYX_S344	7051	-77.15	0.00792494	0.606667	0.593136
[truncated: 6,533 more rows]

## Sheet: PP_ALKAL_Lorla_1h
	Row	ROTS-statistic	pvalue	FDR	logFC
[truncated: 7,054 more rows]

[truncated: 2 more sheets: PP_ALKAL_24h, PP_ALKAL_Lorla_24h]
