# Supplementary material for: ALK ligand ALKAL2 potentiates MYCN‐driven neuroblastoma in the absence of ALK mutation
Source: EMBO J. 2021 Jan 7;40(3):e105784. doi: 10.15252/embj.2020105784 (PMC7849294; doi:10.15252/embj.2020105784)
Supplement: Supplementary file 5 — Table EV3 [file EMBJ-40-e105784-s005.xlsx]

## Sheet: Table_SNV&SV_combined
Table: Genes affected by SV or non-synonymous SNV
MNA	ALK	ALKAL2	Sample-ID	Chr	Region	Type	Ref	Var	Affected Gene	Zygosity	Coverage	Variant allele fraction	Coding region change	Amino acid change	Amino acid change in longest transcript	Coding region change in longest transcript		Gene	Function
+			2567	2	76756070	SNV	G	T	Ttn	Heterozygous	31	0.419355	ENSMUST00000011934:c.40335C>A; ENSMUST00000099981:c.65316C>A; ENSMUST00000111846:c.60078C>A; ENSMUST00000111882:c.60078C>A, ENSMUST00000011934:c.40335C>A; ENSMUST00000099981:c.65316C>A; ENSMUST00000111846:c.60078C>A; ENSMUST00000111882:c.60078C>A	ENSMUSP00000107477:p.Asp20026Glu; ENSMUSP00000107513:p.Asp20026Glu; ENSMUSP00000011934:p.Asp13445Glu; ENSMUSP00000097561:p.Asp21772Glu, ENSMUSP00000011934:p.Asp13445Glu; ENSMUSP00000107477:p.Asp20026Glu; ENSMUSP00000107513:p.Asp20026Glu; ENSMUSP00000097561:p.Asp21772Glu	ENSMUSP00000097561:p.Asp21772Glu, ENSMUSP00000097561:p.Asp21772Glu	ENSMUST00000099981:c.65316C>A, ENSMUST00000099981:c.65316C>A		Ttn	Titin; Key component in the assembly and functioning of vertebrate striated muscles. By providing connections at the level of individual microfilaments, it contributes to the fine balance of forces between the two halves of the sarcomere. The size and extensibility of the cross-links are the main determinants of sarcomere extensibility properties of muscle. In non-muscle cells, seems to play a ro…
+			2567	7	98129347	SNV	T	C	Capn5	Heterozygous	38	0.421053	ENSMUST00000040971:c.1064A>G; ENSMUST00000107112:c.1064A>G, ENSMUST00000040971:c.1064A>G; ENSMUST00000107112:c.1064A>G	ENSMUSP00000102729:p.Glu355Gly; ENSMUSP00000048183:p.Glu355Gly, ENSMUSP00000048183:p.Glu355Gly; ENSMUSP00000102729:p.Glu355Gly	ENSMUSP00000048183:p.Glu355Gly, ENSMUSP00000048183:p.Glu355Gly	ENSMUST00000040971:c.1064A>G, ENSMUST00000040971:c.1064A>G		Capn5	Calpain-5; Calcium-regulated non-lysosomal thiol-protease
+			2567	7	142082153	SNV	C	T	Dusp8	Heterozygous	34	0.294118	ENSMUST00000039926:c.1699G>A; ENSMUST00000143661:c.*1443G>A, ENSMUST00000039926:c.1699G>A; ENSMUST00000143661:c.*1443G>A	ENSMUSP00000049414:p.Gly567Ser, ENSMUSP00000049414:p.Gly567Ser	ENSMUSP00000049414:p.Gly567Ser, ENSMUSP00000049414:p.Gly567Ser	ENSMUST00000039926:c.1699G>A, ENSMUST00000039926:c.1699G>A		Dusp8	Dual specificity protein phosphatase 8; Has phosphatase activity with synthetic phosphatase substrates and negatively regulates mitogen-activated protein kinase activity, presumably by catalysing their dephosphorylation. Expected to display protein phosphatase activity toward phosphotyrosine, phosphoserine and phosphothreonine residues (Probable); Belongs to the protein-tyrosine phosphatase famil…
+			2567	11	46405046	SNV	G	A	Fam71b	Heterozygous	24	0.583333	ENSMUST00000063166:c.244G>A, ENSMUST00000063166:c.244G>A	ENSMUSP00000055079:p.Ala82Thr, ENSMUSP00000055079:p.Ala82Thr	ENSMUSP00000055079:p.Ala82Thr, ENSMUSP00000055079:p.Ala82Thr	ENSMUST00000063166:c.244G>A, ENSMUST00000063166:c.244G>A		Fam71b	Protein FAM71B; May be involved in RNA biogenesis
+			2567	12	116900009..116988697	SV (del)			Ptprn	Heterozygous								Ptprn	Receptor-type tyrosine-protein phosphatase-like N; Plays a role in vesicle-mediated secretory processes. Required for normal accumulation of secretory vesicles in hippocampus, pituitary and pancreatic islets. Required for the accumulation of normal levels of insulin-containing vesicles and preventing their degradation. Plays a role in insulin secretion in response to glucose stimuli. Required for…
+			2567	13	23543286..23543297	Deletion	GGGCCTTGGTCA	-	Hist1h2bh	Heterozygous	34	0.588235	ENSMUST00000075558:c.-1192_-1181del; ENSMUST00000078156:c.56_67del, ENSMUST00000075558:c.-1192_-1181del; ENSMUST00000078156:c.56_67del	ENSMUSP00000077290:p.Leu19_Ala22del, ENSMUSP00000077290:p.Leu19_Ala22del	ENSMUSP00000077290:p.Leu19_Ala22del, ENSMUSP00000077290:p.Leu19_Ala22del	ENSMUST00000078156:c.56_67del, ENSMUST00000078156:c.56_67del		Hist1h2bh	Histone H2B type 1-H; Core component of nucleosome. Nucleosomes wrap and compact DNA into chromatin, limiting DNA accessibility to the cellular machineries which require DNA as a template. Histones thereby play a central role in transcription regulation, DNA repair, DNA replication and chromosomal stability. DNA accessibility is regulated via a complex set of post-translational modifications of h…
+			2567	17	67738750	SNV	G	C	Lama1	Heterozygous	39	0.564103	ENSMUST00000035471:c.649G>C, ENSMUST00000035471:c.649G>C	ENSMUSP00000043957:p.Asp217His, ENSMUSP00000043957:p.Asp217His	ENSMUSP00000043957:p.Asp217His, ENSMUSP00000043957:p.Asp217His	ENSMUST00000035471:c.649G>C, ENSMUST00000035471:c.649G>C		Lama1	Laminin subunit alpha-1; Binding to cells via a high affinity receptor, laminin is thought to mediate the attachment, migration and organization of cells into tissues during embryonic development by interacting with other extracellular matrix components
+			2567	18	31153864	SNV	C	A	Rit2	Heterozygous	29	0.137931	ENSMUST00000082070:c.193G>T; ENSMUST00000153060:c.267G>T, ENSMUST00000082070:c.193G>T; ENSMUST00000153060:c.267G>T	ENSMUSP00000114323:p.Met89Ile; ENSMUSP00000080724:p.Ala65Ser, ENSMUSP00000080724:p.Ala65Ser; ENSMUSP00000114323:p.Met89Ile	ENSMUSP00000080724:p.Ala65Ser, ENSMUSP00000080724:p.Ala65Ser	ENSMUST00000082070:c.193G>T, ENSMUST00000082070:c.193G>T		Rit2	GTP-binding protein Rit2; Binds and exchanges GTP and GDP. Binds and modulates the activation of POU4F1 as gene expression regulator; Belongs to the small GTPase superfamily. Ras family
+			2567	X	60028435	SNV	G	C	F9	Heterozygous	29	0.413793	ENSMUST00000033477:c.754G>C, ENSMUST00000033477:c.754G>C	ENSMUSP00000033477:p.Val252Leu, ENSMUSP00000033477:p.Val252Leu	ENSMUSP00000033477:p.Val252Leu, ENSMUSP00000033477:p.Val252Leu	ENSMUST00000033477:c.754G>C, ENSMUST00000033477:c.754G>C		F9	Coagulation factor IX; Factor IX is a vitamin K-dependent plasma protein that participates in the intrinsic pathway of blood coagulation by converting factor X to its active form in the presence of Ca(2+) ions, phospholipids, and factor VIIIa
+			2567	X	95927715	SNV	G	A	Zc3h12b	Heterozygous	35	0.6	ENSMUST00000082183:c.2253G>A; ENSMUST00000127461:c.*1214G>A; ENSMUST00000145362:c.*1726G>A, ENSMUST00000082183:c.2253G>A; ENSMUST00000127461:c.*1214G>A; ENSMUST00000145362:c.*1726G>A	ENSMUSP00000080820:p.Met751Ile, ENSMUSP00000080820:p.Met751Ile		ENSMUST00000145362:c.*1726G>A, ENSMUST00000145362:c.*1726G>A		Zc3h12b	Zinc finger CCCH-type containing 12B
+			2569	1	182442210	SNV	G	T	Trp53bp2	Heterozygous	35	0.371429	ENSMUST00000117245:c.909G>T; ENSMUST00000191626:c.-2564G>T, ENSMUST00000117245:c.909G>T; ENSMUST00000191626:c.-2564G>T	ENSMUSP00000112508:p.Glu303Asp, ENSMUSP00000112508:p.Glu303Asp	ENSMUSP00000112508:p.Glu303Asp, ENSMUSP00000112508:p.Glu303Asp	ENSMUST00000117245:c.909G>T, ENSMUST00000117245:c.909G>T		Trp53bp2	Apoptosis-stimulating of p53 protein 2; Regulator that plays a central role in regulation of apoptosis and cell growth via its interactions. Regulates p53/TP53 by enhancing the DNA binding and transactivation function of p53/TP53 on the promoters of proapoptotic genes in vivo. Inhibits the ability of APPBP1 to conjugate NEDD8 to CUL1, and thereby decreases APPBP1 ability to induce apoptosis. Impe…
+			2569	3	69020868^69040987	SV (dup)			Smc4									Smc4	Structural maintenance of chromosomes protein 4; Central component of the condensin complex, a complex required for conversion of interphase chromatin into mitotic-like condense chromosomes. The condensin complex probably introduces positive supercoils into relaxed DNA in the presence of type I topoisomerases and converts nicked DNA into positive knotted forms in the presence of type II topoisome…
									Trim59									Trim59	Tripartite motif-containing protein 59; May serve as a multifunctional regulator for innate immune signaling pathways; Belongs to the TRIM/RBCC family
+			2569	7	4527212	SNV	A	G	Dnaaf3	Heterozygous	23	0.565217	ENSMUST00000094897:c.671T>C; ENSMUST00000098859:c.-4897T>C; ENSMUST00000140424:c.-4644T>C; ENSMUST00000154913:c.-3195T>C, ENSMUST00000094897:c.671T>C; ENSMUST00000098859:c.-4897T>C; ENSMUST00000140424:c.-4644T>C; ENSMUST00000154913:c.-3195T>C; ENSMUST00000209148:c.-4897T>C	ENSMUSP00000092498:p.Val224Ala, ENSMUSP00000092498:p.Val224Ala	ENSMUSP00000092498:p.Val224Ala, ENSMUSP00000092498:p.Val224Ala	ENSMUST00000094897:c.671T>C, ENSMUST00000094897:c.671T>C		Dnaaf3	Dynein assembly factor 3, axonemal; Required for the assembly of axonemal inner and outer dynein arms. Involved in preassembly of dyneins into complexes before their transport into cilia (By similarity)
+			2569	7	86663814	SNV	A	T	Olfr293	Heterozygous	24	0.5	ENSMUST00000081474:c.151A>T, ENSMUST00000081474:c.151A>T	ENSMUSP00000080193:p.Ile51Phe, ENSMUSP00000080193:p.Ile51Phe	ENSMUSP00000080193:p.Ile51Phe, ENSMUSP00000080193:p.Ile51Phe	ENSMUST00000081474:c.151A>T, ENSMUST00000081474:c.151A>T		Olfr293	Olfactory receptor 293
+			2569	14	62948706	SNV	C	G	Wdfy2	Heterozygous	30	0.366667	ENSMUST00000014691:c.789C>G, ENSMUST00000014691:c.789C>G	ENSMUSP00000014691:p.Asp263Glu, ENSMUSP00000014691:p.Asp263Glu	ENSMUSP00000014691:p.Asp263Glu, ENSMUSP00000014691:p.Asp263Glu	ENSMUST00000014691:c.789C>G, ENSMUST00000014691:c.789C>G		Wdfy2	WD repeat and FYVE domain-containing protein 2; Acts in an adapter protein-like fashion to mediate the interaction between the kinase PRKCZ and its substrate VAMP2 and increases the PRKCZ-dependent phosphorylation of VAMP2 (By similarity). Positively regulates adipocyte differentiation, by facilitating the phosphorylation and thus inactivation of the anti-adipogenetic transcription factor FOXO1 b…
+			2569	16	32616861	SNV	C	T	Tfrc	Heterozygous	28	0.5	ENSMUST00000023486:c.553C>T; ENSMUST00000120680:c.553C>T, ENSMUST00000023486:c.553C>T; ENSMUST00000120680:c.553C>T	ENSMUSP00000023486:p.Arg185*; ENSMUSP00000113028:p.Arg185*, ENSMUSP00000113028:p.Arg185*; ENSMUSP00000023486:p.Arg185*	ENSMUSP00000023486:p.Arg185*, ENSMUSP00000023486:p.Arg185*	ENSMUST00000023486:c.553C>T, ENSMUST00000023486:c.553C>T		Tfrc	Transferrin receptor protein 1; Cellular uptake of iron occurs via receptor-mediated endocytosis of ligand-occupied transferrin receptor into specialized endosomes. Endosomal acidification leads to iron release. The apotransferrin-receptor complex is then recycled to the cell surface with a return to neutral pH and the concomitant loss of affinity of apotransferrin for its receptor. Transferrin r…
+			2569	16	44410504	SNV	C	T	Cfap44	Heterozygous	25	0.44	ENSMUST00000099742:c.847C>T; ENSMUST00000120049:c.847C>T, ENSMUST00000099742:c.847C>T; ENSMUST00000120049:c.847C>T	ENSMUSP00000097331:p.His283Tyr; ENSMUSP00000113908:p.His283Tyr, ENSMUSP00000097331:p.His283Tyr; ENSMUSP00000113908:p.His283Tyr	ENSMUSP00000097331:p.His283Tyr, ENSMUSP00000097331:p.His283Tyr	ENSMUST00000099742:c.847C>T, ENSMUST00000099742:c.847C>T		Wdr52/Cfap44	Cilia and flagella-associated protein 44; WD repeat domain 52
+			2569	17	57742148	SNV	G	T	Gm21834	Heterozygous	30	0.266667	ENSMUST00000178907:c.72C>A, ENSMUST00000178907:c.72C>A	ENSMUSP00000136534:p.Asp24Glu, ENSMUSP00000136534:p.Asp24Glu	ENSMUSP00000136534:p.Asp24Glu, ENSMUSP00000136534:p.Asp24Glu	ENSMUST00000178907:c.72C>A, ENSMUST00000178907:c.72C>A		Gm21834	Predicted gene, 21834
+			2569	19	4453947	SNV	C	T	Syt12	Heterozygous	23	0.217391	ENSMUST00000059295:c.655G>A, ENSMUST00000059295:c.655G>A	ENSMUSP00000055237:p.Glu219Lys, ENSMUSP00000055237:p.Glu219Lys	ENSMUSP00000055237:p.Glu219Lys, ENSMUSP00000055237:p.Glu219Lys	ENSMUST00000059295:c.655G>A, ENSMUST00000059295:c.655G>A		Syt12	Synaptotagmin-12; May be involved in Ca(2+)-dependent exocytosis of secretory vesicles through Ca(2+) and phospholipid binding to the C2 domain or may serve as Ca(2+) sensors in the process of vesicular trafficking and exocytosis
+			2569	19	5272776^5272777	Insertion	-	GCGGCTGCTGCT	Pacs1	Heterozygous	28	0.464286	ENSMUST00000025774:c.*1668_*1679dup; ENSMUST00000025786:c.101_112dup, ENSMUST00000025774:c.*1668_*1679dup; ENSMUST00000025786:c.101_112dup	ENSMUSP00000025786:p.Pro37_Pro38insGlnGlnGlnPro, ENSMUSP00000025786:p.Pro37_Pro38insGlnGlnGlnPro	ENSMUSP00000025786:p.Pro37_Pro38insGlnGlnGlnPro, ENSMUSP00000025786:p.Pro37_Pro38insGlnGlnGlnPro	ENSMUST00000025786:c.101_112dup, ENSMUST00000025786:c.101_112dup		Pacs1	Phosphofurin acidic cluster sorting protein 1; Coat protein that is involved in the localization of trans-Golgi network (TGN) membrane proteins that contain acidic cluster sorting motifs. Controls the endosome-to-Golgi trafficking of furin and mannose-6-phosphate receptor by connecting the acidic-cluster-containing cytoplasmic domain of these molecules with the adapter-protein complex-1 (AP-1) of…
+	+		2986	14	51039246	SNV	G	A	Rnase9	Heterozygous	29	0.172414	ENSMUST00000064214:c.274C>T, ENSMUST00000064214:c.274C>T	ENSMUSP00000066637:p.Arg92Cys, ENSMUSP00000066637:p.Arg92Cys	ENSMUSP00000066637:p.Arg92Cys, ENSMUSP00000066637:p.Arg92Cys	ENSMUST00000064214:c.274C>T, ENSMUST00000064214:c.274C>T		Rnase9	Inactive ribonuclease-like protein 9; Does not exhibit any ribonuclease activity
+	+		3266	1	134777415	SNV	C	A	Ppp1r12b	Heterozygous	18	0.5	ENSMUST00000045665:c.2534G>T; ENSMUST00000086444:c.2534G>T; ENSMUST00000168381:c.2534G>T, ENSMUST00000045665:c.2534G>T; ENSMUST00000086444:c.2534G>T; ENSMUST00000168381:c.2534G>T	ENSMUSP00000131406:p.Ser845Ile; ENSMUSP00000047463:p.Ser845Ile; ENSMUSP00000083633:p.Ser845Ile, ENSMUSP00000083633:p.Ser845Ile; ENSMUSP00000047463:p.Ser845Ile; ENSMUSP00000131406:p.Ser845Ile	ENSMUSP00000047463:p.Ser845Ile, ENSMUSP00000047463:p.Ser845Ile	ENSMUST00000045665:c.2534G>T, ENSMUST00000045665:c.2534G>T		Ppp1r12b	Protein phosphatase 1 regulatory subunit 12B; Regulates myosin phosphatase activity. Augments Ca(2+) sensitivity of the contractile apparatus (By similarity)
+	+		3266	2	85518683	SNV	G	C	4833423E24Rik	Heterozygous	24	0.5	ENSMUST00000099923:c.84C>G, ENSMUST00000099923:c.84C>G	ENSMUSP00000097507:p.Asn28Lys, ENSMUSP00000097507:p.Asn28Lys	ENSMUSP00000097507:p.Asn28Lys, ENSMUSP00000097507:p.Asn28Lys	ENSMUST00000099923:c.84C>G, ENSMUST00000099923:c.84C>G		Fads2p1/4833423E24Rik	Fatty acid desaturase 2-like protein FADS2P1; RIKEN cDNA 4833423E24 gene
+	+		3266	2	178383549	SNV	C	A	Sycp2	Heterozygous	39	0.410256	ENSMUST00000081134:c.1099G>T, ENSMUST00000081134:c.1099G>T	ENSMUSP00000079909:p.Gly367*, ENSMUSP00000079909:p.Gly367*	ENSMUSP00000079909:p.Gly367*, ENSMUSP00000079909:p.Gly367*	ENSMUST00000081134:c.1099G>T, ENSMUST00000081134:c.1099G>T		Sycp2	Synaptonemal complex protein 2; Major component of the axial/lateral elements of synaptonemal complexes (SCS) during meiotic prophase. Plays a role in the assembly of synaptonemal complexes. Required for normal meiotic chromosome synapsis during oocyte and spermatocyte development and for normal male and female fertility. Required for insertion of SYCP3 into synaptonemal complexes. May be involve…
+	+		3266	9	105912496	SNV	C	T	Col6a5	Heterozygous	25	0.48	ENSMUST00000165165:c.4597G>A; ENSMUST00000190193:c.4597G>A, ENSMUST00000165165:c.4597G>A; ENSMUST00000190193:c.4597G>A	ENSMUSP00000131146:p.Ala1533Thr; ENSMUSP00000139398:p.Ala1533Thr, ENSMUSP00000139398:p.Ala1533Thr; ENSMUSP00000131146:p.Ala1533Thr	ENSMUSP00000139398:p.Ala1533Thr, ENSMUSP00000139398:p.Ala1533Thr	ENSMUST00000190193:c.4597G>A, ENSMUST00000190193:c.4597G>A		Col6a5	Collagen alpha-5(VI) chain; Collagen VI acts as a cell-binding protein
+	+		3266	10	75937357	SNV	T	G	Chchd10	Heterozygous	37	0.108108	ENSMUST00000000924:c.-4904A>C; ENSMUST00000058906:c.300T>G; ENSMUST00000120281:c.-4904A>C, ENSMUST00000000924:c.-4904A>C; ENSMUST00000058906:c.300T>G; ENSMUST00000120281:c.-4904A>C	ENSMUSP00000059575:p.Tyr100*, ENSMUSP00000059575:p.Tyr100*	ENSMUSP00000059575:p.Tyr100*, ENSMUSP00000059575:p.Tyr100*	ENSMUST00000058906:c.300T>G, ENSMUST00000058906:c.300T>G		Chchd10	Coiled-coil-helix-coiled-coil-helix domain containing 10
+	+		3266	12	41334655..43126435	SV (inv)			Immp2l									Immp2l	Mitochondrial inner membrane protease subunit 2; Catalyzes the removal of transit peptides required for the targeting of proteins from the mitochondrial matrix, across the inner membrane, into the inter-membrane space. Known to process the nuclear encoded protein DIABLO (By similarity)
+	+		3268	2	155985329	SNV	A	G	Cep250	Heterozygous	25	0.44	ENSMUST00000039994:c.3305A>G; ENSMUST00000094421:c.3245A>G; ENSMUST00000109619:c.3308A>G; ENSMUST00000124812:c.*1024-3166T>C; ENSMUST00000128683:c.-586A>G; ENSMUST00000156355:c.-556A>G, ENSMUST00000039994:c.3305A>G; ENSMUST00000094421:c.3245A>G; ENSMUST00000109619:c.3308A>G; ENSMUST00000124812:c.*1024-3166T>C; ENSMUST00000128683:c.-586A>G; ENSMUST00000156355:c.-556A>G	ENSMUSP00000038255:p.Asp1102Gly; ENSMUSP00000091988:p.Asp1082Gly; ENSMUSP00000105248:p.Asp1103Gly, ENSMUSP00000038255:p.Asp1102Gly; ENSMUSP00000091988:p.Asp1082Gly; ENSMUSP00000105248:p.Asp1103Gly	ENSMUSP00000038255:p.Asp1102Gly, ENSMUSP00000038255:p.Asp1102Gly	ENSMUST00000039994:c.3305A>G, ENSMUST00000039994:c.3305A>G		Cep250	Centrosome-associated protein CEP250; Probably plays an important role in centrosome cohesion during interphase
+	+		3268	5	53067686	SNV	G	T	Slc34a2	Heterozygous	35	0.371429	ENSMUST00000094787:c.1168G>T, ENSMUST00000094787:c.1168G>T	ENSMUSP00000092380:p.Val390Leu, ENSMUSP00000092380:p.Val390Leu	ENSMUSP00000092380:p.Val390Leu, ENSMUSP00000092380:p.Val390Leu	ENSMUST00000094787:c.1168G>T, ENSMUST00000094787:c.1168G>T		Slc34a2	Sodium-dependent phosphate transport protein 2B; May be involved in actively transporting phosphate into cells via Na(+) cotransport. It may be the main phosphate transport protein in the intestinal brush border membrane. May have a role in the synthesis of surfactant in lungs' alveoli; Belongs to the SLC34A transporter family
+	+		3268	5	107359006	SNV	T	C	Brdt	Heterozygous	35	0.428571	ENSMUST00000031215:c.1454T>C, ENSMUST00000031215:c.1454T>C	ENSMUSP00000031215:p.Ile485Thr, ENSMUSP00000031215:p.Ile485Thr	ENSMUSP00000031215:p.Ile485Thr, ENSMUSP00000031215:p.Ile485Thr	ENSMUST00000031215:c.1454T>C, ENSMUST00000031215:c.1454T>C		Brdt	Bromodomain testis-specific protein; Testis-specific chromatin protein that specifically binds histone H4 acetylated at 'Lys-5' and 'Lys-8' (H4K5ac and H4K8ac, respectively) and plays a key role in spermatogenesis. Required in late pachytene spermatocytes: plays a role in meiotic and post-meiotic cells by binding to acetylated histones at the promoter of specific meiotic and post-meiotic genes, f…
+	+		3268	9	21929414	SNV	G	T	Ccdc159	Heterozygous	20	0.3	ENSMUST00000006403:c.252G>T; ENSMUST00000046831:c.-2132C>A; ENSMUST00000170304:c.276G>T; ENSMUST00000178988:c.-2137C>A, ENSMUST00000006403:c.252G>T; ENSMUST00000046831:c.-2132C>A; ENSMUST00000170304:c.276G>T; ENSMUST00000178988:c.-2137C>A	ENSMUSP00000006403:p.Trp84Cys; ENSMUSP00000126474:p.Trp92Cys, ENSMUSP00000006403:p.Trp84Cys; ENSMUSP00000126474:p.Trp92Cys	ENSMUSP00000126474:p.Trp92Cys, ENSMUSP00000126474:p.Trp92Cys	ENSMUST00000170304:c.276G>T, ENSMUST00000170304:c.276G>T		Ccdc159	Coiled-coil domain containing 159
+	+		3268	9	59322904	SNV	G	T	Bbs4	Heterozygous	41	0.463415	ENSMUST00000026265:c.1529C>A, ENSMUST00000026265:c.1529C>A	ENSMUSP00000026265:p.Pro510Gln, ENSMUSP00000026265:p.Pro510Gln	ENSMUSP00000026265:p.Pro510Gln, ENSMUSP00000026265:p.Pro510Gln	ENSMUST00000026265:c.1529C>A, ENSMUST00000026265:c.1529C>A		Bbs4	Bardet-Biedl syndrome 4 protein homolog; The BBSome complex is thought to function as a coat complex required for sorting of specific membrane proteins to the primary cilia. The BBSome complex is required for ciliogenesis but is dispensable for centriolar satellite function. This ciliogenic function is mediated in part by the Rab8 GDP/GTP exchange factor, which localizes to the basal body and con…
+	+		3268	18	37336077	SNV	G	T	Pcdhb6	Heterozygous	23	0.608696	ENSMUST00000061717:c.2050G>T; ENSMUST00000115661:c.2385+380927G>T; ENSMUST00000193984:c.336+359799G>T; ENSMUST00000194544:c.222+365940G>T; ENSMUST00000194655:c.-3G>T, ENSMUST00000061717:c.2050G>T; ENSMUST00000115661:c.2385+380927G>T; ENSMUST00000193984:c.336+359799G>T; ENSMUST00000194544:c.222+365940G>T; ENSMUST00000194655:c.-3G>T	ENSMUSP00000058592:p.Asp684Tyr, ENSMUSP00000058592:p.Asp684Tyr	ENSMUSP00000058592:p.Asp684Tyr, ENSMUSP00000058592:p.Asp684Tyr	ENSMUST00000061717:c.2050G>T, ENSMUST00000061717:c.2050G>T		Pcdhb6	Protocadherin beta-6; Calcium-dependent cell-adhesion protein involved in cells self-recognition and non-self discrimination. Thereby, it is involved in the establishment and maintenance of specific neuronal connections in the brain
+	+		3268	18	38447799	SNV	C	T	Ndfip1	Heterozygous	27	0.74	ENSMUST00000025293:c.260C>T, ENSMUST00000025293:c.260C>T	ENSMUSP00000025293:p.Thr87Met, ENSMUSP00000025293:p.Thr87Met	ENSMUSP00000025293:p.Thr87Met, ENSMUSP00000025293:p.Thr87Met	ENSMUST00000025293:c.260C>T, ENSMUST00000025293:c.260C>T		Ndfip1	NEDD4 family-interacting protein 1; Activates HECT domain-containing E3 ubiquitin-protein ligases, including NEDD4 and ITCH, and consequently modulates the stability of their targets. As a result, controls many cellular processes. Prevents chronic T-helper cell-mediated inflammation by activating ITCH and thus controlling JUNB degradation. Promotes pancreatic beta cell death through degradation o…
+		+	2676	1	92491482	SNV	C	T	Olfr1415	Heterozygous	24	0.416667	ENSMUST00000071521:c.272G>A, ENSMUST00000071521:c.272G>A; ENSMUST00000204009:c.272G>A; ENSMUST00000204766:c.215+57G>A	ENSMUSP00000084047:p.Arg91His, ENSMUSP00000084047:p.Arg91His; ENSMUSP00000145446:p.Arg91His	ENSMUSP00000084047:p.Arg91His, ENSMUSP00000145446:p.Arg91His	ENSMUST00000071521:c.272G>A, ENSMUST00000204009:c.272G>A		Olfr1415	Olfactory receptor 1415
+		+	2676	1	173975138	SNV	C	G	Ifi202b	Heterozygous	76	0.131579	ENSMUST00000000266:c.129G>C, ENSMUST00000000266:c.129G>C	ENSMUSP00000000266:p.Lys43Asn, ENSMUSP00000000266:p.Lys43Asn	ENSMUSP00000000266:p.Lys43Asn, ENSMUSP00000000266:p.Lys43Asn	ENSMUST00000000266:c.129G>C, ENSMUST00000000266:c.129G>C		Ifi202b	Interferon-activable protein 202; Inhibits the transcriptional activity of several transcription factors, including NF-kappa-B p50 and p65, FOS, JUN, E2F1, E2F4, MYOD1 and myogenin. Has anti-apoptotic effects due to inhibition of the transcriptional activity of p53. Binds dsDNA in the cytosol. Is involved in innate immune response and has anti- inflammatory activity. Inhibits caspase activation i…
+		+	2676	2	153231987..153231989	Deletion	AGG	-	Plagl2	Heterozygous	25	0.32	ENSMUST00000056924:c.991_993del; ENSMUST00000109795:c.991_993del, ENSMUST00000056924:c.991_993del; ENSMUST00000109795:c.991_993del	ENSMUSP00000105419:p.Pro331del; ENSMUSP00000055709:p.Pro331del, ENSMUSP00000105419:p.Pro331del; ENSMUSP00000055709:p.Pro331del	ENSMUSP00000105419:p.Pro331del, ENSMUSP00000105419:p.Pro331del	ENSMUST00000109795:c.991_993del, ENSMUST00000109795:c.991_993del		Plagl2	Pleiomorphic adenoma gene-like 2
+		+	2676	6	23109512	SNV	G	T	Aass	Heterozygous	17	0.764706	ENSMUST00000031707:c.958C>A; ENSMUST00000149864:c.117-12310C>A, ENSMUST00000031707:c.958C>A; ENSMUST00000149864:c.117-12310C>A	ENSMUSP00000031707:p.Leu320Ile, ENSMUSP00000031707:p.Leu320Ile	ENSMUSP00000031707:p.Leu320Ile, ENSMUSP00000031707:p.Leu320Ile	ENSMUST00000031707:c.958C>A, ENSMUST00000031707:c.958C>A		Aass	Alpha-aminoadipic semialdehyde synthase, mitochondrial; Bifunctional enzyme that catalyzes the first two steps in lysine degradation. The N-terminal and the C-terminal contain lysine-oxoglutarate reductase and saccharopine dehydrogenase activity, respectively
+		+	2676	7	121743717	SNV	G	A	Scnn1g	Heterozygous	24	0.5	ENSMUST00000000221:c.892G>A, ENSMUST00000000221:c.892G>A	ENSMUSP00000000221:p.Ala298Thr, ENSMUSP00000000221:p.Ala298Thr	ENSMUSP00000000221:p.Ala298Thr, ENSMUSP00000000221:p.Ala298Thr	ENSMUST00000000221:c.892G>A, ENSMUST00000000221:c.892G>A		Scnn1g	Amiloride-sensitive sodium channel subunit gamma; Sodium permeable non-voltage-sensitive ion channel inhibited by the diuretic amiloride. Mediates the electrodiffusion of the luminal sodium (and water, which follows osmotically) through the apical membrane of epithelial cells. Plays an essential role in electrolyte and blood pressure homeostasis, but also in airway surface liquid homeostasis, whi…
+		+	2676	13	11594787	SNV	C	A	Ryr2	Heterozygous	21	0.428571	ENSMUST00000021750:c.13152G>T; ENSMUST00000170156:c.13152G>T, ENSMUST00000021750:c.13152G>T; ENSMUST00000170156:c.13152G>T	ENSMUSP00000021750:p.Lys4384Asn; ENSMUSP00000127991:p.Lys4384Asn, ENSMUSP00000021750:p.Lys4384Asn; ENSMUSP00000127991:p.Lys4384Asn	ENSMUSP00000021750:p.Lys4384Asn, ENSMUSP00000021750:p.Lys4384Asn	ENSMUST00000021750:c.13152G>T, ENSMUST00000021750:c.13152G>T		Ryr2	Ryanodine receptor 2; Calcium channel that mediates the release of Ca(2+) from the sarcoplasmic reticulum into the cytoplasm and thereby plays a key role in triggering cardiac muscle contraction. Aberrant channel activation can lead to cardiac arrhythmia. In cardiac myocytes, calcium release is triggered by increased Ca(2+) levels due to activation of the L-type calcium channel CACNA1C. The calci…
+		+	2676	16	11984644	SNV	C	G	Shisa9	Heterozygous	24	0.416667	ENSMUST00000023138:c.64C>G; ENSMUST00000170672:c.64C>G, ENSMUST00000023138:c.64C>G; ENSMUST00000170672:c.64C>G	ENSMUSP00000132646:p.Arg22Gly; ENSMUSP00000023138:p.Arg22Gly, ENSMUSP00000023138:p.Arg22Gly; ENSMUSP00000132646:p.Arg22Gly	ENSMUSP00000023138:p.Arg22Gly, ENSMUSP00000023138:p.Arg22Gly	ENSMUST00000023138:c.64C>G, ENSMUST00000023138:c.64C>G		Shisa9	Protein shisa-9; Regulator of short-term neuronal synaptic plasticity in the dentate gyrus. Associates with AMPA receptors (ionotropic glutamate receptors) in synaptic spines and promotes AMPA receptor desensitization at excitatory synapses
+		+	2676	18	37443018	SNV	A	G	Pcdhb13	Heterozygous	22	0.272727	ENSMUST00000052387:c.-4825A>G; ENSMUST00000056915:c.448A>G; ENSMUST00000115661:c.2386-382003A>G; ENSMUST00000193984:c.337-382003A>G; ENSMUST00000194544:c.223-382003A>G, ENSMUST00000052387:c.-4825A>G; ENSMUST00000056915:c.448A>G; ENSMUST00000115661:c.2386-382003A>G; ENSMUST00000193984:c.337-382003A>G; ENSMUST00000194544:c.223-382003A>G	ENSMUSP00000061087:p.Ile150Val, ENSMUSP00000061087:p.Ile150Val	ENSMUSP00000061087:p.Ile150Val, ENSMUSP00000061087:p.Ile150Val	ENSMUST00000056915:c.448A>G, ENSMUST00000056915:c.448A>G		Pcdhb13	Protocadherin beta 13
+		+	2676	18	69677520..69681191	SV (del)			Tcf4									Tcf4	Transcription factor 4; Transcription factor that binds to the immunoglobulin enchancer Mu-E5/KE5-motif. Involved in the initiation of neuronal differentiation. Activates transcription by binding to the E box (5'-CANNTG-3'). Isoform 2 inhibits MYOD1 activation of the cardiac alpha-actin promoter. Binds to the E-box present in the somatostatin receptor 2 initiator element (SSTR2-INR) to activate t…
+		+	2773	2	131516290	SNV	A	C	Smox	Heterozygous	28	0.25	ENSMUST00000028806:c.282A>C; ENSMUST00000110179:c.282A>C; ENSMUST00000110180:c.282A>C; ENSMUST00000110181:c.282A>C; ENSMUST00000110182:c.282A>C; ENSMUST00000110183:c.282A>C; ENSMUST00000110186:c.282A>C; ENSMUST00000110188:c.282A>C; ENSMUST00000110189:c.282A>C; ENSMUST00000129143:c.282A>C; ENSMUST00000183575:c.*58A>C; ENSMUST00000183881:c.-3898A>C; ENSMUST00000183947:c.282A>C, ENSMUST00000028806:c…	ENSMUSP00000120237:p.Glu94Asp; ENSMUSP00000139278:p.Glu94Asp; ENSMUSP00000105818:p.Glu94Asp; ENSMUSP00000028806:p.Glu94Asp; ENSMUSP00000105817:p.Glu94Asp; ENSMUSP00000105808:p.Glu94Asp; ENSMUSP00000105815:p.Glu94Asp; ENSMUSP00000105810:p.Glu94Asp; ENSMUSP00000105811:p.Glu94Asp; ENSMUSP00000105812:p.Glu94Asp; ENSMUSP00000105809:p.Glu94Asp, ENSMUSP00000105808:p.Glu94Asp; ENSMUSP00000120237:p.Glu94A…	ENSMUSP00000105810:p.Glu94Asp, ENSMUSP00000105810:p.Glu94Asp	ENSMUST00000110181:c.282A>C, ENSMUST00000110181:c.282A>C		Smox	Spermine oxidase; Flavoenzyme which catalyzes the oxidation of spermine to spermidine. Can also use N(1)-acetylspermine and spermidine as substrates, with different affinity depending on the isoform (isozyme) and on the experimental conditions. Plays an important role in the regulation of polyamine intracellular concentration and has the potential to act as a determinant of cellular sensitivity t…
+		+	2773	4	97711711..97908280	SV (del)			Nfia									Nfia	Nuclear factor 1 A-type; Recognizes and binds the palindromic sequence 5'- TTGGCNNNNNGCCAA-3' present in viral and cellular promoters and in the origin of replication of adenovirus type 2. These proteins are individually capable of activating transcription and replication; Belongs to the CTF/NF-I family
+		+	2773	5	90584928	SNV	G	A	5830473C10Rik	Heterozygous	16	0.3125	ENSMUST00000094615:c.1597G>A, ENSMUST00000094615:c.1597G>A	ENSMUSP00000092198:p.Ala533Thr, ENSMUSP00000092198:p.Ala533Thr	ENSMUSP00000092198:p.Ala533Thr, ENSMUSP00000092198:p.Ala533Thr	ENSMUST00000094615:c.1597G>A, ENSMUST00000094615:c.1597G>A		ENSMUSG00000070690/5830473C10Rik	RIKEN cDNA 5830473C10 gene
+		+	2773	6	45644644..45827988	SV (del)			Cntnap2									Cntnap2	Contactin-associated protein-like 2; Required, with CNTNAP1, for radial and longitudinal organization of myelinated axons. Plays a role in the formation of functional distinct domains critical for saltatory conduction of nerve impulses in myelinated nerve fibers. Demarcates the juxtaparanodal region of the axo-glial junction (Probable)
+		+	2773	8	124731910..124731911	Deletion	TG	-	Arv1	Heterozygous	37	0.378378	ENSMUST00000034463:c.774_775del, ENSMUST00000034463:c.774_775del; ENSMUST00000212036:c.*348_*349del; ENSMUST00000212959:c.420_421del	ENSMUSP00000034463:p.Tyr261fs, ENSMUSP00000034463:p.Tyr261fs; ENSMUSP00000148335:p.Tyr143fs	ENSMUSP00000034463:p.Tyr261fs, ENSMUSP00000034463:p.Tyr261fs	ENSMUST00000034463:c.774_775del, ENSMUST00000034463:c.774_775del		Arv1	Protein ARV1; Plays a role as a mediator in the endoplasmic reticulum (ER) cholesterol and bile acid homeostasis. Participates in sterol transport out of the ER and distribution into plasma membranes; Belongs to the ARV1 family
+		+	2773	9	75279345	SNV	A	G	Myo5c	Heterozygous	33	0.242424	ENSMUST00000036555:c.2972A>G, ENSMUST00000036555:c.2972A>G	ENSMUSP00000042229:p.Asp991Gly, ENSMUSP00000042229:p.Asp991Gly	ENSMUSP00000042229:p.Asp991Gly, ENSMUSP00000042229:p.Asp991Gly	ENSMUST00000036555:c.2972A>G, ENSMUST00000036555:c.2972A>G		Myo5c	Myosin VC; Belongs to the TRAFAC class myosin-kinesin ATPase superfamily. Myosin family
+		+	2773	10	64675831	SNV	C	T	Ctnna3	Heterozygous	29	0.241379	ENSMUST00000075099:c.1799C>T; ENSMUST00000105440:c.1799C>T; ENSMUST00000105441:c.1799C>T, ENSMUST00000075099:c.1799C>T; ENSMUST00000105440:c.1799C>T; ENSMUST00000105441:c.1799C>T	ENSMUSP00000074606:p.Ala600Val; ENSMUSP00000101081:p.Ala600Val; ENSMUSP00000101080:p.Ala600Val, ENSMUSP00000074606:p.Ala600Val; ENSMUSP00000101080:p.Ala600Val; ENSMUSP00000101081:p.Ala600Val	ENSMUSP00000101080:p.Ala600Val, ENSMUSP00000101080:p.Ala600Val	ENSMUST00000105440:c.1799C>T, ENSMUST00000105440:c.1799C>T		Ctnna3	Catenin alpha-3; May be involved in formation of stretch-resistant cell- cell adhesion complexes
+		+	2773	11	50985136	SNV	T	C	Olfr1377	Heterozygous	30	0.233333	ENSMUST00000075177:c.434T>C, ENSMUST00000075177:c.434T>C; ENSMUST00000204581:c.434T>C	ENSMUSP00000074672:p.Val145Ala, ENSMUSP00000144855:p.Val145Ala; ENSMUSP00000074672:p.Val145Ala	ENSMUSP00000074672:p.Val145Ala, ENSMUSP00000074672:p.Val145Ala	ENSMUST00000075177:c.434T>C, ENSMUST00000075177:c.434T>C		Olfr1377	Olfactory receptor 1377
+		+	2773	11	103056429	SNV	C	T	Nmt1	Heterozygous	26	0.192308	ENSMUST00000021314:c.643C>T, ENSMUST00000021314:c.643C>T	ENSMUSP00000021314:p.Arg215*, ENSMUSP00000021314:p.Arg215*	ENSMUSP00000021314:p.Arg215*, ENSMUSP00000021314:p.Arg215*	ENSMUST00000021314:c.643C>T, ENSMUST00000021314:c.643C>T		Nmt1	Glycylpeptide N-tetradecanoyltransferase 1; Adds a myristoyl group to the N-terminal glycine residue of certain cellular and viral proteins. Required for normal embryogenesis
+		+	2773	11	107074711	SNV	G	A	Bptf	Heterozygous	28	0.178571	ENSMUST00000057892:c.3311C>T; ENSMUST00000106762:c.3467C>T; ENSMUST00000106763:c.3656C>T, ENSMUST00000057892:c.3311C>T; ENSMUST00000106762:c.3467C>T; ENSMUST00000106763:c.3656C>T	ENSMUSP00000102373:p.Ala1156Val; ENSMUSP00000052303:p.Ala1104Val; ENSMUSP00000102374:p.Ala1219Val, ENSMUSP00000102374:p.Ala1219Val; ENSMUSP00000052303:p.Ala1104Val; ENSMUSP00000102373:p.Ala1156Val	ENSMUSP00000102374:p.Ala1219Val, ENSMUSP00000102374:p.Ala1219Val	ENSMUST00000106763:c.3656C>T, ENSMUST00000106763:c.3656C>T		Bptf	Bromodomain PHD finger transcription factor
+		+	2773	12	102423592	SNV	C	T	Lgmn	Heterozygous	21	0.190476	ENSMUST00000021607:c.137G>A; ENSMUST00000110020:c.137G>A, ENSMUST00000021607:c.137G>A; ENSMUST00000110020:c.137G>A	ENSMUSP00000105647:p.Arg46Gln; ENSMUSP00000021607:p.Arg46Gln, ENSMUSP00000021607:p.Arg46Gln; ENSMUSP00000105647:p.Arg46Gln	ENSMUSP00000021607:p.Arg46Gln, ENSMUSP00000021607:p.Arg46Gln	ENSMUST00000021607:c.137G>A, ENSMUST00000021607:c.137G>A		Lgmn	Legumain; Has a strict specificity for hydrolysis of asparaginyl bonds. Can also cleave aspartyl bonds slowly, especially under acidic conditions. May be involved in the processing of proteins for MHC class II antigen presentation in the lysosomal/endosomal system. Required for normal lysosomal protein degradation in renal proximal tubules. Required for normal degradation of internalized EGFR. Pl…
+		+	2773	13	77259916	SNV	G	A	2210408I21Rik	Heterozygous	28	0.178571	ENSMUST00000168779:c.1303G>A, ENSMUST00000168779:c.1303G>A	ENSMUSP00000127449:p.Ala435Thr, ENSMUSP00000127449:p.Ala435Thr	ENSMUSP00000127449:p.Ala435Thr, ENSMUSP00000127449:p.Ala435Thr	ENSMUST00000168779:c.1303G>A, ENSMUST00000168779:c.1303G>A		ENSMUSG00000071252/2210408I21Rik	Uncharacterized protein KIAA0825 homolog; RIKEN cDNA 2210408I21 gene
+		+	2773	15	35709690	SNV	T	A	Vps13b	Heterozygous	22	0.181818	ENSMUST00000048646:c.5782T>A, ENSMUST00000048646:c.5782T>A	ENSMUSP00000045490:p.Phe1928Ile, ENSMUSP00000045490:p.Phe1928Ile	ENSMUSP00000045490:p.Phe1928Ile, ENSMUSP00000045490:p.Phe1928Ile	ENSMUST00000048646:c.5782T>A, ENSMUST00000048646:c.5782T>A		Vps13b	Vacuolar protein sorting-associated protein 13B; May be involved in protein sorting in post Golgi membrane traffic
+		+	2773	16	4092341	SNV	T	G	Crebbp	Heterozygous	32	0.21875	ENSMUST00000023165:c.4412A>C, ENSMUST00000023165:c.4412A>C; ENSMUST00000205344:c.3050A>C; ENSMUST00000205765:c.4298A>C; ENSMUST00000206098:c.230A>C; ENSMUST00000206464:c.170A>C	ENSMUSP00000023165:p.His1471Pro, ENSMUSP00000023165:p.His1471Pro; ENSMUSP00000145798:p.His57Pro; ENSMUSP00000146029:p.His1017Pro; ENSMUSP00000145825:p.His77Pro; ENSMUSP00000146330:p.His1433Pro	ENSMUSP00000023165:p.His1471Pro, ENSMUSP00000023165:p.His1471Pro	ENSMUST00000023165:c.4412A>C, ENSMUST00000023165:c.4412A>C		Crebbp	CREB-binding protein; Acetylates histones, giving a specific tag for transcriptional activation. Also acetylates non-histone proteins, like NCOA3 and FOXO1. Binds specifically to phosphorylated CREB and enhances its transcriptional activity toward cAMP-responsive genes. Acts as a coactivator of ALX1. Acts as a circadian transcriptional coactivator which enhances the activity of the circadian tran…
+		+	2773	18	69592259..69656952	SV (del)			Tcf4									Tcf4	Transcription factor 4; Transcription factor that binds to the immunoglobulin enchancer Mu-E5/KE5-motif. Involved in the initiation of neuronal differentiation. Activates transcription by binding to the E box (5'-CANNTG-3'). Isoform 2 inhibits MYOD1 activation of the cardiac alpha-actin promoter. Binds to the E-box present in the somatostatin receptor 2 initiator element (SSTR2-INR) to activate t…
+		+	2773	18	69654996..69669774	SV (del)			Tcf4									Tcf4	Transcription factor 4; Transcription factor that binds to the immunoglobulin enchancer Mu-E5/KE5-motif. Involved in the initiation of neuronal differentiation. Activates transcription by binding to the E box (5'-CANNTG-3'). Isoform 2 inhibits MYOD1 activation of the cardiac alpha-actin promoter. Binds to the E-box present in the somatostatin receptor 2 initiator element (SSTR2-INR) to activate t…
+		+	2984	7	79383628	SNV	C	T	Rlbp1	Heterozygous	33	0.484848	ENSMUST00000053718:c.125G>A; ENSMUST00000179243:c.125G>A, ENSMUST00000053718:c.125G>A; ENSMUST00000179243:c.125G>A; ENSMUST00000205442:c.125G>A; ENSMUST00000205638:c.125G>A; ENSMUST00000206162:c.125G>A; ENSMUST00000206320:c.125G>A; ENSMUST00000206695:c.*231G>A	ENSMUSP00000137143:p.Arg42His; ENSMUSP00000054545:p.Arg42His, ENSMUSP00000146196:p.Arg42His; ENSMUSP00000137143:p.Arg42His; ENSMUSP00000054545:p.Arg42His; ENSMUSP00000145850:p.Arg42His; ENSMUSP00000145611:p.Arg42His; ENSMUSP00000146144:p.Arg42His	ENSMUSP00000054545:p.Arg42His, ENSMUSP00000137143:p.Arg42His	ENSMUST00000053718:c.125G>A, ENSMUST00000179243:c.125G>A		Rlbp1	Retinaldehyde-binding protein 1; Soluble retinoid carrier essential the proper function of both rod and cone photoreceptors. Participates in the regeneration of active 11-cis-retinol and 11-cis-retinaldehyde, from the inactive 11-trans products of the rhodopsin photocycle and in the de novo synthesis of these retinoids from 11-trans metabolic precursors. The cycling of retinoids between photorece…
+		+	2984	10	127080057	SNV	A	C	Agap2	Heterozygous	34	0.352941	ENSMUST00000039259:c.436A>C, ENSMUST00000039259:c.436A>C	ENSMUSP00000043466:p.Ser146Arg, ENSMUSP00000043466:p.Ser146Arg	ENSMUSP00000043466:p.Ser146Arg, ENSMUSP00000043466:p.Ser146Arg	ENSMUST00000039259:c.436A>C, ENSMUST00000039259:c.436A>C		Agap2	Arf-GAP with GTPase, ANK repeat and PH domain-containing protein 2; GTPase-activating protein (GAP) for ARF1 and ARF5, which also shows strong GTPase activity. Participates in the prevention of neuronal apoptosis by enhancing PI3 kinase activity. Aids the coupling of metabotropic glutamate receptor 1 (GRM1) to cytoplasmic PI3 kinase by interacting with Homer scaffolding proteins, and also seems t…
+		+	2984	11	72070998	SNV	C	T	Pitpnm3	Heterozygous	22	0.545455	ENSMUST00000075258:c.790G>A; ENSMUST00000108508:c.742G>A, ENSMUST00000075258:c.790G>A; ENSMUST00000108508:c.742G>A	ENSMUSP00000074737:p.Gly264Arg; ENSMUSP00000104148:p.Gly248Arg, ENSMUSP00000074737:p.Gly264Arg; ENSMUSP00000104148:p.Gly248Arg	ENSMUSP00000074737:p.Gly264Arg, ENSMUSP00000074737:p.Gly264Arg	ENSMUST00000075258:c.790G>A, ENSMUST00000075258:c.790G>A		Pitpnm3	Membrane-associated phosphatidylinositol transfer protein 3; Catalyzes the transfer of phosphatidylinositol and phosphatidylcholine between membranes (in vitro). Binds calcium ions (By similarity); Belongs to the PtdIns transfer protein family. PI transfer class IIA subfamily
+		+	2984	18	69589746..69672804	SV (del)			Tcf4									Tcf4	Transcription factor 4; Transcription factor that binds to the immunoglobulin enchancer Mu-E5/KE5-motif. Involved in the initiation of neuronal differentiation. Activates transcription by binding to the E box (5'-CANNTG-3'). Isoform 2 inhibits MYOD1 activation of the cardiac alpha-actin promoter. Binds to the E-box present in the somatostatin receptor 2 initiator element (SSTR2-INR) to activate t…

## Sheet: Table SNV only
MNA	ALK	ALKAL2	Sample-ID	Chr	Region	Type	Ref	Var	Gene	Zygosity	Coverage	Variant allele fraction	Coding region change	Amino acid change	Amino acid change in longest transcript	Coding region change in longest transcript		Gene	Function
+			2567	2	76756070	SNV	G	T	Ttn	Heterozygous	31	0.419355	ENSMUST00000011934:c.40335C>A; ENSMUST00000099981:c.65316C>A; ENSMUST00000111846:c.60078C>A; ENSMUST00000111882:c.60078C>A, ENSMUST00000011934:c.40335C>A; ENSMUST00000099981:c.65316C>A; ENSMUST00000111846:c.60078C>A; ENSMUST00000111882:c.60078C>A	ENSMUSP00000107477:p.Asp20026Glu; ENSMUSP00000107513:p.Asp20026Glu; ENSMUSP00000011934:p.Asp13445Glu; ENSMUSP00000097561:p.Asp21772Glu, ENSMUSP00000011934:p.Asp13445Glu; ENSMUSP00000107477:p.Asp20026Glu; ENSMUSP00000107513:p.Asp20026Glu; ENSMUSP00000097561:p.Asp21772Glu	ENSMUSP00000097561:p.Asp21772Glu, ENSMUSP00000097561:p.Asp21772Glu	ENSMUST00000099981:c.65316C>A, ENSMUST00000099981:c.65316C>A		Ttn	Titin; Key component in the assembly and functioning of vertebrate striated muscles. By providing connections at the level of individual microfilaments, it contributes to the fine balance of forces between the two halves of the sarcomere. The size and extensibility of the cross-links are the main determinants of sarcomere extensibility properties of muscle. In non-muscle cells, seems to play a ro…
+			2567	7	98129347	SNV	T	C	Capn5	Heterozygous	38	0.421053	ENSMUST00000040971:c.1064A>G; ENSMUST00000107112:c.1064A>G, ENSMUST00000040971:c.1064A>G; ENSMUST00000107112:c.1064A>G	ENSMUSP00000102729:p.Glu355Gly; ENSMUSP00000048183:p.Glu355Gly, ENSMUSP00000048183:p.Glu355Gly; ENSMUSP00000102729:p.Glu355Gly	ENSMUSP00000048183:p.Glu355Gly, ENSMUSP00000048183:p.Glu355Gly	ENSMUST00000040971:c.1064A>G, ENSMUST00000040971:c.1064A>G		Capn5	Calpain-5; Calcium-regulated non-lysosomal thiol-protease
+			2567	7	142082153	SNV	C	T	Dusp8	Heterozygous	34	0.294118	ENSMUST00000039926:c.1699G>A; ENSMUST00000143661:c.*1443G>A, ENSMUST00000039926:c.1699G>A; ENSMUST00000143661:c.*1443G>A	ENSMUSP00000049414:p.Gly567Ser, ENSMUSP00000049414:p.Gly567Ser	ENSMUSP00000049414:p.Gly567Ser, ENSMUSP00000049414:p.Gly567Ser	ENSMUST00000039926:c.1699G>A, ENSMUST00000039926:c.1699G>A		Dusp8	Dual specificity protein phosphatase 8; Has phosphatase activity with synthetic phosphatase substrates and negatively regulates mitogen-activated protein kinase activity, presumably by catalysing their dephosphorylation. Expected to display protein phosphatase activity toward phosphotyrosine, phosphoserine and phosphothreonine residues (Probable); Belongs to the protein-tyrosine phosphatase famil…
+			2567	11	46405046	SNV	G	A	Fam71b	Heterozygous	24	0.583333	ENSMUST00000063166:c.244G>A, ENSMUST00000063166:c.244G>A	ENSMUSP00000055079:p.Ala82Thr, ENSMUSP00000055079:p.Ala82Thr	ENSMUSP00000055079:p.Ala82Thr, ENSMUSP00000055079:p.Ala82Thr	ENSMUST00000063166:c.244G>A, ENSMUST00000063166:c.244G>A		Fam71b	Protein FAM71B; May be involved in RNA biogenesis
+			2567	13	23543286..23543297	Deletion	GGGCCTTGGTCA	-	Hist1h2bh	Heterozygous	34	0.588235	ENSMUST00000075558:c.-1192_-1181del; ENSMUST00000078156:c.56_67del, ENSMUST00000075558:c.-1192_-1181del; ENSMUST00000078156:c.56_67del	ENSMUSP00000077290:p.Leu19_Ala22del, ENSMUSP00000077290:p.Leu19_Ala22del	ENSMUSP00000077290:p.Leu19_Ala22del, ENSMUSP00000077290:p.Leu19_Ala22del	ENSMUST00000078156:c.56_67del, ENSMUST00000078156:c.56_67del		Hist1h2bh	Histone H2B type 1-H; Core component of nucleosome. Nucleosomes wrap and compact DNA into chromatin, limiting DNA accessibility to the cellular machineries which require DNA as a template. Histones thereby play a central role in transcription regulation, DNA repair, DNA replication and chromosomal stability. DNA accessibility is regulated via a complex set of post-translational modifications of h…
+			2567	17	67738750	SNV	G	C	Lama1	Heterozygous	39	0.564103	ENSMUST00000035471:c.649G>C, ENSMUST00000035471:c.649G>C	ENSMUSP00000043957:p.Asp217His, ENSMUSP00000043957:p.Asp217His	ENSMUSP00000043957:p.Asp217His, ENSMUSP00000043957:p.Asp217His	ENSMUST00000035471:c.649G>C, ENSMUST00000035471:c.649G>C		Lama1	Laminin subunit alpha-1; Binding to cells via a high affinity receptor, laminin is thought to mediate the attachment, migration and organization of cells into tissues during embryonic development by interacting with other extracellular matrix components
+			2567	18	31153864	SNV	C	A	Rit2	Heterozygous	29	0.137931	ENSMUST00000082070:c.193G>T; ENSMUST00000153060:c.267G>T, ENSMUST00000082070:c.193G>T; ENSMUST00000153060:c.267G>T	ENSMUSP00000114323:p.Met89Ile; ENSMUSP00000080724:p.Ala65Ser, ENSMUSP00000080724:p.Ala65Ser; ENSMUSP00000114323:p.Met89Ile	ENSMUSP00000080724:p.Ala65Ser, ENSMUSP00000080724:p.Ala65Ser	ENSMUST00000082070:c.193G>T, ENSMUST00000082070:c.193G>T		Rit2	GTP-binding protein Rit2; Binds and exchanges GTP and GDP. Binds and modulates the activation of POU4F1 as gene expression regulator; Belongs to the small GTPase superfamily. Ras family
+			2567	X	60028435	SNV	G	C	F9	Heterozygous	29	0.413793	ENSMUST00000033477:c.754G>C, ENSMUST00000033477:c.754G>C	ENSMUSP00000033477:p.Val252Leu, ENSMUSP00000033477:p.Val252Leu	ENSMUSP00000033477:p.Val252Leu, ENSMUSP00000033477:p.Val252Leu	ENSMUST00000033477:c.754G>C, ENSMUST00000033477:c.754G>C		F9	Coagulation factor IX; Factor IX is a vitamin K-dependent plasma protein that participates in the intrinsic pathway of blood coagulation by converting factor X to its active form in the presence of Ca(2+) ions, phospholipids, and factor VIIIa
+			2567	X	95927715	SNV	G	A	Zc3h12b	Heterozygous	35	0.6	ENSMUST00000082183:c.2253G>A; ENSMUST00000127461:c.*1214G>A; ENSMUST00000145362:c.*1726G>A, ENSMUST00000082183:c.2253G>A; ENSMUST00000127461:c.*1214G>A; ENSMUST00000145362:c.*1726G>A	ENSMUSP00000080820:p.Met751Ile, ENSMUSP00000080820:p.Met751Ile		ENSMUST00000145362:c.*1726G>A, ENSMUST00000145362:c.*1726G>A		Zc3h12b	Zinc finger CCCH-type containing 12B
+			2569	1	182442210	SNV	G	T	Trp53bp2	Heterozygous	35	0.371429	ENSMUST00000117245:c.909G>T; ENSMUST00000191626:c.-2564G>T, ENSMUST00000117245:c.909G>T; ENSMUST00000191626:c.-2564G>T	ENSMUSP00000112508:p.Glu303Asp, ENSMUSP00000112508:p.Glu303Asp	ENSMUSP00000112508:p.Glu303Asp, ENSMUSP00000112508:p.Glu303Asp	ENSMUST00000117245:c.909G>T, ENSMUST00000117245:c.909G>T		Trp53bp2	Apoptosis-stimulating of p53 protein 2; Regulator that plays a central role in regulation of apoptosis and cell growth via its interactions. Regulates p53/TP53 by enhancing the DNA binding and transactivation function of p53/TP53 on the promoters of proapoptotic genes in vivo. Inhibits the ability of APPBP1 to conjugate NEDD8 to CUL1, and thereby decreases APPBP1 ability to induce apoptosis. Impe…
+			2569	7	4527212	SNV	A	G	Dnaaf3	Heterozygous	23	0.565217	ENSMUST00000094897:c.671T>C; ENSMUST00000098859:c.-4897T>C; ENSMUST00000140424:c.-4644T>C; ENSMUST00000154913:c.-3195T>C, ENSMUST00000094897:c.671T>C; ENSMUST00000098859:c.-4897T>C; ENSMUST00000140424:c.-4644T>C; ENSMUST00000154913:c.-3195T>C; ENSMUST00000209148:c.-4897T>C	ENSMUSP00000092498:p.Val224Ala, ENSMUSP00000092498:p.Val224Ala	ENSMUSP00000092498:p.Val224Ala, ENSMUSP00000092498:p.Val224Ala	ENSMUST00000094897:c.671T>C, ENSMUST00000094897:c.671T>C		Dnaaf3	Dynein assembly factor 3, axonemal; Required for the assembly of axonemal inner and outer dynein arms. Involved in preassembly of dyneins into complexes before their transport into cilia (By similarity)
+			2569	7	86663814	SNV	A	T	Olfr293	Heterozygous	24	0.5	ENSMUST00000081474:c.151A>T, ENSMUST00000081474:c.151A>T	ENSMUSP00000080193:p.Ile51Phe, ENSMUSP00000080193:p.Ile51Phe	ENSMUSP00000080193:p.Ile51Phe, ENSMUSP00000080193:p.Ile51Phe	ENSMUST00000081474:c.151A>T, ENSMUST00000081474:c.151A>T		Olfr293	Olfactory receptor 293
+			2569	14	62948706	SNV	C	G	Wdfy2	Heterozygous	30	0.366667	ENSMUST00000014691:c.789C>G, ENSMUST00000014691:c.789C>G	ENSMUSP00000014691:p.Asp263Glu, ENSMUSP00000014691:p.Asp263Glu	ENSMUSP00000014691:p.Asp263Glu, ENSMUSP00000014691:p.Asp263Glu	ENSMUST00000014691:c.789C>G, ENSMUST00000014691:c.789C>G		Wdfy2	WD repeat and FYVE domain-containing protein 2; Acts in an adapter protein-like fashion to mediate the interaction between the kinase PRKCZ and its substrate VAMP2 and increases the PRKCZ-dependent phosphorylation of VAMP2 (By similarity). Positively regulates adipocyte differentiation, by facilitating the phosphorylation and thus inactivation of the anti-adipogenetic transcription factor FOXO1 b…
+			2569	16	32616861	SNV	C	T	Tfrc	Heterozygous	28	0.5	ENSMUST00000023486:c.553C>T; ENSMUST00000120680:c.553C>T, ENSMUST00000023486:c.553C>T; ENSMUST00000120680:c.553C>T	ENSMUSP00000023486:p.Arg185*; ENSMUSP00000113028:p.Arg185*, ENSMUSP00000113028:p.Arg185*; ENSMUSP00000023486:p.Arg185*	ENSMUSP00000023486:p.Arg185*, ENSMUSP00000023486:p.Arg185*	ENSMUST00000023486:c.553C>T, ENSMUST00000023486:c.553C>T		Tfrc	Transferrin receptor protein 1; Cellular uptake of iron occurs via receptor-mediated endocytosis of ligand-occupied transferrin receptor into specialized endosomes. Endosomal acidification leads to iron release. The apotransferrin-receptor complex is then recycled to the cell surface with a return to neutral pH and the concomitant loss of affinity of apotransferrin for its receptor. Transferrin r…
+			2569	16	44410504	SNV	C	T	Cfap44	Heterozygous	25	0.44	ENSMUST00000099742:c.847C>T; ENSMUST00000120049:c.847C>T, ENSMUST00000099742:c.847C>T; ENSMUST00000120049:c.847C>T	ENSMUSP00000097331:p.His283Tyr; ENSMUSP00000113908:p.His283Tyr, ENSMUSP00000097331:p.His283Tyr; ENSMUSP00000113908:p.His283Tyr	ENSMUSP00000097331:p.His283Tyr, ENSMUSP00000097331:p.His283Tyr	ENSMUST00000099742:c.847C>T, ENSMUST00000099742:c.847C>T		Wdr52/Cfap44	Cilia and flagella-associated protein 44; WD repeat domain 52
+			2569	17	57742148	SNV	G	T	Gm21834	Heterozygous	30	0.266667	ENSMUST00000178907:c.72C>A, ENSMUST00000178907:c.72C>A	ENSMUSP00000136534:p.Asp24Glu, ENSMUSP00000136534:p.Asp24Glu	ENSMUSP00000136534:p.Asp24Glu, ENSMUSP00000136534:p.Asp24Glu	ENSMUST00000178907:c.72C>A, ENSMUST00000178907:c.72C>A		Gm21834	Predicted gene, 21834
+			2569	19	4453947	SNV	C	T	Syt12	Heterozygous	23	0.217391	ENSMUST00000059295:c.655G>A, ENSMUST00000059295:c.655G>A	ENSMUSP00000055237:p.Glu219Lys, ENSMUSP00000055237:p.Glu219Lys	ENSMUSP00000055237:p.Glu219Lys, ENSMUSP00000055237:p.Glu219Lys	ENSMUST00000059295:c.655G>A, ENSMUST00000059295:c.655G>A		Syt12	Synaptotagmin-12; May be involved in Ca(2+)-dependent exocytosis of secretory vesicles through Ca(2+) and phospholipid binding to the C2 domain or may serve as Ca(2+) sensors in the process of vesicular trafficking and exocytosis
+			2569	19	5272776^5272777	Insertion	-	GCGGCTGCTGCT	Pacs1	Heterozygous	28	0.464286	ENSMUST00000025774:c.*1668_*1679dup; ENSMUST00000025786:c.101_112dup, ENSMUST00000025774:c.*1668_*1679dup; ENSMUST00000025786:c.101_112dup	ENSMUSP00000025786:p.Pro37_Pro38insGlnGlnGlnPro, ENSMUSP00000025786:p.Pro37_Pro38insGlnGlnGlnPro	ENSMUSP00000025786:p.Pro37_Pro38insGlnGlnGlnPro, ENSMUSP00000025786:p.Pro37_Pro38insGlnGlnGlnPro	ENSMUST00000025786:c.101_112dup, ENSMUST00000025786:c.101_112dup		Pacs1	Phosphofurin acidic cluster sorting protein 1; Coat protein that is involved in the localization of trans-Golgi network (TGN) membrane proteins that contain acidic cluster sorting motifs. Controls the endosome-to-Golgi trafficking of furin and mannose-6-phosphate receptor by connecting the acidic-cluster-containing cytoplasmic domain of these molecules with the adapter-protein complex-1 (AP-1) of…
+	+		2986	14	51039246	SNV	G	A	Rnase9	Heterozygous	29	0.172414	ENSMUST00000064214:c.274C>T, ENSMUST00000064214:c.274C>T	ENSMUSP00000066637:p.Arg92Cys, ENSMUSP00000066637:p.Arg92Cys	ENSMUSP00000066637:p.Arg92Cys, ENSMUSP00000066637:p.Arg92Cys	ENSMUST00000064214:c.274C>T, ENSMUST00000064214:c.274C>T		Rnase9	Inactive ribonuclease-like protein 9; Does not exhibit any ribonuclease activity
+	+		3266	1	134777415	SNV	C	A	Ppp1r12b	Heterozygous	18	0.5	ENSMUST00000045665:c.2534G>T; ENSMUST00000086444:c.2534G>T; ENSMUST00000168381:c.2534G>T, ENSMUST00000045665:c.2534G>T; ENSMUST00000086444:c.2534G>T; ENSMUST00000168381:c.2534G>T	ENSMUSP00000131406:p.Ser845Ile; ENSMUSP00000047463:p.Ser845Ile; ENSMUSP00000083633:p.Ser845Ile, ENSMUSP00000083633:p.Ser845Ile; ENSMUSP00000047463:p.Ser845Ile; ENSMUSP00000131406:p.Ser845Ile	ENSMUSP00000047463:p.Ser845Ile, ENSMUSP00000047463:p.Ser845Ile	ENSMUST00000045665:c.2534G>T, ENSMUST00000045665:c.2534G>T		Ppp1r12b	Protein phosphatase 1 regulatory subunit 12B; Regulates myosin phosphatase activity. Augments Ca(2+) sensitivity of the contractile apparatus (By similarity)
+	+		3266	2	85518683	SNV	G	C	4833423E24Rik	Heterozygous	24	0.5	ENSMUST00000099923:c.84C>G, ENSMUST00000099923:c.84C>G	ENSMUSP00000097507:p.Asn28Lys, ENSMUSP00000097507:p.Asn28Lys	ENSMUSP00000097507:p.Asn28Lys, ENSMUSP00000097507:p.Asn28Lys	ENSMUST00000099923:c.84C>G, ENSMUST00000099923:c.84C>G		Fads2p1/4833423E24Rik	Fatty acid desaturase 2-like protein FADS2P1; RIKEN cDNA 4833423E24 gene
+	+		3266	2	178383549	SNV	C	A	Sycp2	Heterozygous	39	0.410256	ENSMUST00000081134:c.1099G>T, ENSMUST00000081134:c.1099G>T	ENSMUSP00000079909:p.Gly367*, ENSMUSP00000079909:p.Gly367*	ENSMUSP00000079909:p.Gly367*, ENSMUSP00000079909:p.Gly367*	ENSMUST00000081134:c.1099G>T, ENSMUST00000081134:c.1099G>T		Sycp2	Synaptonemal complex protein 2; Major component of the axial/lateral elements of synaptonemal complexes (SCS) during meiotic prophase. Plays a role in the assembly of synaptonemal complexes. Required for normal meiotic chromosome synapsis during oocyte and spermatocyte development and for normal male and female fertility. Required for insertion of SYCP3 into synaptonemal complexes. May be involve…
+	+		3266	9	105912496	SNV	C	T	Col6a5	Heterozygous	25	0.48	ENSMUST00000165165:c.4597G>A; ENSMUST00000190193:c.4597G>A, ENSMUST00000165165:c.4597G>A; ENSMUST00000190193:c.4597G>A	ENSMUSP00000131146:p.Ala1533Thr; ENSMUSP00000139398:p.Ala1533Thr, ENSMUSP00000139398:p.Ala1533Thr; ENSMUSP00000131146:p.Ala1533Thr	ENSMUSP00000139398:p.Ala1533Thr, ENSMUSP00000139398:p.Ala1533Thr	ENSMUST00000190193:c.4597G>A, ENSMUST00000190193:c.4597G>A		Col6a5	Collagen alpha-5(VI) chain; Collagen VI acts as a cell-binding protein
+	+		3266	10	75937357	SNV	T	G	Chchd10	Heterozygous	37	0.108108	ENSMUST00000000924:c.-4904A>C; ENSMUST00000058906:c.300T>G; ENSMUST00000120281:c.-4904A>C, ENSMUST00000000924:c.-4904A>C; ENSMUST00000058906:c.300T>G; ENSMUST00000120281:c.-4904A>C	ENSMUSP00000059575:p.Tyr100*, ENSMUSP00000059575:p.Tyr100*	ENSMUSP00000059575:p.Tyr100*, ENSMUSP00000059575:p.Tyr100*	ENSMUST00000058906:c.300T>G, ENSMUST00000058906:c.300T>G		Chchd10	Coiled-coil-helix-coiled-coil-helix domain containing 10
+	+		3268	2	155985329	SNV	A	G	Cep250	Heterozygous	25	0.44	ENSMUST00000039994:c.3305A>G; ENSMUST00000094421:c.3245A>G; ENSMUST00000109619:c.3308A>G; ENSMUST00000124812:c.*1024-3166T>C; ENSMUST00000128683:c.-586A>G; ENSMUST00000156355:c.-556A>G, ENSMUST00000039994:c.3305A>G; ENSMUST00000094421:c.3245A>G; ENSMUST00000109619:c.3308A>G; ENSMUST00000124812:c.*1024-3166T>C; ENSMUST00000128683:c.-586A>G; ENSMUST00000156355:c.-556A>G	ENSMUSP00000038255:p.Asp1102Gly; ENSMUSP00000091988:p.Asp1082Gly; ENSMUSP00000105248:p.Asp1103Gly, ENSMUSP00000038255:p.Asp1102Gly; ENSMUSP00000091988:p.Asp1082Gly; ENSMUSP00000105248:p.Asp1103Gly	ENSMUSP00000038255:p.Asp1102Gly, ENSMUSP00000038255:p.Asp1102Gly	ENSMUST00000039994:c.3305A>G, ENSMUST00000039994:c.3305A>G		Cep250	Centrosome-associated protein CEP250; Probably plays an important role in centrosome cohesion during interphase
+	+		3268	5	53067686	SNV	G	T	Slc34a2	Heterozygous	35	0.371429	ENSMUST00000094787:c.1168G>T, ENSMUST00000094787:c.1168G>T	ENSMUSP00000092380:p.Val390Leu, ENSMUSP00000092380:p.Val390Leu	ENSMUSP00000092380:p.Val390Leu, ENSMUSP00000092380:p.Val390Leu	ENSMUST00000094787:c.1168G>T, ENSMUST00000094787:c.1168G>T		Slc34a2	Sodium-dependent phosphate transport protein 2B; May be involved in actively transporting phosphate into cells via Na(+) cotransport. It may be the main phosphate transport protein in the intestinal brush border membrane. May have a role in the synthesis of surfactant in lungs' alveoli; Belongs to the SLC34A transporter family
+	+		3268	5	107359006	SNV	T	C	Brdt	Heterozygous	35	0.428571	ENSMUST00000031215:c.1454T>C, ENSMUST00000031215:c.1454T>C	ENSMUSP00000031215:p.Ile485Thr, ENSMUSP00000031215:p.Ile485Thr	ENSMUSP00000031215:p.Ile485Thr, ENSMUSP00000031215:p.Ile485Thr	ENSMUST00000031215:c.1454T>C, ENSMUST00000031215:c.1454T>C		Brdt	Bromodomain testis-specific protein; Testis-specific chromatin protein that specifically binds histone H4 acetylated at 'Lys-5' and 'Lys-8' (H4K5ac and H4K8ac, respectively) and plays a key role in spermatogenesis. Required in late pachytene spermatocytes: plays a role in meiotic and post-meiotic cells by binding to acetylated histones at the promoter of specific meiotic and post-meiotic genes, f…
+	+		3268	9	21929414	SNV	G	T	Ccdc159	Heterozygous	20	0.3	ENSMUST00000006403:c.252G>T; ENSMUST00000046831:c.-2132C>A; ENSMUST00000170304:c.276G>T; ENSMUST00000178988:c.-2137C>A, ENSMUST00000006403:c.252G>T; ENSMUST00000046831:c.-2132C>A; ENSMUST00000170304:c.276G>T; ENSMUST00000178988:c.-2137C>A	ENSMUSP00000006403:p.Trp84Cys; ENSMUSP00000126474:p.Trp92Cys, ENSMUSP00000006403:p.Trp84Cys; ENSMUSP00000126474:p.Trp92Cys	ENSMUSP00000126474:p.Trp92Cys, ENSMUSP00000126474:p.Trp92Cys	ENSMUST00000170304:c.276G>T, ENSMUST00000170304:c.276G>T		Ccdc159	Coiled-coil domain containing 159
+	+		3268	9	59322904	SNV	G	T	Bbs4	Heterozygous	41	0.463415	ENSMUST00000026265:c.1529C>A, ENSMUST00000026265:c.1529C>A	ENSMUSP00000026265:p.Pro510Gln, ENSMUSP00000026265:p.Pro510Gln	ENSMUSP00000026265:p.Pro510Gln, ENSMUSP00000026265:p.Pro510Gln	ENSMUST00000026265:c.1529C>A, ENSMUST00000026265:c.1529C>A		Bbs4	Bardet-Biedl syndrome 4 protein homolog; The BBSome complex is thought to function as a coat complex required for sorting of specific membrane proteins to the primary cilia. The BBSome complex is required for ciliogenesis but is dispensable for centriolar satellite function. This ciliogenic function is mediated in part by the Rab8 GDP/GTP exchange factor, which localizes to the basal body and con…
+	+		3268	18	37336077	SNV	G	T	Pcdhb6	Heterozygous	23	0.608696	ENSMUST00000061717:c.2050G>T; ENSMUST00000115661:c.2385+380927G>T; ENSMUST00000193984:c.336+359799G>T; ENSMUST00000194544:c.222+365940G>T; ENSMUST00000194655:c.-3G>T, ENSMUST00000061717:c.2050G>T; ENSMUST00000115661:c.2385+380927G>T; ENSMUST00000193984:c.336+359799G>T; ENSMUST00000194544:c.222+365940G>T; ENSMUST00000194655:c.-3G>T	ENSMUSP00000058592:p.Asp684Tyr, ENSMUSP00000058592:p.Asp684Tyr	ENSMUSP00000058592:p.Asp684Tyr, ENSMUSP00000058592:p.Asp684Tyr	ENSMUST00000061717:c.2050G>T, ENSMUST00000061717:c.2050G>T		Pcdhb6	Protocadherin beta-6; Calcium-dependent cell-adhesion protein involved in cells self-recognition and non-self discrimination. Thereby, it is involved in the establishment and maintenance of specific neuronal connections in the brain
+	+		3268	18	38447799	SNV	C	T	Ndfip1	Heterozygous	27	0.74	ENSMUST00000025293:c.260C>T, ENSMUST00000025293:c.260C>T	ENSMUSP00000025293:p.Thr87Met, ENSMUSP00000025293:p.Thr87Met	ENSMUSP00000025293:p.Thr87Met, ENSMUSP00000025293:p.Thr87Met	ENSMUST00000025293:c.260C>T, ENSMUST00000025293:c.260C>T		Ndfip1	NEDD4 family-interacting protein 1; Activates HECT domain-containing E3 ubiquitin-protein ligases, including NEDD4 and ITCH, and consequently modulates the stability of their targets. As a result, controls many cellular processes. Prevents chronic T-helper cell-mediated inflammation by activating ITCH and thus controlling JUNB degradation. Promotes pancreatic beta cell death through degradation o…
+		+	2984	7	79383628	SNV	C	T	Rlbp1	Heterozygous	33	0.484848	ENSMUST00000053718:c.125G>A; ENSMUST00000179243:c.125G>A, ENSMUST00000053718:c.125G>A; ENSMUST00000179243:c.125G>A; ENSMUST00000205442:c.125G>A; ENSMUST00000205638:c.125G>A; ENSMUST00000206162:c.125G>A; ENSMUST00000206320:c.125G>A; ENSMUST00000206695:c.*231G>A	ENSMUSP00000137143:p.Arg42His; ENSMUSP00000054545:p.Arg42His, ENSMUSP00000146196:p.Arg42His; ENSMUSP00000137143:p.Arg42His; ENSMUSP00000054545:p.Arg42His; ENSMUSP00000145850:p.Arg42His; ENSMUSP00000145611:p.Arg42His; ENSMUSP00000146144:p.Arg42His	ENSMUSP00000054545:p.Arg42His, ENSMUSP00000137143:p.Arg42His	ENSMUST00000053718:c.125G>A, ENSMUST00000179243:c.125G>A		Rlbp1	Retinaldehyde-binding protein 1; Soluble retinoid carrier essential the proper function of both rod and cone photoreceptors. Participates in the regeneration of active 11-cis-retinol and 11-cis-retinaldehyde, from the inactive 11-trans products of the rhodopsin photocycle and in the de novo synthesis of these retinoids from 11-trans metabolic precursors. The cycling of retinoids between photorece…
+		+	2984	10	127080057	SNV	A	C	Agap2	Heterozygous	34	0.352941	ENSMUST00000039259:c.436A>C, ENSMUST00000039259:c.436A>C	ENSMUSP00000043466:p.Ser146Arg, ENSMUSP00000043466:p.Ser146Arg	ENSMUSP00000043466:p.Ser146Arg, ENSMUSP00000043466:p.Ser146Arg	ENSMUST00000039259:c.436A>C, ENSMUST00000039259:c.436A>C		Agap2	Arf-GAP with GTPase, ANK repeat and PH domain-containing protein 2; GTPase-activating protein (GAP) for ARF1 and ARF5, which also shows strong GTPase activity. Participates in the prevention of neuronal apoptosis by enhancing PI3 kinase activity. Aids the coupling of metabotropic glutamate receptor 1 (GRM1) to cytoplasmic PI3 kinase by interacting with Homer scaffolding proteins, and also seems t…
+		+	2984	11	72070998	SNV	C	T	Pitpnm3	Heterozygous	22	0.545455	ENSMUST00000075258:c.790G>A; ENSMUST00000108508:c.742G>A, ENSMUST00000075258:c.790G>A; ENSMUST00000108508:c.742G>A	ENSMUSP00000074737:p.Gly264Arg; ENSMUSP00000104148:p.Gly248Arg, ENSMUSP00000074737:p.Gly264Arg; ENSMUSP00000104148:p.Gly248Arg	ENSMUSP00000074737:p.Gly264Arg, ENSMUSP00000074737:p.Gly264Arg	ENSMUST00000075258:c.790G>A, ENSMUST00000075258:c.790G>A		Pitpnm3	Membrane-associated phosphatidylinositol transfer protein 3; Catalyzes the transfer of phosphatidylinositol and phosphatidylcholine between membranes (in vitro). Binds calcium ions (By similarity); Belongs to the PtdIns transfer protein family. PI transfer class IIA subfamily
+		+	2676	1	92491482	SNV	C	T	Olfr1415	Heterozygous	24	0.416667	ENSMUST00000071521:c.272G>A, ENSMUST00000071521:c.272G>A; ENSMUST00000204009:c.272G>A; ENSMUST00000204766:c.215+57G>A	ENSMUSP00000084047:p.Arg91His, ENSMUSP00000084047:p.Arg91His; ENSMUSP00000145446:p.Arg91His	ENSMUSP00000084047:p.Arg91His, ENSMUSP00000145446:p.Arg91His	ENSMUST00000071521:c.272G>A, ENSMUST00000204009:c.272G>A		Olfr1415	Olfactory receptor 1415
+		+	2676	1	173975138	SNV	C	G	Ifi202b	Heterozygous	76	0.131579	ENSMUST00000000266:c.129G>C, ENSMUST00000000266:c.129G>C	ENSMUSP00000000266:p.Lys43Asn, ENSMUSP00000000266:p.Lys43Asn	ENSMUSP00000000266:p.Lys43Asn, ENSMUSP00000000266:p.Lys43Asn	ENSMUST00000000266:c.129G>C, ENSMUST00000000266:c.129G>C		Ifi202b	Interferon-activable protein 202; Inhibits the transcriptional activity of several transcription factors, including NF-kappa-B p50 and p65, FOS, JUN, E2F1, E2F4, MYOD1 and myogenin. Has anti-apoptotic effects due to inhibition of the transcriptional activity of p53. Binds dsDNA in the cytosol. Is involved in innate immune response and has anti- inflammatory activity. Inhibits caspase activation i…
+		+	2676	2	153231987..153231989	Deletion	AGG	-	Plagl2	Heterozygous	25	0.32	ENSMUST00000056924:c.991_993del; ENSMUST00000109795:c.991_993del, ENSMUST00000056924:c.991_993del; ENSMUST00000109795:c.991_993del	ENSMUSP00000105419:p.Pro331del; ENSMUSP00000055709:p.Pro331del, ENSMUSP00000105419:p.Pro331del; ENSMUSP00000055709:p.Pro331del	ENSMUSP00000105419:p.Pro331del, ENSMUSP00000105419:p.Pro331del	ENSMUST00000109795:c.991_993del, ENSMUST00000109795:c.991_993del		Plagl2	Pleiomorphic adenoma gene-like 2
+		+	2676	6	23109512	SNV	G	T	Aass	Heterozygous	17	0.764706	ENSMUST00000031707:c.958C>A; ENSMUST00000149864:c.117-12310C>A, ENSMUST00000031707:c.958C>A; ENSMUST00000149864:c.117-12310C>A	ENSMUSP00000031707:p.Leu320Ile, ENSMUSP00000031707:p.Leu320Ile	ENSMUSP00000031707:p.Leu320Ile, ENSMUSP00000031707:p.Leu320Ile	ENSMUST00000031707:c.958C>A, ENSMUST00000031707:c.958C>A		Aass	Alpha-aminoadipic semialdehyde synthase, mitochondrial; Bifunctional enzyme that catalyzes the first two steps in lysine degradation. The N-terminal and the C-terminal contain lysine-oxoglutarate reductase and saccharopine dehydrogenase activity, respectively
+		+	2676	7	121743717	SNV	G	A	Scnn1g	Heterozygous	24	0.5	ENSMUST00000000221:c.892G>A, ENSMUST00000000221:c.892G>A	ENSMUSP00000000221:p.Ala298Thr, ENSMUSP00000000221:p.Ala298Thr	ENSMUSP00000000221:p.Ala298Thr, ENSMUSP00000000221:p.Ala298Thr	ENSMUST00000000221:c.892G>A, ENSMUST00000000221:c.892G>A		Scnn1g	Amiloride-sensitive sodium channel subunit gamma; Sodium permeable non-voltage-sensitive ion channel inhibited by the diuretic amiloride. Mediates the electrodiffusion of the luminal sodium (and water, which follows osmotically) through the apical membrane of epithelial cells. Plays an essential role in electrolyte and blood pressure homeostasis, but also in airway surface liquid homeostasis, whi…
+		+	2676	13	11594787	SNV	C	A	Ryr2	Heterozygous	21	0.428571	ENSMUST00000021750:c.13152G>T; ENSMUST00000170156:c.13152G>T, ENSMUST00000021750:c.13152G>T; ENSMUST00000170156:c.13152G>T	ENSMUSP00000021750:p.Lys4384Asn; ENSMUSP00000127991:p.Lys4384Asn, ENSMUSP00000021750:p.Lys4384Asn; ENSMUSP00000127991:p.Lys4384Asn	ENSMUSP00000021750:p.Lys4384Asn, ENSMUSP00000021750:p.Lys4384Asn	ENSMUST00000021750:c.13152G>T, ENSMUST00000021750:c.13152G>T		Ryr2	Ryanodine receptor 2; Calcium channel that mediates the release of Ca(2+) from the sarcoplasmic reticulum into the cytoplasm and thereby plays a key role in triggering cardiac muscle contraction. Aberrant channel activation can lead to cardiac arrhythmia. In cardiac myocytes, calcium release is triggered by increased Ca(2+) levels due to activation of the L-type calcium channel CACNA1C. The calci…
+		+	2676	16	11984644	SNV	C	G	Shisa9	Heterozygous	24	0.416667	ENSMUST00000023138:c.64C>G; ENSMUST00000170672:c.64C>G, ENSMUST00000023138:c.64C>G; ENSMUST00000170672:c.64C>G	ENSMUSP00000132646:p.Arg22Gly; ENSMUSP00000023138:p.Arg22Gly, ENSMUSP00000023138:p.Arg22Gly; ENSMUSP00000132646:p.Arg22Gly	ENSMUSP00000023138:p.Arg22Gly, ENSMUSP00000023138:p.Arg22Gly	ENSMUST00000023138:c.64C>G, ENSMUST00000023138:c.64C>G		Shisa9	Protein shisa-9; Regulator of short-term neuronal synaptic plasticity in the dentate gyrus. Associates with AMPA receptors (ionotropic glutamate receptors) in synaptic spines and promotes AMPA receptor desensitization at excitatory synapses
+		+	2676	18	37443018	SNV	A	G	Pcdhb13	Heterozygous	22	0.272727	ENSMUST00000052387:c.-4825A>G; ENSMUST00000056915:c.448A>G; ENSMUST00000115661:c.2386-382003A>G; ENSMUST00000193984:c.337-382003A>G; ENSMUST00000194544:c.223-382003A>G, ENSMUST00000052387:c.-4825A>G; ENSMUST00000056915:c.448A>G; ENSMUST00000115661:c.2386-382003A>G; ENSMUST00000193984:c.337-382003A>G; ENSMUST00000194544:c.223-382003A>G	ENSMUSP00000061087:p.Ile150Val, ENSMUSP00000061087:p.Ile150Val	ENSMUSP00000061087:p.Ile150Val, ENSMUSP00000061087:p.Ile150Val	ENSMUST00000056915:c.448A>G, ENSMUST00000056915:c.448A>G		Pcdhb13	Protocadherin beta 13
+		+	2773	2	131516290	SNV	A	C	Smox	Heterozygous	28	0.25	ENSMUST00000028806:c.282A>C; ENSMUST00000110179:c.282A>C; ENSMUST00000110180:c.282A>C; ENSMUST00000110181:c.282A>C; ENSMUST00000110182:c.282A>C; ENSMUST00000110183:c.282A>C; ENSMUST00000110186:c.282A>C; ENSMUST00000110188:c.282A>C; ENSMUST00000110189:c.282A>C; ENSMUST00000129143:c.282A>C; ENSMUST00000183575:c.*58A>C; ENSMUST00000183881:c.-3898A>C; ENSMUST00000183947:c.282A>C, ENSMUST00000028806:c…	ENSMUSP00000120237:p.Glu94Asp; ENSMUSP00000139278:p.Glu94Asp; ENSMUSP00000105818:p.Glu94Asp; ENSMUSP00000028806:p.Glu94Asp; ENSMUSP00000105817:p.Glu94Asp; ENSMUSP00000105808:p.Glu94Asp; ENSMUSP00000105815:p.Glu94Asp; ENSMUSP00000105810:p.Glu94Asp; ENSMUSP00000105811:p.Glu94Asp; ENSMUSP00000105812:p.Glu94Asp; ENSMUSP00000105809:p.Glu94Asp, ENSMUSP00000105808:p.Glu94Asp; ENSMUSP00000120237:p.Glu94A…	ENSMUSP00000105810:p.Glu94Asp, ENSMUSP00000105810:p.Glu94Asp	ENSMUST00000110181:c.282A>C, ENSMUST00000110181:c.282A>C		Smox	Spermine oxidase; Flavoenzyme which catalyzes the oxidation of spermine to spermidine. Can also use N(1)-acetylspermine and spermidine as substrates, with different affinity depending on the isoform (isozyme) and on the experimental conditions. Plays an important role in the regulation of polyamine intracellular concentration and has the potential to act as a determinant of cellular sensitivity t…
+		+	2773	5	90584928	SNV	G	A	5830473C10Rik	Heterozygous	16	0.3125	ENSMUST00000094615:c.1597G>A, ENSMUST00000094615:c.1597G>A	ENSMUSP00000092198:p.Ala533Thr, ENSMUSP00000092198:p.Ala533Thr	ENSMUSP00000092198:p.Ala533Thr, ENSMUSP00000092198:p.Ala533Thr	ENSMUST00000094615:c.1597G>A, ENSMUST00000094615:c.1597G>A		ENSMUSG00000070690/5830473C10Rik	RIKEN cDNA 5830473C10 gene
+		+	2773	8	124731910..124731911	Deletion	TG	-	Arv1	Heterozygous	37	0.378378	ENSMUST00000034463:c.774_775del, ENSMUST00000034463:c.774_775del; ENSMUST00000212036:c.*348_*349del; ENSMUST00000212959:c.420_421del	ENSMUSP00000034463:p.Tyr261fs, ENSMUSP00000034463:p.Tyr261fs; ENSMUSP00000148335:p.Tyr143fs	ENSMUSP00000034463:p.Tyr261fs, ENSMUSP00000034463:p.Tyr261fs	ENSMUST00000034463:c.774_775del, ENSMUST00000034463:c.774_775del		Arv1	Protein ARV1; Plays a role as a mediator in the endoplasmic reticulum (ER) cholesterol and bile acid homeostasis. Participates in sterol transport out of the ER and distribution into plasma membranes; Belongs to the ARV1 family
+		+	2773	9	75279345	SNV	A	G	Myo5c	Heterozygous	33	0.242424	ENSMUST00000036555:c.2972A>G, ENSMUST00000036555:c.2972A>G	ENSMUSP00000042229:p.Asp991Gly, ENSMUSP00000042229:p.Asp991Gly	ENSMUSP00000042229:p.Asp991Gly, ENSMUSP00000042229:p.Asp991Gly	ENSMUST00000036555:c.2972A>G, ENSMUST00000036555:c.2972A>G		Myo5c	Myosin VC; Belongs to the TRAFAC class myosin-kinesin ATPase superfamily. Myosin family
+		+	2773	10	64675831	SNV	C	T	Ctnna3	Heterozygous	29	0.241379	ENSMUST00000075099:c.1799C>T; ENSMUST00000105440:c.1799C>T; ENSMUST00000105441:c.1799C>T, ENSMUST00000075099:c.1799C>T; ENSMUST00000105440:c.1799C>T; ENSMUST00000105441:c.1799C>T	ENSMUSP00000074606:p.Ala600Val; ENSMUSP00000101081:p.Ala600Val; ENSMUSP00000101080:p.Ala600Val, ENSMUSP00000074606:p.Ala600Val; ENSMUSP00000101080:p.Ala600Val; ENSMUSP00000101081:p.Ala600Val	ENSMUSP00000101080:p.Ala600Val, ENSMUSP00000101080:p.Ala600Val	ENSMUST00000105440:c.1799C>T, ENSMUST00000105440:c.1799C>T		Ctnna3	Catenin alpha-3; May be involved in formation of stretch-resistant cell- cell adhesion complexes
+		+	2773	11	50985136	SNV	T	C	Olfr1377	Heterozygous	30	0.233333	ENSMUST00000075177:c.434T>C, ENSMUST00000075177:c.434T>C; ENSMUST00000204581:c.434T>C	ENSMUSP00000074672:p.Val145Ala, ENSMUSP00000144855:p.Val145Ala; ENSMUSP00000074672:p.Val145Ala	ENSMUSP00000074672:p.Val145Ala, ENSMUSP00000074672:p.Val145Ala	ENSMUST00000075177:c.434T>C, ENSMUST00000075177:c.434T>C		Olfr1377	Olfactory receptor 1377
+		+	2773	11	103056429	SNV	C	T	Nmt1	Heterozygous	26	0.192308	ENSMUST00000021314:c.643C>T, ENSMUST00000021314:c.643C>T	ENSMUSP00000021314:p.Arg215*, ENSMUSP00000021314:p.Arg215*	ENSMUSP00000021314:p.Arg215*, ENSMUSP00000021314:p.Arg215*	ENSMUST00000021314:c.643C>T, ENSMUST00000021314:c.643C>T		Nmt1	Glycylpeptide N-tetradecanoyltransferase 1; Adds a myristoyl group to the N-terminal glycine residue of certain cellular and viral proteins. Required for normal embryogenesis
+		+	2773	11	107074711	SNV	G	A	Bptf	Heterozygous	28	0.178571	ENSMUST00000057892:c.3311C>T; ENSMUST00000106762:c.3467C>T; ENSMUST00000106763:c.3656C>T, ENSMUST00000057892:c.3311C>T; ENSMUST00000106762:c.3467C>T; ENSMUST00000106763:c.3656C>T	ENSMUSP00000102373:p.Ala1156Val; ENSMUSP00000052303:p.Ala1104Val; ENSMUSP00000102374:p.Ala1219Val, ENSMUSP00000102374:p.Ala1219Val; ENSMUSP00000052303:p.Ala1104Val; ENSMUSP00000102373:p.Ala1156Val	ENSMUSP00000102374:p.Ala1219Val, ENSMUSP00000102374:p.Ala1219Val	ENSMUST00000106763:c.3656C>T, ENSMUST00000106763:c.3656C>T		Bptf	Bromodomain PHD finger transcription factor
+		+	2773	12	102423592	SNV	C	T	Lgmn	Heterozygous	21	0.190476	ENSMUST00000021607:c.137G>A; ENSMUST00000110020:c.137G>A, ENSMUST00000021607:c.137G>A; ENSMUST00000110020:c.137G>A	ENSMUSP00000105647:p.Arg46Gln; ENSMUSP00000021607:p.Arg46Gln, ENSMUSP00000021607:p.Arg46Gln; ENSMUSP00000105647:p.Arg46Gln	ENSMUSP00000021607:p.Arg46Gln, ENSMUSP00000021607:p.Arg46Gln	ENSMUST00000021607:c.137G>A, ENSMUST00000021607:c.137G>A		Lgmn	Legumain; Has a strict specificity for hydrolysis of asparaginyl bonds. Can also cleave aspartyl bonds slowly, especially under acidic conditions. May be involved in the processing of proteins for MHC class II antigen presentation in the lysosomal/endosomal system. Required for normal lysosomal protein degradation in renal proximal tubules. Required for normal degradation of internalized EGFR. Pl…
+		+	2773	13	77259916	SNV	G	A	2210408I21Rik	Heterozygous	28	0.178571	ENSMUST00000168779:c.1303G>A, ENSMUST00000168779:c.1303G>A	ENSMUSP00000127449:p.Ala435Thr, ENSMUSP00000127449:p.Ala435Thr	ENSMUSP00000127449:p.Ala435Thr, ENSMUSP00000127449:p.Ala435Thr	ENSMUST00000168779:c.1303G>A, ENSMUST00000168779:c.1303G>A		ENSMUSG00000071252/2210408I21Rik	Uncharacterized protein KIAA0825 homolog; RIKEN cDNA 2210408I21 gene
+		+	2773	15	35709690	SNV	T	A	Vps13b	Heterozygous	22	0.181818	ENSMUST00000048646:c.5782T>A, ENSMUST00000048646:c.5782T>A	ENSMUSP00000045490:p.Phe1928Ile, ENSMUSP00000045490:p.Phe1928Ile	ENSMUSP00000045490:p.Phe1928Ile, ENSMUSP00000045490:p.Phe1928Ile	ENSMUST00000048646:c.5782T>A, ENSMUST00000048646:c.5782T>A		Vps13b	Vacuolar protein sorting-associated protein 13B; May be involved in protein sorting in post Golgi membrane traffic
+		+	2773	16	4092341	SNV	T	G	Crebbp	Heterozygous	32	0.21875	ENSMUST00000023165:c.4412A>C, ENSMUST00000023165:c.4412A>C; ENSMUST00000205344:c.3050A>C; ENSMUST00000205765:c.4298A>C; ENSMUST00000206098:c.230A>C; ENSMUST00000206464:c.170A>C	ENSMUSP00000023165:p.His1471Pro, ENSMUSP00000023165:p.His1471Pro; ENSMUSP00000145798:p.His57Pro; ENSMUSP00000146029:p.His1017Pro; ENSMUSP00000145825:p.His77Pro; ENSMUSP00000146330:p.His1433Pro	ENSMUSP00000023165:p.His1471Pro, ENSMUSP00000023165:p.His1471Pro	ENSMUST00000023165:c.4412A>C, ENSMUST00000023165:c.4412A>C		Crebbp	CREB-binding protein; Acetylates histones, giving a specific tag for transcriptional activation. Also acetylates non-histone proteins, like NCOA3 and FOXO1. Binds specifically to phosphorylated CREB and enhances its transcriptional activity toward cAMP-responsive genes. Acts as a coactivator of ALX1. Acts as a circadian transcriptional coactivator which enhances the activity of the circadian tran…

## Sheet: Table SV details
Table: Structural variants
Sample-ID	Comment	Break I			Break II			SV type
		Chr	Pos	Breakpoint position relative adjecent gene(s)	Chr	Pos	Breakpoint position relative adjecent gene(s)
2567	Intronic	2	141057030	Macrod2:XM_017319285.1:exon3(-604344)-exon4(+458173)	2	141128708	Macrod2:XM_017319285.1:exon3(-676022)-exon4(+386495)	DEL
2567	Intronic	2	141151580	Macrod2:XM_017319285.1:exon3(-698894)-exon4(+363623)	2	141253346	Macrod2:XM_017319285.1:exon3(-800660)-exon4(+261857)	DEL
2567	Intragenic	8	48760765	Tenm3:XM_017312779.1:exon2(-86043)-exon1(+76129)	8	48958771	Tenm3:XM_006509405.2 (-23609) | 4930555F03Rik:XR_001778774.1 (+410518)	DEL
2567	Intergenic	8	50000572	4930555F03Rik:XR_001778774.1 (-451559) | Gm2516:NR_046067.1 (+367539)	8	50212939	4930555F03Rik:XR_001778774.1 (-663926) | Gm2516:NR_046067.1 (+155172)	DEL
2567	Intergenic	9	69653827	Anxa2:XM_006510796.2 (-162035) | Gm31469:XR_379585.2 (+13508)	9	124096623	Ccr3:NM_009914.4 (-64934) | Ccr2:XM_011243063.1 (+5294)	INV
2567	Intronic	10	77561596	Itgb2:XM_017313814.1:exon12(-381)-exon13(+3041)	10	77561606	Not available for INS	INS
2567	Break Ptprn	12	116900009	Ptprn2:XM_011244019.2:exon9(-11084)-exon10(+958)	12	116988697	Ptprn2:XM_011244019.2:exon10(-87650)-exon11(+34106)	DEL
2569	Intronic	2	140961049	Macrod2:XM_017319285.1:exon3(-508363)-exon4(+554154)	2	140985324	Macrod2:XM_017319285.1:exon3(-532638)-exon4(+529879)	DUP
2569	Intronic	2	140966083	Macrod2:XM_017319285.1:exon3(-513397)-exon4(+549120)	2	140977721	Macrod2:XM_017319285.1:exon3(-525035)-exon4(+537482)	DEL
2569	Break Smc4, Break Trim59	3	69020868	Smc4:NM_133786.3:exon9(-1543)-exon10(+367)	3	69040987	Trim59:XM_011240201.2:exon3(-2979)-exon2(+2780)	DUP
2569	Intergenic	16	40712021	Gm29907:XR_384856.1 (-447540) | Lsamp:XM_006522201.3 (+820757)	16	40838242	Gm29907:XR_384856.1 (-573761) | Lsamp:XM_006522201.3 (+694536)	DEL
3266	Intronic	2	174430786	Ctsz:NM_022325.5:exon4(-1580)-exon3(+2701)	2	174431060	Ctsz:NM_022325.5:exon4(-1854)-exon3(+2427)	DEL
3266	Intergenic	4	4677864	Gm33259:XR_881085.1 (-52374) | Impad1:NM_177730.3 (+86477)	4	4679787	Gm33259:XR_881085.1 (-54297) | Impad1:NM_177730.3 (+84554)	DEL
3266	Intergenic	7	140684599	Gm39112:XR_880994.1 (-8032) | Olfr45:NM_146963.1 (+6307)	7	140684653	Gm39112:XR_880994.1 (-8086) | Olfr45:NM_146963.1 (+6253)	DEL
3266	Intergenic	8	55558600	LOC108167568:XM_017313050.1 (-206808) | Adam29:NM_175939.3 (+312311)	8	55558673	LOC108167568:XM_017313050.1 (-206881) | Adam29:NM_175939.3 (+312238)	DEL
3266	Break Immp2l	12	41334655	Immp2l:NM_053122.4:exon4(-223712)-exon5(+294108)	12	43126435	Gm33340:XR_872728.1 (-92210) | Gm33384:XR_381562.2 (+500740)	INV
3268	Intergenic	7	31382664	Scgb1b3:NM_001256073.1 (-5748) | Scgb2b4-ps:XM_006540523.1 (+16920)	7	31386697	Scgb1b3:NM_001256073.1 (-9781) | Scgb2b4-ps:XM_006540523.1 (+12887)	DUP
2986	Intronic	18	45059311	Gm31706:XR_386198.2:exon1(-12487)-exon2(+57930)	18	45059367	Gm31706:XR_386198.2:exon1(-12543)-exon2(+57874)	DEL
2984	Intronic	4	147764987	Gm13157:NM_001127189.3:exon4(-3709)-exon3(+30670)	4	147765315	Gm13157:NM_001127189.3:exon4(-4037)-exon3(+30342)	DEL
2984	Intronic	8	49879201	Tenm3:XM_006509405.2| 4930555F03Rik:XR_001778774.1	8	50103000	Tenm3:XM_006509405.2| 4930555F03Rik:XR_001778774.1	DEL
2984	Intergenic	12	20229743	Gm9265:XM_017315277.1 (-83821) | Gm32719:XM_017315287.1 (+13525)	12	20230973	Gm9265:XM_017315277.1 (-85051) | Gm32719:XM_017315287.1 (+12295)	DEL
2984	Break Tcf4	18	69589746	Tcf4:XM_017317857.1:exon8(-25062)-exon9(+43830)	18	69672804	Tcf4:XM_017317857.1:exon15(-14854)-exon16(+2894)	DEL
2676	Intergenic	5	109641385	Crlf2:XM_011249547.2 (-82358) | 4930522L14Rik:XR_001784926.1 (+35966)	5	109734207	4930522L14Rik:XR_001784926.1:exon2(-55633)-exon1(+51134)	DUP
2676	Intergenic	5	114523998	Gm34722:XR_387590.2 (-43775) | Gm13790:XR_387591.3 (+27290)	5	114525944	Gm34722:XR_387590.2 (-45721) | Gm13790:XR_387591.3 (+25344)	DEL
2676	Break Tcf4	18	69677520	Tcf4:XM_017317857.1:exon16(-1686)-exon17(+446)	18	69681191	Tcf4:XM_017317857.1:exon17(-3074)-exon18(+377)	DEL
2773	Break Nfia	4	97711711	Nfia:XM_006502844.3:exon1(-129639)-exon2(+71370)	4	97908280	Nfia:XM_006502844.3:exon2(-124667)-exon3(+48093)	DEL
2773	Break Cntnap	6	45644644	Cntnap2:NM_001004357.2:exon1(-584258)-exon2(+9349)	6	45827988	Cntnap2:NM_001004357.2:exon3(-112000)-exon4(+92803)	DEL
2773	Intergenic	8	50201837	4930555F03Rik:XR_001778774.1 (-652824) | Gm2516:NR_046067.1 (+166274)	8	50213082	4930555F03Rik:XR_001778774.1 (-664069) | Gm2516:NR_046067.1 (+155029)	DEL
2773	Break Tcf4	18	69592259	Tcf4:XM_017317857.1:exon8(-27575)-exon9(+41317)	18	69656952	Tcf4:XM_017317857.1:exon14(-1915)-exon15(+794)	DEL
2773	Break Tcf4	18	69654996	Tcf4:XM_017317857.1:exon14 (-36:+41)	18	69669774	Tcf4:XM_017317857.1:exon15(-11824)-exon16(+5924)	DEL

## Sheet: Legend
Table EV3. Summary table of Whole Genome Sequencing analysis in mice tumors. Details of SNVs and chromosomal aberrations observed in WGS analysis of Th-MYCN, Alk-F1178S;Th-MYCN and Rosa26_Alkal2;Th-MYCN tumors.
