# Supplementary material for: ALK ligand ALKAL2 potentiates MYCN‐driven neuroblastoma in the absence of ALK mutation
Source: EMBO J. 2021 Jan 7;40(3):e105784. doi: 10.15252/embj.2020105784 (PMC7849294; doi:10.15252/embj.2020105784)
Supplement: Supplementary file 6 — Table EV4 [file EMBJ-40-e105784-s006.xlsx]

## Sheet: Alkal2_Vs_MycN
	baseMean	log2FoldChange	lfcSE	stat	pvalue	padj	MGI	ENSMUSG
0610009B22Rik	411.781	-0.0186318	0.122701	-0.151847	0.879308	1	0610009B22Rik	ENSMUSG00000007777.9
0610010F05Rik	1413.24	-0.087205	0.171836	-0.507489	0.611812	0.963044	0610010F05Rik	ENSMUSG00000042208.15
0610010K14Rik	65.8654	-0.34554	0.253051	-1.3655	0.172096	0.651687	0610010K14Rik	ENSMUSG00000020831.18
0610012G03Rik	1111.92	-0.0754445	0.191635	-0.39369	0.69381	0.989199	0610012G03Rik	ENSMUSG00000107002.1
0610030E20Rik	669.988	-0.0913422	0.17397	-0.525046	0.599551	0.958676	0610030E20Rik	ENSMUSG00000058706.5
0610040J01Rik	16.1485	1.08395	0.788306	1.37503	0.169121	0.64675	0610040J01Rik	ENSMUSG00000060512.7
1110002E22Rik	39.9351	0.696963	0.564487	1.23468	0.216948	0.711371	1110002E22Rik	ENSMUSG00000090066.2
1110004F10Rik	4163.74	-0.0556273	0.0870206	-0.639243	0.522665	0.928591	1110004F10Rik	ENSMUSG00000030663.12
1110008L16Rik	381.564	-0.36786	0.141451	-2.60062	0.00930567	0.17453	1110008L16Rik	ENSMUSG00000021023.14
1110008P14Rik	621.937	-0.0012914	0.169063	-0.00763856	0.993905	1	1110008P14Rik	ENSMUSG00000039195.4
1110012L19Rik	318.574	0.0697934	0.124597	0.560154	0.575375	0.949551	1110012L19Rik	ENSMUSG00000045237.5
1110017D15Rik	6.51623	1.39576	0.768476	1.81627	0.0693293	0.448483	1110017D15Rik	ENSMUSG00000028441.12
1110025L11Rik	0						1110025L11Rik	ENSMUSG00000068073.2
1110032A03Rik	303.885	-0.200111	0.220413	-0.907889	0.363937	0.837358	1110032A03Rik	ENSMUSG00000037971.10
1110032F04Rik	191.549	0.562501	0.396195	1.41976	0.155678	0.627008	1110032F04Rik	ENSMUSG00000046999.2
1110038F14Rik	725.822	-0.0927008	0.164876	-0.562245	0.573949	0.949049	1110038F14Rik	ENSMUSG00000063236.6
1110051M20Rik	1808.71	0.0379467	0.107306	0.35363	0.723616	0.998163	1110051M20Rik	ENSMUSG00000040591.18
1110057P08Rik	0						1110057P08Rik	ENSMUSG00000068067.2
1110059E24Rik	792.254	-0.125366	0.0979431	-1.27999	0.200548	0.691329	1110059E24Rik	ENSMUSG00000035171.9
1110059G10Rik	330.006	0.0231972	0.164099	0.141361	0.887585	1	1110059G10Rik	ENSMUSG00000032551.7
1110065P20Rik	1076.2	-0.0684235	0.155762	-0.439281	0.660458	0.977865	1110065P20Rik	ENSMUSG00000078570.10
1190005I06Rik	23.7928	-0.289577	0.484603	-0.597555	0.550137	0.940545	1190005I06Rik	ENSMUSG00000043687.15
1190007I07Rik	160.337	0.156856	0.246357	0.6367	0.524321	0.928769	1190007I07Rik	ENSMUSG00000063320.11
1300017J02Rik	5.63981	1.22982	1.01924	1.20661	0.227582	0.723361	1300017J02Rik	ENSMUSG00000033688.10
1500009C09Rik	133.817	1.13628	0.361949	3.13933	0.00169333	0.071775	1500009C09Rik	ENSMUSG00000068099.5
1500009L16Rik	867.271	0.37439	0.290475	1.28889	0.197437	0.687665	1500009L16Rik	ENSMUSG00000087651.3
1500011B03Rik	1756.46	0.0488324	0.15876	0.307587	0.758396	1	1500011B03Rik	ENSMUSG00000072694.8
1500015O10Rik	1.61923	1.32869	2.69795	0.492481	0.62238	0.965032	1500015O10Rik	ENSMUSG00000026051.8
1520401A03Rik	0.412026	-0.61287	2.45977	-0.249157	0.803239	1	1520401A03Rik	ENSMUSG00000043747.12
1600002K03Rik	84.1004	-0.0214633	0.23491	-0.0913681	0.9272	1	1600002K03Rik	ENSMUSG00000035595.6
1600012H06Rik	379.118	-0.128643	0.132548	-0.970542	0.331777	0.816805	1600012H06Rik	ENSMUSG00000050088.9
1600014C10Rik	590.699	0.267886	0.185538	1.44383	0.148785	0.616871	1600014C10Rik	ENSMUSG00000054676.15
1600014C23Rik	0.380981	0.549949	3.55707	0.154607	0.877131	1	1600014C23Rik	ENSMUSG00000094690.2
1600015I10Rik	0.177947	0.151397	4.56215	0.0331854	0.973527	1	1600015I10Rik	ENSMUSG00000029813.8
1700001C02Rik	0						1700001C02Rik	ENSMUSG00000029182.10
1700001C19Rik	2.96387	1.65532	1.00035	1.65475	0.0979751	0.519894	1700001C19Rik	ENSMUSG00000047150.8
1700001F09Rik	0						1700001F09Rik	ENSMUSG00000095384.1
1700001J03Rik	0.0446228	-0.81039	4.56215	-0.177633	0.859011	1	1700001J03Rik	ENSMUSG00000095040.2
1700001K19Rik	4.18221	0.925001	1.08544	0.852187	0.39411	0.857783	1700001K19Rik	ENSMUSG00000056508.6
1700001L19Rik	11.6505	0.192861	0.766731	0.251537	0.801399	1	1700001L19Rik	ENSMUSG00000021534.8
1700001O22Rik	168.818	-0.758524	0.394207	-1.92418	0.0543326	0.39838	1700001O22Rik	ENSMUSG00000044320.14
1700001P01Rik	0.0411166	0	4.56215	0	1	1	1700001P01Rik	ENSMUSG00000018543.8
1700003E16Rik	24.53	1.87838	0.592209	3.17182	0.00151484	0.0670217	1700003E16Rik	ENSMUSG00000030030.5
1700003F12Rik	65.41	-0.739398	0.559353	-1.32188	0.186207	0.67381	1700003F12Rik	ENSMUSG00000038523.10
1700003H04Rik	0						1700003H04Rik	ENSMUSG00000039174.14
1700006A11Rik	0						1700006A11Rik	ENSMUSG00000027973.11
1700007K13Rik	2.89617	0.203879	1.37942	0.147801	0.8825	1	1700007K13Rik	ENSMUSG00000026831.16
1700008O03Rik	5.2536	0.693928	1.16184	0.597269	0.550328	0.940545	1700008O03Rik	ENSMUSG00000008028.15
1700008P02Rik	0						1700008P02Rik	ENSMUSG00000069118.3
1700009N14Rik	0.0848411	-0.81039	4.56215	-0.177633	0.859011	1	1700009N14Rik	ENSMUSG00000028287.4
1700010B08Rik	0.0728702	0	4.56215	0	1	1	1700010B08Rik	ENSMUSG00000057047.5
1700010I14Rik	23.9976	-0.133353	0.559119	-0.238505	0.811489	1	1700010I14Rik	ENSMUSG00000023873.13
1700011L22Rik	0.413019	2.65589	4.04436	0.656689	0.511381	0.924612	1700011L22Rik	ENSMUSG00000031682.5
1700011M02Rik	0.137094	0	4.56215	0	1	1	1700011M02Rik	ENSMUSG00000079476.1
1700012A03Rik	0						1700012A03Rik	ENSMUSG00000029766.7
1700012B07Rik	0.0422671	0	4.56215	0	1	1	1700012B07Rik	ENSMUSG00000020617.13
1700012B09Rik	0						1700012B09Rik	ENSMUSG00000031927.9
1700012P22Rik	0						1700012P22Rik	ENSMUSG00000028589.2
1700013F07Rik	11.702	0.79161	0.733266	1.07957	0.280335	0.776837	1700013F07Rik	ENSMUSG00000027886.7
1700013G24Rik	0						1700013G24Rik	ENSMUSG00000041399.3
1700013H16Rik	0.0446228	-0.81039	4.56215	-0.177633	0.859011	1	1700013H16Rik	ENSMUSG00000054727.2
1700014D04Rik	1.26919	0.579962	1.72678	0.335862	0.736975	0.999325	1700014D04Rik	ENSMUSG00000051054.4
1700015F17Rik	0.106786	-0.81039	4.56215	-0.177633	0.859011	1	1700015F17Rik	ENSMUSG00000079666.8
1700015G11Rik	0						1700015G11Rik	ENSMUSG00000094445.7
1700016C15Rik	0.0895199	0	4.56215	0	1	1	1700016C15Rik	ENSMUSG00000015962.5
1700016D06Rik	0.324711	-2.28604	4.29588	-0.532147	0.594624	0.957684	1700016D06Rik	ENSMUSG00000031509.10
1700016H13Rik	5.03364	0.420522	0.731998	0.574485	0.56564	0.946516	1700016H13Rik	ENSMUSG00000029320.11
1700016K19Rik	0.874742	0.109752	1.93916	0.0565975	0.954866	1	1700016K19Rik	ENSMUSG00000053783.5
1700017B05Rik	627.495	-0.17264	0.162957	-1.05942	0.289407	0.785694	1700017B05Rik	ENSMUSG00000032300.7
1700017D01Rik	0						1700017D01Rik	ENSMUSG00000024729.7
1700017N19Rik	0.5334	3.0035	4.51015	0.665942	0.505448	0.921284	1700017N19Rik	ENSMUSG00000056912.12
1700018B08Rik	0.334104	0.151399	4.56215	0.0331859	0.973526	1	1700018B08Rik	ENSMUSG00000031809.10
1700018F24Rik	0						1700018F24Rik	ENSMUSG00000029620.4
1700018G05Rik	0						1700018G05Rik	ENSMUSG00000109745.1
1700019A02Rik	0						1700019A02Rik	ENSMUSG00000060715.9
1700019D03Rik	26.1302	0.234882	0.498402	0.471271	0.637447	0.969614	1700019D03Rik	ENSMUSG00000043629.12
1700019N19Rik	7.75304	0.724622	1.0512	0.68933	0.490616	0.913793	1700019N19Rik	ENSMUSG00000026931.10
1700020A23Rik	0.324999	2.24282	4.27291	0.524892	0.599658	0.958676	1700020A23Rik	ENSMUSG00000027409.5
1700020D05Rik	4.65352	-0.623736	0.780694	-0.79895	0.424319	0.873321	1700020D05Rik	ENSMUSG00000100937.1
1700020L24Rik	5.68167	1.64736	1.2385	1.33012	0.183478	0.670787	1700020L24Rik	ENSMUSG00000035085.5
1700020N01Rik	0.218604	2.09037	4.53183	0.461265	0.644608	0.972778	1700020N01Rik	ENSMUSG00000050844.5
1700020N15Rik	0						1700020N15Rik	ENSMUSG00000059690.1
1700021F05Rik	536.258	0.154953	0.159623	0.970749	0.331673	0.816805	1700021F05Rik	ENSMUSG00000019797.11
1700021F07Rik	0						1700021F07Rik	ENSMUSG00000027518.3
1700022I11Rik	268.614	0.661231	0.212213	3.11588	0.00183395	0.0751095	1700022I11Rik	ENSMUSG00000028451.12
1700023F06Rik	7.10931	0.477575	0.751279	0.635683	0.524983	0.928769	1700023F06Rik	ENSMUSG00000020940.13
1700024B05Rik	1.06023	2.84992	2.10755	1.35224	0.176298	0.659127	1700024B05Rik	ENSMUSG00000052334.11
1700024G13Rik	0.576565	0	3.72124	0	1	1	1700024G13Rik	ENSMUSG00000072473.4
1700024P04Rik	0						1700024P04Rik	ENSMUSG00000045022.6
1700025B11Rik	0						1700025B11Rik	ENSMUSG00000101113.1
1700025C18Rik	0						1700025C18Rik	ENSMUSG00000078935.1
1700025F22Rik	0						1700025F22Rik	ENSMUSG00000024728.13
1700025G04Rik	950.904	-0.047597	0.164795	-0.288826	0.772715	1	1700025G04Rik	ENSMUSG00000032666.16
1700028J19Rik	9.34494	-0.547247	0.497459	-1.10009	0.271295	0.767547	1700028J19Rik	ENSMUSG00000038782.7
1700028K03Rik	10.0273	-0.184039	0.711161	-0.258787	0.7958	1	1700028K03Rik	ENSMUSG00000089798.9
1700028P14Rik	0						1700028P14Rik	ENSMUSG00000033053.4
1700029F12Rik	0						1700029F12Rik	ENSMUSG00000052075.7
1700029H14Rik	0						1700029H14Rik	ENSMUSG00000031452.15
1700029I15Rik	11.8689	-0.205901	0.470002	-0.438085	0.661324	0.978153	1700029I15Rik	ENSMUSG00000044916.10
1700029J07Rik	24.3317	-0.0125244	0.419179	-0.0298785	0.976164	1	1700029J07Rik	ENSMUSG00000071103.9
1700029P11Rik	0.083161	0	4.56215	0	1	1	1700029P11Rik	ENSMUSG00000061633.3
1700030J22Rik	39.386	0.11173	0.429796	0.25996	0.794894	1	1700030J22Rik	ENSMUSG00000031847.8
1700030K09Rik	447.667	-0.00804623	0.170025	-0.0473237	0.962255	1	1700030K09Rik	ENSMUSG00000052794.13
1700031F05Rik	0						1700031F05Rik	ENSMUSG00000032894.13
1700034E13Rik	0						1700034E13Rik	ENSMUSG00000024532.13
1700034I23Rik	0.746154	-1.56332	2.41686	-0.64684	0.517736	0.926807	1700034I23Rik	ENSMUSG00000074619.5
1700034J05Rik	0.442493	-2.12358	4.52383	-0.469422	0.638768	0.969614	1700034J05Rik	ENSMUSG00000040163.14
1700037C18Rik	160.195	0.043038	0.201462	0.213628	0.830837	1	1700037C18Rik	ENSMUSG00000005983.15
1700037H04Rik	1707.58	-0.0753928	0.143862	-0.524065	0.600233	0.9587	1700037H04Rik	ENSMUSG00000027327.16
1700040F15Rik	0						1700040F15Rik	ENSMUSG00000100667.1
1700042G07Rik	0						1700042G07Rik	ENSMUSG00000078593.2
1700047I17Rik2	49.7204	0.0814325	0.50535	0.161141	0.871982	1	1700047I17Rik2	ENSMUSG00000094103.2
1700049E17Rik1	0.0922426	0.391843	4.56215	0.08589	0.931554	1	1700049E17Rik1	ENSMUSG00000079271.4
1700049E17Rik2	0						1700049E17Rik2	ENSMUSG00000090440.2
1700056E22Rik	25.942	-0.502092	0.4378	-1.14685	0.251442	0.750778	1700056E22Rik	ENSMUSG00000044854.7
1700057G04Rik	0						1700057G04Rik	ENSMUSG00000074139.8
1700061G19Rik	2.66141	0.33662	1.10958	0.303375	0.761604	1	1700061G19Rik	ENSMUSG00000024209.9
1700064H15Rik	1.17948	-0.720231	1.97998	-0.363756	0.71604	0.995346	1700064H15Rik	ENSMUSG00000082766.1
1700066B19Rik	1.9243	0.872741	1.64834	0.529467	0.596482	0.958644	1700066B19Rik	ENSMUSG00000073598.3
1700066M21Rik	218.786	0.118071	0.130739	0.903104	0.366471	0.838726	1700066M21Rik	ENSMUSG00000038323.3
1700067K01Rik	4.23551	-0.0253793	0.924064	-0.0274649	0.978089	1	1700067K01Rik	ENSMUSG00000046408.13
1700067P10Rik	0.386505	-2.79634	4.49522	-0.622069	0.533896	0.93241	1700067P10Rik	ENSMUSG00000021545.5
1700069L16Rik	0.414853	2.49113	3.48048	0.715741	0.474151	0.904427	1700069L16Rik	ENSMUSG00000042184.11
1700074P13Rik	0						1700074P13Rik	ENSMUSG00000029883.12
1700080O16Rik	0						1700080O16Rik	ENSMUSG00000031118.8
1700084M14Rik	0						1700084M14Rik	ENSMUSG00000057805.4
1700086D15Rik	0						1700086D15Rik	ENSMUSG00000020548.10
1700088E04Rik	227.983	0.0825034	0.203794	0.404837	0.685598	0.98576	1700088E04Rik	ENSMUSG00000033029.12
1700092M07Rik	2.79234	0.242726	1.15393	0.210346	0.833397	1	1700092M07Rik	ENSMUSG00000090840.2
1700093K21Rik	1.65314	1.60933	1.90337	0.845512	0.397825	0.858654	1700093K21Rik	ENSMUSG00000020286.12
1700102P08Rik	3.49685	0.512205	1.02602	0.499217	0.617627	0.964052	1700102P08Rik	ENSMUSG00000032611.9
1700109H08Rik	14.9912	-0.659104	0.599777	-1.09892	0.271805	0.76782	1700109H08Rik	ENSMUSG00000008307.11
1700113H08Rik	0.909923	1.56453	2.08778	0.749373	0.453632	0.890997	1700113H08Rik	ENSMUSG00000047129.11
1700122O11Rik	0.274599	-1.66592	4.55139	-0.366025	0.714346	0.994613	1700122O11Rik	ENSMUSG00000094928.1
1700123K08Rik	0.564057	-2.91386	3.20173	-0.910089	0.362775	0.836615	1700123K08Rik	ENSMUSG00000029526.5
1700123L14Rik	0.0541048	0	4.56215	0	1	1	1700123L14Rik	ENSMUSG00000072878.4
1700123O20Rik	479.913	-0.0459384	0.103239	-0.444972	0.65634	0.976242	1700123O20Rik	ENSMUSG00000040822.7
1700125H20Rik	2.99457	-0.53994	1.0221	-0.528267	0.597314	0.958676	1700125H20Rik	ENSMUSG00000018479.12
1700129C05Rik	0						1700129C05Rik	ENSMUSG00000021977.11
1810009A15Rik	225.473	-0.544941	0.211363	-2.57822	0.00993096	0.179627	1810009A15Rik	ENSMUSG00000071653.9
1810009J06Rik	0.244086	2.25459	4.52686	0.498048	0.618451	0.964052	1810009J06Rik	ENSMUSG00000094808.2
1810010D01Rik	2.99148	-2.22475	1.53187	-1.45231	0.146415	0.613458	1810010D01Rik	ENSMUSG00000109305.1
1810010H24Rik	31.3584	-0.534729	0.449136	-1.19057	0.233821	0.729798	1810010H24Rik	ENSMUSG00000078607.5
1810013L24Rik	911.029	0.285137	0.147495	1.9332	0.0532113	0.395007	1810013L24Rik	ENSMUSG00000022507.6
1810020O05Rik	0.10821	0	4.56215	0	1	1	1810020O05Rik	ENSMUSG00000089997.2
1810022K09Rik	1024.62	0.300433	0.175422	1.71264	0.0867794	0.49467	1810022K09Rik	ENSMUSG00000078784.8
1810024B03Rik	15.5583	-0.0982908	0.400897	-0.245177	0.806319	1	1810024B03Rik	ENSMUSG00000044145.2
1810030O07Rik	617.236	0.0119788	0.102987	0.116314	0.907404	1	1810030O07Rik	ENSMUSG00000044148.6
1810037I17Rik	929.2	0.103118	0.138061	0.746898	0.455125	0.891889	1810037I17Rik	ENSMUSG00000054091.9
1810043G02Rik	497.625	-0.00300094	0.172442	-0.0174026	0.986115	1	1810043G02Rik	ENSMUSG00000020284.16
1810046K07Rik	0						1810046K07Rik	ENSMUSG00000036027.12
1810049J17Rik	187.072	0.058599	0.251523	0.232977	0.815779	1	1810049J17Rik	ENSMUSG00000097221.1
1810055G02Rik	589.863	-0.347278	0.192147	-1.80735	0.0707072	0.452391	1810055G02Rik	ENSMUSG00000035372.2
1810062G17Rik	1.00617	-1.09958	1.7431	-0.63082	0.528158	0.929995	1810062G17Rik	ENSMUSG00000027713.6
1810065E05Rik	0.0447599	0	4.56215	0	1	1	1810065E05Rik	ENSMUSG00000013653.2
2010003K11Rik	1.88785	1.72977	1.94791	0.888009	0.374536	0.845428	2010003K11Rik	ENSMUSG00000042041.7
2010106E10Rik	0.503746	0.391843	3.37117	0.116234	0.907467	1	2010106E10Rik	ENSMUSG00000025528.10
2010109A12Rik	0.878249	0.0478835	2.22382	0.0215321	0.982821	1	2010109A12Rik	ENSMUSG00000029384.5
2010300C02Rik	96.0671	1.19694	0.464685	2.57582	0.0100004	0.180516	2010300C02Rik	ENSMUSG00000026090.16
2010315B03Rik	42.5431	0.6486	0.323208	2.00676	0.0447755	0.365312	2010315B03Rik	ENSMUSG00000074829.10
2200002D01Rik	87.4777	0.687865	0.451008	1.52517	0.127216	0.58196	2200002D01Rik	ENSMUSG00000030587.5
2200002J24Rik	0.0526816	-0.81039	4.56215	-0.177633	0.859011	1	2200002J24Rik	ENSMUSG00000013083.8
2210010C04Rik	121.612	4.95286	4.37236	1.13276			2210010C04Rik	ENSMUSG00000029882.5
2210011C24Rik	3.27233	0.762639	1.14695	0.66493	0.506095	0.921284	2210011C24Rik	ENSMUSG00000074217.8
2210016F16Rik	697.436	0.103931	0.113384	0.91663	0.359337	0.834546	2210016F16Rik	ENSMUSG00000021550.6
2210016L21Rik	1500.81	0.0232526	0.154546	0.150458	0.880403	1	2210016L21Rik	ENSMUSG00000029559.15
2210017I01Rik	0						2210017I01Rik	ENSMUSG00000103523.1
2210407C18Rik	0.0813621	0.872737	4.56215	0.191299	0.848291	1	2210407C18Rik	ENSMUSG00000037145.14
2210408I21Rik	77.948	0.260766	0.281285	0.927054	0.353899	0.829793	2210408I21Rik	ENSMUSG00000071252.6
2210418O10Rik	8.19401	-0.908311	0.649511	-1.39845	0.161977	0.636583	2210418O10Rik	ENSMUSG00000078894.9
2300002M23Rik	0						2300002M23Rik	ENSMUSG00000039269.5
2300003K06Rik	0						2300003K06Rik	ENSMUSG00000078257.2
2300009A05Rik	222.673	-0.124947	0.195663	-0.638581	0.523096	0.928743	2300009A05Rik	ENSMUSG00000032403.8
2310002L09Rik	0.754829	-3.21566	4.19908	-0.7658	0.443795	0.886737	2310002L09Rik	ENSMUSG00000028396.5
2310003L06Rik	0						2310003L06Rik	ENSMUSG00000007457.3
2310009B15Rik	166.752	0.231869	0.195308	1.1872	0.23515	0.731744	2310009B15Rik	ENSMUSG00000079283.2
2310011J03Rik	878.087	-0.121209	0.172248	-0.703685	0.481629	0.907935	2310011J03Rik	ENSMUSG00000020133.8
2310022A10Rik	1016.18	-0.140191	0.0984808	-1.42354	0.15458	0.625233	2310022A10Rik	ENSMUSG00000049643.15
2310022B05Rik	1506.21	-0.0874133	0.108919	-0.80255	0.422235	0.871914	2310022B05Rik	ENSMUSG00000031983.7
2310030G06Rik	14.0237	-0.859484	0.622234	-1.38129	0.16719	0.643972	2310030G06Rik	ENSMUSG00000032062.2
2310033P09Rik	677.946	-0.0768641	0.100507	-0.764761	0.444414	0.886973	2310033P09Rik	ENSMUSG00000020441.6
2310034C09Rik	0						2310034C09Rik	ENSMUSG00000068078.4
2310034G01Rik	14.2359	-0.775353	0.492582	-1.57406	0.115474	0.557562	2310034G01Rik	ENSMUSG00000099655.2
2310039H08Rik	261.497	-0.545629	0.270504	-2.01709	0.0436865	0.360474	2310039H08Rik	ENSMUSG00000062619.6
2310046K23Rik	0						2310046K23Rik	ENSMUSG00000102308.1
2310050C09Rik	0						2310050C09Rik	ENSMUSG00000090314.2
2310057J18Rik	0						2310057J18Rik	ENSMUSG00000015519.12
2310057M21Rik	633.07	-0.123567	0.123407	-1.00129	0.316686	0.805738	2310057M21Rik	ENSMUSG00000040177.10
2310057N15Rik	0						2310057N15Rik	ENSMUSG00000048830.3
2310061I04Rik	702.914	-0.449214	0.151237	-2.97027	0.00297538	0.0959295	2310061I04Rik	ENSMUSG00000050705.15
2310061N02Rik	0						2310061N02Rik	ENSMUSG00000050704.3
2310079G19Rik	0						2310079G19Rik	ENSMUSG00000045331.3
2410002F23Rik	2200.4	-0.156533	0.135821	-1.1525	0.249118	0.74809	2410002F23Rik	ENSMUSG00000045411.16
2410004B18Rik	716.967	0.0661694	0.181814	0.363939	0.715903	0.995346	2410004B18Rik	ENSMUSG00000036873.13
2410004P03Rik	3.44838	1.74825	1.09414	1.59784	0.110079	0.545917	2410004P03Rik	ENSMUSG00000071398.8
2410131K14Rik	841.85	-0.136831	0.146526	-0.933835	0.350389	0.828648	2410131K14Rik	ENSMUSG00000032840.7
2410137M14Rik	0.260512	0	4.56215	0	1	1	2410137M14Rik	ENSMUSG00000064308.10
2410141K09Rik	0.0467332	-0.81039	4.56215	-0.177633	0.859011	1	2410141K09Rik	ENSMUSG00000074832.11
2510002D24Rik	234.777	0.108224	0.150921	0.717093	0.473317	0.903885	2510002D24Rik	ENSMUSG00000071632.10
2510009E07Rik	404.427	0.0712764	0.268153	0.265805	0.790389	1	2510009E07Rik	ENSMUSG00000043391.10
2510039O18Rik	1590.08	-0.167124	0.144701	-1.15496	0.248107	0.747074	2510039O18Rik	ENSMUSG00000044496.6
2610001J05Rik	315.027	0.167742	0.196153	0.855157	0.392464	0.857335	2610001J05Rik	ENSMUSG00000052419.7
2610002M06Rik	635.956	-0.0354562	0.124011	-0.285911	0.774946	1	2610002M06Rik	ENSMUSG00000031242.7
2610008E11Rik	569.341	0.111922	0.132102	0.847239	0.396862	0.858654	2610008E11Rik	ENSMUSG00000060301.6
2610021A01Rik	466.902	-0.235219	0.185928	-1.26511	0.205833	0.697128	2610021A01Rik	ENSMUSG00000091474.2
2610028H24Rik	9.2399	1.08942	0.576049	1.89119	0.0585996	0.412564	2610028H24Rik	ENSMUSG00000009114.17
2610042L04Rik	28.0881	-0.132811	0.81552	-0.162855	0.870633	1	2610042L04Rik	ENSMUSG00000079388.9
2610044O15Rik8	262.664	-0.176845	0.168993	-1.04647	0.295345	0.790136	2610044O15Rik8	ENSMUSG00000071302.10
2610301B20Rik	669.705	0.12057	0.159521	0.755825	0.449754	0.888273	2610301B20Rik	ENSMUSG00000059482.15
2610318N02Rik	563.95	-0.658074	0.264297	-2.4899	0.0127778	0.202221	2610318N02Rik	ENSMUSG00000049916.12
2610507B11Rik	3640.15	-0.206768	0.150718	-1.37189	0.170099	0.648795	2610507B11Rik	ENSMUSG00000010277.7
2610528A11Rik	1.708	-1.06325	1.64869	-0.644906	0.518988	0.927027	2610528A11Rik	ENSMUSG00000096001.2
2610528J11Rik	0						2610528J11Rik	ENSMUSG00000028536.12
2700049A03Rik	718.6	-0.227193	0.198246	-1.14601	0.251789	0.750778	2700049A03Rik	ENSMUSG00000034601.17
2700062C07Rik	307.515	-0.0426615	0.183159	-0.23292	0.815824	1	2700062C07Rik	ENSMUSG00000024273.8
2700081O15Rik	2798.55	-0.0578166	0.175744	-0.328981	0.74217	0.999509	2700081O15Rik	ENSMUSG00000053080.10
2700097O09Rik	160.787	-0.0772827	0.187621	-0.411907	0.680407	0.985139	2700097O09Rik	ENSMUSG00000062198.5
2810004N23Rik	1566.51	-0.154552	0.109107	-1.41651	0.156625	0.628853	2810004N23Rik	ENSMUSG00000031984.8
2810006K23Rik	290.897	-0.284484	0.135729	-2.09598	0.0360842	0.330582	2810006K23Rik	ENSMUSG00000047635.6
2810021J22Rik	268.893	0.0278671	0.187475	0.148644	0.881834	1	2810021J22Rik	ENSMUSG00000020491.15
2810408A11Rik	223.168	-0.499583	0.237828	-2.10061	0.0356755	0.330296	2810408A11Rik	ENSMUSG00000018570.17
2810459M11Rik	4.20714	0.252887	1.05483	0.239741	0.810531	1	2810459M11Rik	ENSMUSG00000026227.11
2900011O08Rik	584.082	0.760093	0.273409	2.78006	0.00543485	0.129495	2900011O08Rik	ENSMUSG00000044117.12
2900026A02Rik	583.978	-0.594581	0.43026	-1.38191	0.166999	0.643614	2900026A02Rik	ENSMUSG00000051339.10
2900092C05Rik	0						2900092C05Rik	ENSMUSG00000030385.4
3110001I22Rik	68.3281	-0.392321	0.243609	-1.61045	0.107299	0.539731	3110001I22Rik	ENSMUSG00000079737.4
3110009E18Rik	64.4089	0.372699	0.304849	1.22257	0.221493	0.716659	3110009E18Rik	ENSMUSG00000026388.15
3110021N24Rik	25.168	-0.100084	0.421679	-0.237346	0.812389	1	3110021N24Rik	ENSMUSG00000094958.1
3110040M04Rik	0						3110040M04Rik	ENSMUSG00000114582.1
3110040N11Rik	269.767	-0.0518585	0.109473	-0.473709	0.635708	0.969347	3110040N11Rik	ENSMUSG00000025102.14
3110082I17Rik	474.407	0.022282	0.2488	0.0895581	0.928638	1	3110082I17Rik	ENSMUSG00000053553.11
3110082J24Rik	0.157404	0	4.56215	0	1	1	3110082J24Rik	ENSMUSG00000086815.4
3300002I08Rik	26.6522	-0.280349	0.278787	-1.0056	0.314606	0.80492	3300002I08Rik	ENSMUSG00000063364.10
3425401B19Rik	9.29092	0.103297	1.19512	0.0864326	0.931123	1	3425401B19Rik	ENSMUSG00000071540.4
3830403N18Rik	287.681	0.608015	0.458331	1.32658	0.184646	0.672193	3830403N18Rik	ENSMUSG00000031125.2
3830406C13Rik	305.271	0.233929	0.209994	1.11398	0.265287	0.762657	3830406C13Rik	ENSMUSG00000033111.16
3830417A13Rik	2.65664	1.66712	1.38235	1.20601	0.227814	0.723592	3830417A13Rik	ENSMUSG00000031179.14
4430402I18Rik	22.2023	1.02452	0.536609	1.90924	0.0562308	0.405012	4430402I18Rik	ENSMUSG00000064202.15
4632433K11Rik	0						4632433K11Rik	ENSMUSG00000116184.1
4833420G17Rik	286.729	-0.303043	0.272655	-1.11145	0.266374	0.763876	4833420G17Rik	ENSMUSG00000062822.8
4833423E24Rik	0						4833423E24Rik	ENSMUSG00000075217.1
4833427G06Rik	0						4833427G06Rik	ENSMUSG00000032057.9
4833439L19Rik	3000.78	-0.0847506	0.10337	-0.819879	0.412285	0.86692	4833439L19Rik	ENSMUSG00000025871.18
4921504E06Rik	0						4921504E06Rik	ENSMUSG00000026734.9
4921507P07Rik	12.688	0.0688248	0.519413	0.132505	0.894585	1	4921507P07Rik	ENSMUSG00000029828.4
4921509C19Rik	0						4921509C19Rik	ENSMUSG00000061525.2
4921511C20Rik	0						4921511C20Rik	ENSMUSG00000049815.3
4921511M17Rik	0						4921511M17Rik	ENSMUSG00000094577.7
4921517D22Rik	0						4921517D22Rik	ENSMUSG00000049902.6
4921524J17Rik	443.358	0.138227	0.147425	0.937608	0.348446	0.828037	4921524J17Rik	ENSMUSG00000036934.9
4921524L21Rik	0						4921524L21Rik	ENSMUSG00000039540.9
4921530L21Rik	0						4921530L21Rik	ENSMUSG00000034689.2
4921536K21Rik	31.6542	0.194902	0.385842	0.505135	0.613464	0.963044	4921536K21Rik	ENSMUSG00000020434.4
4921539E11Rik	0.0526816	-0.81039	4.56215	-0.177633	0.859011	1	4921539E11Rik	ENSMUSG00000028520.12
4922502D21Rik	0.57997	2.90606	4.48601	0.647805	0.517111	0.92655	4922502D21Rik	ENSMUSG00000047720.7
4930402F06Rik	0						4930402F06Rik	ENSMUSG00000079421.8
4930402H24Rik	984.056	0.0260265	0.208454	0.124855	0.900638	1	4930402H24Rik	ENSMUSG00000027309.18
4930402K13Rik	0						4930402K13Rik	ENSMUSG00000045797.1
4930404H24Rik	0						4930404H24Rik	ENSMUSG00000079001.1
4930404N11Rik	64.673	0.642215	0.292286	2.19722	0.0280051	0.296417	4930404N11Rik	ENSMUSG00000020234.10
4930407I10Rik	0						4930407I10Rik	ENSMUSG00000075524.3
4930412O13Rik	30.1017	-0.427579	0.374098	-1.14296	0.253055	0.751328	4930412O13Rik	ENSMUSG00000025783.2
4930415L06Rik	0						4930415L06Rik	ENSMUSG00000035387.5
4930415O20Rik	0.437832	0.872734	3.4573	0.252432	0.800707	1	4930415O20Rik	ENSMUSG00000022993.7
4930430A15Rik	0						4930430A15Rik	ENSMUSG00000027157.10
4930430F08Rik	403.405	-0.00181192	0.154675	-0.0117144	0.990654	1	4930430F08Rik	ENSMUSG00000046567.10
4930432K21Rik	134.437	-0.068343	0.266213	-0.256723	0.797393	1	4930432K21Rik	ENSMUSG00000008129.14
4930432M17Rik	0						4930432M17Rik	ENSMUSG00000074248.7
4930433I11Rik	0						4930433I11Rik	ENSMUSG00000091692.2
4930438A08Rik	2.37399	2.91592	2.14505	1.35937	0.17403	0.655206	4930438A08Rik	ENSMUSG00000069873.4
4930444G20Rik	0.884149	-2.12337	3.2277	-0.657859	0.510629	0.924215	4930444G20Rik	ENSMUSG00000069712.5
4930444P10Rik	3.61627	1.97227	1.15067	1.71403	0.0865236	0.494026	4930444P10Rik	ENSMUSG00000067795.13
4930447A16Rik	0						4930447A16Rik	ENSMUSG00000022288.1
4930447C04Rik	27.2527	0.913021	1.30958	0.697187	0.485686	0.911103	4930447C04Rik	ENSMUSG00000021098.14
4930447F04Rik	0						4930447F04Rik	ENSMUSG00000031182.2
4930449I24Rik	0						4930449I24Rik	ENSMUSG00000079093.2
4930451I11Rik	0						4930451I11Rik	ENSMUSG00000045989.4
4930452B06Rik	81.8724	0.227243	0.268335	0.846861	0.397073	0.858654	4930452B06Rik	ENSMUSG00000021747.12
4930453N24Rik	519.179	-0.0631717	0.114267	-0.55284	0.580373	0.950456	4930453N24Rik	ENSMUSG00000059920.9
4930455H04Rik	0.0816956	0	4.56215	0	1	1	4930455H04Rik	ENSMUSG00000080907.1
4930467E23Rik	0						4930467E23Rik	ENSMUSG00000096265.2
4930469K13Rik	0.0845341	0	4.56215	0	1	1	4930469K13Rik	ENSMUSG00000085684.2
4930470P17Rik	0						4930470P17Rik	ENSMUSG00000043583.1
4930474N05Rik	0						4930474N05Rik	ENSMUSG00000096405.3
4930480E11Rik	0						4930480E11Rik	ENSMUSG00000035651.7
4930486L24Rik	0						4930486L24Rik	ENSMUSG00000050345.9
4930502E18Rik	19.1689	0.65604	0.768507	0.853655	0.393296	0.857684	4930502E18Rik	ENSMUSG00000055555.1
4930503B20Rik	2.00343	-1.52362	1.8102	-0.841686	0.399964	0.859381	4930503B20Rik	ENSMUSG00000090202.1
4930503E14Rik	1.2202	1.36987	2.13559	0.641449	0.521231	0.928131	4930503E14Rik	ENSMUSG00000072595.3
4930503L19Rik	518.308	-0.189915	0.131394	-1.44538	0.14835	0.616209	4930503L19Rik	ENSMUSG00000044906.6
4930505A04Rik	1.39636	-0.592348	1.54268	-0.383974	0.700998	0.993062	4930505A04Rik	ENSMUSG00000040919.13
4930512M02Rik	0						4930512M02Rik	ENSMUSG00000062511.6
4930513O06Rik	0						4930513O06Rik	ENSMUSG00000031270.1
4930516K23Rik	0						4930516K23Rik	ENSMUSG00000090219.3
4930519G04Rik	0.199401	0	4.56215	0	1	1	4930519G04Rik	ENSMUSG00000029564.12
4930522H14Rik	0						4930522H14Rik	ENSMUSG00000060491.14
4930522L14Rik	23.8094	-0.26781	0.509983	-0.525135	0.599489	0.958676	4930522L14Rik	ENSMUSG00000072762.9
4930523C07Rik	27.7676	1.86721	0.75072	2.48723	0.0128743	0.20287	4930523C07Rik	ENSMUSG00000090394.8
4930524B15Rik	0.122506	0	4.56215	0	1	1	4930524B15Rik	ENSMUSG00000020299.6
4930524N10Rik	0						4930524N10Rik	ENSMUSG00000059663.1
4930539E08Rik	1.98857	0.145928	1.08122	0.134966	0.892639	1	4930539E08Rik	ENSMUSG00000048905.5
4930544D05Rik	0						4930544D05Rik	ENSMUSG00000087279.10
4930544G11Rik	0						4930544G11Rik	ENSMUSG00000036463.8
4930548H24Rik	0.563013	0.846525	2.69711	0.313864	0.753624	1	4930548H24Rik	ENSMUSG00000029138.4
4930550C14Rik	4.39652	-1.51448	0.957365	-1.58192	0.113667	0.554194	4930550C14Rik	ENSMUSG00000005131.4
4930550L24Rik	1.05061	2.85306	2.48613	1.14759	0.251137	0.750711	4930550L24Rik	ENSMUSG00000046180.11
4930555G01Rik	0.0447599	0	4.56215	0	1	1	4930555G01Rik	ENSMUSG00000096197.1
4930556J24Rik	0.507874	-3.01152	2.71695	-1.10842	0.26768	0.765318	4930556J24Rik	ENSMUSG00000034493.1
4930558C23Rik	0						4930558C23Rik	ENSMUSG00000105734.1
4930558K02Rik	0.298973	-1.52422	4.55886	-0.334342	0.738122	0.999325	4930558K02Rik	ENSMUSG00000086277.2
4930562C15Rik	0.514682	1.30298	3.37607	0.385947	0.699536	0.992151	4930562C15Rik	ENSMUSG00000022518.16
4930563M21Rik	0.0847018	0	4.56215	0	1	1	4930563M21Rik	ENSMUSG00000050702.6
4930564D02Rik	0						4930564D02Rik	ENSMUSG00000051788.4
4930568D16Rik	0						4930568D16Rik	ENSMUSG00000026882.1
4930572O03Rik	0						4930572O03Rik	ENSMUSG00000069720.4
4930578G10Rik	0.0845341	0	4.56215	0	1	1	4930578G10Rik	ENSMUSG00000054885.11
4930578I06Rik	0						4930578I06Rik	ENSMUSG00000021961.6
4930579F01Rik	0.0511619	0.391843	4.56215	0.08589	0.931554	1	4930579F01Rik	ENSMUSG00000012042.8
4930579G24Rik	194.595	-0.359609	0.22301	-1.61252	0.106849	0.538807	4930579G24Rik	ENSMUSG00000027811.9
4930583I09Rik	0.105363	-1.66589	4.55139	-0.366019	0.714351	0.994613	4930583I09Rik	ENSMUSG00000024088.4
4930590J08Rik	8.35667	-0.187786	0.643942	-0.291619	0.770578	1	4930590J08Rik	ENSMUSG00000034063.8
4930595D18Rik	0.254737	0.926099	4.54836	0.203612	0.838657	1	4930595D18Rik	ENSMUSG00000083193.1
4930595M18Rik	0						4930595M18Rik	ENSMUSG00000060673.2
4930596D02Rik	0						4930596D02Rik	ENSMUSG00000041068.6
4931400O07Rik	0						4931400O07Rik	ENSMUSG00000031194.1
4931406B18Rik	0.162016	1.35374	4.55901	0.296937	0.766514	1	4931406B18Rik	ENSMUSG00000013353.10
4931406C07Rik	318.702	0.222647	0.227424	0.978995	0.327583	0.814119	4931406C07Rik	ENSMUSG00000031938.15
4931406P16Rik	739.922	0.00691161	0.165336	0.0418034	0.966655	1	4931406P16Rik	ENSMUSG00000066571.13
4931408C20Rik	0.175149	-0.810396	4.56215	-0.177634	0.85901	1	4931408C20Rik	ENSMUSG00000073722.3
4931414P19Rik	264.561	-0.372948	0.146648	-2.54315	0.0109857	0.18953	4931414P19Rik	ENSMUSG00000022179.5
4931417E11Rik	0						4931417E11Rik	ENSMUSG00000056197.6
4931422A03Rik	3.71885	-1.02749	1.32989	-0.772611	0.439753	0.883424	4931422A03Rik	ENSMUSG00000046085.7
4931423N10Rik	0.648311	0.391842	2.57373	0.152247	0.878992	1	4931423N10Rik	ENSMUSG00000026774.11
4931428F04Rik	1021.66	0.0646459	0.174007	0.371512	0.710256	0.994613	4931428F04Rik	ENSMUSG00000014837.15
4931428L18Rik	0.554709	0	4.56215	0	1	1	4931428L18Rik	ENSMUSG00000086727.8
4931429L15Rik	0						4931429L15Rik	ENSMUSG00000056617.12
4931440F15Rik	2.06518	-1.55732	1.84252	-0.845213	0.397992	0.858654	4931440F15Rik	ENSMUSG00000078157.1
4932411N23Rik	0						4932411N23Rik	ENSMUSG00000058670.5
4932414N04Rik	0						4932414N04Rik	ENSMUSG00000079324.11
4932415D10Rik	0						4932415D10Rik	ENSMUSG00000044581.8
4932429P05Rik	0						4932429P05Rik	ENSMUSG00000079513.1
4932438A13Rik	905.042	-0.0245654	0.256256	-0.0958628	0.92363	1	4932438A13Rik	ENSMUSG00000037270.18
4932438H23Rik	0.693627	-0.669368	2.62976	-0.254536	0.799081	1	4932438H23Rik	ENSMUSG00000039851.11
4933400A11Rik	0						4933400A11Rik	ENSMUSG00000055357.8
4933402D24Rik	7.06411	-0.560395	0.705027	-0.794856	0.426697	0.875247	4933402D24Rik	ENSMUSG00000025961.1
4933402E13Rik	0						4933402E13Rik	ENSMUSG00000045330.8
4933402J07Rik	0.156525	-1.185	4.55139	-0.26036	0.794586	1	4933402J07Rik	ENSMUSG00000069971.5
4933402N03Rik	0						4933402N03Rik	ENSMUSG00000013668.9
4933402N22Rik	0						4933402N22Rik	ENSMUSG00000067848.12
4933403O08Rik	39.0471	-0.191799	0.654458	-0.293066	0.769472	1	4933403O08Rik	ENSMUSG00000079460.11
4933405L10Rik	3.68605	-0.410681	1.03247	-0.397766	0.690803	0.987754	4933405L10Rik	ENSMUSG00000013158.6
4933405O20Rik	0						4933405O20Rik	ENSMUSG00000084234.2
4933406M09Rik	0.174716	-2.06079	4.52723	-0.4552	0.648965	0.97367	4933406M09Rik	ENSMUSG00000050526.5
4933407L21Rik	2.12262	0.86837	1.41195	0.615015	0.538545	0.935017	4933407L21Rik	ENSMUSG00000026224.11
4933408B17Rik	4.6517	-1.27671	0.759953	-1.67998	0.0929603	0.507777	4933408B17Rik	ENSMUSG00000049357.11
4933409G03Rik	0						4933409G03Rik	ENSMUSG00000053896.14
4933411K16Rik	1.67701	-1.00491	1.63883	-0.61319	0.539751	0.935904	4933411K16Rik	ENSMUSG00000090369.3
4933412E24Rik	0						4933412E24Rik	ENSMUSG00000071749.3
4933414I15Rik	0.127053	0	4.56215	0	1	1	4933414I15Rik	ENSMUSG00000072983.4
4933415F23Rik	0.309517	-0.810399	3.7249	-0.217562	0.82777	1	4933415F23Rik	ENSMUSG00000073730.2
4933417A18Rik	0						4933417A18Rik	ENSMUSG00000021415.13
4933421I07Rik	0						4933421I07Rik	ENSMUSG00000030463.5
4933424G06Rik	0.749767	0.946305	1.83749	0.514998	0.606555	0.961677	4933424G06Rik	ENSMUSG00000102416.4
4933425L06Rik	1.44241	-0.3925	1.25142	-0.313645	0.753791	1	4933425L06Rik	ENSMUSG00000021718.5
4933427D14Rik	39.2217	-0.222336	0.349732	-0.635734	0.52495	0.928769	4933427D14Rik	ENSMUSG00000020807.15
4933428G20Rik	4.52451	-0.317068	1.11739	-0.283757	0.776597	1	4933428G20Rik	ENSMUSG00000047988.1
4933428M09Rik	0						4933428M09Rik	ENSMUSG00000042525.5
4933430I17Rik	20.158	-0.154664	0.364233	-0.424628	0.671108	0.981726	4933430I17Rik	ENSMUSG00000058046.1
4933434E20Rik	1108.66	0.06564	0.143178	0.458449	0.64663	0.97367	4933434E20Rik	ENSMUSG00000027942.16
4933436I01Rik	0						4933436I01Rik	ENSMUSG00000025288.1
5031410I06Rik	0						5031410I06Rik	ENSMUSG00000051940.2
5031439G07Rik	4905.94	-0.00581389	0.168342	-0.0345363	0.97245	1	5031439G07Rik	ENSMUSG00000036046.14
5330417C22Rik	369.215	1.39522	0.435384	3.20457	0.00135264	0.0618002	5330417C22Rik	ENSMUSG00000040412.16
5430401F13Rik	0						5430401F13Rik	ENSMUSG00000094113.7
5430402E10Rik	0						5430402E10Rik	ENSMUSG00000044121.3
5430403G16Rik	55.9694	-0.571202	0.292259	-1.95444	0.0506497	0.386008	5430403G16Rik	ENSMUSG00000072763.2
5430419D17Rik	0.811044	3.12823	3.72338	0.840159	0.400819	0.85972	5430419D17Rik	ENSMUSG00000006204.7
5430427O19Rik	12.5238	1.69909	0.719359	2.36195	0.0181793	0.238336	5430427O19Rik	ENSMUSG00000025058.4
5530400C23Rik	0						5530400C23Rik	ENSMUSG00000055594.6
5530401A14Rik	0.349128	0	4.56215	0	1	1	5530401A14Rik	ENSMUSG00000020703.3
5730409E04Rik	258.611	0.515175	0.350381	1.47033	0.141472	0.605051	5730409E04Rik	ENSMUSG00000073755.4
5730455P16Rik	1155.62	0.0746552	0.142668	0.523281	0.600779	0.958876	5730455P16Rik	ENSMUSG00000057181.15
5730480H06Rik	309.088	-0.243291	0.132833	-1.83155	0.0670183	0.440798	5730480H06Rik	ENSMUSG00000029089.8
5730507C01Rik	0.0411166	0	4.56215	0	1	1	5730507C01Rik	ENSMUSG00000073197.9
5730522E02Rik	3.68638	0.407915	1.06705	0.382284	0.702251	0.993238	5730522E02Rik	ENSMUSG00000032985.15
5830411N06Rik	0.316516	0	4.35756	0	1	1	5830411N06Rik	ENSMUSG00000054672.13
5830473C10Rik	0.20943	-0.520362	4.56045	-0.114103	0.909156	1	5830473C10Rik	ENSMUSG00000070690.7
6030408B16Rik	10.8613	-0.077155	0.717968	-0.107463	0.914422	1	6030408B16Rik	ENSMUSG00000075408.5
6030458C11Rik	823.426	-0.152264	0.117572	-1.29507	0.195296	0.683977	6030458C11Rik	ENSMUSG00000022195.7
6030468B19Rik	0.0447599	0	4.56215	0	1	1	6030468B19Rik	ENSMUSG00000025573.4
6030498E09Rik	0.04081	0	4.56215	0	1	1	6030498E09Rik	ENSMUSG00000051361.7
6330403K07Rik	1766.13	0.734998	0.321951	2.28295	0.0224334	0.265234	6330403K07Rik	ENSMUSG00000018451.7
6330409D20Rik	19.1675	0.0382418	0.435205	0.0878708	0.929979	1	6330409D20Rik	ENSMUSG00000009551.2
6430531B16Rik	4.53456	-1.29115	1.01595	-1.27088	0.203773	0.694488	6430531B16Rik	ENSMUSG00000073795.11
6430548M08Rik	736.787	0.948703	0.307991	3.0803	0.00206795	0.0803105	6430548M08Rik	ENSMUSG00000031824.15
6430550D23Rik	17.877	-0.594884	0.604386	-0.984278	0.324979	0.811732	6430550D23Rik	ENSMUSG00000074646.10
6430571L13Rik	33.8121	0.0757129	0.384519	0.196903	0.843904	1	6430571L13Rik	ENSMUSG00000037977.6
6430628N08Rik	0						6430628N08Rik	ENSMUSG00000034185.9
6720489N17Rik	89.4206	-0.406049	0.262701	-1.54567	0.122185	0.572975	6720489N17Rik	ENSMUSG00000072066.7
6820408C15Rik	5.12733	-0.000771449	0.981277	-0.000786168	0.999373	1	6820408C15Rik	ENSMUSG00000032680.11
7420426K07Rik	0.0511619	0.391843	4.56215	0.08589	0.931554	1	7420426K07Rik	ENSMUSG00000074123.1
7530416G11Rik	0						7530416G11Rik	ENSMUSG00000096607.1
8030462N17Rik	481.612	-0.167888	0.159408	-1.05319	0.292252	0.787072	8030462N17Rik	ENSMUSG00000047466.10
8030474K03Rik	0.090729	0.391841	4.56215	0.0858895	0.931554	1	8030474K03Rik	ENSMUSG00000046774.17
9030025P20Rik	86.949	-0.176013	0.283178	-0.621563	0.534229	0.93241	9030025P20Rik	ENSMUSG00000116953.1
9030624G23Rik	0.643271	2.4601	3.24868	0.757261	0.448894	0.888184	9030624G23Rik	ENSMUSG00000073158.4
9130008F23Rik	1.88017	2.26067	1.57558	1.43482	0.151339	0.620418	9130008F23Rik	ENSMUSG00000054951.3
9130019O22Rik	82.8631	0.00394353	0.245004	0.0160958	0.987158	1	9130019O22Rik	ENSMUSG00000030823.6
9130023H24Rik	101.791	0.0415546	0.264275	0.15724	0.875056	1	9130023H24Rik	ENSMUSG00000062944.4
9130204L05Rik	0						9130204L05Rik	ENSMUSG00000091175.2
9130230L23Rik	0.457117	1.771	4.03792	0.438593	0.660957	0.977936	9130230L23Rik	ENSMUSG00000054598.13
9130401M01Rik	590.387	-0.0810113	0.161483	-0.501672	0.615899	0.963576	9130401M01Rik	ENSMUSG00000101892.1
9130409I23Rik	0						9130409I23Rik	ENSMUSG00000038768.8
9230102O04Rik	23.487	-0.428564	0.561678	-0.763006	0.44546	0.887342	9230102O04Rik	ENSMUSG00000079602.2
9230112D13Rik	0.0819644	0	4.56215	0	1	1	9230112D13Rik	ENSMUSG00000021797.2
9330159F19Rik	552.436	0.0973408	0.17253	0.564196	0.572621	0.948339	9330159F19Rik	ENSMUSG00000004360.9
9330182L06Rik	2247.53	0.0844453	0.193332	0.436788	0.662265	0.978189	9330182L06Rik	ENSMUSG00000056004.16
9330182O14Rik	0						9330182O14Rik	ENSMUSG00000094112.2
9430007A20Rik	0						9430007A20Rik	ENSMUSG00000028593.5
9430015G10Rik	553.117	0.0143071	0.166993	0.0856744	0.931725	1	9430015G10Rik	ENSMUSG00000059939.13
9430038I01Rik	181.934	-0.363978	0.211533	-1.72067	0.0853107	0.491076	9430038I01Rik	ENSMUSG00000040139.14
9430069I07Rik	0						9430069I07Rik	ENSMUSG00000094447.2
9530002B09Rik	0.316245	0	4.38117	0	1	1	9530002B09Rik	ENSMUSG00000023263.3
9530003J23Rik	0.253602	0	4.56215	0	1	1	9530003J23Rik	ENSMUSG00000020177.12
9530053A07Rik	8.68471	3.53428	1.13417	3.11618	0.0018321	0.0751095	9530053A07Rik	ENSMUSG00000078776.9
9530068E07Rik	3089.25	0.0032762	0.0906624	0.0361363	0.971174	1	9530068E07Rik	ENSMUSG00000036275.13
9530077C05Rik	430.767	0.0716134	0.215126	0.33289	0.739217	0.999325	9530077C05Rik	ENSMUSG00000036411.10
9630041A04Rik	0.398518	-0.557334	3.14087	-0.177446	0.859158	1	9630041A04Rik	ENSMUSG00000057710.7
9830107B12Rik	0.12243	0	4.56215	0	1	1	9830107B12Rik	ENSMUSG00000073386.5
9930012K11Rik	7.45845	1.01487	0.662028	1.53297	0.125283	0.577328	9930012K11Rik	ENSMUSG00000044551.13
9930021J03Rik	817.165	-0.173849	0.161589	-1.07587	0.281984	0.778206	9930021J03Rik	ENSMUSG00000046138.15
9930022D16Rik	0.23682	0.87273	4.56215	0.191298	0.848292	1	9930022D16Rik	ENSMUSG00000045065.7
9930104L06Rik	307.058	-0.0157147	0.151391	-0.103802	0.917327	1	9930104L06Rik	ENSMUSG00000044730.17
9930111J21Rik1	7.18515	1.2316	0.698945	1.76208	0.078056	0.471238	9930111J21Rik1	ENSMUSG00000069893.10
9930111J21Rik2	24.4592	1.56415	0.67562	2.31514	0.0206053	0.252292	9930111J21Rik2	ENSMUSG00000069892.9
a	1.52728	-0.0833095	2.17529	-0.0382982	0.96945	1	a	ENSMUSG00000027596.10
A030003K21Rik	0						A030003K21Rik	ENSMUSG00000113084.1
A030005K14Rik	0						A030005K14Rik	ENSMUSG00000104423.1
A030005L19Rik	3.05136	0.294982	1.13234	0.260508	0.794472	1	A030005L19Rik	ENSMUSG00000113880.1
A030014E15Rik	0.0411166	0	4.56215	0	1	1	A030014E15Rik	ENSMUSG00000113973.1
A130010J15Rik	268.237	0.0440248	0.187166	0.235218	0.814039	1	A130010J15Rik	ENSMUSG00000079144.7
A1bg	0						A1bg	ENSMUSG00000022347.8
A1cf	0						A1cf	ENSMUSG00000052595.8
A230050P20Rik	1113.92	-0.18935	0.122748	-1.54259	0.122931	0.574127	A230050P20Rik	ENSMUSG00000038884.14
A230072I06Rik	0						A230072I06Rik	ENSMUSG00000074473.1
A26c2	0						A26c2	ENSMUSG00000109344.1
A2m	1.7344	-1.77754	1.73956	-1.02184	0.306858	0.799683	A2m	ENSMUSG00000030111.9
A2ml1	2.18589	2.50449	1.89101	1.32442	0.185363	0.672649	A2ml1	ENSMUSG00000047228.9
A330070K13Rik	0.450692	0	4.04604	0	1	1	A330070K13Rik	ENSMUSG00000052014.6
A3galt2	4.78098	-0.0788402	0.951943	-0.0828203	0.933994	1	A3galt2	ENSMUSG00000028794.13
A430005L14Rik	866.773	0.108166	0.224808	0.481147	0.630412	0.966835	A430005L14Rik	ENSMUSG00000047613.10
A430033K04Rik	232.295	-0.0657893	0.152554	-0.431253	0.666284	0.979507	A430033K04Rik	ENSMUSG00000056014.15
A430078G23Rik	1.20239	0.149609	1.92628	0.0776675	0.938093	1	A430078G23Rik	ENSMUSG00000074497.5
A430089I19Rik	0						A430089I19Rik	ENSMUSG00000094560.1
A4galt	43.0555	0.221823	0.7684	0.288682	0.772825	1	A4galt	ENSMUSG00000047878.13
A4gnt	0.209302	2.03147	4.53375	0.448077	0.654098	0.975328	A4gnt	ENSMUSG00000037953.7
A530016L24Rik	5.23112	2.95324	1.96603	1.50213			A530016L24Rik	ENSMUSG00000043122.7
A530032D15Rik	0.0930311	0.391841	4.56215	0.0858895	0.931554	1	A530032D15Rik	ENSMUSG00000089844.7
A530064D06Rik	6.88986	0.22248	0.956575	0.23258	0.816088	1	A530064D06Rik	ENSMUSG00000043939.15
A530084C06Rik	1.02707	-3.28526	2.99211	-1.09797	0.272216	0.768153	A530084C06Rik	ENSMUSG00000090863.1
A630001G21Rik	16.8187	0.00309617	0.619395	0.0049987	0.996012	1	A630001G21Rik	ENSMUSG00000052760.16
A630010A05Rik	0.160689	1.30687	4.56058	0.286558	0.774451	1	A630010A05Rik	ENSMUSG00000075395.11
A630023A22Rik	0						A630023A22Rik	ENSMUSG00000095493.2
A630073D07Rik	0						A630073D07Rik	ENSMUSG00000067541.7
A630076J17Rik	0.638713	-1.09098	2.3979	-0.454972	0.649129	0.97367	A630076J17Rik	ENSMUSG00000094613.2
A630089N07Rik	103.114	0.243652	0.289027	0.843009	0.399223	0.859008	A630089N07Rik	ENSMUSG00000116673.1
A630095N17Rik	0.126562	0.391839	4.56215	0.0858891	0.931555	1	A630095N17Rik	ENSMUSG00000096094.2
A730009L09Rik	0						A730009L09Rik	ENSMUSG00000110358.1
A730046J19Rik	3.16452	1.87053	1.80267	1.03765	0.299435	0.793035	A730046J19Rik	ENSMUSG00000085139.1
A730049H05Rik	1.53328	-0.513661	1.43401	-0.358199	0.720194	0.997254	A730049H05Rik	ENSMUSG00000048636.7
A730071L15Rik	6.65477	-0.831154	0.686944	-1.20993	0.226306	0.721897	A730071L15Rik	ENSMUSG00000096923.1
A830005F24Rik	5.32025	1.34728	1.15544	1.16603	0.243603	0.741599	A830005F24Rik	ENSMUSG00000053181.1
A830018L16Rik	150.809	0.194536	0.396901	0.490137	0.624037	0.965326	A830018L16Rik	ENSMUSG00000057715.13
A830031A19Rik	0.143874	-0.810392	4.56215	-0.177634	0.859011	1	A830031A19Rik	ENSMUSG00000055010.1
A930002H24Rik	2.51452	-1.33915	1.41286	-0.947829	0.343216	0.824493	A930002H24Rik	ENSMUSG00000045506.3
A930004D18Rik	127.679	-0.381141	0.289283	-1.31754	0.187658	0.674434	A930004D18Rik	ENSMUSG00000054057.2
A930009A15Rik	0.994981	-0.681997	1.92187	-0.354861	0.722693	0.997984	A930009A15Rik	ENSMUSG00000092210.1
A930017K11Rik	68.9924	0.0621615	0.592125	0.10498	0.916391	1	A930017K11Rik	ENSMUSG00000025727.8
A930018P22Rik	0.718792	-0.329499	3.1172	-0.105703	0.915818	1	A930018P22Rik	ENSMUSG00000032671.5
A930033H14Rik	70.7954	0.403406	0.381313	1.05794	0.290083	0.786067	A930033H14Rik	ENSMUSG00000090622.1
AA467197	17.9599	0.310639	0.780326	0.398089	0.690565	0.987754	AA467197	ENSMUSG00000033213.16
AA792892	0						AA792892	ENSMUSG00000073497.6
AA986860	18.0531	0.410043	0.488189	0.839926	0.40095	0.859772	AA986860	ENSMUSG00000042510.7
Aaas	914.897	-0.193497	0.129584	-1.49322	0.135381	0.596936	Aaas	ENSMUSG00000036678.8
Aacs	633.616	0.0105144	0.298461	0.0352288	0.971897	1	Aacs	ENSMUSG00000029482.4
Aadac	0.0423509	0	4.56215	0	1	1	Aadac	ENSMUSG00000027761.4
Aadacl2	0						Aadacl2	ENSMUSG00000091376.1
Aadacl3	0						Aadacl3	ENSMUSG00000078507.1
Aadacl4	0						Aadacl4	ENSMUSG00000070609.3
Aadat	5.94119	0.754724	0.753365	1.0018	0.316438	0.805512	Aadat	ENSMUSG00000057228.6
Aagab	1089.13	0.163526	0.122444	1.33552	0.181707	0.668318	Aagab	ENSMUSG00000037257.8
Aak1	1838.47	0.161331	0.251851	0.640581	0.521795	0.928438	Aak1	ENSMUSG00000057230.14
Aamdc	137.991	0.442192	0.257562	1.71684	0.086009	0.492937	Aamdc	ENSMUSG00000035642.16
Aamp	3191.16	-0.0753672	0.116889	-0.644778	0.519071	0.927027	Aamp	ENSMUSG00000006299.13
Aanat	2.11026	-0.638779	1.24155	-0.514502	0.606901	0.961677	Aanat	ENSMUSG00000020804.12
Aar2	868.885	-0.194849	0.100476	-1.93925	0.0524707	0.392161	Aar2	ENSMUSG00000027628.10
Aard	21.8384	-1.33972	0.614477	-2.18027	0.0292376	0.303458	Aard	ENSMUSG00000068522.4
Aars	3431.48	0.00363137	0.097024	0.0374275	0.970144	1	Aars	ENSMUSG00000031960.14
Aars2	462.089	-0.408333	0.218259	-1.87086	0.0613645	0.4206	Aars2	ENSMUSG00000023938.8
Aarsd1	282.221	-0.17233	0.159514	-1.08034	0.279989	0.776372	Aarsd1	ENSMUSG00000075528.13
Aasdh	203.625	-0.129699	0.188254	-0.688958	0.49085	0.913799	Aasdh	ENSMUSG00000055923.16
Aasdhppt	631.261	-0.0129389	0.12387	-0.104455	0.916808	1	Aasdhppt	ENSMUSG00000025894.11
Aass	0.26587	0.872737	4.56215	0.191299	0.848291	1	Aass	ENSMUSG00000029695.13
Aatf	981.642	-0.0756703	0.201684	-0.375193	0.707517	0.994423	Aatf	ENSMUSG00000018697.14
Aatk	1757.27	-0.146788	0.152655	-0.961567	0.336267	0.819273	Aatk	ENSMUSG00000025375.15
AB124611	162.997	0.988689	0.315101	3.13769	0.00170288	0.0720119	AB124611	ENSMUSG00000057191.13
Abat	1738.57	0.679844	0.341251	1.99221	0.0463477	0.372604	Abat	ENSMUSG00000057880.12
Abca1	975.487	0.367117	0.369135	0.994533	0.319964	0.807713	Abca1	ENSMUSG00000015243.4
Abca12	0.885611	2.02071	2.28865	0.882929	0.377275	0.847167	Abca12	ENSMUSG00000050296.14
Abca13	5.42043	1.45019	1.50782	0.961781	0.33616	0.819273	Abca13	ENSMUSG00000004668.14
Abca14	0.0837208	0.872737	4.56215	0.191299	0.848291	1	Abca14	ENSMUSG00000062017.15
Abca15	0						Abca15	ENSMUSG00000054746.18
Abca16	0.0951421	0	4.56215	0	1	1	Abca16	ENSMUSG00000051900.12
Abca17	0.191203	-1.57096	4.55651	-0.344773	0.730265	0.998432	Abca17	ENSMUSG00000035435.17
Abca2	1954.37	0.383266	0.215317	1.78001	0.0750738	0.464236	Abca2	ENSMUSG00000026944.18
Abca3	1016.8	0.255283	0.23727	1.07592	0.281965	0.778206	Abca3	ENSMUSG00000024130.16
Abca4	3.67216	0.92232	1.20336	0.766454	0.443406	0.886591	Abca4	ENSMUSG00000028125.14
Abca5	452.534	-0.267165	0.151088	-1.76827	0.077016	0.468595	Abca5	ENSMUSG00000018800.14
Abca6	10.0936	0.097061	0.821082	0.118211	0.9059	1	Abca6	ENSMUSG00000044749.13
Abca7	522.035	-0.235177	0.359036	-0.655024	0.512452	0.924998	Abca7	ENSMUSG00000035722.15
Abca8a	55.7594	1.33477	0.94334	1.41494	0.157085	0.628956	Abca8a	ENSMUSG00000041828.15
Abca8b	122.142	0.621292	0.421696	1.47332	0.140665	0.60398	Abca8b	ENSMUSG00000020620.14
Abca9	31.9512	1.17188	0.529012	2.21522	0.0267447	0.289479	Abca9	ENSMUSG00000041797.7
Abcb10	615.27	0.0340374	0.114905	0.296221	0.767061	1	Abcb10	ENSMUSG00000031974.8
Abcb11	0.376471	0	3.57381	0	1	1	Abcb11	ENSMUSG00000027048.15
Abcb1a	29.0419	0.58506	0.486696	1.20211	0.229323	0.724642	Abcb1a	ENSMUSG00000040584.8
Abcb1b	76.2997	-0.333406	0.348539	-0.956581	0.338779	0.821051	Abcb1b	ENSMUSG00000028970.9
Abcb4	75.6208	0.666679	0.407838	1.63467	0.102119	0.527387	Abcb4	ENSMUSG00000042476.12
Abcb5	0						Abcb5	ENSMUSG00000072791.11
Abcb6	244.709	-0.523755	0.219067	-2.39084	0.01681	0.228969	Abcb6	ENSMUSG00000026198.15
Abcb7	917.641	-0.0880609	0.144916	-0.60767	0.543406	0.938423	Abcb7	ENSMUSG00000031333.7
Abcb8	1108.62	-0.0457887	0.133842	-0.342109	0.732269	0.998624	Abcb8	ENSMUSG00000028973.18
Abcb9	47.6019	0.327236	0.526139	0.621958	0.53397	0.93241	Abcb9	ENSMUSG00000029408.13
Abcc1	1209.98	-0.260537	0.100707	-2.58707	0.00967946	0.178461	Abcc1	ENSMUSG00000023088.17
Abcc10	240.561	-0.175043	0.149818	-1.16837	0.242656	0.741044	Abcc10	ENSMUSG00000032842.13
Abcc12	14.7366	0.386458	0.66039	0.585196	0.558416	0.944753	Abcc12	ENSMUSG00000036872.16
Abcc2	14.5368	6.33212	1.54658	4.09427	4.23495e-05	0.00762459	Abcc2	ENSMUSG00000025194.5
Abcc3	377.814	0.682395	0.275216	2.47949	0.0131572	0.204837	Abcc3	ENSMUSG00000020865.16
Abcc4	202.509	0.292391	0.302751	0.965778	0.334155	0.818336	Abcc4	ENSMUSG00000032849.14
Abcc5	1207.08	0.101257	0.167945	0.602919	0.546563	0.940256	Abcc5	ENSMUSG00000022822.16
Abcc6	0.456324	1.39212	4.55775	0.305439	0.760032	1	Abcc6	ENSMUSG00000030834.7
Abcc8	101.635	1.22665	0.530959	2.31025	0.0208746	0.254098	Abcc8	ENSMUSG00000040136.10
Abcc9	188.819	1.03767	0.36104	2.8741	0.00405176	0.113465	Abcc9	ENSMUSG00000030249.15
Abcd1	294.297	0.39958	0.224201	1.78224	0.0747098	0.463185	Abcd1	ENSMUSG00000031378.14
Abcd2	103.055	0.311949	0.255478	1.22104	0.222072	0.717256	Abcd2	ENSMUSG00000055782.9
Abcd3	902.033	0.189042	0.148696	1.27133	0.203612	0.694488	Abcd3	ENSMUSG00000028127.10
Abcd4	78.4906	0.185573	0.260093	0.713489	0.475543	0.904427	Abcd4	ENSMUSG00000021240.6
Abce1	3709.91	-0.160193	0.136814	-1.17088	0.241646	0.739589	Abce1	ENSMUSG00000058355.8
Abcf1	4447.22	-0.458965	0.113163	-4.05577	4.99688e-05	0.00833607	Abcf1	ENSMUSG00000038762.15
Abcf2	2511.15	-0.26853	0.137989	-1.94602	0.0516519	0.389241	Abcf2	ENSMUSG00000028953.10
Abcf3	1237.27	-0.120341	0.118221	-1.01793	0.308709	0.801655	Abcf3	ENSMUSG00000003234.16
Abcg1	715.249	0.748326	0.266554	2.80741	0.00499416	0.124402	Abcg1	ENSMUSG00000024030.7
Abcg2	167.709	-0.400844	0.422225	-0.949361	0.342437	0.824493	Abcg2	ENSMUSG00000029802.13
Abcg3	159.682	0.657101	0.344312	1.90844	0.0563338	0.405532	Abcg3	ENSMUSG00000029299.14
Abcg4	379.203	0.721728	0.309922	2.32874	0.0198726	0.247849	Abcg4	ENSMUSG00000032131.16
Abcg5	0.948849	-3.31924	2.18799	-1.51702	0.12926	0.586007	Abcg5	ENSMUSG00000040505.13
Abcg8	5.87538	-0.897263	0.856227	-1.04793	0.294672	0.790136	Abcg8	ENSMUSG00000024254.15
Abhd10	687.66	-0.175565	0.10243	-1.71399	0.0865306	0.494026	Abhd10	ENSMUSG00000033157.17
Abhd11	761.544	-0.0501679	0.174146	-0.28808	0.773286	1	Abhd11	ENSMUSG00000040532.14
Abhd12	1517.07	0.190978	0.0971322	1.96616	0.0492796	0.380448	Abhd12	ENSMUSG00000032046.15
Abhd12b	0.12934	0	4.56215	0	1	1	Abhd12b	ENSMUSG00000090121.10
Abhd13	612.721	0.0512485	0.143537	0.357041	0.721061	0.997321	Abhd13	ENSMUSG00000040396.12
Abhd14a	357.174	0.0605146	0.226656	0.266989	0.789478	1	Abhd14a	ENSMUSG00000042210.17
Abhd14b	61.8426	-0.0631102	0.419821	-0.150326	0.880507	1	Abhd14b	ENSMUSG00000042073.15
Abhd15	165.068	-0.0821427	0.298874	-0.27484	0.783439	1	Abhd15	ENSMUSG00000000686.11
Abhd16a	1166.29	-0.181954	0.208959	-0.870763	0.383883	0.852072	Abhd16a	ENSMUSG00000007036.15
Abhd16b	1.09898	-1.62799	2.2434	-0.725677	0.468037	0.900231	Abhd16b	ENSMUSG00000055882.8
Abhd17a	2172.64	0.0101162	0.118583	0.0853088	0.932016	1	Abhd17a	ENSMUSG00000003346.14
Abhd17b	793.863	-0.131562	0.0926019	-1.42072	0.155398	0.626691	Abhd17b	ENSMUSG00000047368.4
Abhd17c	1697.41	-0.0123009	0.17243	-0.0713388	0.943128	1	Abhd17c	ENSMUSG00000038459.10
Abhd18	125.267	0.303488	0.187653	1.61728	0.105817	0.535676	Abhd18	ENSMUSG00000037818.16
Abhd2	1290.06	-0.189015	0.170363	-1.10948	0.267222	0.765264	Abhd2	ENSMUSG00000039202.12
Abhd3	6.40033	-2.04556	0.963079	-2.12398	0.0336715	0.324143	Abhd3	ENSMUSG00000002475.16
Abhd4	324.484	0.51796	0.281289	1.84138	0.0655661	0.436702	Abhd4	ENSMUSG00000040997.13
Abhd5	304.042	-0.10538	0.256688	-0.410539	0.68141	0.985139	Abhd5	ENSMUSG00000032540.16
Abhd6	313.561	0.327927	0.152651	2.14822	0.0316963	0.3149	Abhd6	ENSMUSG00000025277.14
Abhd8	3071.97	0.196085	0.0911022	2.15236	0.0313687	0.312896	Abhd8	ENSMUSG00000007950.9
Abi1	1340.14	0.0525919	0.10078	0.52185	0.601775	0.959293	Abi1	ENSMUSG00000058835.14
Abi2	1567.24	-0.122468	0.128961	-0.949647	0.342292	0.824493	Abi2	ENSMUSG00000026782.15
Abi3	228.367	1.25926	0.282516	4.45732	8.29912e-06	0.00279465	Abi3	ENSMUSG00000018381.15
Abi3bp	10.6317	1.08964	0.848133	1.28475	0.198879	0.689102	Abi3bp	ENSMUSG00000035258.15
Abitram	442.577	0.373205	0.173847	2.14674	0.0318136	0.315309	Abitram	ENSMUSG00000038827.11
Abl1	2887.35	-0.124887	0.144319	-0.865353	0.386845	0.853096	Abl1	ENSMUSG00000026842.16
Abl2	1885.57	0.0465592	0.200361	0.232376	0.816246	1	Abl2	ENSMUSG00000026596.13
Ablim1	200.769	1.3965	0.405187	3.44654	0.000567804	0.037509	Ablim1	ENSMUSG00000025085.16
Ablim2	85.9096	0.570873	0.564248	1.01174	0.311661	0.803637	Ablim2	ENSMUSG00000029095.17
Ablim3	66.6034	1.40989	0.433398	3.25309	0.00114155	0.0558012	Ablim3	ENSMUSG00000032735.15
Abo	0.22567	-2.52298	4.50529	-0.560003	0.575477	0.949551	Abo	ENSMUSG00000015787.15
Abr	5889.04	0.416826	0.267149	1.56028	0.118694	0.564123	Abr	ENSMUSG00000017631.19
Abra	9.78814	-0.713221	2.65125	-0.269013	0.78792	1	Abra	ENSMUSG00000042895.6
Abracl	480.563	0.0496138	0.197889	0.250716	0.802034	1	Abracl	ENSMUSG00000078453.3
Abraxas1	169.904	-0.0547315	0.219052	-0.249856	0.802699	1	Abraxas1	ENSMUSG00000035234.18
Abraxas2	636.188	0.061816	0.111095	0.556424	0.577921	0.950133	Abraxas2	ENSMUSG00000030965.19
Abt1	668.051	-0.0854294	0.156363	-0.546352	0.584824	0.952259	Abt1	ENSMUSG00000036376.3
Abtb1	423.893	-0.221775	0.248685	-0.891788	0.372506	0.844826	Abtb1	ENSMUSG00000030083.11
Abtb2	94.6972	0.0135562	0.383863	0.0353151	0.971828	1	Abtb2	ENSMUSG00000032724.5
AC109138.7	0						AC109138.7	ENSMUSG00000117873.1
AC112683.2	0						AC112683.2	ENSMUSG00000118471.1
AC115631.1	116.202	-0.256625	0.270568	-0.948468	0.342891	0.824493	AC115631.1	ENSMUSG00000117942.1
AC121821.1	0						AC121821.1	ENSMUSG00000117874.1
AC124108.1	10.5545	1.06094	0.730866	1.45162	0.146606	0.613835	AC124108.1	ENSMUSG00000118219.1
AC124502.3	6.364	0.0509213	0.886829	0.0574195	0.954211	1	AC124502.3	ENSMUSG00000117789.1
AC129217.1	0.366436	-1.521	3.56738	-0.426364	0.669843	0.981505	AC129217.1	ENSMUSG00000118124.1
AC131692.1	2.35597	-0.952903	1.22254	-0.779442	0.435719	0.881228	AC131692.1	ENSMUSG00000117666.1
AC134908.4	0.0418604	0.391843	4.56215	0.08589	0.931554	1	AC134908.4	ENSMUSG00000118135.1
AC138221.1	0						AC138221.1	ENSMUSG00000108728.4
AC140267.1	0						AC140267.1	ENSMUSG00000115798.1
AC141477.1	0						AC141477.1	ENSMUSG00000117965.1
AC142448.1	0.234837	0.151399	4.56215	0.0331859	0.973526	1	AC142448.1	ENSMUSG00000117781.1
AC150683.1	0.158045	-2.28706	4.51562	-0.506477	0.612522	0.963044	AC150683.1	ENSMUSG00000118454.1
AC151602.1	0						AC151602.1	ENSMUSG00000118462.1
AC152452.1	0						AC152452.1	ENSMUSG00000118396.1
Acaa1a	1082.62	0.0484372	0.136683	0.354376	0.723057	0.998163	Acaa1a	ENSMUSG00000036138.16
Acaa1b	18.7605	0.474301	0.7468	0.635112	0.525356	0.929016	Acaa1b	ENSMUSG00000010651.4
Acaa2	675.465	0.288901	0.189883	1.52147	0.128142	0.583658	Acaa2	ENSMUSG00000036880.10
Acaca	2970.91	-0.130786	0.181419	-0.720904	0.470969	0.902164	Acaca	ENSMUSG00000020532.18
Acacb	115.378	-0.060922	0.416312	-0.146337	0.883655	1	Acacb	ENSMUSG00000042010.16
Acad10	329.988	0.715634	0.326147	2.19421	0.0282205	0.297311	Acad10	ENSMUSG00000029456.12
Acad11	139.292	0.280485	0.408929	0.685901	0.492776	0.915556	Acad11	ENSMUSG00000090150.10
Acad12	43.7502	0.278334	0.357872	0.777747	0.436718	0.882434	Acad12	ENSMUSG00000042647.13
Acad8	579.647	-0.0918172	0.0923778	-0.993931	0.320256	0.807713	Acad8	ENSMUSG00000031969.16
Acad9	791.3	-0.0679364	0.142541	-0.476609	0.633641	0.968006	Acad9	ENSMUSG00000027710.14
Acadl	317.169	-0.164238	0.336781	-0.48767	0.625784	0.965448	Acadl	ENSMUSG00000026003.5
Acadm	924.353	0.0139319	0.144764	0.0962386	0.923331	1	Acadm	ENSMUSG00000062908.12
Acads	975.492	-0.293849	0.181116	-1.62243	0.104711	0.533651	Acads	ENSMUSG00000029545.13
Acadsb	629.723	0.0774487	0.173736	0.445785	0.655753	0.975882	Acadsb	ENSMUSG00000030861.15
Acadvl	1668.58	-0.0709116	0.154586	-0.45872	0.646435	0.97367	Acadvl	ENSMUSG00000018574.14
Acan	1.9606	1.88291	1.99814	0.942331	0.346023	0.826124	Acan	ENSMUSG00000030607.7
Acap1	15.3168	1.05782	0.990664	1.06779	0.285614	0.781464	Acap1	ENSMUSG00000001588.12
Acap2	634.531	-0.0208443	0.163686	-0.127343	0.898669	1	Acap2	ENSMUSG00000049076.11
Acap3	2618.58	-0.152352	0.124464	-1.22407	0.220925	0.71596	Acap3	ENSMUSG00000029033.16
Acat1	5485.27	-0.150927	0.111636	-1.35196	0.176387	0.659285	Acat1	ENSMUSG00000032047.5
Acat2	2974.07	-0.324217	0.236199	-1.37264	0.169863	0.648089	Acat2	ENSMUSG00000023832.14
Acat3	441.751	0.105189	0.309355	0.340027	0.733836	0.998805	Acat3	ENSMUSG00000062480.12
Acbd3	1055.4	-0.0786392	0.1247	-0.630628	0.528284	0.929995	Acbd3	ENSMUSG00000026499.5
Acbd4	109.618	-0.112581	0.31046	-0.362626	0.716884	0.995346	Acbd4	ENSMUSG00000056938.16
Acbd5	798.111	0.0632971	0.139923	0.452372	0.651001	0.973743	Acbd5	ENSMUSG00000026781.17
Acbd6	1971.83	-0.224184	0.146467	-1.53061	0.125866	0.578991	Acbd6	ENSMUSG00000033701.13
Acbd7	5.13859	-0.531955	1.15211	-0.46172	0.644282	0.972573	Acbd7	ENSMUSG00000026644.7
Accs	213.513	-0.271516	0.212268	-1.27912	0.200855	0.691451	Accs	ENSMUSG00000040272.14
Accsl	4.90122	-0.478811	0.908496	-0.527037	0.598168	0.958676	Accsl	ENSMUSG00000075023.11
Acd	1640.33	-0.11249	0.108242	-1.03925	0.298689	0.792643	Acd	ENSMUSG00000038000.10
Ace	375.057	0.192527	0.319796	0.602032	0.547153	0.940545	Ace	ENSMUSG00000020681.14
Ace2	1.7705	0.258239	1.52134	0.169745	0.865211	1	Ace2	ENSMUSG00000015405.15
Ace3	0.0446228	-0.81039	4.56215	-0.177633	0.859011	1	Ace3	ENSMUSG00000101605.1
Acer1	0.0447599	0	4.56215	0	1	1	Acer1	ENSMUSG00000045019.4
Acer2	65.5543	0.34661	0.40707	0.851477	0.394505	0.858095	Acer2	ENSMUSG00000038007.14
Acer3	198.539	0.379572	0.22369	1.69687	0.089722	0.500769	Acer3	ENSMUSG00000030760.14
Ache	300.431	1.15547	0.710844	1.62549	0.104057	0.532538	Ache	ENSMUSG00000023328.14
Acin1	5445.18	-0.0423186	0.14227	-0.297452	0.766121	1	Acin1	ENSMUSG00000022185.19
Ackr1	30.9453	0.512169	0.49047	1.04424	0.296374	0.790581	Ackr1	ENSMUSG00000037872.5
Ackr2	10.7957	1.08192	0.65693	1.64693	0.0995734	0.522256	Ackr2	ENSMUSG00000044534.8
Ackr3	46.7995	0.807835	0.619593	1.30382	0.192296	0.679548	Ackr3	ENSMUSG00000044337.5
Ackr4	7.22062	0.988025	0.965557	1.02327	0.306181	0.799023	Ackr4	ENSMUSG00000079355.5
Acly	8203.58	-0.0558198	0.222058	-0.251375	0.801524	1	Acly	ENSMUSG00000020917.17
Acmsd	2.0205	2.46176	1.77406	1.38764	0.165247	0.64129	Acmsd	ENSMUSG00000026348.7
Acnat1	0.312906	0.39184	3.7326	0.104978	0.916393	1	Acnat1	ENSMUSG00000070985.3
Acnat2	0.147509	-0.81039	4.56215	-0.177633	0.859011	1	Acnat2	ENSMUSG00000060317.9
Aco1	1021.84	0.0912978	0.154684	0.59022	0.555043	0.943113	Aco1	ENSMUSG00000028405.9
Aco2	6056.8	-0.0244736	0.114876	-0.213043	0.831293	1	Aco2	ENSMUSG00000022477.13
Acod1	1.19761	0.155991	1.97009	0.0791797	0.93689	1	Acod1	ENSMUSG00000022126.6
Acot1	77.903	-0.163956	0.444671	-0.368713	0.712341	0.994613	Acot1	ENSMUSG00000072949.6
Acot10	0.503013	2.01752	3.99214	0.505374	0.613296	0.963044	Acot10	ENSMUSG00000047565.5
Acot11	78.8984	0.802396	0.348419	2.30296	0.0212809	0.25734	Acot11	ENSMUSG00000034853.16
Acot12	0.603644	-2.76032	2.52845	-1.0917	0.274963	0.770576	Acot12	ENSMUSG00000021620.4
Acot13	321.894	0.14964	0.199972	0.748303	0.454278	0.891219	Acot13	ENSMUSG00000006717.7
Acot2	122.444	0.0239479	0.284281	0.08424	0.932866	1	Acot2	ENSMUSG00000021226.7
Acot3	0.291874	1.50425	4.55419	0.3303	0.741173	0.999509	Acot3	ENSMUSG00000021228.15
Acot4	16.0387	0.0346855	0.541627	0.0640394	0.948939	1	Acot4	ENSMUSG00000052392.5
Acot5	0.18101	-2.12359	4.52383	-0.469423	0.638768	0.969614	Acot5	ENSMUSG00000042540.12
Acot6	89.044	0.0602063	0.207837	0.289681	0.77206	1	Acot6	ENSMUSG00000043487.4
Acot7	5646.09	0.0582031	0.150865	0.385796	0.699648	0.992232	Acot7	ENSMUSG00000028937.14
Acot8	286.835	-0.0885463	0.173139	-0.511417	0.609059	0.962971	Acot8	ENSMUSG00000017307.16
Acot9	518.366	-0.301593	0.297215	-1.01473	0.310235	0.802691	Acot9	ENSMUSG00000025287.15
Acox1	1126.74	-0.0494356	0.208514	-0.237085	0.812591	1	Acox1	ENSMUSG00000020777.16
Acox2	0.948875	2.29119	2.14165	1.06982	0.284698	0.780496	Acox2	ENSMUSG00000021751.13
Acox3	197.619	0.400913	0.229344	1.74808	0.0804499	0.478072	Acox3	ENSMUSG00000029098.17
Acoxl	22.7378	0.398697	0.540689	0.737386	0.460887	0.89487	Acoxl	ENSMUSG00000027380.10
Acp1	1024.19	-0.110059	0.0954117	-1.15352	0.248696	0.747912	Acp1	ENSMUSG00000044573.16
Acp2	882.856	0.190648	0.119835	1.59092	0.111628	0.549513	Acp2	ENSMUSG00000002103.15
Acp4	0.354544	-1.32386	4.22125	-0.313619	0.75381	1	Acp4	ENSMUSG00000012777.14
Acp5	1413.71	0.370003	0.378164	0.978421	0.327866	0.814297	Acp5	ENSMUSG00000001348.15
Acp6	262.294	0.0480767	0.244401	0.196713	0.844052	1	Acp6	ENSMUSG00000028093.15
Acp7	0.169068	0	4.56215	0	1	1	Acp7	ENSMUSG00000037469.9
Acpp	15.1283	-0.969889	0.951656	-1.01916	0.308128	0.800542	Acpp	ENSMUSG00000032561.15
Acr	8.18453	2.03906	0.729031	2.79694	0.00515891	0.126094	Acr	ENSMUSG00000022622.5
Acrbp	68.8739	0.0937458	0.411458	0.227838	0.819772	1	Acrbp	ENSMUSG00000072770.9
Acrv1	0						Acrv1	ENSMUSG00000032110.4
Acsbg1	99.0516	1.28528	0.918317	1.3996	0.161632	0.636573	Acsbg1	ENSMUSG00000032281.11
Acsbg2	0.225699	0.151399	4.56215	0.0331859	0.973526	1	Acsbg2	ENSMUSG00000024207.8
Acsf2	88.7229	0.793065	0.328098	2.41716	0.0156421	0.220322	Acsf2	ENSMUSG00000076435.3
Acsf3	398.963	-0.103889	0.147725	-0.703259	0.481895	0.908049	Acsf3	ENSMUSG00000015016.8
Acsl1	647.206	-0.126177	0.298735	-0.422371	0.672754	0.981991	Acsl1	ENSMUSG00000018796.13
Acsl3	1229.66	-0.0611302	0.202869	-0.301328	0.763165	1	Acsl3	ENSMUSG00000032883.15
Acsl4	607.208	0.479924	0.306517	1.56574	0.11741	0.560797	Acsl4	ENSMUSG00000031278.12
Acsl5	1562.76	0.201762	0.117517	1.71688	0.0860018	0.492937	Acsl5	ENSMUSG00000024981.6
Acsl6	901.403	-0.0839669	0.172482	-0.486815	0.62639	0.965448	Acsl6	ENSMUSG00000020333.17
Acsm1	0						Acsm1	ENSMUSG00000033533.14
Acsm2	0.0408478	0	4.56215	0	1	1	Acsm2	ENSMUSG00000030945.17
Acsm3	72.4685	0.0954484	0.210597	0.453228	0.650385	0.97367	Acsm3	ENSMUSG00000030935.15
Acsm4	0.500579	-3.059	4.48717	-0.681721	0.495415	0.916723	Acsm4	ENSMUSG00000047026.9
Acsm5	0.534487	0.872739	3.81887	0.228534	0.819231	1	Acsm5	ENSMUSG00000030972.6
Acss1	100.286	0.663464	0.321539	2.0634	0.0390744	0.341436	Acss1	ENSMUSG00000027452.11
Acss2	277.707	-0.261757	0.252354	-1.03726	0.299615	0.793085	Acss2	ENSMUSG00000027605.18
Acss3	507.667	-0.162989	0.279694	-0.582742	0.560067	0.945319	Acss3	ENSMUSG00000035948.13
Acta1	814.241	1.12581	1.52475	0.738355	0.460299	0.894867	Acta1	ENSMUSG00000031972.5
Acta2	856.043	1.00786	0.621412	1.62188	0.104829	0.533952	Acta2	ENSMUSG00000035783.9
Actb	19664.5	0.15168	0.146454	1.03568	0.30035	0.7936	Actb	ENSMUSG00000029580.14
Actbl2	0						Actbl2	ENSMUSG00000055194.3
Actc1	230.699	0.0587833	0.302743	0.194169	0.846044	1	Actc1	ENSMUSG00000068614.7
Acte1	0						Acte1	ENSMUSG00000031085.16
Actg1	30753.9	-0.0710197	0.133212	-0.533132	0.593942	0.957384	Actg1	ENSMUSG00000062825.15
Actg2	121.381	0.616398	0.536347	1.14925	0.250452	0.749712	Actg2	ENSMUSG00000059430.14
Actl10	2.74721	0.256617	1.42775	0.179735	0.857361	1	Actl10	ENSMUSG00000078129.2
Actl11	0.317042	2.42494	4.52228	0.536221	0.591806	0.95584	Actl11	ENSMUSG00000066368.1
Actl6a	2488.38	-0.119984	0.171599	-0.699211	0.48442	0.910459	Actl6a	ENSMUSG00000027671.14
Actl6b	577.871	0.382901	0.238658	1.60439	0.108628	0.542137	Actl6b	ENSMUSG00000029712.14
Actl7a	0.689816	-1.04394	2.97141	-0.351329	0.725342	0.998432	Actl7a	ENSMUSG00000070979.5
Actl7b	0.755963	0.606753	2.84976	0.212913	0.831395	1	Actl7b	ENSMUSG00000070980.4
Actl9	0.320298	-2.64947	4.26116	-0.621771	0.534092	0.93241	Actl9	ENSMUSG00000092519.2
Actn1	1224.06	0.119623	0.156886	0.762487	0.445769	0.887342	Actn1	ENSMUSG00000015143.15
Actn2	148.251	-0.344168	0.260757	-1.31988	0.186875	0.674143	Actn2	ENSMUSG00000052374.16
Actn3	206.698	0.864478	1.0126	0.853719	0.393261	0.857684	Actn3	ENSMUSG00000006457.4
Actn4	4801.04	0.166048	0.11131	1.49177	0.13576	0.597343	Actn4	ENSMUSG00000054808.15
Actr10	2246.13	-0.0890639	0.0943927	-0.943546	0.345402	0.825584	Actr10	ENSMUSG00000021076.6
Actr1a	4020.98	0.00511306	0.12228	0.0418143	0.966647	1	Actr1a	ENSMUSG00000025228.5
Actr1b	5511.55	-0.0412262	0.110682	-0.372475	0.709539	0.994613	Actr1b	ENSMUSG00000037351.9
Actr2	3478.3	0.0436956	0.098398	0.44407	0.656992	0.976242	Actr2	ENSMUSG00000020152.7
Actr3	4728.42	0.103369	0.0660353	1.56536	0.117498	0.560797	Actr3	ENSMUSG00000026341.16
Actr3b	508.428	0.246287	0.27105	0.908642	0.363539	0.837081	Actr3b	ENSMUSG00000056367.14
Actr5	308.484	-0.0607461	0.178401	-0.340502	0.733478	0.99877	Actr5	ENSMUSG00000037761.16
Actr6	564.016	-0.0830657	0.107106	-0.775546	0.438017	0.882968	Actr6	ENSMUSG00000019948.4
Actr8	1601.26	-0.110493	0.0748862	-1.47548	0.140083	0.603323	Actr8	ENSMUSG00000015971.5
Actrt1	0						Actrt1	ENSMUSG00000046615.2
Actrt2	0						Actrt2	ENSMUSG00000051276.4
Actrt3	7.41033	-0.108453	0.628745	-0.172492	0.863051	1	Actrt3	ENSMUSG00000037737.6
Acvr1	340.035	0.245377	0.157531	1.55764	0.119319	0.565895	Acvr1	ENSMUSG00000026836.15
Acvr1b	1108.64	0.34694	0.140336	2.4722	0.0134283	0.206431	Acvr1b	ENSMUSG00000000532.11
Acvr1c	6.82064	-0.986408	0.982635	-1.00384	0.315456	0.805083	Acvr1c	ENSMUSG00000026834.13
Acvr2a	715.595	-0.0921818	0.125315	-0.735599	0.461975	0.895699	Acvr2a	ENSMUSG00000052155.5
Acvr2b	361.214	-0.0921371	0.280903	-0.328004	0.742909	0.999552	Acvr2b	ENSMUSG00000061393.14
Acvrl1	148.501	0.52774	0.411995	1.28094	0.200215	0.690918	Acvrl1	ENSMUSG00000000530.16
Acy1	681.672	-0.0901914	0.229531	-0.392937	0.694366	0.989293	Acy1	ENSMUSG00000023262.13
Acy3	11.2741	0.798971	0.816701	0.97829	0.327931	0.814297	Acy3	ENSMUSG00000024866.10
Acyp1	410.65	-0.0205021	0.211785	-0.0968066	0.92288	1	Acyp1	ENSMUSG00000008822.15
Acyp2	77.604	0.848912	0.348292	2.43736	0.014795	0.215025	Acyp2	ENSMUSG00000060923.5
Ada	97.1881	0.211243	0.211366	0.99942	0.317591	0.806443	Ada	ENSMUSG00000017697.3
Adad1	0						Adad1	ENSMUSG00000027719.15
Adad2	2.36284	-0.438329	1.63389	-0.268274	0.788489	1	Adad2	ENSMUSG00000024266.8
Adal	268.235	0.143859	0.197846	0.727125	0.467149	0.899952	Adal	ENSMUSG00000027259.15
Adam10	1389.26	0.18996	0.122349	1.5526	0.120518	0.569368	Adam10	ENSMUSG00000054693.14
Adam11	434.643	0.615564	0.344084	1.789	0.0736153	0.460482	Adam11	ENSMUSG00000020926.16
Adam12	126.199	0.625503	0.346561	1.80489	0.0710927	0.453572	Adam12	ENSMUSG00000054555.11
Adam15	819.738	0.330611	0.222751	1.48421	0.137752	0.599972	Adam15	ENSMUSG00000028041.17
Adam17	656.842	0.0957749	0.147314	0.650141	0.515601	0.92655	Adam17	ENSMUSG00000052593.16
Adam18	1.3661	1.30373	1.68847	0.772136	0.440034	0.883663	Adam18	ENSMUSG00000031552.13
Adam19	855.303	-0.00453995	0.222422	-0.0204114	0.983715	1	Adam19	ENSMUSG00000011256.16
Adam1a	25.3307	0.306619	0.505149	0.606988	0.543859	0.938423	Adam1a	ENSMUSG00000072647.6
Adam1b	0.419447	2.04187	4.11655	0.496014	0.619884	0.964334	Adam1b	ENSMUSG00000062438.4
Adam2	0.37165	0.872728	4.56215	0.191297	0.848293	1	Adam2	ENSMUSG00000022039.6
Adam20	0						Adam20	ENSMUSG00000046282.7
Adam21	3.84137	0.699118	0.850012	0.82248	0.410804	0.866725	Adam21	ENSMUSG00000008438.3
Adam22	961.616	0.118925	0.173198	0.686641	0.492309	0.915431	Adam22	ENSMUSG00000040537.17
Adam23	289.731	0.39219	0.326674	1.20055	0.229924	0.725602	Adam23	ENSMUSG00000025964.15
Adam24	0						Adam24	ENSMUSG00000046723.4
Adam25	0						Adam25	ENSMUSG00000071937.4
Adam26a	0						Adam26a	ENSMUSG00000048516.2
Adam26b	0						Adam26b	ENSMUSG00000063900.5
Adam28	0.313231	0.445245	4.52323	0.0984352	0.921587	1	Adam28	ENSMUSG00000014725.16
Adam29	0						Adam29	ENSMUSG00000046258.4
Adam3	1.24443	0.832782	1.81804	0.458065	0.646905	0.97367	Adam3	ENSMUSG00000031553.16
Adam30	0						Adam30	ENSMUSG00000043468.4
Adam32	1.17346	-2.53348	1.78296	-1.42094	0.155335	0.626596	Adam32	ENSMUSG00000037437.18
Adam33	3.39076	-0.0625087	1.23129	-0.050767	0.959511	1	Adam33	ENSMUSG00000027318.17
Adam34	0						Adam34	ENSMUSG00000079058.3
Adam39	0						Adam39	ENSMUSG00000054033.6
Adam4	3.62945	0.575225	0.923868	0.622626	0.53353	0.932194	Adam4	ENSMUSG00000072972.3
Adam5	2.82337	-0.0405261	1.36779	-0.0296288	0.976363	1	Adam5	ENSMUSG00000031554.18
Adam6a	0.0423509	0	4.56215	0	1	1	Adam6a	ENSMUSG00000043945.4
Adam6b	0						Adam6b	ENSMUSG00000051804.3
Adam7	0.646679	-2.05337	2.35941	-0.870287	0.384144	0.852278	Adam7	ENSMUSG00000022056.9
Adam8	504.078	0.0405785	0.715941	0.0566785	0.954801	1	Adam8	ENSMUSG00000025473.16
Adam9	699.903	-0.198604	0.144578	-1.37368	0.169542	0.647545	Adam9	ENSMUSG00000031555.15
Adamdec1	0.179099	0.872733	4.56215	0.191299	0.848292	1	Adamdec1	ENSMUSG00000022057.8
Adamts1	385.856	-0.567739	0.284555	-1.99518	0.0460231	0.371288	Adamts1	ENSMUSG00000022893.14
Adamts10	372.773	-0.611756	0.139543	-4.38398	1.16528e-05	0.00368818	Adamts10	ENSMUSG00000024299.17
Adamts12	48.969	2.1461	0.588668	3.64568	0.000266687	0.0245905	Adamts12	ENSMUSG00000047497.10
Adamts13	1.0562	2.88114	2.61845	1.10032	0.271192	0.767547	Adamts13	ENSMUSG00000014852.16
Adamts14	15.0547	0.707009	0.698996	1.01146	0.311795	0.803656	Adamts14	ENSMUSG00000059901.12
Adamts15	280.427	0.407794	0.598412	0.68146	0.49558	0.916748	Adamts15	ENSMUSG00000033453.8
Adamts16	1.98686	1.4665	2.02242	0.72512	0.468379	0.900366	Adamts16	ENSMUSG00000049538.14
Adamts17	31.9641	0.383074	0.453552	0.84461	0.398329	0.858654	Adamts17	ENSMUSG00000058145.16
Adamts18	4.13119	0.157027	1.20017	0.130837	0.895904	1	Adamts18	ENSMUSG00000053399.9
Adamts19	302.236	-0.0694173	0.347141	-0.199968	0.841505	1	Adamts19	ENSMUSG00000053441.5
Adamts2	217.487	0.952882	0.481393	1.97943	0.047768	0.377128	Adamts2	ENSMUSG00000036545.8
Adamts20	102.796	-0.144782	0.356818	-0.405759	0.68492	0.985565	Adamts20	ENSMUSG00000022449.14
Adamts3	1.59897	-3.31496	1.73513	-1.9105	0.0560691	0.404246	Adamts3	ENSMUSG00000043635.12
Adamts4	79.0786	1.01025	0.46336	2.18027	0.0292377	0.303458	Adamts4	ENSMUSG00000006403.13
Adamts5	89.0207	0.910006	0.357727	2.54386	0.0109636	0.18953	Adamts5	ENSMUSG00000022894.6
Adamts6	99.2969	0.122701	0.380912	0.322124	0.747359	1	Adamts6	ENSMUSG00000046169.10
Adamts7	38.9905	0.99118	0.585871	1.69181	0.090683	0.503003	Adamts7	ENSMUSG00000032363.15
Adamts8	43.3748	0.415263	0.391069	1.06187	0.288296	0.7842	Adamts8	ENSMUSG00000031994.13
Adamts9	45.7077	0.756151	0.46118	1.6396	0.101088	0.524895	Adamts9	ENSMUSG00000030022.14
Adamtsl1	81.0536	-0.788179	0.225317	-3.49808	0.000468617	0.033417	Adamtsl1	ENSMUSG00000066113.16
Adamtsl2	18.4061	-0.342937	0.630143	-0.544221	0.586289	0.953156	Adamtsl2	ENSMUSG00000036040.14
Adamtsl3	3.4043	-1.07135	1.07328	-0.998193	0.318186	0.806644	Adamtsl3	ENSMUSG00000070469.12
Adamtsl4	22.247	1.06516	0.643743	1.65464	0.097998	0.519894	Adamtsl4	ENSMUSG00000015850.11
Adamtsl5	17.637	0.898281	0.776944	1.15617	0.24761	0.746968	Adamtsl5	ENSMUSG00000043822.18
Adap1	571.743	0.652506	0.315372	2.069	0.0385457	0.340415	Adap1	ENSMUSG00000056413.16
Adap2	44.5158	1.12562	0.397036	2.83505	0.00458182	0.119164	Adap2	ENSMUSG00000020709.15
Adar	1652.72	0.11848	0.18346	0.645808	0.518404	0.927027	Adar	ENSMUSG00000027951.16
Adarb1	681.345	0.12798	0.190274	0.67261	0.501195	0.919604	Adarb1	ENSMUSG00000020262.15
Adarb2	901.27	0.257709	0.537836	0.479158	0.631826	0.967468	Adarb2	ENSMUSG00000052551.16
Adat1	366.295	-0.144877	0.206519	-0.701518	0.48298	0.908973	Adat1	ENSMUSG00000031949.17
Adat2	378.995	0.20217	0.127885	1.58088	0.113906	0.554556	Adat2	ENSMUSG00000019808.8
Adat3	20.8927	-0.700789	0.431891	-1.62261	0.104674	0.533651	Adat3	ENSMUSG00000113640.1
Adck1	412.816	0.171287	0.161371	1.06145	0.288485	0.784243	Adck1	ENSMUSG00000021044.15
Adck2	322.697	-0.00417747	0.191999	-0.0217577	0.982641	1	Adck2	ENSMUSG00000046947.12
Adck5	375.912	-0.134558	0.16362	-0.822382	0.410859	0.866725	Adck5	ENSMUSG00000022550.18
Adcy1	6066.99	-0.182295	0.276659	-0.658917	0.509949	0.923553	Adcy1	ENSMUSG00000020431.5
Adcy10	0.258534	-1.51797	4.55909	-0.332954	0.739169	0.999325	Adcy10	ENSMUSG00000026567.16
Adcy2	199.307	-0.821063	0.419856	-1.95558	0.0505144	0.385767	Adcy2	ENSMUSG00000021536.7
Adcy3	742.96	0.187932	0.156409	1.20155	0.229539	0.724642	Adcy3	ENSMUSG00000020654.15
Adcy4	26.4017	0.94449	0.507162	1.8623	0.0625604	0.425835	Adcy4	ENSMUSG00000022220.14
Adcy5	584.332	0.500848	0.375229	1.33478	0.181949	0.6688	Adcy5	ENSMUSG00000022840.9
Adcy6	1522.12	0.0382844	0.151797	0.252207	0.800881	1	Adcy6	ENSMUSG00000022994.9
Adcy7	210.676	0.134907	0.238374	0.565948	0.571429	0.948158	Adcy7	ENSMUSG00000031659.13
Adcy8	1388.11	0.384107	0.448026	0.857331	0.391262	0.856707	Adcy8	ENSMUSG00000022376.8
Adcy9	127.512	0.312627	0.339009	0.922179	0.356435	0.832529	Adcy9	ENSMUSG00000005580.11
Adcyap1	2592.56	-3.23826	0.802468	-4.03537	5.4516e-05	0.0089308	Adcyap1	ENSMUSG00000024256.7
Adcyap1r1	4224.6	0.303113	0.203473	1.48969	0.136305	0.597853	Adcyap1r1	ENSMUSG00000029778.12
Add1	4173.09	0.100811	0.149947	0.672314	0.501384	0.919604	Add1	ENSMUSG00000029106.14
Add2	3261.48	0.0175021	0.223253	0.0783958	0.937513	1	Add2	ENSMUSG00000030000.10
Add3	1161.88	0.132432	0.178982	0.739914	0.459352	0.894497	Add3	ENSMUSG00000025026.15
Adgb	2.22385	-0.376159	1.54759	-0.243061	0.807958	1	Adgb	ENSMUSG00000050994.20
Adgra1	300.09	1.12453	0.484541	2.32082	0.0202967	0.25069	Adgra1	ENSMUSG00000025475.17
Adgra2	876.008	-1.19543	0.385907	-3.09772	0.00195013	0.0781082	Adgra2	ENSMUSG00000031486.15
Adgra3	1535.96	-0.0902433	0.211279	-0.427129	0.669285	0.981237	Adgra3	ENSMUSG00000029090.12
Adgrb1	701.446	0.570517	0.275811	2.06851	0.0385923	0.340496	Adgrb1	ENSMUSG00000034730.17
Adgrb2	771.91	1.21411	0.41718	2.91027	0.0036112	0.107322	Adgrb2	ENSMUSG00000028782.14
Adgrb3	1435.57	-0.0888348	0.229572	-0.386958	0.698787	0.99194	Adgrb3	ENSMUSG00000033569.17
Adgrd1	34.9448	-0.081681	0.659489	-0.123855	0.90143	1	Adgrd1	ENSMUSG00000044017.16
Adgre1	283.641	0.880397	0.422227	2.08513	0.0370578	0.335026	Adgre1	ENSMUSG00000004730.15
Adgre4	40.2596	2.1247	0.636918	3.33591	0.000850214	0.0480134	Adgre4	ENSMUSG00000032915.6
Adgre5	201.878	0.927367	0.347937	2.66533	0.00769135	0.157437	Adgre5	ENSMUSG00000002885.14
Adgrf1	0						Adgrf1	ENSMUSG00000041293.5
Adgrf2	1.3284	-1.74027	1.70725	-1.01934	0.30804	0.800428	Adgrf2	ENSMUSG00000057899.6
Adgrf3	0.127571	-0.329495	4.56215	-0.0722237	0.942424	1	Adgrf3	ENSMUSG00000067642.11
Adgrf4	9.0129	-0.733279	0.914253	-0.802052	0.422523	0.871974	Adgrf4	ENSMUSG00000023918.12
Adgrf5	198.592	1.10633	0.448398	2.46729	0.0136141	0.207034	Adgrf5	ENSMUSG00000056492.6
Adgrg1	5974.07	-0.0913775	0.200069	-0.45673	0.647865	0.97367	Adgrg1	ENSMUSG00000031785.16
Adgrg2	127.469	0.114679	0.373277	0.307221	0.758675	1	Adgrg2	ENSMUSG00000031298.15
Adgrg3	101.945	0.638316	0.487504	1.30935	0.190414	0.677408	Adgrg3	ENSMUSG00000060470.7
Adgrg4	0						Adgrg4	ENSMUSG00000053852.11
Adgrg5	3.17666	0.39086	1.53392	0.254811	0.798869	1	Adgrg5	ENSMUSG00000061577.12
Adgrg6	15.4595	0.90662	0.854644	1.06082	0.288774	0.784678	Adgrg6	ENSMUSG00000039116.7
Adgrg7	0						Adgrg7	ENSMUSG00000022755.4
Adgrl1	6708.75	0.156826	0.130515	1.20159	0.229523	0.724642	Adgrl1	ENSMUSG00000013033.16
Adgrl2	1141.48	-0.00906061	0.198389	-0.045671	0.963572	1	Adgrl2	ENSMUSG00000028184.12
Adgrl3	329.58	0.565594	0.331407	1.70665	0.0878877	0.495588	Adgrl3	ENSMUSG00000037605.16
Adgrl4	131.77	0.995735	0.474827	2.09705	0.0359894	0.33052	Adgrl4	ENSMUSG00000039167.12
Adgrv1	3.13017	-0.882255	1.15222	-0.765698	0.443856	0.886737	Adgrv1	ENSMUSG00000069170.14
Adh1	12.9287	-0.853227	0.976706	-0.873576	0.382349	0.850016	Adh1	ENSMUSG00000074207.10
Adh4	0.12243	0	4.56215	0	1	1	Adh4	ENSMUSG00000037797.14
Adh5	3775.7	-0.0467557	0.155547	-0.300589	0.763728	1	Adh5	ENSMUSG00000028138.8
Adh6a	0.144813	1.49803	4.55443	0.328916	0.742219	0.999509	Adh6a	ENSMUSG00000053054.13
Adh6b	9.91122	1.18648	0.773305	1.5343	0.124955	0.576696	Adh6b	ENSMUSG00000074206.7
Adh7	1.72679	-2.70332	1.74711	-1.54731	0.121789	0.571658	Adh7	ENSMUSG00000055301.8
Adhfe1	6.30164	0.521279	0.880441	0.592066	0.553806	0.941875	Adhfe1	ENSMUSG00000025911.14
Adi1	383.086	-0.030399	0.182965	-0.166147	0.868041	1	Adi1	ENSMUSG00000020629.12
Adig	6.16913	3.08686	1.72826	1.78611	0.0740817	0.461597	Adig	ENSMUSG00000044405.4
Adipoq	45.2479	0.783597	1.20176	0.652039	0.514376	0.926201	Adipoq	ENSMUSG00000022878.5
Adipor1	2687.55	-0.0776303	0.0951723	-0.815682	0.414682	0.867493	Adipor1	ENSMUSG00000026457.14
Adipor2	1314.33	0.104601	0.106092	0.985952	0.324157	0.811376	Adipor2	ENSMUSG00000030168.13
Adk	1500.49	-0.368332	0.156105	-2.35951	0.018299	0.238872	Adk	ENSMUSG00000039197.10
Adm	388.167	1.16794	0.473685	2.46564	0.0136769	0.207423	Adm	ENSMUSG00000030790.15
Adm2	8.61817	0.35093	0.838248	0.418647	0.675474	0.983277	Adm2	ENSMUSG00000054136.6
Adnp	197.003	-0.144124	0.515606	-0.279524	0.779843	1	Adnp	ENSMUSG00000051149.15
Adnp2	853.369	-0.0585301	0.138266	-0.423316	0.672065	0.981726	Adnp2	ENSMUSG00000053950.10
Ado	1521.99	-0.193481	0.180637	-1.0711	0.284124	0.78023	Ado	ENSMUSG00000057134.5
Adora1	21.8973	1.29653	0.842706	1.53853	0.123919	0.575568	Adora1	ENSMUSG00000042429.8
Adora2a	273.321	1.25957	0.533989	2.35879	0.0183345	0.239164	Adora2a	ENSMUSG00000020178.6
Adora2b	4.16756	-0.209421	0.81023	-0.258471	0.796044	1	Adora2b	ENSMUSG00000018500.2
Adora3	1.44728	0.735175	1.87337	0.392435	0.694737	0.989512	Adora3	ENSMUSG00000000562.5
Adpgk	942.211	-0.208783	0.118878	-1.75628	0.0790402	0.474502	Adpgk	ENSMUSG00000025236.11
Adprh	2463.7	0.00170589	0.118468	0.0143996	0.988511	1	Adprh	ENSMUSG00000002844.9
Adprhl1	41.4065	1.1117	0.698783	1.5909	0.111631	0.549513	Adprhl1	ENSMUSG00000031448.12
Adprhl2	908.842	-0.11796	0.165346	-0.713413	0.47559	0.904427	Adprhl2	ENSMUSG00000042558.16
Adprm	262.943	0.0789638	0.148232	0.532703	0.59424	0.957608	Adprm	ENSMUSG00000020910.16
Adra1a	6.79861	1.18392	0.966772	1.22461	0.220723	0.71595	Adra1a	ENSMUSG00000045875.13
Adra1b	2.94344	0.151394	2.16953	0.0697816	0.944367	1	Adra1b	ENSMUSG00000050541.14
Adra1d	3.505	2.39967	1.43238	1.67531	0.0938742	0.510168	Adra1d	ENSMUSG00000027335.9
Adra2a	55.9643	0.464549	0.596179	0.77921	0.435856	0.881308	Adra2a	ENSMUSG00000033717.6
Adra2b	1.58651	-0.714553	1.76536	-0.404763	0.685652	0.98576	Adra2b	ENSMUSG00000058620.5
Adra2c	1911.2	1.0347	0.335741	3.08182	0.00205736	0.0802233	Adra2c	ENSMUSG00000045318.6
Adrb1	19.3232	0.851254	0.651653	1.3063	0.191451	0.678739	Adrb1	ENSMUSG00000035283.5
Adrb2	14.6674	2.20391	0.597542	3.68829	0.000225764	0.0223114	Adrb2	ENSMUSG00000045730.4
Adrb3	6.26937	1.95821	1.58898	1.23237	0.217812	0.712356	Adrb3	ENSMUSG00000031489.15
Adrm1	3262.35	-0.076685	0.106418	-0.720602	0.471154	0.902219	Adrm1	ENSMUSG00000039041.15
Adsl	2203.81	-0.241489	0.111033	-2.17493	0.0296353	0.306012	Adsl	ENSMUSG00000022407.10
Adss	1530.62	-0.229384	0.101236	-2.26582	0.0234623	0.270024	Adss	ENSMUSG00000015961.8
Adssl1	150.332	0.545328	0.41828	1.30374	0.192322	0.679548	Adssl1	ENSMUSG00000011148.14
Adtrp	4.9191	3.08077	1.86728	1.64987	0.0989701	0.521708	Adtrp	ENSMUSG00000058022.14
Aebp1	844.38	-0.372797	0.288587	-1.2918	0.196426	0.686491	Aebp1	ENSMUSG00000020473.13
Aebp2	2121.38	-0.126504	0.127789	-0.989943	0.322202	0.809514	Aebp2	ENSMUSG00000030232.18
Aen	1552.93	0.0353165	0.177572	0.198885	0.842353	1	Aen	ENSMUSG00000030609.18
Aes	8295.86	0.00213935	0.170628	0.0125381	0.989996	1	Aes	ENSMUSG00000054452.10
AF067061	0						AF067061	ENSMUSG00000095071.2
AF067063	0						AF067063	ENSMUSG00000094237.2
AF366264	2.39358	-0.216429	2.16633	-0.0999058	0.920419	1	AF366264	ENSMUSG00000057116.5
Afap1	1011.73	-0.510937	0.275102	-1.85726	0.063274	0.428609	Afap1	ENSMUSG00000029094.12
Afap1l1	127.3	0.682359	0.345671	1.97401	0.0483804	0.378756	Afap1l1	ENSMUSG00000033032.15
Afap1l2	51.3749	0.717548	0.574379	1.24926	0.211571	0.705447	Afap1l2	ENSMUSG00000025083.18
Afdn	2247.69	-0.557885	0.217209	-2.56842	0.0102163	0.18231	Afdn	ENSMUSG00000068036.15
Aff1	267.969	0.366089	0.293683	1.24654	0.212565	0.706246	Aff1	ENSMUSG00000029313.18
Aff2	47.0849	-0.243571	1.08829	-0.22381	0.822905	1	Aff2	ENSMUSG00000031189.12
Aff3	356.976	0.301044	0.323461	0.930695	0.352011	0.82939	Aff3	ENSMUSG00000037138.17
Aff4	4058.29	-0.0858896	0.198201	-0.433346	0.664763	0.97891	Aff4	ENSMUSG00000049470.13
Afg1l	120.62	0.0484455	0.203092	0.23854	0.811462	1	Afg1l	ENSMUSG00000038302.14
Afg3l1	1922.83	-0.18117	0.101706	-1.78131	0.0748624	0.463496	Afg3l1	ENSMUSG00000031967.15
Afg3l2	2092.94	-0.136876	0.111666	-1.22576	0.220288	0.714925	Afg3l2	ENSMUSG00000024527.10
Afm	0.0422671	0	4.56215	0	1	1	Afm	ENSMUSG00000029369.17
Afmid	23.3852	0.479147	0.456331	1.05	0.293719	0.788803	Afmid	ENSMUSG00000017718.15
Afp	6.85579	1.21539	0.980367	1.23973	0.215074	0.708625	Afp	ENSMUSG00000054932.6
Aftph	936.89	0.117655	0.106377	1.10602	0.268716	0.765763	Aftph	ENSMUSG00000049659.15
Aga	132.877	0.346754	0.209482	1.6553	0.0978644	0.519894	Aga	ENSMUSG00000031521.5
Agap1	4321.75	0.193404	0.121621	1.59022	0.111785	0.549997	Agap1	ENSMUSG00000055013.15
Agap2	886.635	1.10521	0.262646	4.20798	2.57659e-05	0.00578429	Agap2	ENSMUSG00000025422.9
Agap3	3469.65	-0.250424	0.105282	-2.3786	0.0173787	0.232759	Agap3	ENSMUSG00000023353.14
Agbl1	0.729873	1.17617	2.59173	0.453815	0.649962	0.97367	Agbl1	ENSMUSG00000025754.11
Agbl2	1.4717	1.33955	2.01163	0.665903	0.505473	0.921284	Agbl2	ENSMUSG00000040812.14
Agbl3	133.745	-0.215152	0.220508	-0.975709	0.329208	0.815576	Agbl3	ENSMUSG00000038836.15
Agbl4	21.2847	-0.229014	0.475168	-0.481963	0.629832	0.966774	Agbl4	ENSMUSG00000061298.14
Agbl5	669.515	-0.184827	0.131591	-1.40456	0.160154	0.633364	Agbl5	ENSMUSG00000029165.17
Ager	10.3766	0.278317	0.711252	0.391306	0.695571	0.990133	Ager	ENSMUSG00000015452.14
Agfg1	2368.72	-0.0600252	0.132074	-0.454482	0.649482	0.97367	Agfg1	ENSMUSG00000026159.13
Agfg2	379.975	0.0463227	0.195865	0.236503	0.813043	1	Agfg2	ENSMUSG00000029722.15
Aggf1	1275.16	-0.107668	0.113279	-0.950464	0.341877	0.824166	Aggf1	ENSMUSG00000021681.8
Agk	613.356	-0.224922	0.141243	-1.59245	0.111284	0.548615	Agk	ENSMUSG00000029916.11
Agl	329.684	-0.137318	0.296623	-0.462938	0.643409	0.972063	Agl	ENSMUSG00000033400.14
Agmat	0.910882	0.872736	2.88096	0.302933	0.761941	1	Agmat	ENSMUSG00000040706.4
Agmo	9.29098	1.11986	0.613772	1.82456	0.0680674	0.443475	Agmo	ENSMUSG00000050103.18
Ago1	1845.33	-0.0946667	0.199915	-0.473534	0.635832	0.969347	Ago1	ENSMUSG00000041530.16
Ago2	5534.86	-0.0101225	0.239469	-0.0422708	0.966283	1	Ago2	ENSMUSG00000036698.11
Ago3	277.083	-0.18781	0.249098	-0.753961	0.450873	0.889061	Ago3	ENSMUSG00000028842.15
Ago4	51.2298	0.116211	0.410347	0.283202	0.777022	1	Ago4	ENSMUSG00000042500.11
Agpat1	2103.38	-0.148656	0.102942	-1.44407	0.148719	0.616871	Agpat1	ENSMUSG00000034254.17
Agpat2	68.8335	0.676244	0.618564	1.09325			Agpat2	ENSMUSG00000026922.13
Agpat3	2170.98	-0.0291994	0.0901856	-0.32377	0.746112	1	Agpat3	ENSMUSG00000001211.15
Agpat4	798.664	-0.0301049	0.186359	-0.161542	0.871666	1	Agpat4	ENSMUSG00000023827.8
Agpat5	1526.64	0.104746	0.134821	0.776925	0.437203	0.882658	Agpat5	ENSMUSG00000031467.10
Agps	1466.9	-0.173392	0.145954	-1.18799	0.234838	0.731553	Agps	ENSMUSG00000042410.16
Agr2	0						Agr2	ENSMUSG00000020581.11
Agr3	0						Agr3	ENSMUSG00000036231.5
Agrn	2188.02	-0.0509439	0.147076	-0.346379	0.729058	0.998432	Agrn	ENSMUSG00000041936.18
Agrp	25.7487	0.180964	0.845871	0.213938	0.830595	1	Agrp	ENSMUSG00000005705.10
Agt	4.53519	1.86264	1.58275	1.17684	0.23926	0.737059	Agt	ENSMUSG00000031980.9
Agtpbp1	1252.58	0.115146	0.267177	0.430971	0.666489	0.979507	Agtpbp1	ENSMUSG00000021557.15
Agtr1a	53.0172	1.33551	0.484387	2.75712	0.00583127	0.133715	Agtr1a	ENSMUSG00000049115.15
Agtr1b	0						Agtr1b	ENSMUSG00000054988.9
Agtr2	18809.6	0.153191	0.381244	0.401818	0.687818	0.986973	Agtr2	ENSMUSG00000068122.10
Agtrap	107.374	0.768494	0.336595	2.28314	0.0224219	0.265234	Agtrap	ENSMUSG00000029007.8
Agxt	0.499216	-0.573415	2.9701	-0.193062	0.84691	1	Agxt	ENSMUSG00000026272.6
Agxt2	0.17904	0	4.56215	0	1	1	Agxt2	ENSMUSG00000089678.8
Ahctf1	1955.2	-0.305454	0.191374	-1.59611	0.110464	0.547086	Ahctf1	ENSMUSG00000026491.13
Ahcy	1819.91	-0.456703	0.142258	-3.2104	0.00132552	0.0611757	Ahcy	ENSMUSG00000027597.15
Ahcyl1	4787.32	0.0514883	0.122102	0.421682	0.673257	0.982309	Ahcyl1	ENSMUSG00000027893.14
Ahcyl2	592.055	0.248744	0.182053	1.36632	0.171837	0.651687	Ahcyl2	ENSMUSG00000029772.17
Ahdc1	1408.97	0.373968	0.159216	2.34881	0.0188334	0.241344	Ahdc1	ENSMUSG00000037692.14
Ahi1	1993.72	0.147954	0.150026	0.986187	0.324041	0.811376	Ahi1	ENSMUSG00000019986.17
Ahnak	449.368	1.18596	0.672549	1.76338	0.0778372	0.470658	Ahnak	ENSMUSG00000069833.13
Ahnak2	156.328	1.38785	0.609704	2.27627	0.0228299	0.267158	Ahnak2	ENSMUSG00000072812.4
Ahr	136.038	0.0908753	0.295585	0.307442	0.758507	1	Ahr	ENSMUSG00000019256.17
Ahrr	16.574	2.04366	0.890628	2.29462	0.0217547	0.261805	Ahrr	ENSMUSG00000021575.16
Ahsa1	3366.23	-0.0644907	0.104236	-0.618699	0.536115	0.93368	Ahsa1	ENSMUSG00000021037.7
Ahsa2	1274.61	-0.0961116	0.160569	-0.598568	0.549461	0.940545	Ahsa2	ENSMUSG00000020288.13
Ahsg	16.335	-1.1695	1.29062	-0.906147			Ahsg	ENSMUSG00000022868.6
AI182371	2.49871	1.39385	1.32322	1.05338	0.292169	0.786965	AI182371	ENSMUSG00000035875.15
AI413582	351.68	-0.217274	0.260824	-0.83303	0.404828	0.862604	AI413582	ENSMUSG00000062753.14
AI429214	131.961	0.0497528	0.253636	0.196158	0.844487	1	AI429214	ENSMUSG00000074384.4
AI467606	21.4609	0.513317	0.839311	0.611593	0.540807	0.936932	AI467606	ENSMUSG00000045165.6
AI593442	60.0405	0.671879	0.514037	1.30706	0.191191	0.678485	AI593442	ENSMUSG00000078307.3
AI597479	661.671	0.106513	0.12379	0.860436	0.389549	0.855207	AI597479	ENSMUSG00000010290.7
AI661453	5.8433	1.89252	1.11239	1.70131	0.088885	0.498126	AI661453	ENSMUSG00000034382.14
AI837181	428.874	-0.221996	0.179852	-1.23433	0.217079	0.711495	AI837181	ENSMUSG00000047423.10
AI854703	214.147	0.189484	0.25016	0.757452	0.448779	0.88818	AI854703	ENSMUSG00000053297.14
AI987944	101.194	-0.150102	0.21123	-0.710608	0.477327	0.905319	AI987944	ENSMUSG00000056383.10
Aicda	1.64703	0.764077	1.79993	0.424504	0.671199	0.981726	Aicda	ENSMUSG00000040627.14
Aida	1323.37	-0.160652	0.0937495	-1.71363	0.0865971	0.49425	Aida	ENSMUSG00000042901.10
Aif1	121.689	0.162195	0.317364	0.511069	0.609302	0.962992	Aif1	ENSMUSG00000024397.14
Aif1l	84.7849	-0.56674	0.503122	-1.12644	0.259977	0.757255	Aif1l	ENSMUSG00000001864.13
Aifm1	1442.88	-0.0871432	0.168541	-0.517044	0.605125	0.960441	Aifm1	ENSMUSG00000036932.14
Aifm2	153.091	0.0484875	0.24263	0.199841	0.841605	1	Aifm2	ENSMUSG00000020085.15
Aifm3	14.0837	0.527431	0.718176	0.734404	0.462703	0.895993	Aifm3	ENSMUSG00000022763.18
Aig1	619.681	0.281126	0.179509	1.56608	0.11733	0.560797	Aig1	ENSMUSG00000019806.13
Aim2	43.08	0.303272	0.356978	0.849554	0.395573	0.858102	Aim2	ENSMUSG00000037860.15
Aimp1	2618.77	-0.0797514	0.122196	-0.652653	0.51398	0.926088	Aimp1	ENSMUSG00000028029.10
Aimp2	1381.48	-0.0478675	0.163388	-0.292968	0.769547	1	Aimp2	ENSMUSG00000029610.13
Aip	1603.91	-0.146425	0.131141	-1.11655	0.264189	0.761453	Aip	ENSMUSG00000024847.15
Aipl1	4.30252	0.00289845	1.08433	0.00267303	0.997867	1	Aipl1	ENSMUSG00000040554.10
Aire	1.90114	-1.49396	1.91942	-0.778337	0.436371	0.882153	Aire	ENSMUSG00000000731.15
Ajap1	14.8476	1.99541	0.773363	2.58017	0.00987514	0.179241	Ajap1	ENSMUSG00000039546.9
Ajm1	231.269	0.605609	0.403804	1.49976	0.133676	0.594999	Ajm1	ENSMUSG00000029419.8
Ajuba	38.789	1.03705	0.53589	1.93519	0.0529673	0.394736	Ajuba	ENSMUSG00000022178.11
Ak1	633.331	0.340644	0.284499	1.19734	0.231172	0.727128	Ak1	ENSMUSG00000026817.14
AK157302	4.81625	1.75248	0.810805	2.16141	0.0306636	0.310582	AK157302	ENSMUSG00000078139.3
Ak2	4643.01	-0.101479	0.23952	-0.423677	0.671801	0.981726	Ak2	ENSMUSG00000028792.14
Ak3	1008.64	0.00475814	0.096766	0.0491716	0.960783	1	Ak3	ENSMUSG00000024782.7
Ak4	701.507	-0.221533	0.317449	-0.697855	0.485268	0.911103	Ak4	ENSMUSG00000028527.18
Ak5	770.023	0.496354	0.458233	1.08319	0.278724	0.774902	Ak5	ENSMUSG00000039058.11
Ak6	1219.71	-0.0112518	0.124756	-0.0901903	0.928136	1	Ak6	ENSMUSG00000078941.9
Ak7	6.47274	0.724591	1.01887	0.711169	0.476979	0.905176	Ak7	ENSMUSG00000041323.6
Ak8	7.37407	0.468328	0.760492	0.615822	0.538012	0.934672	Ak8	ENSMUSG00000026807.8
Ak9	0.91946	1.95914	2.53934	0.771514	0.440402	0.883859	Ak9	ENSMUSG00000091415.5
Akain1	5.47504	-2.35458	1.41374	-1.66549	0.0958142	0.515098	Akain1	ENSMUSG00000091636.2
Akap1	1416.52	-0.028681	0.212518	-0.134958	0.892645	1	Akap1	ENSMUSG00000018428.15
Akap10	495.043	-0.0179215	0.147589	-0.121428	0.903352	1	Akap10	ENSMUSG00000047804.15
Akap11	3015.62	-0.176932	0.183454	-0.964451	0.33482	0.818336	Akap11	ENSMUSG00000022016.16
Akap12	3383.83	-0.136205	0.339563	-0.401119	0.688332	0.986973	Akap12	ENSMUSG00000038587.9
Akap13	683.436	-0.00781492	0.217122	-0.0359933	0.971288	1	Akap13	ENSMUSG00000066406.15
Akap14	0.279922	0.872737	4.56215	0.191299	0.848291	1	Akap14	ENSMUSG00000036551.6
Akap17b	212.42	0.359629	0.27273	1.31862	0.187295	0.674368	Akap17b	ENSMUSG00000059708.12
Akap2	12.7146	2.12622	1.02327	2.07787	0.037721	0.33708	Akap2	ENSMUSG00000038729.23
Akap3	5.16776	1.58622	1.00864	1.57262	0.115806	0.558424	Akap3	ENSMUSG00000030344.11
Akap4	0						Akap4	ENSMUSG00000050089.13
Akap5	157.473	0.50161	0.259514	1.93288	0.0532505	0.395066	Akap5	ENSMUSG00000021057.15
Akap6	2268.45	0.379958	0.270889	1.40263	0.160726	0.634471	Akap6	ENSMUSG00000061603.8
Akap7	255.326	-0.0983641	0.285078	-0.345043	0.730062	0.998432	Akap7	ENSMUSG00000039166.16
Akap8	2320.3	-0.221249	0.137564	-1.60834	0.107761	0.540564	Akap8	ENSMUSG00000024045.6
Akap8l	952.153	-0.246691	0.145057	-1.70065	0.0890094	0.498321	Akap8l	ENSMUSG00000002625.10
Akap9	1749	0.0417445	0.230738	0.180917	0.856432	1	Akap9	ENSMUSG00000040407.18
Akip1	165.687	-0.084476	0.160688	-0.525714	0.599087	0.958676	Akip1	ENSMUSG00000031023.5
Akirin1	1478.11	0.0985283	0.0869382	1.13331	0.257082	0.755656	Akirin1	ENSMUSG00000023075.9
Akirin2	1314.82	0.0140671	0.168452	0.0835078	0.933448	1	Akirin2	ENSMUSG00000028291.7
Akna	242.259	-0.065647	0.253233	-0.259236	0.795453	1	Akna	ENSMUSG00000039158.11
Aknad1	2.65381	-1.59891	1.83064	-0.873412	0.382439	0.850051	Aknad1	ENSMUSG00000049565.16
Akp3	0.454546	1.74041	2.68093	0.64918	0.516222	0.92655	Akp3	ENSMUSG00000036500.4
Akr1a1	10615.8	-0.0271252	0.113755	-0.238454	0.811529	1	Akr1a1	ENSMUSG00000028692.14
Akr1b10	118.156	-0.240857	0.376679	-0.639423	0.522548	0.928591	Akr1b10	ENSMUSG00000061758.13
Akr1b3	4439.34	-0.175779	0.173081	-1.01559	0.309825	0.802524	Akr1b3	ENSMUSG00000001642.18
Akr1b7	1.86485	0.566363	1.59288	0.355559	0.722171	0.997823	Akr1b7	ENSMUSG00000052131.7
Akr1b8	268.587	0.0163426	0.261024	0.0626098	0.950077	1	Akr1b8	ENSMUSG00000029762.6
Akr1c12	1.77434	3.16937	1.63931	1.93335	0.0531927	0.395007	Akr1c12	ENSMUSG00000021211.4
Akr1c13	33.7045	0.993724	0.439026	2.26348	0.0236063	0.270675	Akr1c13	ENSMUSG00000021213.12
Akr1c14	2.03342	0.258936	1.20179	0.215459	0.82941	1	Akr1c14	ENSMUSG00000033715.15
Akr1c18	0						Akr1c18	ENSMUSG00000021214.14
Akr1c19	0.0831473	0.872737	4.56215	0.191299	0.848291	1	Akr1c19	ENSMUSG00000071551.13
Akr1c20	0						Akr1c20	ENSMUSG00000054757.14
Akr1c21	0						Akr1c21	ENSMUSG00000021207.9
Akr1c6	0						Akr1c6	ENSMUSG00000021210.16
Akr1cl	0.745773	2.03022	2.64781	0.766754	0.443228	0.886456	Akr1cl	ENSMUSG00000025955.13
Akr1d1	0						Akr1d1	ENSMUSG00000038641.12
Akr1e1	452.602	0.0645467	0.131293	0.491622	0.622987	0.965299	Akr1e1	ENSMUSG00000045410.18
Akr7a5	553.738	-0.00239045	0.147397	-0.0162177	0.987061	1	Akr7a5	ENSMUSG00000028743.7
Akt1	6458.22	-0.127569	0.0865304	-1.47427	0.14041	0.603356	Akt1	ENSMUSG00000001729.14
Akt1s1	2312.11	-0.0906064	0.0938096	-0.965855	0.334117	0.818336	Akt1s1	ENSMUSG00000011096.17
Akt2	2641.32	-0.328514	0.0976402	-3.36454	0.000766719	0.0454137	Akt2	ENSMUSG00000004056.15
Akt3	1958.92	-0.226465	0.205106	-1.10414	0.269534	0.766779	Akt3	ENSMUSG00000019699.16
Aktip	789.39	0.0393853	0.158171	0.249005	0.803357	1	Aktip	ENSMUSG00000031667.16
AL607142.1	0						AL607142.1	ENSMUSG00000115115.1
AL731706.1	0						AL731706.1	ENSMUSG00000115423.2
AL731706.2	0						AL731706.2	ENSMUSG00000116563.1
AL732309.1	0.127053	0	4.56215	0	1	1	AL732309.1	ENSMUSG00000115018.2
Alad	1069.42	-0.114046	0.245478	-0.464589	0.642226	0.971647	Alad	ENSMUSG00000028393.10
Alas1	864.69	-0.0865602	0.110906	-0.780482	0.435107	0.88097	Alas1	ENSMUSG00000032786.16
Alas2	925.722	3.10811	0.971073	3.2007	0.00137095	0.0623236	Alas2	ENSMUSG00000025270.13
Alb	12.9265	-1.04973	2.12586	-0.493789	0.621455	0.964903	Alb	ENSMUSG00000029368.10
Alcam	320.592	0.167443	0.460885	0.363309	0.716374	0.995346	Alcam	ENSMUSG00000022636.13
Aldh16a1	983.07	-0.123365	0.135016	-0.913709	0.36087	0.83508	Aldh16a1	ENSMUSG00000007833.15
Aldh18a1	3318.14	-0.127639	0.158614	-0.804714	0.420985	0.871914	Aldh18a1	ENSMUSG00000025007.13
Aldh1a1	52.3245	0.986179	0.825197	1.19508	0.232054	0.728097	Aldh1a1	ENSMUSG00000053279.8
Aldh1a2	42.3339	2.25198	1.24551	1.80808			Aldh1a2	ENSMUSG00000013584.5
Aldh1a3	10.9035	1.13013	0.856181	1.31997	0.186846	0.674143	Aldh1a3	ENSMUSG00000015134.15
Aldh1a7	14.7071	-0.196059	0.727073	-0.269655	0.787426	1	Aldh1a7	ENSMUSG00000024747.3
Aldh1b1	367.68	-1.91848	0.444742	-4.31369	1.60555e-05	0.00437327	Aldh1b1	ENSMUSG00000035561.5
Aldh1l1	15.6411	0.973991	0.964283	1.01007	0.312463	0.803656	Aldh1l1	ENSMUSG00000030088.15
Aldh1l2	525.51	0.243437	0.25133	0.968598	0.332746	0.81714	Aldh1l2	ENSMUSG00000020256.14
Aldh2	884.05	0.560288	0.208769	2.68378	0.00727954	0.151561	Aldh2	ENSMUSG00000029455.14
Aldh3a1	6.10171	0.881182	1.23348	0.714386	0.474989	0.904427	Aldh3a1	ENSMUSG00000019102.10
Aldh3a2	385.088	0.271757	0.250743	1.08381	0.27845	0.774753	Aldh3a2	ENSMUSG00000010025.19
Aldh3b1	537.607	0.355487	0.208223	1.70724	0.0877766	0.495588	Aldh3b1	ENSMUSG00000024885.9
Aldh3b2	3.72901	0.634154	1.7783	0.356607	0.721386	0.997504	Aldh3b2	ENSMUSG00000075296.5
Aldh3b3	0.174466	0	4.56215	0	1	1	Aldh3b3	ENSMUSG00000037263.13
Aldh4a1	104.977	0.908524	0.446114	2.03653	0.0416974	0.352827	Aldh4a1	ENSMUSG00000028737.15
Aldh5a1	1036.46	0.101291	0.209744	0.482927	0.629148	0.966579	Aldh5a1	ENSMUSG00000035936.6
Aldh6a1	189.931	0.247515	0.278969	0.887249	0.374945	0.8458	Aldh6a1	ENSMUSG00000021238.11
Aldh7a1	713.988	-0.0199354	0.139602	-0.142802	0.886446	1	Aldh7a1	ENSMUSG00000053644.13
Aldh8a1	0.681975	-0.329503	2.402	-0.137179	0.89089	1	Aldh8a1	ENSMUSG00000037542.13
Aldh9a1	1096.09	-0.018364	0.10933	-0.167968	0.866608	1	Aldh9a1	ENSMUSG00000026687.14
Aldoa	15555.1	-0.0388645	0.226405	-0.171659	0.863706	1	Aldoa	ENSMUSG00000030695.16
Aldoart1	0						Aldoart1	ENSMUSG00000059343.4
Aldoart2	0.389274	-1.74261	4.4984	-0.387384	0.698472	0.991802	Aldoart2	ENSMUSG00000063129.1
Aldob	2.09466	0.0550509	1.45246	0.0379019	0.969766	1	Aldob	ENSMUSG00000028307.9
Aldoc	116.527	0.768151	0.586749	1.30916	0.190479	0.677408	Aldoc	ENSMUSG00000017390.15
Alg1	400.986	-0.106831	0.155031	-0.689092	0.490765	0.913799	Alg1	ENSMUSG00000039427.14
Alg10b	2076.64	0.0761395	0.120349	0.632656	0.526958	0.929995	Alg10b	ENSMUSG00000075470.2
Alg11	390.994	0.234911	0.138253	1.69913	0.0892939	0.499299	Alg11	ENSMUSG00000063362.13
Alg12	144.705	0.089785	0.232521	0.386138	0.699394	0.992151	Alg12	ENSMUSG00000035845.17
Alg13	654.251	-0.239687	0.252129	-0.950651	0.341782	0.824156	Alg13	ENSMUSG00000041718.15
Alg14	260.379	0.00993245	0.177004	0.0561141	0.955251	1	Alg14	ENSMUSG00000039887.11
Alg2	4088.9	0.309175	0.175936	1.75731	0.0788652	0.47419	Alg2	ENSMUSG00000039740.6
Alg3	365.686	0.01981	0.121517	0.163023	0.8705	1	Alg3	ENSMUSG00000033809.15
Alg5	685.227	0.0344238	0.139333	0.247062	0.80486	1	Alg5	ENSMUSG00000036632.9
Alg6	201.274	-0.262902	0.14974	-1.75572	0.0791354	0.47476	Alg6	ENSMUSG00000073792.11
Alg8	278.779	-0.05959	0.215662	-0.276312	0.782308	1	Alg8	ENSMUSG00000035704.17
Alg9	574.013	-0.200681	0.129882	-1.5451	0.122321	0.572975	Alg9	ENSMUSG00000032059.13
Alk	1527.05	-0.193764	0.303712	-0.637985	0.523483	0.928769	Alk	ENSMUSG00000055471.7
Alkal1	0						Alkal1	ENSMUSG00000087247.3
Alkal2	8.1543	-0.618029	0.651066	-0.949258	0.342489	0.824493	Alkal2	ENSMUSG00000054204.6
Alkbh1	699.721	-0.0515327	0.183226	-0.281253	0.778517	1	Alkbh1	ENSMUSG00000079036.10
Alkbh2	174.959	-0.388336	0.216955	-1.78994	0.0734642	0.460472	Alkbh2	ENSMUSG00000044339.12
Alkbh3	366.091	-0.375516	0.189723	-1.97929	0.0477839	0.377128	Alkbh3	ENSMUSG00000040174.14
Alkbh4	124.522	0.0423954	0.208144	0.203683	0.838601	1	Alkbh4	ENSMUSG00000039754.10
Alkbh5	2271.14	-0.0281545	0.166821	-0.168771	0.865977	1	Alkbh5	ENSMUSG00000042650.3
Alkbh6	469.037	0.0565691	0.139386	0.405844	0.684857	0.985565	Alkbh6	ENSMUSG00000042831.13
Alkbh7	219.347	-0.450735	0.216375	-2.08312	0.0372401	0.335208	Alkbh7	ENSMUSG00000002661.14
Alkbh8	1021.16	-0.0236005	0.177993	-0.132592	0.894516	1	Alkbh8	ENSMUSG00000025899.14
Allc	0.203701	1.32508	4.55996	0.29059	0.771365	1	Allc	ENSMUSG00000020636.14
Alms1	582.99	-0.200199	0.286824	-0.697983	0.485188	0.911103	Alms1	ENSMUSG00000063810.7
Alox12	3.17941	0.220878	1.15028	0.192021	0.847726	1	Alox12	ENSMUSG00000000320.10
Alox12b	0.879458	1.40776	2.36772	0.594561	0.552137	0.940893	Alox12b	ENSMUSG00000032807.5
Alox12e	0						Alox12e	ENSMUSG00000018907.10
Alox15	21.7313	0.291871	2.23206	0.130763			Alox15	ENSMUSG00000018924.6
Alox5	7.09025	2.88729	1.12592	2.56438	0.010336	0.183545	Alox5	ENSMUSG00000025701.12
Alox5ap	70.553	1.70154	0.692004	2.45885	0.0139383	0.209639	Alox5ap	ENSMUSG00000060063.9
Alox8	0.0418604	0.391843	4.56215	0.08589	0.931554	1	Alox8	ENSMUSG00000020891.11
Aloxe3	16.3154	0.882708	0.508625	1.73548	0.0826558	0.484374	Aloxe3	ENSMUSG00000020892.10
Alpi	0						Alpi	ENSMUSG00000079440.2
Alpk1	29.0414	1.22547	0.59848	2.04763	0.0405962	0.347716	Alpk1	ENSMUSG00000028028.11
Alpk2	2.75268	0.703047	1.9482	0.360869	0.718197	0.995933	Alpk2	ENSMUSG00000032845.16
Alpk3	8.96168	1.63709	1.06809	1.53273	0.125342	0.577455	Alpk3	ENSMUSG00000038763.12
Alpl	85.8865	-0.739477	0.369764	-1.99986	0.0455156	0.369453	Alpl	ENSMUSG00000028766.10
Alppl2	0.0526816	-0.81039	4.56215	-0.177633	0.859011	1	Alppl2	ENSMUSG00000026246.12
Als2	474.23	-0.0302832	0.21369	-0.141716	0.887305	1	Als2	ENSMUSG00000026024.14
Als2cl	57.9347	0.631505	0.34716	1.81906	0.0689022	0.446991	Als2cl	ENSMUSG00000044037.15
Als2cr12	1.48132	0.48619	2.07717	0.234064	0.814935	1	Als2cr12	ENSMUSG00000047528.13
Alx1	0						Alx1	ENSMUSG00000036602.14
Alx3	0.415538	-0.810398	4.15575	-0.195006	0.845388	1	Alx3	ENSMUSG00000014603.3
Alx4	12.2099	0.900306	1.3872	0.649009	0.516332	0.92655	Alx4	ENSMUSG00000040310.12
Alyref	2314.58	-0.319603	0.167885	-1.9037	0.0569488	0.407836	Alyref	ENSMUSG00000025134.2
Alyref2	78.8751	0.668243	0.322686	2.07088	0.0383704	0.339377	Alyref2	ENSMUSG00000060244.1
Amacr	77.0379	0.756013	0.527664	1.43276	0.151928	0.621239	Amacr	ENSMUSG00000022244.7
Ambn	2.02989	0.933795	1.7068	0.547104	0.584307	0.952179	Ambn	ENSMUSG00000029288.11
Ambp	1.46618	2.27701	2.59621	0.877048	0.38046	0.848728	Ambp	ENSMUSG00000028356.4
Ambra1	1320.68	-0.117093	0.123764	-0.946095	0.3441	0.825097	Ambra1	ENSMUSG00000040506.16
Amd1	1827.34	-0.102675	0.179574	-0.571768	0.567479	0.946516	Amd1	ENSMUSG00000075232.5
Amd2	456.867	-0.256114	0.190355	-1.34546	0.178478	0.662633	Amd2	ENSMUSG00000063953.3
Amdhd1	1.96359	-0.3023	1.91499	-0.15786	0.874567	1	Amdhd1	ENSMUSG00000015890.2
Amdhd2	372.229	-0.0778078	0.151344	-0.514112	0.607174	0.961677	Amdhd2	ENSMUSG00000036820.12
Amelx	0.0411166	0	4.56215	0	1	1	Amelx	ENSMUSG00000031354.16
Amer1	773.78	-0.187987	0.222272	-0.845755	0.397689	0.858654	Amer1	ENSMUSG00000050332.7
Amer2	1402.58	0.0741908	0.225477	0.32904	0.742126	0.999509	Amer2	ENSMUSG00000021986.8
Amer3	417.003	0.435994	0.244754	1.78136	0.0748541	0.463496	Amer3	ENSMUSG00000045174.10
Amfr	2525.15	-0.174204	0.115874	-1.50339	0.132739	0.593226	Amfr	ENSMUSG00000031751.14
Amh	15.8434	-0.0885252	0.421829	-0.20986	0.833777	1	Amh	ENSMUSG00000035262.5
Amhr2	4.75168	0.506967	0.94545	0.536218	0.591808	0.95584	Amhr2	ENSMUSG00000023047.11
Amigo1	1113.68	-0.948999	0.393086	-2.41423	0.0157685	0.221245	Amigo1	ENSMUSG00000050947.9
Amigo2	48.8769	0.0721896	0.397028	0.181825	0.85572	1	Amigo2	ENSMUSG00000048218.6
Amigo3	25.5107	-0.616659	0.408959	-1.50788	0.131586	0.590951	Amigo3	ENSMUSG00000032593.5
Ammecr1	341.441	-0.0348278	0.309943	-0.112368	0.910531	1	Ammecr1	ENSMUSG00000042225.3
Ammecr1l	838.394	-0.0420749	0.239717	-0.175519	0.860672	1	Ammecr1l	ENSMUSG00000041915.9
Amn	46.079	-1.40962	0.804914	-1.75127	0.0798995	0.476358	Amn	ENSMUSG00000021278.7
Amn1	457.301	-0.0284819	0.143279	-0.198787	0.84243	1	Amn1	ENSMUSG00000068250.13
Amot	189.473	-1.21377	0.332408	-3.65145	0.000260762	0.0243353	Amot	ENSMUSG00000041688.16
Amotl1	483.948	0.163408	0.342274	0.47742	0.633063	0.967851	Amotl1	ENSMUSG00000013076.17
Amotl2	453.545	-0.204838	0.321621	-0.636892	0.524195	0.928769	Amotl2	ENSMUSG00000032531.15
Ampd1	8.24301	4.40759	3.54216	1.24432			Ampd1	ENSMUSG00000070385.12
Ampd2	1618.53	0.0374252	0.136369	0.274441	0.783746	1	Ampd2	ENSMUSG00000027889.17
Ampd3	1524.66	0.295322	0.323618	0.912563	0.361472	0.835623	Ampd3	ENSMUSG00000005686.17
Amph	563.908	0.294266	0.317458	0.926944	0.353955	0.829793	Amph	ENSMUSG00000021314.12
Amt	391.727	-0.453007	0.265893	-1.70372	0.0884335	0.496684	Amt	ENSMUSG00000032607.12
Amtn	0						Amtn	ENSMUSG00000029282.3
Amy1	73.0459	0.758248	0.415397	1.82536	0.0679469	0.443439	Amy1	ENSMUSG00000074264.12
Amy2a1	5.06261	4.54933	4.44858	1.02265			Amy2a1	ENSMUSG00000070360.5
Amy2a2	0.128095	0.151399	4.56215	0.0331859	0.973526	1	Amy2a2	ENSMUSG00000096569.2
Amy2a3	15.6301	2.7272	4.37644	0.623156			Amy2a3	ENSMUSG00000093931.2
Amy2a4	0.77294	3.91423	4.49862	0.870096	0.384248	0.852405	Amy2a4	ENSMUSG00000096770.2
Amy2a5	1.4541	1.80112	4.26824	0.421983			Amy2a5	ENSMUSG00000074268.4
Amz1	165.644	0.586247	0.273117	2.14651	0.0318326	0.315309	Amz1	ENSMUSG00000050022.16
Amz2	1778.97	0.095132	0.121551	0.782651	0.433832	0.880588	Amz2	ENSMUSG00000020610.16
Anapc1	3042.15	-0.130387	0.168927	-0.771855	0.4402	0.883748	Anapc1	ENSMUSG00000014355.10
Anapc10	291.256	0.0378171	0.138394	0.273256	0.784656	1	Anapc10	ENSMUSG00000036977.8
Anapc11	1680.09	-0.123403	0.17085	-0.722289	0.470117	0.901371	Anapc11	ENSMUSG00000025135.12
Anapc13	1171.27	0.0705435	0.216041	0.326528	0.744025	0.999798	Anapc13	ENSMUSG00000035048.13
Anapc15	982.338	-0.420581	0.15133	-2.77923	0.00544883	0.129495	Anapc15	ENSMUSG00000030649.18
Anapc15-ps	3.87899	0.957854	0.908876	1.05389	0.291934	0.78694	Anapc15-ps	ENSMUSG00000074780.2
Anapc16	1364.43	-0.0796436	0.130261	-0.611415	0.540925	0.937035	Anapc16	ENSMUSG00000020107.10
Anapc2	2698.22	-0.0876945	0.109271	-0.80254	0.422241	0.871914	Anapc2	ENSMUSG00000026965.12
Anapc4	1863.83	-0.124914	0.10571	-1.18167	0.237335	0.734732	Anapc4	ENSMUSG00000029176.13
Anapc5	10909.1	-0.103989	0.102894	-1.01065	0.312185	0.803656	Anapc5	ENSMUSG00000029472.13
Anapc7	1477.25	-0.201748	0.135994	-1.4835	0.13794	0.600263	Anapc7	ENSMUSG00000029466.11
Ancv1r	0						Ancv1r	ENSMUSG00000118407.1
Ang	4.10752	2.10926	1.29742	1.62574	0.104006	0.53251	Ang	ENSMUSG00000072115.11
Ang2	0						Ang2	ENSMUSG00000047894.2
Ang4	0.0813621	0.872737	4.56215	0.191299	0.848291	1	Ang4	ENSMUSG00000060615.5
Ang5	0						Ang5	ENSMUSG00000053961.7
Ang6	0						Ang6	ENSMUSG00000072598.3
Angel1	269.739	-0.107526	0.165757	-0.648695	0.516536	0.92655	Angel1	ENSMUSG00000021257.14
Angel2	902.299	0.0282115	0.117231	0.240648	0.809828	1	Angel2	ENSMUSG00000026634.16
Angpt1	126.627	-0.39989	0.612926	-0.652428	0.514125	0.926088	Angpt1	ENSMUSG00000022309.9
Angpt2	276.8	1.11906	0.522542	2.14157	0.0322283	0.316273	Angpt2	ENSMUSG00000031465.6
Angpt4	2.84222	-1.26473	1.61649	-0.782395	0.433982	0.880588	Angpt4	ENSMUSG00000027460.7
Angptl1	1.37114	-0.0654159	2.20726	-0.0296367	0.976357	1	Angptl1	ENSMUSG00000033544.6
Angptl2	252.989	-0.100209	0.33749	-0.296926	0.766523	1	Angptl2	ENSMUSG00000004105.8
Angptl3	1.94569	0.584954	1.23411	0.473987	0.635509	0.969347	Angptl3	ENSMUSG00000028553.12
Angptl4	309.797	0.767898	0.516586	1.48649	0.13715	0.598642	Angptl4	ENSMUSG00000002289.16
Angptl6	196.759	-0.124731	0.255452	-0.488275	0.625355	0.965448	Angptl6	ENSMUSG00000038742.7
Angptl7	73.1003	0.728748	0.372406	1.95686	0.0503634	0.385603	Angptl7	ENSMUSG00000028989.3
Angptl8	2.37046	2.65425	2.66504	0.995953			Angptl8	ENSMUSG00000047822.8
Ank	1693.45	-0.372701	0.156008	-2.38898	0.0168952	0.229347	Ank	ENSMUSG00000022265.7
Ank1	182.218	-0.986716	0.529724	-1.8627	0.0625047	0.425687	Ank1	ENSMUSG00000031543.18
Ank2	3793.9	0.3601	0.282512	1.27464	0.202438	0.693551	Ank2	ENSMUSG00000032826.18
Ank3	4245.57	-0.111153	0.208748	-0.532475	0.594397	0.957684	Ank3	ENSMUSG00000069601.14
Ankar	0.101783	-0.81039	4.56215	-0.177633	0.859011	1	Ankar	ENSMUSG00000039342.5
Ankdd1a	1.33387	1.80119	2.15189	0.837025	0.402579	0.861397	Ankdd1a	ENSMUSG00000066510.5
Ankdd1b	131.271	0.119514	0.247806	0.482288	0.629601	0.966774	Ankdd1b	ENSMUSG00000047117.12
Ankef1	92.6728	-0.0269783	0.377819	-0.0714055	0.943075	1	Ankef1	ENSMUSG00000074771.10
Ankfn1	192.763	0.0325589	0.664173	0.0490217	0.960902	1	Ankfn1	ENSMUSG00000047773.14
Ankfy1	1543.13	-0.0164358	0.156088	-0.105299	0.916139	1	Ankfy1	ENSMUSG00000020790.14
Ankhd1	1231.87	-0.289807	0.30145	-0.961378	0.336362	0.819273	Ankhd1	ENSMUSG00000024483.19
Ankib1	1199.34	0.0526762	0.1656	0.318092	0.750415	1	Ankib1	ENSMUSG00000040351.11
Ankk1	0.133413	-1.09006	4.55651	-0.239232	0.810926	1	Ankk1	ENSMUSG00000032257.6
Ankle1	230.025	-0.199269	0.220599	-0.903307	0.366363	0.838726	Ankle1	ENSMUSG00000046295.13
Ankle2	1248.27	-0.0536133	0.124784	-0.429647	0.667452	0.979719	Ankle2	ENSMUSG00000029501.14
Ankmy1	67.1844	0.784361	0.435378	1.80156	0.0716142	0.454702	Ankmy1	ENSMUSG00000034212.14
Ankmy2	589.77	0.0883579	0.148455	0.595183	0.551721	0.940893	Ankmy2	ENSMUSG00000036188.4
Ankra2	724.271	-0.0137179	0.165538	-0.0828683	0.933956	1	Ankra2	ENSMUSG00000021661.16
Ankrd1	20.8388	0.0340954	1.09015	0.0312757	0.97505	1	Ankrd1	ENSMUSG00000024803.9
Ankrd10	1821.19	0.176737	0.191667	0.922101	0.356476	0.832529	Ankrd10	ENSMUSG00000031508.14
Ankrd11	4587.26	-0.169695	0.166181	-1.02114	0.307188	0.799788	Ankrd11	ENSMUSG00000035569.17
Ankrd12	461.156	-0.254127	0.23067	-1.10169	0.270597	0.767547	Ankrd12	ENSMUSG00000034647.15
Ankrd13a	3424.91	0.0684916	0.106597	0.642529	0.52053	0.927426	Ankrd13a	ENSMUSG00000041870.16
Ankrd13b	3885.82	-0.144532	0.166326	-0.86897	0.384864	0.852482	Ankrd13b	ENSMUSG00000037907.16
Ankrd13c	976.88	0.114236	0.129023	0.885392	0.375945	0.84611	Ankrd13c	ENSMUSG00000039988.14
Ankrd13d	208.556	0.377092	0.312297	1.20748	0.227248	0.722931	Ankrd13d	ENSMUSG00000005986.16
Ankrd16	347.181	-0.268541	0.218795	-1.22736	0.219687	0.714423	Ankrd16	ENSMUSG00000047909.11
Ankrd17	3754.74	-0.0521094	0.216735	-0.240429	0.809998	1	Ankrd17	ENSMUSG00000055204.15
Ankrd2	13.1664	-1.30152	0.734233	-1.77262	0.0762919	0.466787	Ankrd2	ENSMUSG00000025172.3
Ankrd22	0.750747	-0.160953	2.71933	-0.0591885	0.952802	1	Ankrd22	ENSMUSG00000024774.16
Ankrd23	31.6474	0.413324	1.19818	0.344959	0.730125	0.998432	Ankrd23	ENSMUSG00000067653.12
Ankrd24	287.218	0.163466	0.221149	0.739167	0.459805	0.894618	Ankrd24	ENSMUSG00000054708.17
Ankrd26	988.965	-0.109577	0.24001	-0.456551	0.647994	0.97367	Ankrd26	ENSMUSG00000007827.10
Ankrd27	1098.96	-0.0571687	0.118004	-0.484463	0.628058	0.965597	Ankrd27	ENSMUSG00000034867.16
Ankrd28	1126.5	-0.356082	0.175882	-2.02455	0.0429136	0.358864	Ankrd28	ENSMUSG00000014496.8
Ankrd29	115.208	0.0966629	0.27285	0.354272	0.723135	0.998163	Ankrd29	ENSMUSG00000057766.14
Ankrd31	0.298009	-0.175037	4.55493	-0.0384279	0.969346	1	Ankrd31	ENSMUSG00000109561.1
Ankrd33	0.0856077	0	4.56215	0	1	1	Ankrd33	ENSMUSG00000047034.10
Ankrd33b	12.198	0.311651	0.63611	0.489933	0.624182	0.965326	Ankrd33b	ENSMUSG00000022237.17
Ankrd34a	183.257	0.32155	0.322999	0.995514	0.319486	0.807713	Ankrd34a	ENSMUSG00000049097.9
Ankrd34b	118.606	0.355891	0.245096	1.45205	0.146487	0.613621	Ankrd34b	ENSMUSG00000045034.12
Ankrd34c	0.0482711	0.391843	4.56215	0.08589	0.931554	1	Ankrd34c	ENSMUSG00000047606.4
Ankrd35	5.01433	2.10724	1.10711	1.90338	0.0569915	0.407845	Ankrd35	ENSMUSG00000038354.13
Ankrd36	7.44157	1.22884	0.796999	1.54183	0.123115	0.574328	Ankrd36	ENSMUSG00000020481.15
Ankrd37	125.511	-0.132684	0.36625	-0.362276	0.717146	0.995346	Ankrd37	ENSMUSG00000050914.16
Ankrd39	145.018	-0.278767	0.19079	-1.46112	0.143983	0.609095	Ankrd39	ENSMUSG00000079610.9
Ankrd40	2821.98	0.025981	0.0785503	0.330757	0.740828	0.999509	Ankrd40	ENSMUSG00000020864.13
Ankrd42	65.1428	0.432682	0.360542	1.20009	0.230105	0.725673	Ankrd42	ENSMUSG00000041343.19
Ankrd44	214.153	0.34978	0.265822	1.31584	0.188226	0.674486	Ankrd44	ENSMUSG00000052331.14
Ankrd45	449.611	0.0695394	0.169408	0.410483	0.681451	0.985139	Ankrd45	ENSMUSG00000044835.15
Ankrd46	1676.07	0.0404951	0.173805	0.232992	0.815767	1	Ankrd46	ENSMUSG00000048307.8
Ankrd49	396.215	-0.173477	0.190185	-0.912146	0.361692	0.836025	Ankrd49	ENSMUSG00000031931.4
Ankrd50	1403.32	0.197826	0.233426	0.847491	0.396721	0.858654	Ankrd50	ENSMUSG00000044864.16
Ankrd52	1663.41	-0.232313	0.335052	-0.693362	0.488082	0.912626	Ankrd52	ENSMUSG00000014498.9
Ankrd53	3.11974	-0.428954	1.25056	-0.343008	0.731592	0.998624	Ankrd53	ENSMUSG00000014747.6
Ankrd54	1037.65	-0.368784	0.187049	-1.9716	0.0486558	0.379091	Ankrd54	ENSMUSG00000033055.12
Ankrd55	48.5918	0.887575	0.547809	1.62023	0.105184	0.534262	Ankrd55	ENSMUSG00000049985.15
Ankrd6	1001.76	-0.980743	0.210647	-4.65586	3.22633e-06	0.00139296	Ankrd6	ENSMUSG00000040183.13
Ankrd60	0.444894	-0.987009	3.46019	-0.285247	0.775455	1	Ankrd60	ENSMUSG00000027517.13
Ankrd61	6.96433	-0.606824	0.734047	-0.826684	0.408416	0.865117	Ankrd61	ENSMUSG00000029607.14
Ankrd63	0.770028	0.458923	1.87185	0.245171	0.806324	1	Ankrd63	ENSMUSG00000078137.1
Ankrd65	0						Ankrd65	ENSMUSG00000078487.8
Ankrd66	0.482636	0.151398	3.41462	0.0443381	0.964635	1	Ankrd66	ENSMUSG00000096140.2
Ankrd7	0.0837208	0.872737	4.56215	0.191299	0.848291	1	Ankrd7	ENSMUSG00000029517.13
Ankrd9	28.3492	-0.136926	0.454608	-0.301195	0.763266	1	Ankrd9	ENSMUSG00000037904.14
Anks1	1466.52	-0.241439	0.193559	-1.24736	0.212265	0.706046	Anks1	ENSMUSG00000024219.16
Anks1b	175.063	0.0232159	0.338935	0.0684965	0.94539	1	Anks1b	ENSMUSG00000058589.14
Anks3	484.772	-0.00702273	0.117267	-0.0598869	0.952246	1	Anks3	ENSMUSG00000022515.6
Anks4b	0.0949148	0	4.56215	0	1	1	Anks4b	ENSMUSG00000030909.6
Anks6	130.587	0.355021	0.27769	1.27848	0.201079	0.691547	Anks6	ENSMUSG00000066191.12
Ankub1	0.0875432	-0.810392	4.56215	-0.177634	0.859011	1	Ankub1	ENSMUSG00000074591.7
Ankzf1	403.616	-0.0693364	0.128729	-0.538625	0.590146	0.954853	Ankzf1	ENSMUSG00000026199.17
Anln	1581.44	-0.0684091	0.224366	-0.3049	0.760442	1	Anln	ENSMUSG00000036777.8
Ano1	42.4922	0.818608	0.485751	1.68524	0.0919423	0.505863	Ano1	ENSMUSG00000031075.18
Ano10	979.1	-0.0510389	0.163324	-0.312502	0.754659	1	Ano10	ENSMUSG00000037949.8
Ano2	24.9036	0.99878	0.835427	1.19553	0.231879	0.727986	Ano2	ENSMUSG00000038115.16
Ano3	5.94597	1.33969	0.834	1.60635	0.108198	0.541705	Ano3	ENSMUSG00000074968.11
Ano4	219.265	0.291758	0.346899	0.841046	0.400322	0.85972	Ano4	ENSMUSG00000035189.16
Ano5	3.47688	1.15963	2.02684	0.572134	0.567231	0.946516	Ano5	ENSMUSG00000055489.8
Ano6	806.651	0.303866	0.196636	1.54532	0.122268	0.572975	Ano6	ENSMUSG00000064210.7
Ano7	5.66043	1.73681	0.976111	1.77931	0.0751883	0.464684	Ano7	ENSMUSG00000034107.10
Ano8	2242	-0.0135298	0.130947	-0.103323	0.917707	1	Ano8	ENSMUSG00000034863.9
Ano9	0.343617	0.391838	4.29592	0.0912116	0.927324	1	Ano9	ENSMUSG00000054662.8
Anp32a	7232.65	0.0505221	0.147686	0.34209	0.732283	0.998624	Anp32a	ENSMUSG00000032249.14
Anp32b	11355.5	-0.0964654	0.167516	-0.575859	0.56471	0.946468	Anp32b	ENSMUSG00000028333.10
Anp32e	8430.39	0.0411156	0.149739	0.274583	0.783637	1	Anp32e	ENSMUSG00000015749.12
Anpep	216.19	0.315419	0.384348	0.820661	0.41184	0.86692	Anpep	ENSMUSG00000039062.15
Antxr1	333.145	-0.00577706	0.450985	-0.0128099	0.989779	1	Antxr1	ENSMUSG00000033420.12
Antxr2	91.245	-0.193747	0.397904	-0.486918	0.626316	0.965448	Antxr2	ENSMUSG00000029338.13
Antxrl	0						Antxrl	ENSMUSG00000047441.4
Anxa1	426.863	1.20225	0.61812	1.94501			Anxa1	ENSMUSG00000024659.15
Anxa10	10.2001	2.26499	0.989168	2.28979	0.0220334	0.263199	Anxa10	ENSMUSG00000031635.14
Anxa11	87.5187	0.546716	0.386435	1.41477	0.157136	0.628956	Anxa11	ENSMUSG00000021866.15
Anxa2	1365.83	0.841538	0.339815	2.47646	0.0132693	0.20623	Anxa2	ENSMUSG00000032231.14
Anxa3	140.565	0.664667	0.468507	1.41869	0.155989	0.627545	Anxa3	ENSMUSG00000029484.12
Anxa4	376.669	0.414316	0.348647	1.18835	0.234695	0.731534	Anxa4	ENSMUSG00000029994.17
Anxa5	1047.18	0.201741	0.365116	0.55254	0.580579	0.950456	Anxa5	ENSMUSG00000027712.13
Anxa6	2970.42	0.0832836	0.170575	0.488251	0.625372	0.965448	Anxa6	ENSMUSG00000018340.13
Anxa7	600.871	-0.145111	0.25318	-0.573155	0.56654	0.946516	Anxa7	ENSMUSG00000021814.17
Anxa8	11.9488	0.0879412	1.71907	0.0511564	0.959201	1	Anxa8	ENSMUSG00000021950.15
Anxa9	15.9372	0.353039	0.500922	0.70478	0.480947	0.907843	Anxa9	ENSMUSG00000015702.13
Aoah	28.6508	0.654745	0.527624	1.24093	0.214631	0.708365	Aoah	ENSMUSG00000021322.8
Aoc1	0.678997	0.0686457	3.27732	0.0209457	0.983289	1	Aoc1	ENSMUSG00000029811.14
Aoc2	50.3863	0.447141	0.358414	1.24755	0.212195	0.706046	Aoc2	ENSMUSG00000078651.8
Aoc3	94.3204	1.18324	0.469615	2.5196	0.0117489	0.19403	Aoc3	ENSMUSG00000019326.14
Aopep	1895.41	-0.950238	0.419557	-2.26486	0.0235211	0.270416	Aopep	ENSMUSG00000021458.17
Aox1	40.1282	1.0881	0.609719	1.7846	0.0743263	0.461597	Aox1	ENSMUSG00000063558.4
Aox2	0.583137	0.742226	2.98465	0.248681	0.803607	1	Aox2	ENSMUSG00000079554.2
Aox3	2.72113	2.29067	1.87751	1.22006	0.222443	0.717499	Aox3	ENSMUSG00000064294.12
Aox4	4.81743	0.0502082	1.14282	0.0439337	0.964957	1	Aox4	ENSMUSG00000038242.12
Ap1ar	1752.56	0.138621	0.157695	0.879042	0.379378	0.848376	Ap1ar	ENSMUSG00000074238.6
Ap1b1	2068.98	0.013821	0.0906261	0.152506	0.878788	1	Ap1b1	ENSMUSG00000009090.17
Ap1g1	2221.49	0.10542	0.155239	0.679082	0.497086	0.917577	Ap1g1	ENSMUSG00000031731.16
Ap1g2	158.434	0.234132	0.222711	1.05128	0.293128	0.788056	Ap1g2	ENSMUSG00000040701.16
Ap1m1	1818.3	0.0194551	0.0971599	0.200238	0.841295	1	Ap1m1	ENSMUSG00000003033.15
Ap1m2	0.329759	2.49687	4.20091	0.594364	0.552269	0.940922	Ap1m2	ENSMUSG00000003309.14
Ap1s1	2604.96	0.103578	0.126493	0.818848	0.412873	0.86692	Ap1s1	ENSMUSG00000004849.14
Ap1s2	722.898	0.295213	0.220656	1.33789	0.180932	0.666692	Ap1s2	ENSMUSG00000031367.15
Ap1s3	51.7068	-0.0970219	0.487664	-0.198952	0.8423	1	Ap1s3	ENSMUSG00000054702.14
Ap2a1	2390.63	-0.11544	0.13414	-0.860598	0.389459	0.855207	Ap2a1	ENSMUSG00000060279.14
Ap2a2	7029.52	-0.0228246	0.111423	-0.204847	0.837692	1	Ap2a2	ENSMUSG00000002957.11
Ap2b1	5490.16	0.0756382	0.144171	0.524642	0.599832	0.958676	Ap2b1	ENSMUSG00000035152.14
Ap2m1	7111.66	-0.17123	0.129759	-1.31961	0.186966	0.674174	Ap2m1	ENSMUSG00000022841.15
Ap2s1	2850.72	0.0426582	0.186561	0.228656	0.819136	1	Ap2s1	ENSMUSG00000008036.11
Ap3b1	967.575	-0.124027	0.101563	-1.22118	0.222017	0.717256	Ap3b1	ENSMUSG00000021686.6
Ap3b2	4010.15	0.215065	0.166083	1.29493	0.195346	0.683977	Ap3b2	ENSMUSG00000062444.15
Ap3d1	3272.33	0.0462384	0.132303	0.349488	0.726723	0.998432	Ap3d1	ENSMUSG00000020198.8
Ap3m1	1777.33	-0.0433367	0.107919	-0.401568	0.688002	0.986973	Ap3m1	ENSMUSG00000021824.13
Ap3m2	229.566	1.01784	0.314787	3.23343	0.00122314	0.0585303	Ap3m2	ENSMUSG00000031539.6
Ap3s1	924.661	-0.0191968	0.169763	-0.11308	0.909967	1	Ap3s1	ENSMUSG00000024480.9
Ap3s2	1317.95	0.153352	0.0874797	1.753	0.0796012	0.475359	Ap3s2	ENSMUSG00000063801.7
Ap4b1	114.573	-0.296717	0.20529	-1.44535	0.148359	0.616209	Ap4b1	ENSMUSG00000032952.11
Ap4e1	365.395	-0.166224	0.296809	-0.560039	0.575453	0.949551	Ap4e1	ENSMUSG00000001998.15
Ap4m1	1198.62	-0.223465	0.139715	-1.59943	0.109725	0.54522	Ap4m1	ENSMUSG00000019518.11
Ap4s1	299.495	0.247961	0.195374	1.26916	0.204385	0.695329	Ap4s1	ENSMUSG00000020955.9
Ap5b1	44.5457	0.462708	0.471278	0.981815	0.326191	0.812768	Ap5b1	ENSMUSG00000049562.6
Ap5m1	604.057	-0.0683924	0.141681	-0.48272	0.629295	0.966722	Ap5m1	ENSMUSG00000036291.6
Ap5s1	174.096	0.127868	0.221788	0.576531	0.564256	0.946176	Ap5s1	ENSMUSG00000068264.11
Ap5z1	297.085	-0.0500065	0.168795	-0.296256	0.767034	1	Ap5z1	ENSMUSG00000039623.13
Apaf1	471.968	-0.0475654	0.155079	-0.306717	0.759059	1	Apaf1	ENSMUSG00000019979.12
Apba1	1296.51	0.121328	0.387038	0.313479	0.753917	1	Apba1	ENSMUSG00000024897.9
Apba2	3803.04	-0.118794	0.140125	-0.847774	0.396564	0.858654	Apba2	ENSMUSG00000030519.14
Apba3	609.696	-0.294386	0.140823	-2.09048	0.0365751	0.333542	Apba3	ENSMUSG00000004931.11
Apbb1	4592.59	-0.025422	0.207934	-0.12226	0.902693	1	Apbb1	ENSMUSG00000037032.16
Apbb1ip	148.202	1.01017	0.374389	2.69819	0.00697171	0.1481	Apbb1ip	ENSMUSG00000026786.14
Apbb2	557.292	0.429305	0.185237	2.3176	0.0204712	0.252077	Apbb2	ENSMUSG00000029207.16
Apbb3	776.988	0.0457948	0.140767	0.325324	0.744936	0.999798	Apbb3	ENSMUSG00000117679.1
Apc	3068.02	0.0130255	0.233179	0.0558604	0.955453	1	Apc	ENSMUSG00000005871.15
Apc2	4284.4	0.34318	0.237682	1.44386	0.148778	0.616871	Apc2	ENSMUSG00000020135.13
Apcdd1	73.0602	-0.294657	0.339026	-0.869128	0.384777	0.852482	Apcdd1	ENSMUSG00000071847.13
Apcs	1.56419	0	4.20628	0			Apcs	ENSMUSG00000026542.6
Apeh	1175.85	0.000227611	0.103586	0.00219731	0.998247	1	Apeh	ENSMUSG00000032590.14
Apela	0.0526816	-0.81039	4.56215	-0.177633	0.859011	1	Apela	ENSMUSG00000079042.10
Apex1	4574.68	-0.329224	0.16661	-1.97601	0.0481533	0.377967	Apex1	ENSMUSG00000035960.14
Apex2	311.489	0.0820267	0.126983	0.645967	0.518301	0.927027	Apex2	ENSMUSG00000025269.16
Aph1a	1201.32	-0.00997434	0.161258	-0.0618534	0.95068	1	Aph1a	ENSMUSG00000015750.15
Aph1b	137.619	0.00958596	0.348053	0.0275417	0.978028	1	Aph1b	ENSMUSG00000032375.15
Aph1c	34.9844	0.637958	0.51824	1.23101	0.21832	0.712919	Aph1c	ENSMUSG00000053040.13
Api5	3156.85	-0.0379991	0.107413	-0.353767	0.723514	0.998163	Api5	ENSMUSG00000027193.12
Apip	336.691	0.093503	0.158921	0.588363	0.556289	0.943703	Apip	ENSMUSG00000010911.12
Aplf	301.046	-0.173867	0.157825	-1.10164	0.270617	0.767547	Aplf	ENSMUSG00000030051.10
Apln	196.92	1.29161	0.674476	1.91497	0.0554957	0.402045	Apln	ENSMUSG00000037010.7
Aplnr	66.9703	1.27993	0.578094	2.21406	0.0268249	0.289547	Aplnr	ENSMUSG00000044338.9
Aplp1	3335.17	0.429998	0.267091	1.60993	0.107413	0.540087	Aplp1	ENSMUSG00000006651.8
Aplp2	4539.49	0.221042	0.12037	1.83635	0.0663057	0.438437	Aplp2	ENSMUSG00000031996.17
Apmap	740.97	-0.00802888	0.117911	-0.0680926	0.945712	1	Apmap	ENSMUSG00000033096.7
Apoa1	3.61571	-0.350761	2.42007	-0.144938			Apoa1	ENSMUSG00000032083.8
Apoa2	0.871004	0.872733	3.24939	0.268584	0.78825	1	Apoa2	ENSMUSG00000005681.12
Apoa4	2.05646	0	4.56215	0			Apoa4	ENSMUSG00000032080.6
Apoa5	1.026	0.628239	2.71272	0.23159	0.816856	1	Apoa5	ENSMUSG00000032079.12
Apob	0.308334	0	4.56215	0	1	1	Apob	ENSMUSG00000020609.14
Apobec1	314.081	0.25405	0.385418	0.659153	0.509797	0.923506	Apobec1	ENSMUSG00000040613.14
Apobec2	189.313	0.749119	0.379841	1.97219	0.0485876	0.379091	Apobec2	ENSMUSG00000040694.4
Apobec3	30.4476	0.594259	0.372637	1.59474	0.11077	0.547647	Apobec3	ENSMUSG00000009585.18
Apobec4	0.384545	-2.37973	4.49311	-0.529638	0.596363	0.958644	Apobec4	ENSMUSG00000055547.4
Apobr	64.4462	0.637276	0.569684	1.11865	0.26329	0.761107	Apobr	ENSMUSG00000042759.12
Apoc1	87.6437	0.854336	0.650761	1.31283	0.189242	0.675932	Apoc1	ENSMUSG00000040564.14
Apoc2	0						Apoc2	ENSMUSG00000002992.17
Apoc3	0.784685	0.996207	2.64366	0.376829	0.706301	0.994423	Apoc3	ENSMUSG00000032081.10
Apoc4	11.3118	2.51285	0.923879	2.7199	0.00653025	0.142855	Apoc4	ENSMUSG00000074336.5
Apod	929.451	3.24316	1.15066	2.81852	0.00482459	0.122187	Apod	ENSMUSG00000022548.14
Apoe	27207.1	0.635032	0.396445	1.60181	0.109197	0.543782	Apoe	ENSMUSG00000002985.16
Apof	1.2285	0.800329	1.97058	0.406139	0.684641	0.985565	Apof	ENSMUSG00000047631.3
Apoh	2.06586	-3.12312	2.00021	-1.5614	0.11843	0.563116	Apoh	ENSMUSG00000000049.11
Apol10a	0.133395	0.391843	4.56215	0.08589	0.931554	1	Apol10a	ENSMUSG00000050982.13
Apol10b	15.0745	0.129392	0.37978	0.340702	0.733328	0.998759	Apol10b	ENSMUSG00000050014.8
Apol11a	0.299104	0.391833	4.56215	0.0858878	0.931556	1	Apol11a	ENSMUSG00000091650.2
Apol11b	15.5817	3.40415	0.911182	3.73597	0.000186997	0.0196552	Apol11b	ENSMUSG00000091694.9
Apol6	4.21035	2.49865	1.69743	1.47202	0.141016	0.604204	Apol6	ENSMUSG00000033576.12
Apol7a	0.828345	2.42614	3.2607	0.744054	0.456844	0.89268	Apol7a	ENSMUSG00000010601.14
Apol7b	0.204648	1.98216	4.53542	0.43704	0.662083	0.978189	Apol7b	ENSMUSG00000068252.6
Apol7c	3.83888	3.50162	1.81076	1.93378	0.05314	0.395007	Apol7c	ENSMUSG00000044309.8
Apol7e	1.23004	2.48747	2.98848	0.832353	0.40521	0.862604	Apol7e	ENSMUSG00000071716.5
Apol8	4.05393	-0.3296	1.05023	-0.313838	0.753644	1	Apol8	ENSMUSG00000056656.6
Apol9a	2.46168	1.84576	1.73387	1.06453	0.287088	0.783021	Apol9a	ENSMUSG00000057346.12
Apol9b	6.19548	-0.33812	0.987208	-0.342502	0.731973	0.998624	Apol9b	ENSMUSG00000068246.6
Apold1	136.631	0.382246	0.469136	0.814787	0.415194	0.867504	Apold1	ENSMUSG00000090698.2
Apom	3.04148	-0.184868	1.50397	-0.12292	0.902171	1	Apom	ENSMUSG00000024391.7
Apon	1.99292	-0.655573	1.32468	-0.494892	0.620676	0.964565	Apon	ENSMUSG00000051716.6
Apoo	722.936	0.0558612	0.146577	0.381106	0.703124	0.993754	Apoo	ENSMUSG00000079508.8
Apool	441.711	-0.187562	0.338551	-0.554014	0.579569	0.950456	Apool	ENSMUSG00000025525.12
Apopt1	572.443	-0.0113552	0.151398	-0.0750022	0.940213	1	Apopt1	ENSMUSG00000037787.14
App	13420.1	-0.161226	0.145222	-1.1102	0.266912	0.764697	App	ENSMUSG00000022892.11
Appbp2	2048.58	0.000116654	0.14655	0.000795998	0.999365	1	Appbp2	ENSMUSG00000018481.9
Appl1	1658.96	0.0577933	0.181298	0.318775	0.749897	1	Appl1	ENSMUSG00000040760.11
Appl2	518.435	-0.240501	0.235514	-1.02117	0.307173	0.799788	Appl2	ENSMUSG00000020263.14
Aprt	2432.85	-0.142702	0.135586	-1.05248	0.292579	0.787836	Aprt	ENSMUSG00000006589.8
Aptx	570.294	0.118374	0.14809	0.799339	0.424094	0.873321	Aptx	ENSMUSG00000028411.15
Aqp1	976.635	1.01065	0.431368	2.34289	0.0191348	0.24332	Aqp1	ENSMUSG00000004655.5
Aqp11	93.084	0.299309	0.285954	1.0467	0.295236	0.790136	Aqp11	ENSMUSG00000042797.9
Aqp12	0.693937	3.75878	4.50011	0.835264	0.403569	0.861776	Aqp12	ENSMUSG00000045091.4
Aqp2	1.41708	-2.43287	2.47518	-0.982906	0.325654	0.812384	Aqp2	ENSMUSG00000023013.5
Aqp3	2.59054	0.67414	1.20365	0.56008	0.575425	0.949551	Aqp3	ENSMUSG00000028435.8
Aqp4	5.32093	-4.91612	1.74596	-2.81571	0.00486701	0.122749	Aqp4	ENSMUSG00000024411.10
Aqp5	1.92459	-1.28803	2.11401	-0.609285	0.542336	0.937882	Aqp5	ENSMUSG00000044217.17
Aqp6	0.52672	-3.07231	2.87901	-1.06714	0.285908	0.781789	Aqp6	ENSMUSG00000043144.6
Aqp7	5.11119	3.15797	1.77898	1.77515	0.0758725	0.465579	Aqp7	ENSMUSG00000028427.13
Aqp8	0.527978	0.391841	3.01208	0.13009	0.896495	1	Aqp8	ENSMUSG00000030762.11
Aqp9	0.88179	-1.22716	2.01635	-0.608607	0.542785	0.93804	Aqp9	ENSMUSG00000032204.13
Aqr	2444.55	-0.170945	0.169662	-1.00756	0.313665	0.803948	Aqr	ENSMUSG00000040383.16
Ar	5.66484	0.758829	1.07259	0.707474	0.479272	0.906605	Ar	ENSMUSG00000046532.8
Araf	2153.14	0.157929	0.150114	1.05206	0.29277	0.788056	Araf	ENSMUSG00000001127.12
Arap1	356.481	0.811931	0.254128	3.19497	0.00139847	0.0632581	Arap1	ENSMUSG00000032812.18
Arap2	37.686	0.865773	0.526032	1.64585	0.0997939	0.522503	Arap2	ENSMUSG00000037999.13
Arap3	106.132	1.18741	0.512937	2.31493	0.020617	0.252292	Arap3	ENSMUSG00000024451.9
Arc	38.7887	0.587016	0.389569	1.50683	0.131853	0.59142	Arc	ENSMUSG00000022602.14
Arcn1	3941.45	-0.0610097	0.0944501	-0.645946	0.518314	0.927027	Arcn1	ENSMUSG00000032096.16
Areg	4.10315	1.39833	1.6922	0.826341	0.408611	0.865117	Areg	ENSMUSG00000029378.5
Arel1	1401.4	-0.0132139	0.167547	-0.078867	0.937138	1	Arel1	ENSMUSG00000042350.13
Arf1	8852.1	-0.00745637	0.0859326	-0.08677	0.930854	1	Arf1	ENSMUSG00000048076.14
Arf2	1264.18	0.0746801	0.197826	0.377503	0.7058	0.994423	Arf2	ENSMUSG00000062421.13
Arf3	3065.87	0.336837	0.144182	2.33619	0.0194812	0.245153	Arf3	ENSMUSG00000051853.10
Arf4	4599.97	-0.0713303	0.118938	-0.599728	0.548688	0.940545	Arf4	ENSMUSG00000021877.12
Arf5	1890.5	-0.100444	0.195209	-0.514548	0.606869	0.961677	Arf5	ENSMUSG00000020440.13
Arf6	1358.1	-0.0682573	0.214678	-0.317952	0.750521	1	Arf6	ENSMUSG00000044147.8
Arfgap1	1110.76	-0.148454	0.110212	-1.34699	0.177985	0.662127	Arfgap1	ENSMUSG00000027575.19
Arfgap2	1757.34	-0.0871695	0.113056	-0.771027	0.440691	0.88391	Arfgap2	ENSMUSG00000027255.14
Arfgap3	352.64	-0.122947	0.234082	-0.525229	0.599424	0.958676	Arfgap3	ENSMUSG00000054277.8
Arfgef1	2529.27	-0.0157172	0.180228	-0.0872072	0.930507	1	Arfgef1	ENSMUSG00000067851.11
Arfgef2	1195.16	-0.100463	0.183443	-0.547654	0.583929	0.952132	Arfgef2	ENSMUSG00000074582.10
Arfgef3	1389.14	0.212329	0.277274	0.765774	0.443811	0.886737	Arfgef3	ENSMUSG00000019852.7
Arfip1	176.575	0.0587903	0.190742	0.30822	0.757915	1	Arfip1	ENSMUSG00000074513.9
Arfip2	2440.97	-0.180828	0.0840592	-2.1512	0.0314608	0.31347	Arfip2	ENSMUSG00000030881.15
Arfrp1	1141.01	-0.176893	0.114572	-1.54395	0.122601	0.5734	Arfrp1	ENSMUSG00000038671.15
Arg1	542.898	-0.41806	0.619751	-0.674562	0.499954	0.919279	Arg1	ENSMUSG00000019987.9
Arg2	21.6901	-0.474865	0.646626	-0.734374	0.462721	0.895993	Arg2	ENSMUSG00000021125.6
Arglu1	2408	-0.191855	0.13916	-1.37866	0.167999	0.645309	Arglu1	ENSMUSG00000040459.11
Arhgap1	916.323	0.0491909	0.194043	0.253505	0.799878	1	Arhgap1	ENSMUSG00000027247.16
Arhgap10	811.707	0.0658651	0.179586	0.366761	0.713797	0.994613	Arhgap10	ENSMUSG00000037148.8
Arhgap11a	3452.44	-0.159386	0.226687	-0.703107	0.481989	0.908049	Arhgap11a	ENSMUSG00000041219.14
Arhgap12	771.093	-0.170502	0.194257	-0.877712	0.3801	0.848728	Arhgap12	ENSMUSG00000041225.16
Arhgap15	39.284	1.10595	0.384906	2.8733	0.00406214	0.113465	Arhgap15	ENSMUSG00000049744.15
Arhgap17	501.098	0.0715745	0.108276	0.661036	0.508589	0.922236	Arhgap17	ENSMUSG00000030766.15
Arhgap18	180.823	0.563968	0.288868	1.95234	0.0508979	0.386764	Arhgap18	ENSMUSG00000039031.16
Arhgap19	1887.88	0.0551439	0.233759	0.235901	0.81351	1	Arhgap19	ENSMUSG00000025154.15
Arhgap20	175.303	-0.49733	0.2616	-1.90111	0.0572876	0.408186	Arhgap20	ENSMUSG00000053199.13
Arhgap21	2037.66	-0.11578	0.171772	-0.674034	0.50029	0.919474	Arhgap21	ENSMUSG00000036591.16
Arhgap22	122.352	0.150658	0.586514	0.256869	0.79728	1	Arhgap22	ENSMUSG00000063506.14
Arhgap23	594.612	0.213975	0.193399	1.1064	0.268555	0.76569	Arhgap23	ENSMUSG00000049807.16
Arhgap24	185.593	-0.0112894	0.431265	-0.0261774	0.979116	1	Arhgap24	ENSMUSG00000057315.14
Arhgap25	124.351	0.905839	0.362584	2.49828	0.0124796	0.199551	Arhgap25	ENSMUSG00000030047.14
Arhgap26	465.787	0.41541	0.28622	1.45136	0.146679	0.613997	Arhgap26	ENSMUSG00000036452.18
Arhgap27	98.5824	1.54516	0.45438	3.40059	0.000672407	0.0413253	Arhgap27	ENSMUSG00000034255.17
Arhgap28	788.513	-0.509939	0.366644	-1.39083	0.164277	0.639717	Arhgap28	ENSMUSG00000024043.13
Arhgap29	200.959	1.13522	0.416496	2.72564	0.00641773	0.141455	Arhgap29	ENSMUSG00000039831.16
Arhgap30	250.529	0.836374	0.324897	2.57427	0.0100452	0.180674	Arhgap30	ENSMUSG00000048865.16
Arhgap31	120.886	0.748556	0.46786	1.59996	0.109608	0.545011	Arhgap31	ENSMUSG00000022799.4
Arhgap32	1366.55	-0.149369	0.192622	-0.775449	0.438074	0.882968	Arhgap32	ENSMUSG00000041444.14
Arhgap33	1848.32	-0.166057	0.168382	-0.986192	0.324039	0.811376	Arhgap33	ENSMUSG00000036882.7
Arhgap33os	1.08881	0	3.20938	0	1	1	Arhgap33os	ENSMUSG00000062132.10
Arhgap35	3663.02	-0.0116437	0.196368	-0.0592955	0.952717	1	Arhgap35	ENSMUSG00000058230.12
Arhgap36	1822.75	0.437914	0.775903	0.564392	0.572487	0.948339	Arhgap36	ENSMUSG00000036198.12
Arhgap39	1262.55	0.0388534	0.125088	0.310609	0.756098	1	Arhgap39	ENSMUSG00000033697.15
Arhgap4	97.1678	0.329276	0.279087	1.17983	0.238067	0.735225	Arhgap4	ENSMUSG00000031389.17
Arhgap40	2.54801	-1.57744	1.30309	-1.21054	0.226074	0.721721	Arhgap40	ENSMUSG00000074625.10
Arhgap42	45.071	2.88592	0.706509	4.08475	4.41239e-05	0.00782036	Arhgap42	ENSMUSG00000050730.17
Arhgap44	363.817	0.459482	0.305958	1.50178	0.133154	0.594108	Arhgap44	ENSMUSG00000033389.16
Arhgap45	235.794	-0.0369083	0.302092	-0.122176	0.90276	1	Arhgap45	ENSMUSG00000035697.14
Arhgap5	801.499	-0.303793	0.194887	-1.55882	0.119039	0.565233	Arhgap5	ENSMUSG00000035133.9
Arhgap6	16.3539	0.372113	0.496617	0.749295	0.45368	0.890997	Arhgap6	ENSMUSG00000031355.16
Arhgap8	2.18931	0.318313	1.50684	0.211244	0.832697	1	Arhgap8	ENSMUSG00000078954.9
Arhgap9	84.1228	1.15014	0.337675	3.40607	0.000659064	0.0409024	Arhgap9	ENSMUSG00000040345.10
Arhgdia	12789.7	-0.161388	0.126115	-1.27969	0.200653	0.691358	Arhgdia	ENSMUSG00000025132.13
Arhgdib	291.432	1.31047	0.430471	3.04427	0.00233243	0.0853379	Arhgdib	ENSMUSG00000030220.13
Arhgdig	1473.72	0.0978613	0.179487	0.545228	0.585597	0.9528	Arhgdig	ENSMUSG00000073433.11
Arhgef1	1846.07	-0.0661665	0.0986019	-0.671047	0.50219	0.920176	Arhgef1	ENSMUSG00000040940.18
Arhgef10	178.007	-0.0503505	0.28876	-0.174368	0.861576	1	Arhgef10	ENSMUSG00000071176.10
Arhgef10l	509.494	0.177469	0.245072	0.724153	0.468972	0.9006	Arhgef10l	ENSMUSG00000040964.16
Arhgef11	975.74	0.119695	0.184025	0.65043	0.515414	0.92655	Arhgef11	ENSMUSG00000041977.18
Arhgef12	1498.21	0.00349892	0.21457	0.0163066	0.98699	1	Arhgef12	ENSMUSG00000059495.14
Arhgef15	636.372	0.27223	0.198843	1.36907	0.170978	0.649887	Arhgef15	ENSMUSG00000052921.13
Arhgef16	5.33325	0.428191	1.14793	0.373012	0.70914	0.994613	Arhgef16	ENSMUSG00000029032.12
Arhgef17	1968.1	-0.0416875	0.260441	-0.160065	0.87283	1	Arhgef17	ENSMUSG00000032875.8
Arhgef18	900.802	0.364288	0.353172	1.03147	0.302318	0.795791	Arhgef18	ENSMUSG00000004568.12
Arhgef19	19.44	0.593233	0.6255	0.948414	0.342919	0.824493	Arhgef19	ENSMUSG00000028919.11
Arhgef2	2068.55	-0.029548	0.217421	-0.135902	0.891899	1	Arhgef2	ENSMUSG00000028059.15
Arhgef25	1483.8	-0.0857334	0.131141	-0.65375	0.513273	0.925752	Arhgef25	ENSMUSG00000019467.15
Arhgef26	28.4942	0.964579	0.71115	1.35636	0.174984	0.657282	Arhgef26	ENSMUSG00000036885.14
Arhgef28	2638.51	-0.250704	0.247711	-1.01209	0.311497	0.803637	Arhgef28	ENSMUSG00000021662.11
Arhgef3	1053.09	0.436103	0.308001	1.41591	0.156801	0.628956	Arhgef3	ENSMUSG00000021895.10
Arhgef33	17.1853	-0.0893689	0.49241	-0.181493	0.855981	1	Arhgef33	ENSMUSG00000054901.7
Arhgef37	22.3469	1.09312	0.539191	2.02733	0.042629	0.35767	Arhgef37	ENSMUSG00000045094.8
Arhgef38	0.943864	3.20522	2.15243	1.48912	0.136456	0.597853	Arhgef38	ENSMUSG00000040969.14
Arhgef39	306.941	0.0387896	0.268646	0.144389	0.885193	1	Arhgef39	ENSMUSG00000051517.14
Arhgef4	513.142	0.125601	0.301624	0.416414	0.677107	0.984086	Arhgef4	ENSMUSG00000037509.21
Arhgef40	974.168	0.212179	0.212514	0.998427	0.318072	0.806644	Arhgef40	ENSMUSG00000004562.16
Arhgef5	33.2057	0.640495	0.599112	1.06907	0.285036	0.780705	Arhgef5	ENSMUSG00000033542.13
Arhgef6	73.8752	0.77984	0.415721	1.87588	0.0606724	0.418162	Arhgef6	ENSMUSG00000031133.12
Arhgef7	2285.33	0.0104899	0.124089	0.0845352	0.932631	1	Arhgef7	ENSMUSG00000031511.15
Arhgef9	509.015	0.494657	0.249701	1.98099	0.0475919	0.376921	Arhgef9	ENSMUSG00000025656.17
Arid1a	4931.03	0.0206562	0.212742	0.0970954	0.922651	1	Arid1a	ENSMUSG00000007880.16
Arid1b	2437.85	-0.24298	0.187032	-1.29914	0.193897	0.681318	Arid1b	ENSMUSG00000069729.14
Arid2	2509.45	-0.0981863	0.194961	-0.503619	0.614529	0.963326	Arid2	ENSMUSG00000033237.19
Arid3a	214.609	0.0515231	0.176555	0.291825	0.77042	1	Arid3a	ENSMUSG00000019564.12
Arid3b	83.7037	0.468238	0.299243	1.56474	0.117643	0.561181	Arid3b	ENSMUSG00000004661.15
Arid3c	0.13428	0	4.56215	0	1	1	Arid3c	ENSMUSG00000066224.13
Arid4a	574.061	-0.156521	0.149964	-1.04372	0.296613	0.790621	Arid4a	ENSMUSG00000048118.17
Arid4b	1306.1	-0.138174	0.158843	-0.869882	0.384365	0.852482	Arid4b	ENSMUSG00000039219.18
Arid5a	80.097	1.3169	0.457486	2.87856	0.00399496	0.112627	Arid5a	ENSMUSG00000037447.16
Arid5b	958.29	0.40867	0.391901	1.04279	0.297047	0.79108	Arid5b	ENSMUSG00000019947.10
Arih1	2185.74	-0.177159	0.136213	-1.3006	0.193396	0.680874	Arih1	ENSMUSG00000025234.11
Arih2	1208.61	-0.167529	0.0868791	-1.9283	0.0538177	0.397059	Arih2	ENSMUSG00000064145.12
Arl1	3310.55	-0.017723	0.0877085	-0.202067	0.839864	1	Arl1	ENSMUSG00000060904.14
Arl10	640.949	-0.0466583	0.209153	-0.223082	0.823472	1	Arl10	ENSMUSG00000025870.10
Arl11	51.9996	0.468429	0.390729	1.19886	0.230583	0.726459	Arl11	ENSMUSG00000043157.8
Arl13a	0						Arl13a	ENSMUSG00000052549.4
Arl13b	306.563	-0.1432	0.120398	-1.18939	0.234286	0.73058	Arl13b	ENSMUSG00000022911.11
Arl14	0.0447599	0	4.56215	0	1	1	Arl14	ENSMUSG00000098207.1
Arl14ep	651.279	-0.0107507	0.112592	-0.0954837	0.923931	1	Arl14ep	ENSMUSG00000027122.15
Arl14epl	0.540799	-1.58131	3.85311	-0.410399	0.681513	0.985139	Arl14epl	ENSMUSG00000073568.2
Arl15	523.727	0.0521781	0.132423	0.394025	0.693562	0.989041	Arl15	ENSMUSG00000042348.10
Arl16	557.493	-0.0867821	0.137948	-0.629091	0.529289	0.929995	Arl16	ENSMUSG00000057594.12
Arl2	1209.11	-0.155966	0.146621	-1.06373	0.28745	0.783187	Arl2	ENSMUSG00000024944.6
Arl2bp	1964.98	-0.165852	0.103104	-1.60859	0.107705	0.540564	Arl2bp	ENSMUSG00000031776.17
Arl3	2799.81	-0.0347557	0.161495	-0.215212	0.829602	1	Arl3	ENSMUSG00000025035.9
Arl4a	346.681	-0.195292	0.282836	-0.690477	0.489894	0.913448	Arl4a	ENSMUSG00000047446.18
Arl4c	1686.91	-0.0796843	0.134222	-0.593675	0.552729	0.941177	Arl4c	ENSMUSG00000049866.12
Arl4d	19.7113	0.646621	0.564707	1.14506	0.252186	0.750778	Arl4d	ENSMUSG00000034936.2
Arl5a	1161.55	-0.0451881	0.126429	-0.35742	0.720777	0.997254	Arl5a	ENSMUSG00000036093.7
Arl5b	1042.46	-0.154574	0.188115	-0.821698	0.411249	0.866761	Arl5b	ENSMUSG00000017418.13
Arl5c	21.5572	0.311033	0.42131	0.738253	0.460361	0.894867	Arl5c	ENSMUSG00000038352.15
Arl6	475.051	-0.0425342	0.15338	-0.277312	0.781541	1	Arl6	ENSMUSG00000022722.18
Arl6ip1	4554.55	-0.0566738	0.110917	-0.510955	0.609382	0.962992	Arl6ip1	ENSMUSG00000030654.9
Arl6ip4	1523.84	-0.335482	0.156007	-2.15043	0.0315214	0.31373	Arl6ip4	ENSMUSG00000029404.15
Arl6ip5	1767.12	0.173669	0.164248	1.05736	0.290348	0.786067	Arl6ip5	ENSMUSG00000035199.6
Arl6ip6	1638.69	-0.184606	0.162027	-1.13935	0.254556	0.752902	Arl6ip6	ENSMUSG00000026960.6
Arl8a	2268.2	0.184114	0.222042	0.829183	0.407001	0.864003	Arl8a	ENSMUSG00000026426.10
Arl8b	2148.79	-0.0168412	0.0823388	-0.204535	0.837935	1	Arl8b	ENSMUSG00000030105.8
Arl9	0.232767	0	4.56215	0	1	1	Arl9	ENSMUSG00000063820.11
Armc1	1532.48	0.00565712	0.164722	0.0343435	0.972603	1	Armc1	ENSMUSG00000027599.9
Armc10	1537.87	-0.151059	0.159463	-0.947295	0.343488	0.824493	Armc10	ENSMUSG00000038525.16
Armc12	0.236126	0	4.56215	0	1	1	Armc12	ENSMUSG00000024223.3
Armc2	52.2559	0.646088	0.318295	2.02984	0.0423728	0.356386	Armc2	ENSMUSG00000071324.11
Armc3	3.8329	1.25539	0.902124	1.39159	0.164046	0.639717	Armc3	ENSMUSG00000037683.14
Armc4	0.745696	-1.88861	2.68013	-0.704671	0.481015	0.907843	Armc4	ENSMUSG00000061802.6
Armc5	380.004	-0.0474413	0.173837	-0.272907	0.784925	1	Armc5	ENSMUSG00000042178.6
Armc6	986.68	-0.174801	0.152331	-1.14751	0.251173	0.750711	Armc6	ENSMUSG00000002343.11
Armc7	98.0062	0.280383	0.230032	1.21889	0.222887	0.717944	Armc7	ENSMUSG00000057219.11
Armc8	1094.96	-0.133881	0.104818	-1.27726	0.201509	0.691758	Armc8	ENSMUSG00000032468.11
Armc9	651.048	0.186342	0.148415	1.25555	0.209279	0.702647	Armc9	ENSMUSG00000062590.13
Armcx1	800.972	-0.0826059	0.232685	-0.355012	0.72258	0.997921	Armcx1	ENSMUSG00000033460.14
Armcx2	3702.47	0.0078747	0.126816	0.0620957	0.950487	1	Armcx2	ENSMUSG00000033436.13
Armcx3	814.903	-0.130975	0.132855	-0.98585	0.324207	0.811376	Armcx3	ENSMUSG00000049047.11
Armcx4	2318	0.00949696	0.181101	0.0524402	0.958178	1	Armcx4	ENSMUSG00000049804.9
Armcx5	299.254	-0.281152	0.168023	-1.67329	0.0942694	0.511203	Armcx5	ENSMUSG00000072969.2
Armcx6	112.538	-0.0354226	0.2627	-0.134841	0.892738	1	Armcx6	ENSMUSG00000050394.14
Armh1	0.202795	0	4.56215	0	1	1	Armh1	ENSMUSG00000060268.12
Armh2	0.163316	0	4.56215	0	1	1	Armh2	ENSMUSG00000085861.1
Armh3	410.312	0.0527096	0.157223	0.335254	0.737433	0.999325	Armh3	ENSMUSG00000039901.10
Armh4	9.67448	1.63197	0.935959	1.74363	0.0812234	0.48047	Armh4	ENSMUSG00000036242.15
Armt1	233.145	-0.412025	0.18154	-2.26961	0.0232312	0.268896	Armt1	ENSMUSG00000061759.15
Arnt	695.03	-0.0275252	0.191878	-0.143452	0.885934	1	Arnt	ENSMUSG00000015522.18
Arnt2	5353.67	0.223105	0.271922	0.820473	0.411947	0.86692	Arnt2	ENSMUSG00000015709.9
Arntl	85.0967	0.506349	0.39401	1.28512	0.198751	0.688929	Arntl	ENSMUSG00000055116.8
Arntl2	35.7989	0.669734	0.615555	1.08802	0.276588	0.772575	Arntl2	ENSMUSG00000040187.15
Arpc1a	3402.4	0.0813801	0.113923	0.714343	0.475015	0.904427	Arpc1a	ENSMUSG00000029621.14
Arpc1b	1263.53	0.463844	0.351519	1.31954	0.186988	0.674174	Arpc1b	ENSMUSG00000029622.16
Arpc2	3832.46	0.0700622	0.0949871	0.737598	0.460759	0.894867	Arpc2	ENSMUSG00000006304.14
Arpc3	2224.35	-0.0380476	0.15708	-0.242218	0.808611	1	Arpc3	ENSMUSG00000029465.14
Arpc4	3070.53	-0.075029	0.131878	-0.568929	0.569405	0.947695	Arpc4	ENSMUSG00000079426.13
Arpc5	3328.4	0.235939	0.103708	2.27502	0.0229045	0.26767	Arpc5	ENSMUSG00000008475.13
Arpc5l	1748.32	0.0415049	0.0903702	0.459276	0.646036	0.97367	Arpc5l	ENSMUSG00000026755.14
Arpin	452.404	0.152984	0.191938	0.797049	0.425423	0.873861	Arpin	ENSMUSG00000039043.5
Arpp19	2757.59	0.0143192	0.089787	0.15948	0.873291	1	Arpp19	ENSMUSG00000007656.13
Arpp21	284.015	0.282626	0.226302	1.24889	0.211706	0.705511	Arpp21	ENSMUSG00000032503.18
Arr3	0.511105	0.151396	2.67326	0.0566336	0.954837	1	Arr3	ENSMUSG00000060890.11
Arrb1	1122.49	0.433841	0.194001	2.23629	0.0253329	0.280635	Arrb1	ENSMUSG00000018909.15
Arrb2	1310.77	-0.117896	0.144358	-0.816697	0.414101	0.867351	Arrb2	ENSMUSG00000060216.15
Arrdc1	188.164	-0.0444507	0.239163	-0.18586	0.852555	1	Arrdc1	ENSMUSG00000026972.15
Arrdc2	115.786	-0.0357423	0.260921	-0.136985	0.891043	1	Arrdc2	ENSMUSG00000002910.11
Arrdc3	965.831	0.120437	0.228043	0.528135	0.597405	0.958676	Arrdc3	ENSMUSG00000074794.10
Arrdc4	347.841	0.397691	0.284227	1.3992	0.161753	0.636573	Arrdc4	ENSMUSG00000042659.15
Arrdc5	0.180601	-2.49112	4.50659	-0.552773	0.580419	0.950456	Arrdc5	ENSMUSG00000073380.2
Arsa	308.091	0.0959426	0.271802	0.352987	0.724098	0.998182	Arsa	ENSMUSG00000022620.14
Arsb	283.151	0.413113	0.207894	1.98713	0.0469075	0.374447	Arsb	ENSMUSG00000042082.7
Arsg	127.528	0.149203	0.326236	0.457346	0.647422	0.97367	Arsg	ENSMUSG00000020604.13
Arsi	3.75071	0.577962	1.07794	0.536173	0.591839	0.95584	Arsi	ENSMUSG00000036412.5
Arsj	4.0018	-0.297934	1.08187	-0.275388	0.783018	1	Arsj	ENSMUSG00000046561.9
Arsk	110.86	0.0319587	0.192025	0.16643	0.867819	1	Arsk	ENSMUSG00000021592.17
Art1	7.99739	1.29488	2.75751	0.469581	0.638654	0.969614	Art1	ENSMUSG00000030996.8
Art2b	0.540514	3.03156	2.92878	1.03509	0.300625	0.7938	Art2b	ENSMUSG00000030651.5
Art3	26.7284	1.1676	0.764911	1.52645	0.126898	0.581008	Art3	ENSMUSG00000034842.16
Art4	7.55281	3.93365	1.11081	3.54123	0.000398271	0.029681	Art4	ENSMUSG00000030217.2
Art5	1.5164	0.813467	1.91776	0.424175	0.671438	0.981726	Art5	ENSMUSG00000070424.12
Artn	3.00417	-0.136329	1.54377	-0.088309	0.929631	1	Artn	ENSMUSG00000028539.14
Arv1	142.631	-0.0240635	0.220462	-0.10915	0.913083	1	Arv1	ENSMUSG00000031982.5
Arvcf	1686.04	0.0595588	0.184626	0.322592	0.747004	1	Arvcf	ENSMUSG00000000325.16
Arx	3.68406	2.21426	1.27686	1.73415	0.0828918	0.484721	Arx	ENSMUSG00000035277.15
Arxes1	340.384	0.211075	0.271417	0.777678	0.436759	0.882434	Arxes1	ENSMUSG00000048355.2
Arxes2	427.479	0.192113	0.195546	0.982441	0.325883	0.812612	Arxes2	ENSMUSG00000048040.8
As3mt	434.8	-0.372102	0.222237	-1.67435	0.0940624	0.510695	As3mt	ENSMUSG00000003559.8
Asah1	884.646	0.315407	0.147013	2.14544	0.0319179	0.315309	Asah1	ENSMUSG00000031591.14
Asah2	38.3907	0.594541	0.397819	1.4945	0.135045	0.59593	Asah2	ENSMUSG00000024887.10
Asap1	2116.9	-0.0648287	0.163058	-0.397581	0.690939	0.987754	Asap1	ENSMUSG00000022377.16
Asap2	586.91	-0.108752	0.224399	-0.484638	0.627933	0.965597	Asap2	ENSMUSG00000052632.16
Asap3	57.8144	0.654219	0.358487	1.82494	0.0680096	0.443444	Asap3	ENSMUSG00000036995.7
Asb1	1122.83	0.0187505	0.190885	0.0982294	0.92175	1	Asb1	ENSMUSG00000026311.16
Asb10	2.09178	2.75445	2.23418	1.23287	0.217623	0.712209	Asb10	ENSMUSG00000038204.13
Asb11	3.54421	2.20314	3.2404	0.679897	0.49657	0.917272	Asb11	ENSMUSG00000031382.14
Asb12	1.19714	-0.162631	2.34419	-0.0693762	0.94469	1	Asb12	ENSMUSG00000031204.3
Asb13	718.709	0.0431061	0.189773	0.227146	0.82031	1	Asb13	ENSMUSG00000033781.7
Asb14	1.02136	-2.42975	2.21946	-1.09475	0.273626	0.768791	Asb14	ENSMUSG00000021898.14
Asb15	0.899255	2.44734	2.9445	0.831158	0.405884	0.86343	Asb15	ENSMUSG00000029685.15
Asb16	19.538	0.840029	0.489365	1.71657	0.0860579	0.492937	Asb16	ENSMUSG00000034768.4
Asb17	0.217038	0	4.56215	0	1	1	Asb17	ENSMUSG00000038997.4
Asb18	1.96885	-2.48205	2.4336	-1.01991	0.307771	0.800417	Asb18	ENSMUSG00000067081.13
Asb2	179.204	1.18805	0.424397	2.79938	0.00512001	0.125984	Asb2	ENSMUSG00000021200.14
Asb3	318.878	-0.120643	0.130107	-0.927263	0.35379	0.829793	Asb3	ENSMUSG00000020305.13
Asb4	438.977	-1.58683	0.811256	-1.95602	0.0504628	0.385767	Asb4	ENSMUSG00000042607.15
Asb5	20.1083	-0.382828	0.729127	-0.525049	0.599549	0.958676	Asb5	ENSMUSG00000031519.3
Asb6	684.238	-0.159243	0.119444	-1.3332	0.182465	0.669077	Asb6	ENSMUSG00000039483.10
Asb7	424.442	0.0493235	0.110202	0.447573	0.654461	0.975629	Asb7	ENSMUSG00000030509.17
Asb8	432.488	0.0705003	0.129786	0.543202	0.58699	0.953581	Asb8	ENSMUSG00000048175.13
Asb9	0.762156	-2.12155	2.74117	-0.773956	0.438957	0.883127	Asb9	ENSMUSG00000031384.2
Ascc1	847.628	-0.0901577	0.11901	-0.757565	0.448711	0.88818	Ascc1	ENSMUSG00000044475.14
Ascc2	796.476	-0.0609251	0.103093	-0.590971	0.55454	0.942407	Ascc2	ENSMUSG00000020412.16
Ascc3	623.808	0.0271319	0.219662	0.123517	0.901698	1	Ascc3	ENSMUSG00000038774.9
Ascl1	136.458	1.15155	0.602449	1.91145	0.0559465	0.403729	Ascl1	ENSMUSG00000020052.9
Ascl2	241.575	-0.180627	0.472215	-0.382509	0.702084	0.993208	Ascl2	ENSMUSG00000009248.6
Ascl3	0.595223	0	3.32129	0	1	1	Ascl3	ENSMUSG00000035951.2
Ascl4	2.74109	0.0501722	1.30149	0.0385498	0.969249	1	Ascl4	ENSMUSG00000085111.3
Ascl5	0.0411166	0	4.56215	0	1	1	Ascl5	ENSMUSG00000097918.1
Asdurf	0						Asdurf	ENSMUSG00000117809.1
Asf1a	823.402	-0.135389	0.13356	-1.0137	0.310728	0.80328	Asf1a	ENSMUSG00000019857.7
Asf1b	802.033	-0.26074	0.176793	-1.47483	0.140259	0.603356	Asf1b	ENSMUSG00000005470.8
Asgr1	1.33362	2.04936	1.85257	1.10622	0.26863	0.76569	Asgr1	ENSMUSG00000020884.15
Asgr2	0.619071	1.82218	2.34805	0.77604	0.437725	0.882968	Asgr2	ENSMUSG00000040963.15
Ash1l	1699.1	0.171747	0.237447	0.723307	0.469491	0.90101	Ash1l	ENSMUSG00000028053.13
Ash2l	3391.77	-0.254495	0.11815	-2.154	0.0312399	0.312296	Ash2l	ENSMUSG00000031575.18
Asic1	84.6711	0.396198	0.381836	1.03761	0.29945	0.793035	Asic1	ENSMUSG00000023017.10
Asic2	77.8194	0.0559301	0.653084	0.0856399	0.931753	1	Asic2	ENSMUSG00000020704.13
Asic3	10.0576	-0.427459	0.813254	-0.525615	0.599156	0.958676	Asic3	ENSMUSG00000038276.12
Asic4	418.002	1.11546	0.36511	3.05512	0.00224968	0.083038	Asic4	ENSMUSG00000033007.15
Asic5	0.0467332	-0.81039	4.56215	-0.177633	0.859011	1	Asic5	ENSMUSG00000028008.10
Asl	1399.55	-0.990767	0.434941	-2.27793	0.0227305	0.267158	Asl	ENSMUSG00000025533.15
Asmt	0						Asmt	ENSMUSG00000093806.1
Asna1	1902.95	-0.0766085	0.117076	-0.654349	0.512887	0.925599	Asna1	ENSMUSG00000052456.9
Asns	2401.47	0.0030224	0.142644	0.0211883	0.983095	1	Asns	ENSMUSG00000029752.12
Asnsd1	279.381	-0.187112	0.169451	-1.10422	0.269497	0.766779	Asnsd1	ENSMUSG00000026095.15
Aspa	8.84709	0.884314	1.03257	0.85642	0.391765	0.857223	Aspa	ENSMUSG00000020774.9
Aspdh	11.6204	1.29374	0.60732	2.13025	0.033151	0.320989	Aspdh	ENSMUSG00000038704.12
Aspg	4.18055	0.81979	1.48335	0.55266	0.580496	0.950456	Aspg	ENSMUSG00000037686.6
Asph	1219.23	-0.275415	0.236201	-1.16602	0.243607	0.741599	Asph	ENSMUSG00000028207.18
Asphd1	243.694	-0.0649512	0.299478	-0.216882	0.828301	1	Asphd1	ENSMUSG00000046378.11
Asphd2	962.569	0.163338	0.155873	1.04789	0.294689	0.790136	Asphd2	ENSMUSG00000029348.11
Aspm	1675.38	-0.168595	0.234643	-0.718516	0.472439	0.903084	Aspm	ENSMUSG00000033952.14
Aspn	73.6701	0.724134	0.441305	1.64089	0.10082	0.524475	Aspn	ENSMUSG00000021388.14
Asprv1	35.6348	0.145006	0.406744	0.356504	0.721463	0.997504	Asprv1	ENSMUSG00000033508.7
Aspscr1	1228.74	-0.106893	0.132926	-0.804157	0.421306	0.871914	Aspscr1	ENSMUSG00000025142.18
Asrgl1	1558.28	-0.0110077	0.177949	-0.061859	0.950675	1	Asrgl1	ENSMUSG00000024654.8
Ass1	23.5586	0.345021	0.541581	0.637062	0.524085	0.928769	Ass1	ENSMUSG00000076441.9
Aste1	152.17	0.088342	0.198678	0.44465	0.656573	0.976242	Aste1	ENSMUSG00000032567.16
Astl	0						Astl	ENSMUSG00000050468.12
Astn1	1335.74	-0.000735292	0.234225	-0.00313925	0.997495	1	Astn1	ENSMUSG00000026587.15
Astn2	132.197	0.559935	0.552906	1.01271	0.311198	0.803637	Astn2	ENSMUSG00000028373.16
Asxl1	1896.29	-0.214873	0.164245	-1.30825	0.190789	0.677863	Asxl1	ENSMUSG00000042548.14
Asxl2	787.131	-0.39316	0.169407	-2.3208	0.0202979	0.25069	Asxl2	ENSMUSG00000037486.18
Asxl3	496.254	-0.249115	0.262715	-0.948231	0.343012	0.824493	Asxl3	ENSMUSG00000045215.16
Asz1	0						Asz1	ENSMUSG00000010796.11
Atad1	2629.82	-0.0741937	0.120764	-0.61437	0.538971	0.935354	Atad1	ENSMUSG00000013662.6
Atad2	2506.12	-0.225297	0.213781	-1.05387	0.291943	0.78694	Atad2	ENSMUSG00000022360.8
Atad2b	897.077	-0.0550231	0.204077	-0.26962	0.787453	1	Atad2b	ENSMUSG00000052812.5
Atad3a	2265.38	-0.232066	0.140988	-1.646	0.0997639	0.522503	Atad3a	ENSMUSG00000029036.18
Atad5	933.794	-0.297174	0.258002	-1.15183	0.249391	0.74809	Atad5	ENSMUSG00000017550.14
Atat1	1072.81	-0.356196	0.168794	-2.11024	0.034838	0.327762	Atat1	ENSMUSG00000024426.17
Atcay	1973.34	0.202566	0.174472	1.16102	0.245634	0.744649	Atcay	ENSMUSG00000034958.11
Ate1	1092.49	0.198667	0.167373	1.18697	0.23524	0.731744	Ate1	ENSMUSG00000030850.17
Atf1	734.389	-0.162082	0.137944	-1.17498	0.240002	0.737585	Atf1	ENSMUSG00000023027.13
Atf2	1893.44	-0.0994046	0.132842	-0.748291	0.454285	0.891219	Atf2	ENSMUSG00000027104.18
Atf3	420.493	0.812407	0.398397	2.03919	0.0414313	0.351557	Atf3	ENSMUSG00000026628.13
Atf4	3567.19	-0.0896481	0.211533	-0.423802	0.67171	0.981726	Atf4	ENSMUSG00000042406.8
Atf5	1890.42	-0.31417	0.222666	-1.41095	0.158259	0.630635	Atf5	ENSMUSG00000038539.15
Atf6	1059.35	0.191801	0.139302	1.37687	0.168553	0.646109	Atf6	ENSMUSG00000026663.6
Atf6b	1364.59	-0.154627	0.147126	-1.05098	0.293268	0.788056	Atf6b	ENSMUSG00000015461.15
Atf7	390.391	0.110728	0.178123	0.621636	0.534181	0.93241	Atf7	ENSMUSG00000099083.7
Atf7ip	1324.3	0.0866146	0.186783	0.463719	0.642849	0.972063	Atf7ip	ENSMUSG00000030213.12
Atf7ip2	2.28206	-0.47748	1.42616	-0.334802	0.737775	0.999325	Atf7ip2	ENSMUSG00000039200.16
Atg10	234.089	-0.294869	0.164483	-1.7927	0.0730205	0.459226	Atg10	ENSMUSG00000021619.6
Atg101	602.381	-0.0818578	0.165892	-0.493442	0.6217	0.964903	Atg101	ENSMUSG00000037204.7
Atg12	1240.44	0.051735	0.155243	0.333251	0.738945	0.999325	Atg12	ENSMUSG00000032905.5
Atg13	1077.72	-0.108876	0.145867	-0.746409	0.45542	0.891889	Atg13	ENSMUSG00000027244.14
Atg14	381.369	-0.0284434	0.154747	-0.183805	0.854166	1	Atg14	ENSMUSG00000037526.7
Atg16l1	922.543	0.00360292	0.109821	0.0328072	0.973828	1	Atg16l1	ENSMUSG00000026289.15
Atg16l2	164.367	0.191933	0.235467	0.815115	0.415006	0.867493	Atg16l2	ENSMUSG00000047767.17
Atg2a	659.251	-0.0637572	0.161239	-0.395421	0.692532	0.988453	Atg2a	ENSMUSG00000024773.15
Atg2b	1170.5	-0.0880942	0.183673	-0.479626	0.631493	0.967321	Atg2b	ENSMUSG00000041341.10
Atg3	1072.39	0.00343984	0.0896213	0.038382	0.969383	1	Atg3	ENSMUSG00000022663.3
Atg4a	172.035	-0.296005	0.21411	-1.38249	0.166821	0.643501	Atg4a	ENSMUSG00000079418.3
Atg4a-ps	3.51014	1.06346	0.883349	1.2039	0.228628	0.724318	Atg4a-ps	ENSMUSG00000087119.4
Atg4b	1729.31	-0.132966	0.101707	-1.30733	0.191099	0.678485	Atg4b	ENSMUSG00000026280.17
Atg4c	252.493	0.214124	0.177988	1.20302	0.228968	0.724616	Atg4c	ENSMUSG00000028550.15
Atg4d	1222.19	-0.0964406	0.122786	-0.785434	0.432199	0.880199	Atg4d	ENSMUSG00000002820.6
Atg5	534.745	-0.0124029	0.100997	-0.122805	0.902262	1	Atg5	ENSMUSG00000038160.7
Atg7	506.396	-0.040176	0.100088	-0.401409	0.688119	0.986973	Atg7	ENSMUSG00000030314.16
Atg9a	423.14	-0.205742	0.313471	-0.656336	0.511608	0.924612	Atg9a	ENSMUSG00000033124.15
Atg9b	52.6766	-0.192423	0.369446	-0.520841	0.602477	0.959464	Atg9b	ENSMUSG00000038295.14
Atic	3520.21	-0.3182	0.122127	-2.60548	0.00917452	0.17288	Atic	ENSMUSG00000026192.13
Atl1	1270.84	0.172533	0.139585	1.23604	0.216442	0.710541	Atl1	ENSMUSG00000021066.9
Atl2	1362.1	-0.196706	0.155104	-1.26822	0.20472	0.696314	Atl2	ENSMUSG00000059811.13
Atl3	1253.19	-0.168175	0.169463	-0.992399	0.321003	0.808073	Atl3	ENSMUSG00000024759.14
Atm	700.462	-0.382409	0.42371	-0.902525	0.366778	0.838726	Atm	ENSMUSG00000034218.16
Atmin	963.646	0.0200271	0.112369	0.178226	0.858545	1	Atmin	ENSMUSG00000047388.10
Atn1	436.422	0.106822	0.149938	0.712444	0.47619	0.905	Atn1	ENSMUSG00000004263.15
Atoh1	0						Atoh1	ENSMUSG00000073043.5
Atoh7	4.80442	-0.771429	1.06379	-0.725173	0.468346	0.900366	Atoh7	ENSMUSG00000036816.4
Atoh8	8.55612	1.05605	0.728743	1.44913	0.1473	0.615324	Atoh8	ENSMUSG00000037621.8
Atox1	1106.95	0.16463	0.174823	0.941693	0.34635	0.826459	Atox1	ENSMUSG00000018585.9
Atp10a	23.2528	0.0125104	0.499827	0.0250294	0.980032	1	Atp10a	ENSMUSG00000025324.8
Atp10b	0						Atp10b	ENSMUSG00000055415.8
Atp11a	922.612	0.0100438	0.164728	0.0609718	0.951382	1	Atp11a	ENSMUSG00000031441.15
Atp11b	1216.78	0.177858	0.170558	1.0428	0.29704	0.79108	Atp11b	ENSMUSG00000037400.17
Atp11c	1118.8	0.0506327	0.226688	0.223358	0.823257	1	Atp11c	ENSMUSG00000062949.13
Atp12a	0.279781	1.48081	4.52839	0.327005	0.743664	0.999657	Atp12a	ENSMUSG00000022229.3
Atp13a1	1409.9	-0.100721	0.0967494	-1.04105	0.297852	0.792067	Atp13a1	ENSMUSG00000031862.11
Atp13a2	4488.54	0.187142	0.165068	1.13372	0.25691	0.755593	Atp13a2	ENSMUSG00000036622.15
Atp13a3	1713.24	-0.132132	0.158695	-0.832615	0.405062	0.862604	Atp13a3	ENSMUSG00000022533.14
Atp13a4	0.543287	0.391844	3.22925	0.121342	0.90342	1	Atp13a4	ENSMUSG00000038094.15
Atp13a5	0.345931	0	4.56215	0	1	1	Atp13a5	ENSMUSG00000048939.13
Atp1a1	12760.6	0.177002	0.199744	0.886144	0.37554	0.846093	Atp1a1	ENSMUSG00000033161.10
Atp1a2	133.456	0.963496	1.03467	0.931211	0.351745	0.82939	Atp1a2	ENSMUSG00000007097.14
Atp1a3	5523.63	0.424637	0.296213	1.43355	0.151699	0.620659	Atp1a3	ENSMUSG00000040907.15
Atp1a4	0.438502	-0.329505	3.50155	-0.0941024	0.925028	1	Atp1a4	ENSMUSG00000007107.6
Atp1b1	4754.59	0.319979	0.32085	0.997286	0.318626	0.807298	Atp1b1	ENSMUSG00000026576.12
Atp1b2	255.092	1.4016	0.337547	4.15231	3.29139e-05	0.00665007	Atp1b2	ENSMUSG00000041329.13
Atp1b3	1983.79	-0.0233583	0.115274	-0.202632	0.839423	1	Atp1b3	ENSMUSG00000032412.8
Atp1b4	0.12243	0	4.56215	0	1	1	Atp1b4	ENSMUSG00000016327.9
Atp23	234.424	0.193214	0.216629	0.89191	0.372441	0.844826	Atp23	ENSMUSG00000025436.12
Atp2a1	275.406	2.23902	3.72951	0.600354	0.548271	0.940545	Atp2a1	ENSMUSG00000030730.12
Atp2a2	7238.64	-0.0497024	0.140008	-0.354996	0.722592	0.997921	Atp2a2	ENSMUSG00000029467.15
Atp2a3	61.1641	0.692295	0.448806	1.54253	0.122946	0.574127	Atp2a3	ENSMUSG00000020788.15
Atp2b1	2119.26	0.42223	0.263223	1.60408	0.108697	0.542264	Atp2b1	ENSMUSG00000019943.10
Atp2b2	434.06	0.132642	0.231844	0.572117	0.567243	0.946516	Atp2b2	ENSMUSG00000030302.16
Atp2b3	108.657	0.635517	0.591739	1.07398	0.28283	0.778651	Atp2b3	ENSMUSG00000031376.15
Atp2b4	411.221	-0.719894	0.577341	-1.24691	0.212429	0.706246	Atp2b4	ENSMUSG00000026463.17
Atp2c1	1587.71	-0.0260425	0.12717	-0.204784	0.837741	1	Atp2c1	ENSMUSG00000032570.17
Atp2c2	0.938281	1.23814	2.35456	0.525848	0.598994	0.958676	Atp2c2	ENSMUSG00000034112.9
Atp4a	25.3814	0.619382	0.574817	1.07753	0.281244	0.778028	Atp4a	ENSMUSG00000005553.14
Atp4b	0.212109	0	4.56215	0	1	1	Atp4b	ENSMUSG00000031449.10
Atp5a1	26896.2	-0.0369855	0.108283	-0.341565	0.732678	0.998624	Atp5a1	ENSMUSG00000025428.15
Atp5b	39834.6	-0.0998879	0.130325	-0.766453	0.443407	0.886591	Atp5b	ENSMUSG00000025393.12
Atp5c1	6233.09	-0.0540618	0.0974822	-0.554581	0.579181	0.950382	Atp5c1	ENSMUSG00000025781.14
Atp5d	6142.43	0.00517088	0.161396	0.0320384	0.974441	1	Atp5d	ENSMUSG00000003072.15
Atp5e	4652.04	0.174254	0.23273	0.748739	0.454015	0.891033	Atp5e	ENSMUSG00000016252.7
Atp5f1	6419.82	0.07466	0.131357	0.568377	0.569779	0.947695	Atp5f1	ENSMUSG00000000563.17
Atp5g1	3086.02	0.086657	0.174722	0.49597	0.619916	0.964334	Atp5g1	ENSMUSG00000006057.15
Atp5g2	4721.31	-0.0265869	0.140922	-0.188664	0.850356	1	Atp5g2	ENSMUSG00000062683.11
Atp5g3	5439.25	0.134497	0.142575	0.94334	0.345507	0.825584	Atp5g3	ENSMUSG00000018770.9
Atp5h	3221.56	0.0391324	0.15588	0.251042	0.801782	1	Atp5h	ENSMUSG00000034566.10
Atp5j	3988.01	0.0272843	0.183719	0.148511	0.88194	1	Atp5j	ENSMUSG00000022890.13
Atp5j2	3734.24	0.151156	0.184356	0.819912	0.412266	0.86692	Atp5j2	ENSMUSG00000038690.15
Atp5k	709.253	0.661485	0.273885	2.41519	0.0157269	0.220847	Atp5k	ENSMUSG00000050856.16
Atp5l	2228.46	0.125217	0.185968	0.673324	0.500741	0.919604	Atp5l	ENSMUSG00000038717.8
Atp5md	3732.01	0.283908	0.188352	1.50733	0.131727	0.591144	Atp5md	ENSMUSG00000071528.4
Atp5mpl	1322.95	0.385213	0.199454	1.93134	0.0534412	0.396157	Atp5mpl	ENSMUSG00000021290.6
Atp5o	5737.89	-0.0677833	0.128505	-0.527475	0.597863	0.958676	Atp5o	ENSMUSG00000022956.11
Atp6ap1	2081.59	0.0666178	0.147225	0.45249	0.650916	0.973743	Atp6ap1	ENSMUSG00000019087.13
Atp6ap1l	7.33764	0.364318	1.0599	0.343729	0.73105	0.99855	Atp6ap1l	ENSMUSG00000078958.9
Atp6ap2	1374.47	0.0545866	0.172092	0.317194	0.751097	1	Atp6ap2	ENSMUSG00000031007.2
Atp6v0a1	2120.81	0.130114	0.237746	0.547281	0.584185	0.952179	Atp6v0a1	ENSMUSG00000019302.16
Atp6v0a2	763.956	0.00190297	0.134265	0.0141733	0.988692	1	Atp6v0a2	ENSMUSG00000038023.12
Atp6v0a4	4.91639	0.0787355	0.702885	0.112018	0.910809	1	Atp6v0a4	ENSMUSG00000038600.12
Atp6v0b	2684.95	-0.0334571	0.172002	-0.194516	0.845772	1	Atp6v0b	ENSMUSG00000033379.13
Atp6v0c	1756.14	-0.180761	0.162499	-1.11238	0.265975	0.763575	Atp6v0c	ENSMUSG00000024121.13
Atp6v0d1	2884.55	0.133481	0.161984	0.824041	0.409916	0.866231	Atp6v0d1	ENSMUSG00000013160.7
Atp6v0d2	396.459	0.346147	0.426923	0.810795	0.417483	0.869092	Atp6v0d2	ENSMUSG00000028238.6
Atp6v0e	2040.42	-0.371855	0.178961	-2.07785	0.0377232	0.33708	Atp6v0e	ENSMUSG00000015575.15
Atp6v0e2	2844.23	0.191481	0.153698	1.24583	0.212827	0.706246	Atp6v0e2	ENSMUSG00000039347.7
Atp6v1a	3173.91	0.00783412	0.206822	0.0378785	0.969785	1	Atp6v1a	ENSMUSG00000052459.13
Atp6v1b1	0.122543	0	4.56215	0	1	1	Atp6v1b1	ENSMUSG00000006269.7
Atp6v1b2	9379.18	0.0651138	0.23775	0.273876	0.78418	1	Atp6v1b2	ENSMUSG00000006273.14
Atp6v1c1	1481.55	0.0131523	0.146552	0.0897452	0.92849	1	Atp6v1c1	ENSMUSG00000022295.8
Atp6v1c2	32.4236	0.336555	0.53742	0.626241	0.531157	0.930843	Atp6v1c2	ENSMUSG00000020566.19
Atp6v1d	1588.34	0.0598312	0.121323	0.493157	0.621902	0.964903	Atp6v1d	ENSMUSG00000021114.9
Atp6v1e1	2846.88	0.00132492	0.134573	0.00984532	0.992145	1	Atp6v1e1	ENSMUSG00000019210.10
Atp6v1e2	0.0934913	-0.810392	4.56215	-0.177634	0.859011	1	Atp6v1e2	ENSMUSG00000053375.8
Atp6v1f	1858.83	0.101664	0.173346	0.58648	0.557553	0.944335	Atp6v1f	ENSMUSG00000004285.12
Atp6v1fnb	0.114321	0	4.56215	0	1	1	Atp6v1fnb	ENSMUSG00000090685.1
Atp6v1g1	2870.21	0.0826896	0.189307	0.436801	0.662255	0.978189	Atp6v1g1	ENSMUSG00000039105.6
Atp6v1g2	407.025	0.307935	0.372625	0.826396	0.40858	0.865117	Atp6v1g2	ENSMUSG00000024403.16
Atp6v1g3	0.195474	0	4.56215	0	1	1	Atp6v1g3	ENSMUSG00000026394.5
Atp6v1h	2196.37	0.0812529	0.102688	0.791262	0.428791	0.876834	Atp6v1h	ENSMUSG00000033793.12
Atp7a	292.38	0.175024	0.466269	0.375371	0.707384	0.994423	Atp7a	ENSMUSG00000033792.12
Atp7b	45.631	-1.06177	0.64254	-1.65246	0.0984409	0.520666	Atp7b	ENSMUSG00000006567.11
Atp8a1	1021.33	0.0834005	0.145056	0.574952	0.565324	0.946516	Atp8a1	ENSMUSG00000037685.15
Atp8a2	449.725	0.355181	0.317652	1.11814	0.263505	0.761188	Atp8a2	ENSMUSG00000021983.16
Atp8b1	41.0157	0.609764	0.560004	1.08885	0.276218	0.772136	Atp8b1	ENSMUSG00000039529.9
Atp8b2	2789.77	0.0549838	0.191232	0.287524	0.773711	1	Atp8b2	ENSMUSG00000060671.12
Atp8b3	83.6428	-0.540139	0.35506	-1.52126	0.128195	0.583658	Atp8b3	ENSMUSG00000003341.9
Atp8b4	19.8393	0.582285	0.614261	0.947945	0.343158	0.824493	Atp8b4	ENSMUSG00000060131.11
Atp8b5	1.9553	-2.06383	1.39229	-1.48233	0.138253	0.600466	Atp8b5	ENSMUSG00000028457.18
Atp9a	2936.9	-0.22255	0.289808	-0.767922	0.442534	0.885554	Atp9a	ENSMUSG00000027546.15
Atp9b	2195.55	-0.188698	0.270918	-0.696513	0.486107	0.911103	Atp9b	ENSMUSG00000024566.10
Atpaf1	420.075	0.0488376	0.141859	0.344269	0.730644	0.99855	Atpaf1	ENSMUSG00000028710.17
Atpaf2	635.21	-0.198102	0.105314	-1.88105	0.0599645	0.416499	Atpaf2	ENSMUSG00000042709.14
Atpif1	4256.67	0.12597	0.172023	0.732285	0.463995	0.896925	Atpif1	ENSMUSG00000054428.12
Atpsckmt	126.822	-0.037025	0.199926	-0.185193	0.853078	1	Atpsckmt	ENSMUSG00000039065.11
Atr	831.588	-0.327006	0.20916	-1.56343	0.117953	0.561976	Atr	ENSMUSG00000032409.15
Atraid	885.545	-0.183645	0.161675	-1.13589	0.256004	0.754485	Atraid	ENSMUSG00000013622.15
Atrip	577.843	0.0579656	0.114442	0.506505	0.612502	0.963044	Atrip	ENSMUSG00000025646.9
Atrn	999.676	0.0505288	0.198331	0.25477	0.7989	1	Atrn	ENSMUSG00000027312.14
Atrnl1	820.038	-0.149028	0.209062	-0.712842	0.475943	0.904721	Atrnl1	ENSMUSG00000054843.9
Atrx	3484.18	-0.0824224	0.185376	-0.444624	0.656592	0.976242	Atrx	ENSMUSG00000031229.16
Atxn1	128.49	0.773134	0.31812	2.43032	0.0150855	0.216304	Atxn1	ENSMUSG00000046876.16
Atxn10	6344.68	-0.00524403	0.112401	-0.0466548	0.962788	1	Atxn10	ENSMUSG00000016541.10
Atxn1l	982.099	-0.0657332	0.202148	-0.325173	0.74505	0.999798	Atxn1l	ENSMUSG00000069895.4
Atxn2	1566.96	-0.0887579	0.118847	-0.746823	0.45517	0.891889	Atxn2	ENSMUSG00000042605.16
Atxn2l	4931.09	-0.262	0.101604	-2.57863	0.00991942	0.179627	Atxn2l	ENSMUSG00000032637.15
Atxn3	389.942	-0.351626	0.130022	-2.70436	0.00684367	0.146579	Atxn3	ENSMUSG00000021189.11
Atxn7	253.571	0.148986	0.20303	0.733812	0.463064	0.896121	Atxn7	ENSMUSG00000021738.5
Atxn7l1	210.876	0.292393	0.258896	1.12938	0.258736	0.757142	Atxn7l1	ENSMUSG00000020564.17
Atxn7l2	573.36	-0.394731	0.163538	-2.4137	0.0157915	0.221398	Atxn7l2	ENSMUSG00000048997.17
Atxn7l3	1925.01	-0.0153413	0.119148	-0.128758	0.897549	1	Atxn7l3	ENSMUSG00000059995.12
Atxn7l3b	5076.9	0.0188011	0.165316	0.113728	0.909453	1	Atxn7l3b	ENSMUSG00000074748.3
AU015836	0						AU015836	ENSMUSG00000081044.8
AU018091	0.504568	0.151393	3.02775	0.0500019	0.960121	1	AU018091	ENSMUSG00000054753.9
AU021092	16.5873	0.175328	0.642749	0.272779	0.785023	1	AU021092	ENSMUSG00000051669.6
AU022252	636.152	-0.0243476	0.122788	-0.19829	0.842818	1	AU022252	ENSMUSG00000078584.9
AU022751	0						AU022751	ENSMUSG00000073294.4
AU040320	1212.06	0.156558	0.14441	1.08412	0.278309	0.774603	AU040320	ENSMUSG00000028830.14
AU041133	76.2244	-0.071778	0.277548	-0.258615	0.795932	1	AU041133	ENSMUSG00000078435.5
Auh	1066.09	0.101605	0.162435	0.625514	0.531634	0.930973	Auh	ENSMUSG00000021460.17
Aunip	159.488	-0.246636	0.303628	-0.812297	0.416621	0.86849	Aunip	ENSMUSG00000078521.2
Aup1	1156.08	-0.110546	0.184277	-0.59989	0.54858	0.940545	Aup1	ENSMUSG00000068328.9
Aurka	1616.7	-0.052187	0.215705	-0.241937	0.808829	1	Aurka	ENSMUSG00000027496.15
Aurkaip1	2014.36	-0.0898524	0.153421	-0.585659	0.558105	0.944668	Aurkaip1	ENSMUSG00000065990.12
Aurkb	1683.86	-0.363931	0.232461	-1.56556	0.117451	0.560797	Aurkb	ENSMUSG00000020897.12
Aurkc	0.553062	-2.91354	3.3109	-0.879983	0.378869	0.848281	Aurkc	ENSMUSG00000070837.5
Auts2	1022.92	0.00854041	0.236088	0.0361747	0.971143	1	Auts2	ENSMUSG00000029673.17
AV320801	0.199735	1.96768	4.53592	0.433799	0.664435	0.978811	AV320801	ENSMUSG00000054994.2
Aven	409.089	-0.0352984	0.13147	-0.26849	0.788322	1	Aven	ENSMUSG00000003604.14
Avil	69.4341	0.2444	0.947386	0.257973	0.796428	1	Avil	ENSMUSG00000025432.11
Avl9	1151.21	-0.19462	0.173674	-1.1206	0.262456	0.760074	Avl9	ENSMUSG00000029787.10
Avp	0.0571604	0	4.56215	0	1	1	Avp	ENSMUSG00000037727.6
Avpi1	157.213	0.360669	0.290235	1.24268	0.213987	0.708087	Avpi1	ENSMUSG00000018821.3
Avpr1a	20.5186	0.555926	0.576069	0.965034	0.334528	0.818336	Avpr1a	ENSMUSG00000020123.6
Avpr1b	0.26998	-2.19377	3.78274	-0.579943	0.561953	0.945529	Avpr1b	ENSMUSG00000026432.7
Avpr2	12.1381	0.0876603	0.533821	0.164213	0.869563	1	Avpr2	ENSMUSG00000031390.8
AW146154	30.2984	0.238337	0.457896	0.520505	0.602711	0.95961	AW146154	ENSMUSG00000074166.7
AW209491	517.782	-0.106602	0.141442	-0.753682	0.45104	0.889061	AW209491	ENSMUSG00000039182.6
AW549877	692.07	-0.240199	0.210194	-1.14275	0.253143	0.751328	AW549877	ENSMUSG00000041935.10
AW551984	2635.14	0.0848566	0.279353	0.303761	0.76131	1	AW551984	ENSMUSG00000038112.15
AW554918	369.738	-0.218598	0.166893	-1.30981	0.190261	0.677296	AW554918	ENSMUSG00000033632.16
AW822073	0.04081	0	4.56215	0	1	1	AW822073	ENSMUSG00000058537.4
Awat1	1.14622	1.76141	2.02335	0.870542	0.384004	0.852072	Awat1	ENSMUSG00000015665.8
Awat2	4.16755	0.197565	1.02685	0.1924	0.847429	1	Awat2	ENSMUSG00000031220.14
Axdnd1	1.23462	-2.33053	1.61328	-1.44459	0.148572	0.616813	Axdnd1	ENSMUSG00000026601.14
Axin1	1585.88	-0.501925	0.145525	-3.44908	0.000562507	0.037509	Axin1	ENSMUSG00000024182.16
Axin2	223.985	0.126529	0.159918	0.79121	0.428821	0.876834	Axin2	ENSMUSG00000000142.15
Axl	780.465	0.981064	0.336862	2.91236	0.00358711	0.107026	Axl	ENSMUSG00000002602.16
AY074887	0.417148	-0.163316	2.73129	-0.0597944	0.952319	1	AY074887	ENSMUSG00000044820.6
AY358078	0						AY358078	ENSMUSG00000050961.4
AY761184	0						AY761184	ENSMUSG00000058618.6
AY761185	0						AY761185	ENSMUSG00000079120.3
Aym1	0.425953	1.74781	3.56088	0.490838	0.623541	0.965299	Aym1	ENSMUSG00000053873.1
Azgp1	0.177542	0.391837	4.56215	0.0858886	0.931555	1	Azgp1	ENSMUSG00000037053.6
Azi2	1459.79	-0.0932989	0.0974998	-0.956914	0.338611	0.820926	Azi2	ENSMUSG00000039285.12
Azin1	2204.41	0.0314923	0.12801	0.246014	0.805672	1	Azin1	ENSMUSG00000037458.15
Azin2	885.422	0.203825	0.222217	0.917235	0.359019	0.834546	Azin2	ENSMUSG00000028789.16
B020004J07Rik	0						B020004J07Rik	ENSMUSG00000035201.15
B020011L13Rik	0						B020011L13Rik	ENSMUSG00000101303.1
B020031M17Rik	0						B020031M17Rik	ENSMUSG00000078537.3
B230118H07Rik	661.739	0.166262	0.167371	0.993376	0.320527	0.807713	B230118H07Rik	ENSMUSG00000027165.16
B230217C12Rik	176.419	0.0110915	0.238056	0.0465921	0.962838	1	B230217C12Rik	ENSMUSG00000050538.8
B230219D22Rik	3959.59	-0.0736094	0.128579	-0.572484	0.566994	0.946516	B230219D22Rik	ENSMUSG00000045767.9
B230307C23Rik	67.7353	0.513288	0.227952	2.25174	0.0243385	0.27506	B230307C23Rik	ENSMUSG00000080717.10
B2m	1883.47	0.655457	0.275732	2.37716	0.0174467	0.232759	B2m	ENSMUSG00000060802.8
B3galnt1	798.969	0.103531	0.143438	0.721779	0.47043	0.901607	B3galnt1	ENSMUSG00000043300.2
B3galnt2	673.441	-0.178998	0.171712	-1.04243	0.297214	0.791178	B3galnt2	ENSMUSG00000039242.10
B3galt1	315.603	0.243636	0.257938	0.944551	0.344888	0.825419	B3galt1	ENSMUSG00000034780.6
B3galt2	57.9274	0.51817	0.513461	1.00917	0.312893	0.803656	B3galt2	ENSMUSG00000033849.3
B3galt4	66.1295	0.452582	0.234755	1.92789	0.0538684	0.397059	B3galt4	ENSMUSG00000067370.4
B3galt5	12.0429	2.88424	0.962853	2.99552	0.00273982	0.0931029	B3galt5	ENSMUSG00000074892.9
B3galt6	477.604	0.149846	0.146649	1.0218	0.306873	0.799683	B3galt6	ENSMUSG00000050796.4
B3gat1	793.667	0.12521	0.366941	0.341228	0.732932	0.998624	B3gat1	ENSMUSG00000045994.17
B3gat2	682.727	-0.104153	0.160319	-0.649658	0.515913	0.92655	B3gat2	ENSMUSG00000026156.8
B3gat3	1038.33	-0.207856	0.184386	-1.12729	0.259622	0.757255	B3gat3	ENSMUSG00000071649.6
B3glct	398.005	-0.0694134	0.409494	-0.16951	0.865395	1	B3glct	ENSMUSG00000051950.10
B3gnt2	245.227	0.398641	0.292383	1.36342	0.17275	0.652667	B3gnt2	ENSMUSG00000051650.11
B3gnt3	18.5485	1.06075	0.530961	1.99779	0.0457399	0.370153	B3gnt3	ENSMUSG00000031803.8
B3gnt4	12.4516	-0.429457	0.560834	-0.765747	0.443827	0.886737	B3gnt4	ENSMUSG00000029431.5
B3gnt5	132.151	0.272705	0.728478	0.374349	0.708145	0.994423	B3gnt5	ENSMUSG00000022686.14
B3gnt6	3.03678	0.599665	1.19902	0.500128	0.616985	0.964052	B3gnt6	ENSMUSG00000074004.3
B3gnt7	19.9611	0.867292	0.496379	1.74724	0.0805961	0.47873	B3gnt7	ENSMUSG00000079445.3
B3gnt8	698.963	-0.282076	0.244544	-1.15348	0.248715	0.747912	B3gnt8	ENSMUSG00000059479.7
B3gnt9	182.259	0.0399219	0.250711	0.159235	0.873484	1	B3gnt9	ENSMUSG00000069920.10
B3gntl1	138.585	0.437002	0.184097	2.37376	0.0176079	0.234222	B3gntl1	ENSMUSG00000046605.14
B430305J03Rik	244.02	1.02404	0.288398	3.5508	0.000384064	0.0289952	B430305J03Rik	ENSMUSG00000053706.2
B430306N03Rik	51.2408	0.767753	0.347256	2.21091	0.0270418	0.290448	B430306N03Rik	ENSMUSG00000043740.15
B4galnt1	1292.97	0.0796318	0.131136	0.607244	0.543689	0.938423	B4galnt1	ENSMUSG00000006731.10
B4galnt2	0.206976	2.01621	4.53426	0.444661	0.656564	0.976242	B4galnt2	ENSMUSG00000013418.8
B4galnt3	2.93397	1.36705	1.15823	1.1803	0.237883	0.735225	B4galnt3	ENSMUSG00000041372.10
B4galnt4	1777.15	0.0380258	0.128641	0.295597	0.767538	1	B4galnt4	ENSMUSG00000055629.5
B4galt1	275.464	0.338127	0.276521	1.22279	0.221409	0.716638	B4galt1	ENSMUSG00000028413.13
B4galt2	1545.82	-0.239524	0.168928	-1.41791	0.156218	0.628188	B4galt2	ENSMUSG00000028541.14
B4galt3	858.139	0.173355	0.1585	1.09372	0.274076	0.769342	B4galt3	ENSMUSG00000052423.14
B4galt4	118.366	0.286418	0.261126	1.09686	0.272704	0.768165	B4galt4	ENSMUSG00000022793.17
B4galt5	1493.12	-0.242507	0.153906	-1.57568	0.115099	0.556492	B4galt5	ENSMUSG00000017929.13
B4galt6	1707.21	0.165498	0.13161	1.25749	0.208576	0.701692	B4galt6	ENSMUSG00000056124.5
B4galt7	304.894	-0.104445	0.207792	-0.502643	0.615215	0.963576	B4galt7	ENSMUSG00000021504.14
B4gat1	30.0202	-0.623707	0.337755	-1.84663	0.0648015	0.433536	B4gat1	ENSMUSG00000047379.7
B630019K06Rik	793.811	0.404078	0.176311	2.29185	0.0219145	0.262849	B630019K06Rik	ENSMUSG00000052364.4
B830017H08Rik	0.744275	-1.60847	2.57629	-0.624338	0.532406	0.931607	B830017H08Rik	ENSMUSG00000116652.2
B930094E09Rik	89.4705	0.334931	0.44739	0.748633	0.454078	0.891033	B930094E09Rik	ENSMUSG00000092124.1
B9d1	380.263	0.17275	0.171006	1.0102	0.3124	0.803656	B9d1	ENSMUSG00000001039.12
B9d2	648.313	-0.0588368	0.200335	-0.293693	0.768993	1	B9d2	ENSMUSG00000063439.7
Baalc	9.47664	0.565844	0.911843	0.620549	0.534896	0.932668	Baalc	ENSMUSG00000022296.9
Baat	2.14249	0.28648	1.71251	0.167287	0.867144	1	Baat	ENSMUSG00000039653.9
Babam1	1463.88	-0.0937774	0.100601	-0.93217	0.351249	0.829033	Babam1	ENSMUSG00000031820.9
Babam2	978.773	-0.0172162	0.147875	-0.116424	0.907317	1	Babam2	ENSMUSG00000052139.18
Bace1	1751.29	0.129185	0.189653	0.681162	0.495769	0.91688	Bace1	ENSMUSG00000032086.12
Bace2	313.943	0.201544	0.524114	0.384542	0.700577	0.992769	Bace2	ENSMUSG00000040605.7
Bach1	592.838	0.174679	0.178013	0.981273	0.326458	0.813083	Bach1	ENSMUSG00000025612.5
Bach2	349.553	0.371767	0.344417	1.07941	0.280405	0.776914	Bach2	ENSMUSG00000040270.16
Bad	731.402	0.0710142	0.122904	0.577804	0.563397	0.945805	Bad	ENSMUSG00000024959.14
Bag1	2612.44	-0.0163037	0.141909	-0.114888	0.908534	1	Bag1	ENSMUSG00000028416.12
Bag2	366.014	-0.230775	0.1509	-1.52933	0.126184	0.57987	Bag2	ENSMUSG00000042215.8
Bag3	2044.59	-0.928507	0.255812	-3.62965	0.000283803	0.025174	Bag3	ENSMUSG00000030847.8
Bag4	1405.61	-0.000808544	0.126811	-0.00637598	0.994913	1	Bag4	ENSMUSG00000037316.9
Bag5	970.84	-0.144463	0.102089	-1.41507	0.157047	0.628956	Bag5	ENSMUSG00000049792.6
Bag6	11838.4	-0.458347	0.128375	-3.57038	0.000356467	0.0279397	Bag6	ENSMUSG00000024392.17
Bahcc1	1920.22	-0.219259	0.215756	-1.01623	0.309518	0.802524	Bahcc1	ENSMUSG00000039741.15
Bahd1	2010.33	0.300168	0.138046	2.17441	0.0296746	0.306244	Bahd1	ENSMUSG00000040007.8
Baiap2	392.677	0.506865	0.194968	2.59973	0.00932969	0.174538	Baiap2	ENSMUSG00000025372.16
Baiap2l1	3.65265	0.0178154	1.09068	0.0163342	0.986968	1	Baiap2l1	ENSMUSG00000038859.7
Baiap2l2	31.1324	-0.10062	0.407619	-0.246849	0.805025	1	Baiap2l2	ENSMUSG00000018126.15
Baiap3	242.153	2.17046	0.46868	4.63102	3.63874e-06	0.00150379	Baiap3	ENSMUSG00000047507.12
Bak1	360.947	-0.116369	0.167196	-0.696003	0.486427	0.911103	Bak1	ENSMUSG00000057789.14
Bambi	50.0947	-0.111461	0.46236	-0.24107	0.809501	1	Bambi	ENSMUSG00000024232.2
Banf1	4017.97	-0.130508	0.213669	-0.610795	0.541335	0.937044	Banf1	ENSMUSG00000024844.15
Banf2	0.0816956	0	4.56215	0	1	1	Banf2	ENSMUSG00000037307.11
Bank1	50.2377	0.797964	0.344428	2.31678	0.0205157	0.252077	Bank1	ENSMUSG00000037922.13
Banp	692.146	0.266486	0.254972	1.04516	0.295951	0.790581	Banp	ENSMUSG00000025316.16
Bap1	3824.43	-0.0753092	0.0762566	-0.987576	0.32336	0.810894	Bap1	ENSMUSG00000021901.10
Bard1	469.483	-0.375608	0.227794	-1.64889	0.0991703	0.522164	Bard1	ENSMUSG00000026196.7
Barhl1	41.1021	-1.82423	1.32712	-1.37457	0.169264	0.646862	Barhl1	ENSMUSG00000026805.14
Barhl2	0.0934664	-1.57096	4.55651	-0.344772	0.730266	0.998432	Barhl2	ENSMUSG00000034384.11
Barx1	0.845859	1.02026	3.28169	0.310896	0.75588	1	Barx1	ENSMUSG00000021381.4
Barx2	6.05969	2.29422	1.11671	2.05445	0.0399318	0.344979	Barx2	ENSMUSG00000032033.11
Basp1	17495.4	0.148782	0.193499	0.768905	0.44195	0.884873	Basp1	ENSMUSG00000045763.8
Batf	36.7277	1.711	0.656603	2.60584	0.00916489	0.172878	Batf	ENSMUSG00000034266.6
Batf2	6.67789	3.44734	0.909848	3.78892	0.000151304	0.0174133	Batf2	ENSMUSG00000039699.14
Batf3	96.2317	0.507258	0.385948	1.31432	0.18874	0.675044	Batf3	ENSMUSG00000026630.9
Bax	2403	0.0279647	0.172659	0.161965	0.871333	1	Bax	ENSMUSG00000003873.11
Baz1a	567.619	-0.308717	0.3044	-1.01418	0.310495	0.803043	Baz1a	ENSMUSG00000035021.13
Baz1b	5751.83	-0.131299	0.148168	-0.886145	0.375539	0.846093	Baz1b	ENSMUSG00000002748.7
Baz2a	1985.7	0.0162186	0.14715	0.110218	0.912237	1	Baz2a	ENSMUSG00000040054.16
Baz2b	1260.49	-0.0128322	0.198065	-0.064788	0.948343	1	Baz2b	ENSMUSG00000026987.16
BB014433	0						BB014433	ENSMUSG00000049008.4
BB287469	0						BB287469	ENSMUSG00000079031.1
Bbc3	773.58	-0.0434175	0.20675	-0.21	0.833668	1	Bbc3	ENSMUSG00000002083.13
Bbip1	828.291	0.154092	0.122022	1.26283	0.206651	0.698076	Bbip1	ENSMUSG00000084957.3
Bbof1	32.8848	0.132608	0.408941	0.324272	0.745732	0.999931	Bbof1	ENSMUSG00000057265.13
Bbox1	0.589872	0.0838562	3.33677	0.0251309	0.979951	1	Bbox1	ENSMUSG00000041660.8
Bbs1	516.349	0.344018	0.239477	1.43654	0.150848	0.619752	Bbs1	ENSMUSG00000006464.9
Bbs10	153.732	0.135849	0.242536	0.560117	0.575399	0.949551	Bbs10	ENSMUSG00000035759.4
Bbs12	209.393	-0.0152823	0.162764	-0.0938925	0.925195	1	Bbs12	ENSMUSG00000051444.9
Bbs2	251.261	0.295411	0.189068	1.56246	0.118179	0.562507	Bbs2	ENSMUSG00000031755.6
Bbs4	406.2	0.403611	0.153218	2.63422	0.008433	0.164843	Bbs4	ENSMUSG00000025235.8
Bbs5	137.212	-0.0395671	0.196378	-0.201484	0.84032	1	Bbs5	ENSMUSG00000063145.10
Bbs7	169.766	0.193278	0.286634	0.674301	0.50012	0.919279	Bbs7	ENSMUSG00000037325.10
Bbs9	435.806	0.284127	0.138168	2.05638	0.0397455	0.344787	Bbs9	ENSMUSG00000035919.16
Bbx	515.965	0.242686	0.208022	1.16663	0.243358	0.741244	Bbx	ENSMUSG00000022641.15
BC003965	747.542	-0.375155	0.135162	-2.77559	0.00551019	0.129673	BC003965	ENSMUSG00000067722.4
BC004004	1006.99	-0.264403	0.177604	-1.48873	0.13656	0.597853	BC004004	ENSMUSG00000052712.17
BC005537	5113.01	0.0621979	0.0727711	0.854706	0.392714	0.857335	BC005537	ENSMUSG00000019132.11
BC005561	301.342	-0.152474	0.336968	-0.452489	0.650917	0.973743	BC005561	ENSMUSG00000079065.3
BC005624	1068.38	-0.0557449	0.1037	-0.537556	0.590883	0.955332	BC005624	ENSMUSG00000026851.9
BC016579	0.703419	-1.42312	2.92233	-0.486981	0.626272	0.965448	BC016579	ENSMUSG00000033187.8
BC017158	601.029	0.0682567	0.118151	0.577706	0.563463	0.945805	BC017158	ENSMUSG00000030780.15
BC024063	89.4757	-0.10688	0.534413	-0.199996	0.841484	1	BC024063	ENSMUSG00000112160.1
[truncated: 19,801 more rows]

## Sheet: AlkF1178S_Vs_MycN
	baseMean	log2FoldChange	lfcSE	stat	pvalue	padj	MGI	ENSMUSG
0610009B22Rik	411.781	-0.0114085	0.12257	-0.0930773	0.925842	0.996036	0610009B22Rik	ENSMUSG00000007777.9
0610010F05Rik	1413.24	-0.0425017	0.171789	-0.247406	0.804594	0.959141	0610010F05Rik	ENSMUSG00000042208.15
0610010K14Rik	65.8654	-0.345238	0.252676	-1.36633	0.171837	0.398404	0610010K14Rik	ENSMUSG00000020831.18
0610012G03Rik	1111.92	-0.0911417	0.191615	-0.475651	0.634323	0.861566	0610012G03Rik	ENSMUSG00000107002.1
0610030E20Rik	669.988	-0.517091	0.174332	-2.96612	0.0030158	0.0244273	0610030E20Rik	ENSMUSG00000058706.5
0610040J01Rik	16.1485	1.49557	0.784741	1.90581	0.0566747	0.189932	0610040J01Rik	ENSMUSG00000060512.7
1110002E22Rik	39.9351	-0.0889267	0.567711	-0.156641	0.875528	0.981481	1110002E22Rik	ENSMUSG00000090066.2
1110004F10Rik	4163.74	-0.0961742	0.0870167	-1.10524	0.269056	0.528921	1110004F10Rik	ENSMUSG00000030663.12
1110008L16Rik	381.564	-0.453844	0.141523	-3.20686	0.00134193	0.0138882	1110008L16Rik	ENSMUSG00000021023.14
1110008P14Rik	621.937	0.26477	0.168727	1.56922	0.116597	0.307988	1110008P14Rik	ENSMUSG00000039195.4
1110012L19Rik	318.574	0.375119	0.123567	3.03576	0.00239933	0.0207561	1110012L19Rik	ENSMUSG00000045237.5
1110017D15Rik	6.51623	1.0961	0.773485	1.4171	0.156454	0.373773	1110017D15Rik	ENSMUSG00000028441.12
1110025L11Rik	0						1110025L11Rik	ENSMUSG00000068073.2
1110032A03Rik	303.885	0.200318	0.219597	0.912205	0.361661	0.631379	1110032A03Rik	ENSMUSG00000037971.10
1110032F04Rik	191.549	0.0436433	0.396802	0.109988	0.912419	0.996036	1110032F04Rik	ENSMUSG00000046999.2
1110038F14Rik	725.822	-0.26347	0.164985	-1.59693	0.11028	0.297219	1110038F14Rik	ENSMUSG00000063236.6
1110051M20Rik	1808.71	0.232224	0.107163	2.16701	0.0302338	0.122772	1110051M20Rik	ENSMUSG00000040591.18
1110057P08Rik	0						1110057P08Rik	ENSMUSG00000068067.2
1110059E24Rik	792.254	-0.18588	0.097955	-1.8976	0.0577482	0.192043	1110059E24Rik	ENSMUSG00000035171.9
1110059G10Rik	330.006	-0.0101402	0.16406	-0.0618081	0.950716	1	1110059G10Rik	ENSMUSG00000032551.7
1110065P20Rik	1076.2	-0.0904522	0.155741	-0.580787	0.561384	0.807931	1110065P20Rik	ENSMUSG00000078570.10
1190005I06Rik	23.7928	-0.0959391	0.482227	-0.19895	0.842302	0.971633	1190005I06Rik	ENSMUSG00000043687.15
1190007I07Rik	160.337	-0.169607	0.247084	-0.686435	0.492439	0.75674	1190007I07Rik	ENSMUSG00000063320.11
1300017J02Rik	5.63981	0.847261	1.02507	0.826543	0.408496	0.678421	1300017J02Rik	ENSMUSG00000033688.10
1500009C09Rik	133.817	0.372897	0.363325	1.02634	0.304729	0.568328	1500009C09Rik	ENSMUSG00000068099.5
1500009L16Rik	867.271	0.833761	0.29023	2.87276	0.00406904	0.0299482	1500009L16Rik	ENSMUSG00000087651.3
1500011B03Rik	1756.46	0.0313404	0.158745	0.197426	0.843494	0.971633	1500011B03Rik	ENSMUSG00000072694.8
1500015O10Rik	1.61923	4.55239	2.58446	1.76145	0.0781622	0.235618	1500015O10Rik	ENSMUSG00000026051.8
1520401A03Rik	0.412026	-1.14574	2.45976	-0.465793	0.641363	0.866975	1520401A03Rik	ENSMUSG00000043747.12
1600002K03Rik	84.1004	0.0815141	0.234077	0.348236	0.727663	0.916539	1600002K03Rik	ENSMUSG00000035595.6
1600012H06Rik	379.118	-0.107091	0.132379	-0.808976	0.418529	0.688923	1600012H06Rik	ENSMUSG00000050088.9
1600014C10Rik	590.699	0.873211	0.184867	4.72346	2.31868e-06	0.000112135	1600014C10Rik	ENSMUSG00000054676.15
1600014C23Rik	0.380981	-0.659405	3.59312	-0.183519	0.854391	0.971633	1600014C23Rik	ENSMUSG00000094690.2
1600015I10Rik	0.177947	-0.38146	4.56206	-0.0836157	0.933362	0.996036	1600015I10Rik	ENSMUSG00000029813.8
1700001C02Rik	0						1700001C02Rik	ENSMUSG00000029182.10
1700001C19Rik	2.96387	1.26845	1.00929	1.25678	0.208834	0.452076	1700001C19Rik	ENSMUSG00000047150.8
1700001F09Rik	0						1700001F09Rik	ENSMUSG00000095384.1
1700001J03Rik	0.0446228	-0.862345	4.56206	-0.189025	0.850073	0.971633	1700001J03Rik	ENSMUSG00000095040.2
1700001K19Rik	4.18221	0.162528	1.10609	0.14694	0.88318	0.9852	1700001K19Rik	ENSMUSG00000056508.6
1700001L19Rik	11.6505	1.10559	0.754248	1.46582	0.142698	0.352797	1700001L19Rik	ENSMUSG00000021534.8
1700001O22Rik	168.818	-0.484179	0.393608	-1.23011	0.218658	0.465473	1700001O22Rik	ENSMUSG00000044320.14
1700001P01Rik	0.0411166	0	4.56206	0	1	1	1700001P01Rik	ENSMUSG00000018543.8
1700003E16Rik	24.53	1.90715	0.5916	3.22372	0.00126537	0.0133543	1700003E16Rik	ENSMUSG00000030030.5
1700003F12Rik	65.41	0.698962	0.553071	1.26378	0.206308	0.448047	1700003F12Rik	ENSMUSG00000038523.10
1700003H04Rik	0						1700003H04Rik	ENSMUSG00000039174.14
1700006A11Rik	0						1700006A11Rik	ENSMUSG00000027973.11
1700007K13Rik	2.89617	-1.44973	1.48015	-0.979448	0.327359	0.5942	1700007K13Rik	ENSMUSG00000026831.16
1700008O03Rik	5.2536	1.70401	1.14323	1.49052	0.136087	0.342775	1700008O03Rik	ENSMUSG00000008028.15
1700008P02Rik	0						1700008P02Rik	ENSMUSG00000069118.3
1700009N14Rik	0.0848411	-0.862341	4.56206	-0.189024	0.850074	0.971633	1700009N14Rik	ENSMUSG00000028287.4
1700010B08Rik	0.0728702	0.820741	4.56206	0.179906	0.857227	0.971633	1700010B08Rik	ENSMUSG00000057047.5
1700010I14Rik	23.9976	1.01133	0.548395	1.84416	0.0651593	0.208785	1700010I14Rik	ENSMUSG00000023873.13
1700011L22Rik	0.413019	0	4.09483	0	1	1	1700011L22Rik	ENSMUSG00000031682.5
1700011M02Rik	0.137094	0	4.56206	0	1	1	1700011M02Rik	ENSMUSG00000079476.1
1700012A03Rik	0						1700012A03Rik	ENSMUSG00000029766.7
1700012B07Rik	0.0422671	0	4.56206	0	1	1	1700012B07Rik	ENSMUSG00000020617.13
1700012B09Rik	0						1700012B09Rik	ENSMUSG00000031927.9
1700012P22Rik	0						1700012P22Rik	ENSMUSG00000028589.2
1700013F07Rik	11.702	0.994317	0.729757	1.36253	0.173031	0.400101	1700013F07Rik	ENSMUSG00000027886.7
1700013G24Rik	0						1700013G24Rik	ENSMUSG00000041399.3
1700013H16Rik	0.0446228	-0.862345	4.56206	-0.189025	0.850073	0.971633	1700013H16Rik	ENSMUSG00000054727.2
1700014D04Rik	1.26919	0.333432	1.73901	0.191737	0.847948	0.971633	1700014D04Rik	ENSMUSG00000051054.4
1700015F17Rik	0.106786	-0.862341	4.56206	-0.189024	0.850074	0.971633	1700015F17Rik	ENSMUSG00000079666.8
1700015G11Rik	0						1700015G11Rik	ENSMUSG00000094445.7
1700016C15Rik	0.0895199	0.820741	4.56206	0.179906	0.857227	0.971633	1700016C15Rik	ENSMUSG00000015962.5
1700016D06Rik	0.324711	-0.86793	4.29219	-0.202212	0.839751	0.971633	1700016D06Rik	ENSMUSG00000031509.10
1700016H13Rik	5.03364	-0.648996	0.761719	-0.852015	0.394206	0.664259	1700016H13Rik	ENSMUSG00000029320.11
1700016K19Rik	0.874742	-0.167024	1.95222	-0.0855555	0.93182	0.996036	1700016K19Rik	ENSMUSG00000053783.5
1700017B05Rik	627.495	-0.216443	0.162946	-1.32831	0.184077	0.416151	1700017B05Rik	ENSMUSG00000032300.7
1700017D01Rik	0						1700017D01Rik	ENSMUSG00000024729.7
1700017N19Rik	0.5334	1.30516	4.55943	0.286255	0.774683	0.940703	1700017N19Rik	ENSMUSG00000056912.12
1700018B08Rik	0.334104	-0.862321	4.56206	-0.18902	0.850077	0.971633	1700018B08Rik	ENSMUSG00000031809.10
1700018F24Rik	0						1700018F24Rik	ENSMUSG00000029620.4
1700018G05Rik	0						1700018G05Rik	ENSMUSG00000109745.1
1700019A02Rik	0						1700019A02Rik	ENSMUSG00000060715.9
1700019D03Rik	26.1302	0.473841	0.495622	0.956054	0.339045	0.607349	1700019D03Rik	ENSMUSG00000043629.12
1700019N19Rik	7.75304	1.84521	1.02957	1.79221	0.073099	0.225586	1700019N19Rik	ENSMUSG00000026931.10
1700020A23Rik	0.324999	0.339885	4.30985	0.0788623	0.937142	0.996036	1700020A23Rik	ENSMUSG00000027409.5
1700020D05Rik	4.65352	-0.421055	0.772203	-0.545264	0.585572	0.825494	1700020D05Rik	ENSMUSG00000100937.1
1700020L24Rik	5.68167	1.98162	1.23279	1.60743	0.10796	0.293443	1700020L24Rik	ENSMUSG00000035085.5
1700020N01Rik	0.218604	0	4.56206	0	1	1	1700020N01Rik	ENSMUSG00000050844.5
1700020N15Rik	0						1700020N15Rik	ENSMUSG00000059690.1
1700021F05Rik	536.258	0.0483946	0.15969	0.303053	0.761849	0.934615	1700021F05Rik	ENSMUSG00000019797.11
1700021F07Rik	0						1700021F07Rik	ENSMUSG00000027518.3
1700022I11Rik	268.614	0.284515	0.212813	1.33693	0.181246	0.41187	1700022I11Rik	ENSMUSG00000028451.12
1700023F06Rik	7.10931	1.11556	0.73951	1.50852	0.131422	0.334703	1700023F06Rik	ENSMUSG00000020940.13
1700024B05Rik	1.06023	0.593251	2.2268	0.266414	0.789921	0.95047	1700024B05Rik	ENSMUSG00000052334.11
1700024G13Rik	0.576565	0.339881	3.72119	0.0913368	0.927225	0.996036	1700024G13Rik	ENSMUSG00000072473.4
1700024P04Rik	0						1700024P04Rik	ENSMUSG00000045022.6
1700025B11Rik	0						1700025B11Rik	ENSMUSG00000101113.1
1700025C18Rik	0						1700025C18Rik	ENSMUSG00000078935.1
1700025F22Rik	0						1700025F22Rik	ENSMUSG00000024728.13
1700025G04Rik	950.904	0.0081881	0.164712	0.0497117	0.960352	1	1700025G04Rik	ENSMUSG00000032666.16
1700028J19Rik	9.34494	-0.601397	0.497508	-1.20882	0.226733	0.475373	1700028J19Rik	ENSMUSG00000038782.7
1700028K03Rik	10.0273	0.203715	0.704113	0.289322	0.772335	0.940601	1700028K03Rik	ENSMUSG00000089798.9
1700028P14Rik	0						1700028P14Rik	ENSMUSG00000033053.4
1700029F12Rik	0						1700029F12Rik	ENSMUSG00000052075.7
1700029H14Rik	0						1700029H14Rik	ENSMUSG00000031452.15
1700029I15Rik	11.8689	0.0267427	0.463934	0.0576434	0.954033	1	1700029I15Rik	ENSMUSG00000044916.10
1700029J07Rik	24.3317	0.108768	0.417117	0.260761	0.794277	0.95353	1700029J07Rik	ENSMUSG00000071103.9
1700029P11Rik	0.083161	0.820741	4.56206	0.179906	0.857227	0.971633	1700029P11Rik	ENSMUSG00000061633.3
1700030J22Rik	39.386	0.429073	0.427317	1.00411	0.315326	0.580236	1700030J22Rik	ENSMUSG00000031847.8
1700030K09Rik	447.667	0.0775837	0.169828	0.456837	0.647788	0.871296	1700030K09Rik	ENSMUSG00000052794.13
1700031F05Rik	0						1700031F05Rik	ENSMUSG00000032894.13
1700034E13Rik	0						1700034E13Rik	ENSMUSG00000024532.13
1700034I23Rik	0.746154	2.07621	2.30084	0.902369	0.366861	0.636922	1700034I23Rik	ENSMUSG00000074619.5
1700034J05Rik	0.442493	-2.17551	4.52374	-0.480909	0.630581	0.85872	1700034J05Rik	ENSMUSG00000040163.14
1700037C18Rik	160.195	0.416826	0.19998	2.08434	0.0371296	0.141901	1700037C18Rik	ENSMUSG00000005983.15
1700037H04Rik	1707.58	0.284906	0.14366	1.9832	0.0473455	0.167856	1700037H04Rik	ENSMUSG00000027327.16
1700040F15Rik	0						1700040F15Rik	ENSMUSG00000100667.1
1700042G07Rik	0						1700042G07Rik	ENSMUSG00000078593.2
1700047I17Rik2	49.7204	0.227897	0.504306	0.451903	0.651339	0.873458	1700047I17Rik2	ENSMUSG00000094103.2
1700049E17Rik1	0.0922426	0	4.56206	0	1	1	1700049E17Rik1	ENSMUSG00000079271.4
1700049E17Rik2	0						1700049E17Rik2	ENSMUSG00000090440.2
1700056E22Rik	25.942	0.228316	0.429547	0.531527	0.595054	0.832343	1700056E22Rik	ENSMUSG00000044854.7
1700057G04Rik	0						1700057G04Rik	ENSMUSG00000074139.8
1700061G19Rik	2.66141	-0.19305	1.12974	-0.170881	0.864318	0.975469	1700061G19Rik	ENSMUSG00000024209.9
1700064H15Rik	1.17948	-1.25282	1.98724	-0.630432	0.528412	0.782846	1700064H15Rik	ENSMUSG00000082766.1
1700066B19Rik	1.9243	4.61851	1.44674	3.19236	0.00141116	0.0143515	1700066B19Rik	ENSMUSG00000073598.3
1700066M21Rik	218.786	-0.176108	0.131683	-1.33736	0.181105	0.411834	1700066M21Rik	ENSMUSG00000038323.3
1700067K01Rik	4.23551	-1.01802	0.954461	-1.06659	0.286157	0.548313	1700067K01Rik	ENSMUSG00000046408.13
1700067P10Rik	0.386505	-1.03338	4.47776	-0.230781	0.817485	0.964956	1700067P10Rik	ENSMUSG00000021545.5
1700069L16Rik	0.414853	0.820763	3.53422	0.232233	0.816357	0.964433	1700069L16Rik	ENSMUSG00000042184.11
1700074P13Rik	0						1700074P13Rik	ENSMUSG00000029883.12
1700080O16Rik	0						1700080O16Rik	ENSMUSG00000031118.8
1700084M14Rik	0						1700084M14Rik	ENSMUSG00000057805.4
1700086D15Rik	0						1700086D15Rik	ENSMUSG00000020548.10
1700088E04Rik	227.983	0.530355	0.202479	2.61931	0.0088108	0.0517492	1700088E04Rik	ENSMUSG00000033029.12
1700092M07Rik	2.79234	0.306071	1.14995	0.26616	0.790116	0.95047	1700092M07Rik	ENSMUSG00000090840.2
1700093K21Rik	1.65314	2.49705	1.85848	1.3436	0.179078	0.408928	1700093K21Rik	ENSMUSG00000020286.12
1700102P08Rik	3.49685	1.0427	1.00492	1.03759	0.299461	0.562834	1700102P08Rik	ENSMUSG00000032611.9
1700109H08Rik	14.9912	-1.07409	0.605372	-1.77427	0.0760187	0.231177	1700109H08Rik	ENSMUSG00000008307.11
1700113H08Rik	0.909923	1.42353	2.09118	0.680731	0.496042	0.75987	1700113H08Rik	ENSMUSG00000047129.11
1700122O11Rik	0.274599	-0.756107	4.5513	-0.16613	0.868055	0.977115	1700122O11Rik	ENSMUSG00000094928.1
1700123K08Rik	0.564057	-2.48493	3.2017	-0.77613	0.437672	0.707119	1700123K08Rik	ENSMUSG00000029526.5
1700123L14Rik	0.0541048	0	4.56206	0	1	1	1700123L14Rik	ENSMUSG00000072878.4
1700123O20Rik	479.913	-0.110523	0.103269	-1.07025	0.284508	0.546893	1700123O20Rik	ENSMUSG00000040822.7
1700125H20Rik	2.99457	-0.224078	1.00294	-0.22342	0.823208	0.968631	1700125H20Rik	ENSMUSG00000018479.12
1700129C05Rik	0						1700129C05Rik	ENSMUSG00000021977.11
1810009A15Rik	225.473	-0.63438	0.211458	-3.00003	0.00269949	0.0223837	1810009A15Rik	ENSMUSG00000071653.9
1810009J06Rik	0.244086	0	4.56206	0	1	1	1810009J06Rik	ENSMUSG00000094808.2
1810010D01Rik	2.99148	-3.34762	1.6016	-2.09018	0.0366019	0.140229	1810010D01Rik	ENSMUSG00000109305.1
1810010H24Rik	31.3584	0.19064	0.438938	0.434321	0.664055	0.882589	1810010H24Rik	ENSMUSG00000078607.5
1810013L24Rik	911.029	0.205381	0.147517	1.39226	0.163845	0.386181	1810013L24Rik	ENSMUSG00000022507.6
1810020O05Rik	0.10821	0	4.56206	0	1	1	1810020O05Rik	ENSMUSG00000089997.2
1810022K09Rik	1024.62	0.142085	0.175484	0.809676	0.418126	0.688447	1810022K09Rik	ENSMUSG00000078784.8
1810024B03Rik	15.5583	-0.0613282	0.399196	-0.153629	0.877902	0.982628	1810024B03Rik	ENSMUSG00000044145.2
1810030O07Rik	617.236	-0.187814	0.103237	-1.81924	0.0688747	0.216719	1810030O07Rik	ENSMUSG00000044148.6
1810037I17Rik	929.2	-0.450897	0.138503	-3.25551	0.00113187	0.0122585	1810037I17Rik	ENSMUSG00000054091.9
1810043G02Rik	497.625	0.104029	0.172219	0.604048	0.545812	0.796232	1810043G02Rik	ENSMUSG00000020284.16
1810046K07Rik	0						1810046K07Rik	ENSMUSG00000036027.12
1810049J17Rik	187.072	-0.142386	0.251919	-0.565206	0.571934	0.816458	1810049J17Rik	ENSMUSG00000097221.1
1810055G02Rik	589.863	-0.265121	0.192005	-1.3808	0.16734	0.391825	1810055G02Rik	ENSMUSG00000035372.2
1810062G17Rik	1.00617	-0.11693	1.6466	-0.0710128	0.943388	0.998345	1810062G17Rik	ENSMUSG00000027713.6
1810065E05Rik	0.0447599	0.339864	4.56206	0.074498	0.940614	0.996036	1810065E05Rik	ENSMUSG00000013653.2
2010003K11Rik	1.88785	4.60943	1.8247	2.52612	0.0115329	0.0626676	2010003K11Rik	ENSMUSG00000042041.7
2010106E10Rik	0.503746	0.339878	3.37113	0.10082	0.919693	0.996036	2010106E10Rik	ENSMUSG00000025528.10
2010109A12Rik	0.878249	-1.35634	2.29877	-0.590026	0.555173	0.803252	2010109A12Rik	ENSMUSG00000029384.5
2010300C02Rik	96.0671	1.24402	0.464418	2.67867	0.00739143	0.0457318	2010300C02Rik	ENSMUSG00000026090.16
2010315B03Rik	42.5431	0.680916	0.322621	2.11058	0.0348087	0.135538	2010315B03Rik	ENSMUSG00000074829.10
2200002D01Rik	87.4777	0.557556	0.451207	1.2357	0.21657	0.462329	2200002D01Rik	ENSMUSG00000030587.5
2200002J24Rik	0.0526816	-0.862345	4.56206	-0.189025	0.850073	0.971633	2200002J24Rik	ENSMUSG00000013083.8
2210010C04Rik	121.612	-19.6864	4.45081	-4.42311			2210010C04Rik	ENSMUSG00000029882.5
2210011C24Rik	3.27233	-1.06141	1.2018	-0.883185	0.377136	0.647538	2210011C24Rik	ENSMUSG00000074217.8
2210016F16Rik	697.436	-0.0596582	0.113536	-0.525457	0.599266	0.836433	2210016F16Rik	ENSMUSG00000021550.6
2210016L21Rik	1500.81	0.324006	0.154373	2.09885	0.0358301	0.138271	2210016L21Rik	ENSMUSG00000029559.15
2210017I01Rik	0						2210017I01Rik	ENSMUSG00000103523.1
2210407C18Rik	0.0813621	0	4.56206	0	1	1	2210407C18Rik	ENSMUSG00000037145.14
2210408I21Rik	77.948	0.079862	0.281946	0.283252	0.776983	0.942162	2210408I21Rik	ENSMUSG00000071252.6
2210418O10Rik	8.19401	-0.815511	0.645327	-1.26372	0.206332	0.448047	2210418O10Rik	ENSMUSG00000078894.9
2300002M23Rik	0						2300002M23Rik	ENSMUSG00000039269.5
2300003K06Rik	0						2300003K06Rik	ENSMUSG00000078257.2
2300009A05Rik	222.673	-0.341029	0.196084	-1.7392	0.0819992	0.243432	2300009A05Rik	ENSMUSG00000032403.8
2310002L09Rik	0.754829	0.027929	4.13893	0.00674789	0.994616	1	2310002L09Rik	ENSMUSG00000028396.5
2310003L06Rik	0						2310003L06Rik	ENSMUSG00000007457.3
2310009B15Rik	166.752	-0.332722	0.197064	-1.68839	0.0913359	0.261017	2310009B15Rik	ENSMUSG00000079283.2
2310011J03Rik	878.087	-0.363711	0.172397	-2.10973	0.0348816	0.135676	2310011J03Rik	ENSMUSG00000020133.8
2310022A10Rik	1016.18	-0.258063	0.0985559	-2.61845	0.00883313	0.0517967	2310022A10Rik	ENSMUSG00000049643.15
2310022B05Rik	1506.21	-0.212538	0.108974	-1.95035	0.0511344	0.177039	2310022B05Rik	ENSMUSG00000031983.7
2310030G06Rik	14.0237	-2.13825	0.645449	-3.31282	0.000923614	0.0106509	2310030G06Rik	ENSMUSG00000032062.2
2310033P09Rik	677.946	-0.256801	0.100711	-2.54988	0.010776	0.0595232	2310033P09Rik	ENSMUSG00000020441.6
2310034C09Rik	0						2310034C09Rik	ENSMUSG00000068078.4
2310034G01Rik	14.2359	-0.570423	0.488066	-1.16874	0.242508	0.496697	2310034G01Rik	ENSMUSG00000099655.2
2310039H08Rik	261.497	-0.62914	0.270557	-2.32535	0.0200533	0.0919439	2310039H08Rik	ENSMUSG00000062619.6
2310046K23Rik	0						2310046K23Rik	ENSMUSG00000102308.1
2310050C09Rik	0						2310050C09Rik	ENSMUSG00000090314.2
2310057J18Rik	0						2310057J18Rik	ENSMUSG00000015519.12
2310057M21Rik	633.07	-0.123282	0.123329	-0.999622	0.317494	0.583103	2310057M21Rik	ENSMUSG00000040177.10
2310057N15Rik	0						2310057N15Rik	ENSMUSG00000048830.3
2310061I04Rik	702.914	-0.056539	0.150762	-0.37502	0.707645	0.908054	2310061I04Rik	ENSMUSG00000050705.15
2310061N02Rik	0						2310061N02Rik	ENSMUSG00000050704.3
2310079G19Rik	0						2310079G19Rik	ENSMUSG00000045331.3
2410002F23Rik	2200.4	-0.252425	0.135837	-1.85828	0.0631287	0.204622	2410002F23Rik	ENSMUSG00000045411.16
2410004B18Rik	716.967	-0.235011	0.182035	-1.29102	0.196696	0.434226	2410004B18Rik	ENSMUSG00000036873.13
2410004P03Rik	3.44838	0.491062	1.1395	0.430945	0.666508	0.884347	2410004P03Rik	ENSMUSG00000071398.8
2410131K14Rik	841.85	-0.0628465	0.146404	-0.429267	0.667729	0.885178	2410131K14Rik	ENSMUSG00000032840.7
2410137M14Rik	0.260512	1.71028	4.54347	0.376426	0.7066	0.907146	2410137M14Rik	ENSMUSG00000064308.10
2410141K09Rik	0.0467332	-0.862345	4.56206	-0.189025	0.850073	0.971633	2410141K09Rik	ENSMUSG00000074832.11
2510002D24Rik	234.777	-0.174879	0.151661	-1.15309	0.248874	0.504012	2510002D24Rik	ENSMUSG00000071632.10
2510009E07Rik	404.427	0.743227	0.267369	2.77979	0.00543946	0.0369561	2510009E07Rik	ENSMUSG00000043391.10
2510039O18Rik	1590.08	-0.132813	0.144657	-0.918128	0.358552	0.628183	2510039O18Rik	ENSMUSG00000044496.6
2610001J05Rik	315.027	0.378146	0.195703	1.93224	0.0533297	0.182661	2610001J05Rik	ENSMUSG00000052419.7
2610002M06Rik	635.956	0.0636481	0.123792	0.514153	0.607145	0.842723	2610002M06Rik	ENSMUSG00000031242.7
2610008E11Rik	569.341	0.11095	0.132026	0.840365	0.400704	0.670198	2610008E11Rik	ENSMUSG00000060301.6
2610021A01Rik	466.902	-0.402706	0.186085	-2.1641	0.0304569	0.12343	2610021A01Rik	ENSMUSG00000091474.2
2610028H24Rik	9.2399	1.12429	0.574534	1.95687	0.0503632	0.175036	2610028H24Rik	ENSMUSG00000009114.17
2610042L04Rik	28.0881	0.190441	0.813916	0.233981	0.815	0.963398	2610042L04Rik	ENSMUSG00000079388.9
2610044O15Rik8	262.664	-0.0673401	0.16857	-0.399479	0.68954	0.899065	2610044O15Rik8	ENSMUSG00000071302.10
2610301B20Rik	669.705	-0.197408	0.159816	-1.23522	0.216748	0.462598	2610301B20Rik	ENSMUSG00000059482.15
2610318N02Rik	563.95	-0.616964	0.264219	-2.33505	0.0195408	0.0903228	2610318N02Rik	ENSMUSG00000049916.12
2610507B11Rik	3640.15	-0.0112058	0.150668	-0.0743739	0.940713	0.996036	2610507B11Rik	ENSMUSG00000010277.7
2610528A11Rik	1.708	1.60374	1.46845	1.09213	0.274777	0.535362	2610528A11Rik	ENSMUSG00000096001.2
2610528J11Rik	0						2610528J11Rik	ENSMUSG00000028536.12
2700049A03Rik	718.6	-0.423123	0.198364	-2.13306	0.0329197	0.13036	2700049A03Rik	ENSMUSG00000034601.17
2700062C07Rik	307.515	0.133193	0.182704	0.729007	0.465998	0.733585	2700062C07Rik	ENSMUSG00000024273.8
2700081O15Rik	2798.55	-0.132712	0.17575	-0.755118	0.450178	0.71883	2700081O15Rik	ENSMUSG00000053080.10
2700097O09Rik	160.787	-0.108502	0.187545	-0.578542	0.562899	0.809405	2700097O09Rik	ENSMUSG00000062198.5
2810004N23Rik	1566.51	-0.37874	0.109224	-3.46757	0.000525192	0.00713759	2810004N23Rik	ENSMUSG00000031984.8
2810006K23Rik	290.897	-0.0755512	0.13496	-0.559804	0.575613	0.81901	2810006K23Rik	ENSMUSG00000047635.6
2810021J22Rik	268.893	0.185461	0.186984	0.991859	0.321266	0.587185	2810021J22Rik	ENSMUSG00000020491.15
2810408A11Rik	223.168	-0.100264	0.236689	-0.42361	0.67185	0.887561	2810408A11Rik	ENSMUSG00000018570.17
2810459M11Rik	4.20714	0.380918	1.05013	0.362734	0.716803	0.912131	2810459M11Rik	ENSMUSG00000026227.11
2900011O08Rik	584.082	1.23514	0.273055	4.52342	6.08475e-06	0.000237436	2900011O08Rik	ENSMUSG00000044117.12
2900026A02Rik	583.978	-0.49206	0.430167	-1.14388	0.252673	0.508533	2900026A02Rik	ENSMUSG00000051339.10
2900092C05Rik	0						2900092C05Rik	ENSMUSG00000030385.4
3110001I22Rik	68.3281	-0.293714	0.242478	-1.2113	0.225781	0.47412	3110001I22Rik	ENSMUSG00000079737.4
3110009E18Rik	64.4089	0.0103239	0.306526	0.0336803	0.973132	1	3110009E18Rik	ENSMUSG00000026388.15
3110021N24Rik	25.168	-0.489479	0.425807	-1.14953	0.250336	0.505734	3110021N24Rik	ENSMUSG00000094958.1
3110040M04Rik	0						3110040M04Rik	ENSMUSG00000114582.1
3110040N11Rik	269.767	-0.015174	0.109133	-0.139042	0.889417	0.988459	3110040N11Rik	ENSMUSG00000025102.14
3110082I17Rik	474.407	-0.30615	0.249068	-1.22918	0.219003	0.465841	3110082I17Rik	ENSMUSG00000053553.11
3110082J24Rik	0.157404	0.820749	4.56206	0.179907	0.857225	0.971633	3110082J24Rik	ENSMUSG00000086815.4
3300002I08Rik	26.6522	-0.38558	0.279631	-1.37889	0.16793	0.392792	3300002I08Rik	ENSMUSG00000063364.10
3425401B19Rik	9.29092	0.343563	1.19257	0.288087	0.77328	0.940703	3425401B19Rik	ENSMUSG00000071540.4
3830403N18Rik	287.681	-0.698216	0.459337	-1.52005	0.128498	0.329405	3830403N18Rik	ENSMUSG00000031125.2
3830406C13Rik	305.271	0.569614	0.209317	2.7213	0.0065026	0.0417821	3830406C13Rik	ENSMUSG00000033111.16
3830417A13Rik	2.65664	1.26066	1.38932	0.907394	0.364199	0.634348	3830417A13Rik	ENSMUSG00000031179.14
4430402I18Rik	22.2023	2.00665	0.526198	3.81349	0.00013702	0.0025981	4430402I18Rik	ENSMUSG00000064202.15
4632433K11Rik	0						4632433K11Rik	ENSMUSG00000116184.1
4833420G17Rik	286.729	-0.59284	0.273017	-2.17144	0.029898	0.121843	4833420G17Rik	ENSMUSG00000062822.8
4833423E24Rik	0						4833423E24Rik	ENSMUSG00000075217.1
4833427G06Rik	0						4833427G06Rik	ENSMUSG00000032057.9
4833439L19Rik	3000.78	-0.109545	0.103359	-1.05985	0.289212	0.551724	4833439L19Rik	ENSMUSG00000025871.18
4921504E06Rik	0						4921504E06Rik	ENSMUSG00000026734.9
4921507P07Rik	12.688	0.954193	0.50125	1.90363	0.0569587	0.190533	4921507P07Rik	ENSMUSG00000029828.4
4921509C19Rik	0						4921509C19Rik	ENSMUSG00000061525.2
4921511C20Rik	0						4921511C20Rik	ENSMUSG00000049815.3
4921511M17Rik	0						4921511M17Rik	ENSMUSG00000094577.7
4921517D22Rik	0						4921517D22Rik	ENSMUSG00000049902.6
4921524J17Rik	443.358	0.0128418	0.147553	0.0870321	0.930646	0.996036	4921524J17Rik	ENSMUSG00000036934.9
4921524L21Rik	0						4921524L21Rik	ENSMUSG00000039540.9
4921530L21Rik	0						4921530L21Rik	ENSMUSG00000034689.2
4921536K21Rik	31.6542	0.649938	0.380873	1.70644	0.0879259	0.254943	4921536K21Rik	ENSMUSG00000020434.4
4921539E11Rik	0.0526816	-0.862345	4.56206	-0.189025	0.850073	0.971633	4921539E11Rik	ENSMUSG00000028520.12
4922502D21Rik	0.57997	1.91659	4.51005	0.42496	0.670866	0.886857	4922502D21Rik	ENSMUSG00000047720.7
4930402F06Rik	0						4930402F06Rik	ENSMUSG00000079421.8
4930402H24Rik	984.056	0.370827	0.20823	1.78085	0.0749368	0.229248	4930402H24Rik	ENSMUSG00000027309.18
4930402K13Rik	0						4930402K13Rik	ENSMUSG00000045797.1
4930404H24Rik	0						4930404H24Rik	ENSMUSG00000079001.1
4930404N11Rik	64.673	1.0221	0.289897	3.52575	0.000422284	0.00607502	4930404N11Rik	ENSMUSG00000020234.10
4930407I10Rik	0						4930407I10Rik	ENSMUSG00000075524.3
4930412O13Rik	30.1017	-0.183215	0.370705	-0.494233	0.621141	0.852955	4930412O13Rik	ENSMUSG00000025783.2
4930415L06Rik	0						4930415L06Rik	ENSMUSG00000035387.5
4930415O20Rik	0.437832	2.59803	3.39741	0.764709	0.444445	0.713434	4930415O20Rik	ENSMUSG00000022993.7
4930430A15Rik	0						4930430A15Rik	ENSMUSG00000027157.10
4930430F08Rik	403.405	0.0830119	0.154441	0.537499	0.590923	0.829126	4930430F08Rik	ENSMUSG00000046567.10
4930432K21Rik	134.437	0.0639893	0.265622	0.240904	0.80963	0.961488	4930432K21Rik	ENSMUSG00000008129.14
4930432M17Rik	0						4930432M17Rik	ENSMUSG00000074248.7
4930433I11Rik	0						4930433I11Rik	ENSMUSG00000091692.2
4930438A08Rik	2.37399	0.567175	2.26525	0.250381	0.802293	0.957419	4930438A08Rik	ENSMUSG00000069873.4
4930444G20Rik	0.884149	0.265244	3.17374	0.0835746	0.933395	0.996036	4930444G20Rik	ENSMUSG00000069712.5
4930444P10Rik	3.61627	1.68157	1.1569	1.45351	0.146082	0.357727	4930444P10Rik	ENSMUSG00000067795.13
4930447A16Rik	0						4930447A16Rik	ENSMUSG00000022288.1
4930447C04Rik	27.2527	-3.73671	1.36004	-2.7475	0.00600512	0.0395069	4930447C04Rik	ENSMUSG00000021098.14
4930447F04Rik	0						4930447F04Rik	ENSMUSG00000031182.2
4930449I24Rik	0						4930449I24Rik	ENSMUSG00000079093.2
4930451I11Rik	0						4930451I11Rik	ENSMUSG00000045989.4
4930452B06Rik	81.8724	-0.0367435	0.269363	-0.136409	0.891498	0.989018	4930452B06Rik	ENSMUSG00000021747.12
4930453N24Rik	519.179	-0.153421	0.114342	-1.34178	0.179667	0.409727	4930453N24Rik	ENSMUSG00000059920.9
4930455H04Rik	0.0816956	0.820741	4.56206	0.179906	0.857227	0.971633	4930455H04Rik	ENSMUSG00000080907.1
4930467E23Rik	0						4930467E23Rik	ENSMUSG00000096265.2
4930469K13Rik	0.0845341	0	4.56206	0	1	1	4930469K13Rik	ENSMUSG00000085684.2
4930470P17Rik	0						4930470P17Rik	ENSMUSG00000043583.1
4930474N05Rik	0						4930474N05Rik	ENSMUSG00000096405.3
4930480E11Rik	0						4930480E11Rik	ENSMUSG00000035651.7
4930486L24Rik	0						4930486L24Rik	ENSMUSG00000050345.9
4930502E18Rik	19.1689	-0.325719	0.775458	-0.420035	0.67446	0.889131	4930502E18Rik	ENSMUSG00000055555.1
4930503B20Rik	2.00343	2.97754	1.63205	1.82441	0.0680898	0.215142	4930503B20Rik	ENSMUSG00000090202.1
4930503E14Rik	1.2202	2.05973	2.11212	0.975195	0.329464	0.596591	4930503E14Rik	ENSMUSG00000072595.3
4930503L19Rik	518.308	-0.309151	0.131505	-2.35088	0.0187293	0.0877765	4930503L19Rik	ENSMUSG00000044906.6
4930505A04Rik	1.39636	0.402863	1.48638	0.271036	0.786364	0.948532	4930505A04Rik	ENSMUSG00000040919.13
4930512M02Rik	0						4930512M02Rik	ENSMUSG00000062511.6
4930513O06Rik	0						4930513O06Rik	ENSMUSG00000031270.1
4930516K23Rik	0						4930516K23Rik	ENSMUSG00000090219.3
4930519G04Rik	0.199401	0	4.56206	0	1	1	4930519G04Rik	ENSMUSG00000029564.12
4930522H14Rik	0						4930522H14Rik	ENSMUSG00000060491.14
4930522L14Rik	23.8094	-0.66296	0.513216	-1.29177	0.196435	0.433755	4930522L14Rik	ENSMUSG00000072762.9
4930523C07Rik	27.7676	1.71193	0.751191	2.27895	0.02267	0.0999835	4930523C07Rik	ENSMUSG00000090394.8
4930524B15Rik	0.122506	1.30486	4.55943	0.28619	0.774733	0.940703	4930524B15Rik	ENSMUSG00000020299.6
4930524N10Rik	0						4930524N10Rik	ENSMUSG00000059663.1
4930539E08Rik	1.98857	-0.535023	1.11145	-0.481375	0.63025	0.85872	4930539E08Rik	ENSMUSG00000048905.5
4930544D05Rik	0						4930544D05Rik	ENSMUSG00000087279.10
4930544G11Rik	0						4930544G11Rik	ENSMUSG00000036463.8
4930548H24Rik	0.563013	0.210444	2.73151	0.0770431	0.938589	0.996036	4930548H24Rik	ENSMUSG00000029138.4
4930550C14Rik	4.39652	0.365525	0.885647	0.412721	0.679811	0.892925	4930550C14Rik	ENSMUSG00000005131.4
4930550L24Rik	1.05061	0.655056	2.58449	0.253456	0.799916	0.956067	4930550L24Rik	ENSMUSG00000046180.11
4930555G01Rik	0.0447599	0.339864	4.56206	0.074498	0.940614	0.996036	4930555G01Rik	ENSMUSG00000096197.1
4930556J24Rik	0.507874	-3.54438	2.71693	-1.30455	0.192045	0.428116	4930556J24Rik	ENSMUSG00000034493.1
4930558C23Rik	0						4930558C23Rik	ENSMUSG00000105734.1
4930558K02Rik	0.298973	-1.57615	4.55877	-0.34574	0.729538	0.916854	4930558K02Rik	ENSMUSG00000086277.2
4930562C15Rik	0.514682	-0.608938	3.43854	-0.177092	0.859436	0.972434	4930562C15Rik	ENSMUSG00000022518.16
4930563M21Rik	0.0847018	0.820741	4.56206	0.179906	0.857227	0.971633	4930563M21Rik	ENSMUSG00000050702.6
4930564D02Rik	0						4930564D02Rik	ENSMUSG00000051788.4
4930568D16Rik	0						4930568D16Rik	ENSMUSG00000026882.1
4930572O03Rik	0						4930572O03Rik	ENSMUSG00000069720.4
4930578G10Rik	0.0845341	0	4.56206	0	1	1	4930578G10Rik	ENSMUSG00000054885.11
4930578I06Rik	0						4930578I06Rik	ENSMUSG00000021961.6
4930579F01Rik	0.0511619	0	4.56206	0	1	1	4930579F01Rik	ENSMUSG00000012042.8
4930579G24Rik	194.595	-0.936302	0.224559	-4.16952	3.05241e-05	0.00082967	4930579G24Rik	ENSMUSG00000027811.9
4930583I09Rik	0.105363	-1.71784	4.5513	-0.37744	0.705847	0.906706	4930583I09Rik	ENSMUSG00000024088.4
4930590J08Rik	8.35667	-0.250483	0.644181	-0.38884	0.697395	0.903021	4930590J08Rik	ENSMUSG00000034063.8
4930595D18Rik	0.254737	-0.862326	4.56206	-0.189021	0.850076	0.971633	4930595D18Rik	ENSMUSG00000083193.1
4930595M18Rik	0						4930595M18Rik	ENSMUSG00000060673.2
4930596D02Rik	0						4930596D02Rik	ENSMUSG00000041068.6
4931400O07Rik	0						4931400O07Rik	ENSMUSG00000031194.1
4931406B18Rik	0.162016	0.339876	4.56206	0.0745006	0.940612	0.996036	4931406B18Rik	ENSMUSG00000013353.10
4931406C07Rik	318.702	0.789788	0.226486	3.48713	0.000488227	0.0067564	4931406C07Rik	ENSMUSG00000031938.15
4931406P16Rik	739.922	0.0648341	0.165232	0.392383	0.694775	0.901577	4931406P16Rik	ENSMUSG00000066571.13
4931408C20Rik	0.175149	0.583252	4.55944	0.127922	0.898211	0.993073	4931408C20Rik	ENSMUSG00000073722.3
4931414P19Rik	264.561	-0.565508	0.147077	-3.84498	0.000120563	0.0023752	4931414P19Rik	ENSMUSG00000022179.5
4931417E11Rik	0						4931417E11Rik	ENSMUSG00000056197.6
4931422A03Rik	3.71885	-2.17324	1.36403	-1.59326	0.111103	0.298728	4931422A03Rik	ENSMUSG00000046085.7
4931423N10Rik	0.648311	2.0007	2.52164	0.793412	0.427538	0.697777	4931423N10Rik	ENSMUSG00000026774.11
4931428F04Rik	1021.66	0.280041	0.17384	1.61091	0.107199	0.292383	4931428F04Rik	ENSMUSG00000014837.15
4931428L18Rik	0.554709	2.07533	4.53056	0.458074	0.6469	0.870834	4931428L18Rik	ENSMUSG00000086727.8
4931429L15Rik	0						4931429L15Rik	ENSMUSG00000056617.12
4931440F15Rik	2.06518	-3.46456	1.95456	-1.77256	0.0763021	0.231748	4931440F15Rik	ENSMUSG00000078157.1
4932411N23Rik	0						4932411N23Rik	ENSMUSG00000058670.5
4932414N04Rik	0						4932414N04Rik	ENSMUSG00000079324.11
4932415D10Rik	0						4932415D10Rik	ENSMUSG00000044581.8
4932429P05Rik	0						4932429P05Rik	ENSMUSG00000079513.1
4932438A13Rik	905.042	0.27852	0.256085	1.08761	0.276768	0.537399	4932438A13Rik	ENSMUSG00000037270.18
4932438H23Rik	0.693627	-0.708424	2.63008	-0.269354	0.787657	0.949363	4932438H23Rik	ENSMUSG00000039851.11
4933400A11Rik	0						4933400A11Rik	ENSMUSG00000055357.8
4933402D24Rik	7.06411	-0.234894	0.697124	-0.336947	0.736157	0.920856	4933402D24Rik	ENSMUSG00000025961.1
4933402E13Rik	0						4933402E13Rik	ENSMUSG00000045330.8
4933402J07Rik	0.156525	-1.71784	4.5513	-0.377439	0.705847	0.906706	4933402J07Rik	ENSMUSG00000069971.5
4933402N03Rik	0						4933402N03Rik	ENSMUSG00000013668.9
4933402N22Rik	0						4933402N22Rik	ENSMUSG00000067848.12
4933403O08Rik	39.0471	-2.04225	0.665438	-3.06903	0.00214754	0.0192087	4933403O08Rik	ENSMUSG00000079460.11
4933405L10Rik	3.68605	0.407773	1.00368	0.406277	0.684539	0.895902	4933405L10Rik	ENSMUSG00000013158.6
4933405O20Rik	0						4933405O20Rik	ENSMUSG00000084234.2
4933406M09Rik	0.174716	-1.63186	4.52714	-0.360462	0.718502	0.912823	4933406M09Rik	ENSMUSG00000050526.5
4933407L21Rik	2.12262	-0.809165	1.47825	-0.54738	0.584118	0.824813	4933407L21Rik	ENSMUSG00000026224.11
4933408B17Rik	4.6517	-0.607757	0.717302	-0.847282	0.396838	0.666122	4933408B17Rik	ENSMUSG00000049357.11
4933409G03Rik	0						4933409G03Rik	ENSMUSG00000053896.14
4933411K16Rik	1.67701	1.53454	1.49638	1.0255	0.305128	0.568781	4933411K16Rik	ENSMUSG00000090369.3
4933412E24Rik	0						4933412E24Rik	ENSMUSG00000071749.3
4933414I15Rik	0.127053	1.34126	4.55826	0.294248	0.768568	0.938684	4933414I15Rik	ENSMUSG00000072983.4
4933415F23Rik	0.309517	1.29677	3.68842	0.351578	0.725155	0.915165	4933415F23Rik	ENSMUSG00000073730.2
4933417A18Rik	0						4933417A18Rik	ENSMUSG00000021415.13
4933421I07Rik	0						4933421I07Rik	ENSMUSG00000030463.5
4933424G06Rik	0.749767	-0.723527	1.95482	-0.370125	0.711289	0.909913	4933424G06Rik	ENSMUSG00000102416.4
4933425L06Rik	1.44241	-3.67509	1.45448	-2.52674	0.0115127	0.0626039	4933425L06Rik	ENSMUSG00000021718.5
4933427D14Rik	39.2217	-0.701356	0.353793	-1.98239	0.0474358	0.168044	4933427D14Rik	ENSMUSG00000020807.15
4933428G20Rik	4.52451	0.678904	1.08526	0.625568	0.531599	0.784581	4933428G20Rik	ENSMUSG00000047988.1
4933428M09Rik	0						4933428M09Rik	ENSMUSG00000042525.5
4933430I17Rik	20.158	-0.421939	0.367605	-1.1478	0.251049	0.506695	4933430I17Rik	ENSMUSG00000058046.1
4933434E20Rik	1108.66	-0.141595	0.143292	-0.988155	0.323077	0.58925	4933434E20Rik	ENSMUSG00000027942.16
4933436I01Rik	0						4933436I01Rik	ENSMUSG00000025288.1
5031410I06Rik	0						5031410I06Rik	ENSMUSG00000051940.2
5031439G07Rik	4905.94	-0.229458	0.168366	-1.36286	0.172928	0.399964	5031439G07Rik	ENSMUSG00000036046.14
5330417C22Rik	369.215	0.961067	0.435624	2.20618	0.0273711	0.114549	5330417C22Rik	ENSMUSG00000040412.16
5430401F13Rik	0						5430401F13Rik	ENSMUSG00000094113.7
5430402E10Rik	0						5430402E10Rik	ENSMUSG00000044121.3
5430403G16Rik	55.9694	-0.49259	0.291377	-1.69056	0.0909212	0.260241	5430403G16Rik	ENSMUSG00000072763.2
5430419D17Rik	0.811044	1.30427	3.78542	0.344552	0.730431	0.917553	5430419D17Rik	ENSMUSG00000006204.7
5430427O19Rik	12.5238	-0.197423	0.741533	-0.266236	0.790057	0.95047	5430427O19Rik	ENSMUSG00000025058.4
5530400C23Rik	0						5530400C23Rik	ENSMUSG00000055594.6
5530401A14Rik	0.349128	1.3986	4.55632	0.306958	0.758876	0.933155	5530401A14Rik	ENSMUSG00000020703.3
5730409E04Rik	258.611	1.70801	0.348772	4.89722	9.7204e-07	5.63977e-05	5730409E04Rik	ENSMUSG00000073755.4
5730455P16Rik	1155.62	0.166125	0.142567	1.16525	0.24392	0.498252	5730455P16Rik	ENSMUSG00000057181.15
5730480H06Rik	309.088	-0.112549	0.132303	-0.850693	0.39494	0.664531	5730480H06Rik	ENSMUSG00000029089.8
5730507C01Rik	0.0411166	0	4.56206	0	1	1	5730507C01Rik	ENSMUSG00000073197.9
5730522E02Rik	3.68638	0.134	1.07364	0.124809	0.900674	0.994044	5730522E02Rik	ENSMUSG00000032985.15
5830411N06Rik	0.316516	1.70484	4.33825	0.392979	0.694335	0.901262	5830411N06Rik	ENSMUSG00000054672.13
5830473C10Rik	0.20943	-1.05321	4.56036	-0.230949	0.817354	0.964864	5830473C10Rik	ENSMUSG00000070690.7
6030408B16Rik	10.8613	1.13732	0.691752	1.64411	0.100154	0.279324	6030408B16Rik	ENSMUSG00000075408.5
6030458C11Rik	823.426	-0.0105481	0.117341	-0.0898922	0.928373	0.996036	6030458C11Rik	ENSMUSG00000022195.7
6030468B19Rik	0.0447599	0.339864	4.56206	0.074498	0.940614	0.996036	6030468B19Rik	ENSMUSG00000025573.4
6030498E09Rik	0.04081	0.339864	4.56206	0.074498	0.940614	0.996036	6030498E09Rik	ENSMUSG00000051361.7
6330403K07Rik	1766.13	1.29505	0.32182	4.02414	5.71837e-05	0.0013297	6330403K07Rik	ENSMUSG00000018451.7
6330409D20Rik	19.1675	0.0437009	0.434482	0.100582	0.919883	0.996036	6330409D20Rik	ENSMUSG00000009551.2
6430531B16Rik	4.53456	-0.239994	0.972843	-0.246694	0.805145	0.959363	6430531B16Rik	ENSMUSG00000073795.11
6430548M08Rik	736.787	1.11141	0.307889	3.60978	0.000306455	0.00478333	6430548M08Rik	ENSMUSG00000031824.15
6430550D23Rik	17.877	-0.178067	0.599117	-0.297216	0.766301	0.938219	6430550D23Rik	ENSMUSG00000074646.10
6430571L13Rik	33.8121	0.930748	0.374749	2.48365	0.0130042	0.0680483	6430571L13Rik	ENSMUSG00000037977.6
6430628N08Rik	0						6430628N08Rik	ENSMUSG00000034185.9
6720489N17Rik	89.4206	-0.268469	0.261645	-1.02608	0.304853	0.568442	6720489N17Rik	ENSMUSG00000072066.7
6820408C15Rik	5.12733	1.63879	0.884606	1.85257	0.0639445	0.206267	6820408C15Rik	ENSMUSG00000032680.11
7420426K07Rik	0.0511619	0	4.56206	0	1	1	7420426K07Rik	ENSMUSG00000074123.1
7530416G11Rik	0						7530416G11Rik	ENSMUSG00000096607.1
8030462N17Rik	481.612	-0.182144	0.159346	-1.14307	0.253008	0.508866	8030462N17Rik	ENSMUSG00000047466.10
8030474K03Rik	0.090729	0.339868	4.56206	0.0744988	0.940613	0.996036	8030474K03Rik	ENSMUSG00000046774.17
9030025P20Rik	86.949	-0.173915	0.282945	-0.61466	0.538779	0.790668	9030025P20Rik	ENSMUSG00000116953.1
9030624G23Rik	0.643271	2.81022	3.23651	0.868288	0.385237	0.655851	9030624G23Rik	ENSMUSG00000073158.4
9130008F23Rik	1.88017	0.369144	1.63192	0.226203	0.821044	0.967209	9130008F23Rik	ENSMUSG00000054951.3
9130019O22Rik	82.8631	0.0838561	0.244215	0.34337	0.73132	0.917955	9130019O22Rik	ENSMUSG00000030823.6
9130023H24Rik	101.791	-0.269914	0.265377	-1.0171	0.309106	0.57279	9130023H24Rik	ENSMUSG00000062944.4
9130204L05Rik	0						9130204L05Rik	ENSMUSG00000091175.2
9130230L23Rik	0.457117	0.582955	4.0814	0.142832	0.886423	0.986518	9130230L23Rik	ENSMUSG00000054598.13
9130401M01Rik	590.387	-0.293427	0.16167	-1.81497	0.0695282	0.218322	9130401M01Rik	ENSMUSG00000101892.1
9130409I23Rik	0						9130409I23Rik	ENSMUSG00000038768.8
9230102O04Rik	23.487	-0.423408	0.560982	-0.754763	0.450391	0.719045	9230102O04Rik	ENSMUSG00000079602.2
9230112D13Rik	0.0819644	0.339868	4.56206	0.0744988	0.940613	0.996036	9230112D13Rik	ENSMUSG00000021797.2
9330159F19Rik	552.436	0.669393	0.171792	3.89653	9.75798e-05	0.00203019	9330159F19Rik	ENSMUSG00000004360.9
9330182L06Rik	2247.53	0.262218	0.193275	1.35671	0.174875	0.402799	9330182L06Rik	ENSMUSG00000056004.16
9330182O14Rik	0						9330182O14Rik	ENSMUSG00000094112.2
9430007A20Rik	0						9430007A20Rik	ENSMUSG00000028593.5
9430015G10Rik	553.117	-0.144315	0.167121	-0.863537	0.387842	0.658645	9430015G10Rik	ENSMUSG00000059939.13
9430038I01Rik	181.934	-0.681266	0.212311	-3.20881	0.00133288	0.0138103	9430038I01Rik	ENSMUSG00000040139.14
9430069I07Rik	0						9430069I07Rik	ENSMUSG00000094447.2
9530002B09Rik	0.316245	1.72264	4.36122	0.39499	0.69285	0.90075	9530002B09Rik	ENSMUSG00000023263.3
9530003J23Rik	0.253602	0	4.56206	0	1	1	9530003J23Rik	ENSMUSG00000020177.12
9530053A07Rik	8.68471	4.33715	1.12669	3.84944	0.000118387	0.00234023	9530053A07Rik	ENSMUSG00000078776.9
9530068E07Rik	3089.25	0.0234638	0.0906329	0.258888	0.795722	0.954121	9530068E07Rik	ENSMUSG00000036275.13
9530077C05Rik	430.767	-0.192614	0.215376	-0.894313	0.371154	0.641364	9530077C05Rik	ENSMUSG00000036411.10
9630041A04Rik	0.398518	-0.609308	3.14084	-0.193995	0.84618	0.971633	9630041A04Rik	ENSMUSG00000057710.7
9830107B12Rik	0.12243	1.30431	4.55945	0.286067	0.774827	0.940703	9830107B12Rik	ENSMUSG00000073386.5
9930012K11Rik	7.45845	1.18592	0.658198	1.80176	0.071583	0.222674	9930012K11Rik	ENSMUSG00000044551.13
9930021J03Rik	817.165	-0.223759	0.161586	-1.38477	0.166124	0.38968	9930021J03Rik	ENSMUSG00000046138.15
9930022D16Rik	0.23682	1.59888	4.5481	0.351548	0.725177	0.915165	9930022D16Rik	ENSMUSG00000045065.7
9930104L06Rik	307.058	-0.0894568	0.151446	-0.590686	0.554731	0.802868	9930104L06Rik	ENSMUSG00000044730.17
9930111J21Rik1	7.18515	0.458288	0.71213	0.643545	0.51987	0.776517	9930111J21Rik1	ENSMUSG00000069893.10
9930111J21Rik2	24.4592	1.19751	0.67717	1.7684	0.0769932	0.233147	9930111J21Rik2	ENSMUSG00000069892.9
a	1.52728	-1.57775	2.18189	-0.723112	0.469611	0.736346	a	ENSMUSG00000027596.10
A030003K21Rik	0						A030003K21Rik	ENSMUSG00000113084.1
A030005K14Rik	0						A030005K14Rik	ENSMUSG00000104423.1
A030005L19Rik	3.05136	1.61434	1.08311	1.49047	0.1361	0.342775	A030005L19Rik	ENSMUSG00000113880.1
A030014E15Rik	0.0411166	0	4.56206	0	1	1	A030014E15Rik	ENSMUSG00000113973.1
A130010J15Rik	268.237	-0.103675	0.187374	-0.553304	0.580056	0.821986	A130010J15Rik	ENSMUSG00000079144.7
A1bg	0						A1bg	ENSMUSG00000022347.8
A1cf	0						A1cf	ENSMUSG00000052595.8
A230050P20Rik	1113.92	-0.35222	0.122842	-2.86726	0.00414043	0.030322	A230050P20Rik	ENSMUSG00000038884.14
A230072I06Rik	0						A230072I06Rik	ENSMUSG00000074473.1
A26c2	0						A26c2	ENSMUSG00000109344.1
A2m	1.7344	-3.68109	1.87163	-1.96678	0.049209	0.172115	A2m	ENSMUSG00000030111.9
A2ml1	2.18589	3.50087	1.86488	1.87727	0.0604815	0.198698	A2ml1	ENSMUSG00000047228.9
A330070K13Rik	0.450692	1.70593	4.02519	0.423812	0.671703	0.88747	A330070K13Rik	ENSMUSG00000052014.6
A3galt2	4.78098	-0.259053	0.955345	-0.271162	0.786267	0.948532	A3galt2	ENSMUSG00000028794.13
A430005L14Rik	866.773	-0.324095	0.225016	-1.44032	0.149777	0.363478	A430005L14Rik	ENSMUSG00000047613.10
A430033K04Rik	232.295	0.0670806	0.151954	0.441454	0.658884	0.879157	A430033K04Rik	ENSMUSG00000056014.15
A430078G23Rik	1.20239	0.0628687	1.92752	0.0326163	0.973981	1	A430078G23Rik	ENSMUSG00000074497.5
A430089I19Rik	0						A430089I19Rik	ENSMUSG00000094560.1
A4galt	43.0555	1.53458	0.763775	2.00921	0.0445154	0.160896	A4galt	ENSMUSG00000047878.13
A4gnt	0.209302	0	4.56206	0	1	1	A4gnt	ENSMUSG00000037953.7
A530016L24Rik	5.23112	5.67159	1.93556	2.93021			A530016L24Rik	ENSMUSG00000043122.7
A530032D15Rik	0.0930311	0.339868	4.56206	0.0744988	0.940613	0.996036	A530032D15Rik	ENSMUSG00000089844.7
A530064D06Rik	6.88986	-0.334475	0.965413	-0.346458	0.728999	0.916854	A530064D06Rik	ENSMUSG00000043939.15
A530084C06Rik	1.02707	-2.85632	2.99209	-0.954625	0.339767	0.608343	A530084C06Rik	ENSMUSG00000090863.1
A630001G21Rik	16.8187	-0.407505	0.622859	-0.654249	0.512952	0.772017	A630001G21Rik	ENSMUSG00000052760.16
A630010A05Rik	0.160689	0.339876	4.56206	0.0745005	0.940612	0.996036	A630010A05Rik	ENSMUSG00000075395.11
A630023A22Rik	0						A630023A22Rik	ENSMUSG00000095493.2
A630073D07Rik	0						A630073D07Rik	ENSMUSG00000067541.7
A630076J17Rik	0.638713	0.446506	2.31921	0.192525	0.847331	0.971633	A630076J17Rik	ENSMUSG00000094613.2
A630089N07Rik	103.114	0.0140153	0.289712	0.0483768	0.961416	1	A630089N07Rik	ENSMUSG00000116673.1
A630095N17Rik	0.126562	0.820745	4.56206	0.179907	0.857226	0.971633	A630095N17Rik	ENSMUSG00000096094.2
A730009L09Rik	0						A730009L09Rik	ENSMUSG00000110358.1
A730046J19Rik	3.16452	1.21034	1.81063	0.668463	0.503838	0.765461	A730046J19Rik	ENSMUSG00000085139.1
A730049H05Rik	1.53328	-0.38378	1.42553	-0.269219	0.787761	0.949363	A730049H05Rik	ENSMUSG00000048636.7
A730071L15Rik	6.65477	-0.590722	0.678368	-0.870798	0.383864	0.654802	A730071L15Rik	ENSMUSG00000096923.1
A830005F24Rik	5.32025	2.25839	1.14119	1.97898	0.0478185	0.169053	A830005F24Rik	ENSMUSG00000053181.1
A830018L16Rik	150.809	1.32731	0.394003	3.36878	0.000755006	0.00920836	A830018L16Rik	ENSMUSG00000057715.13
A830031A19Rik	0.143874	-0.381464	4.56206	-0.0836166	0.933361	0.996036	A830031A19Rik	ENSMUSG00000055010.1
A930002H24Rik	2.51452	-0.662207	1.36967	-0.483479	0.628756	0.85842	A930002H24Rik	ENSMUSG00000045506.3
A930004D18Rik	127.679	0.275055	0.286794	0.95907	0.337524	0.605279	A930004D18Rik	ENSMUSG00000054057.2
A930009A15Rik	0.994981	-3.30756	2.01735	-1.63956	0.101098	0.281096	A930009A15Rik	ENSMUSG00000092210.1
A930017K11Rik	68.9924	1.42651	0.588238	2.42506	0.0153058	0.0764828	A930017K11Rik	ENSMUSG00000025727.8
A930018P22Rik	0.718792	-0.862351	3.11717	-0.276645	0.782053	0.946004	A930018P22Rik	ENSMUSG00000032671.5
A930033H14Rik	70.7954	0.955703	0.37876	2.52324	0.0116278	0.0629563	A930033H14Rik	ENSMUSG00000090622.1
AA467197	17.9599	0.00523904	0.78249	0.00669534	0.994658	1	AA467197	ENSMUSG00000033213.16
AA792892	0						AA792892	ENSMUSG00000073497.6
AA986860	18.0531	0.770296	0.483394	1.59352	0.111044	0.298614	AA986860	ENSMUSG00000042510.7
Aaas	914.897	-0.249173	0.129587	-1.92282	0.0545023	0.185074	Aaas	ENSMUSG00000036678.8
Aacs	633.616	0.808421	0.297917	2.71358	0.00665609	0.0425578	Aacs	ENSMUSG00000029482.4
Aadac	0.0423509	0.339864	4.56206	0.074498	0.940614	0.996036	Aadac	ENSMUSG00000027761.4
Aadacl2	0						Aadacl2	ENSMUSG00000091376.1
Aadacl3	0						Aadacl3	ENSMUSG00000078507.1
Aadacl4	0						Aadacl4	ENSMUSG00000070609.3
Aadat	5.94119	0.774152	0.751685	1.02989	0.303063	0.566526	Aadat	ENSMUSG00000057228.6
Aagab	1089.13	0.138582	0.122421	1.13201	0.25763	0.514525	Aagab	ENSMUSG00000037257.8
Aak1	1838.47	0.33688	0.251796	1.33791	0.180927	0.41158	Aak1	ENSMUSG00000057230.14
Aamdc	137.991	0.521418	0.25715	2.02768	0.042593	0.156028	Aamdc	ENSMUSG00000035642.16
Aamp	3191.16	0.0231531	0.116842	0.198158	0.842921	0.971633	Aamp	ENSMUSG00000006299.13
Aanat	2.11026	-0.761743	1.24608	-0.61131	0.540994	0.79187	Aanat	ENSMUSG00000020804.12
Aar2	868.885	-0.205188	0.100417	-2.04335	0.0410175	0.152062	Aar2	ENSMUSG00000027628.10
Aard	21.8384	0.68044	0.584303	1.16453	0.244208	0.498542	Aard	ENSMUSG00000068522.4
Aars	3431.48	-0.258949	0.0970971	-2.6669	0.00765537	0.0467602	Aars	ENSMUSG00000031960.14
Aars2	462.089	-0.453815	0.218251	-2.07932	0.0375876	0.143115	Aars2	ENSMUSG00000023938.8
Aarsd1	282.221	-0.178142	0.159388	-1.11766	0.263711	0.52248	Aarsd1	ENSMUSG00000075528.13
Aasdh	203.625	-0.136642	0.188123	-0.726344	0.467628	0.734937	Aasdh	ENSMUSG00000055923.16
Aasdhppt	631.261	-0.177136	0.124029	-1.42819	0.153238	0.368388	Aasdhppt	ENSMUSG00000025894.11
Aass	0.26587	0	4.56206	0	1	1	Aass	ENSMUSG00000029695.13
Aatf	981.642	-0.33088	0.201799	-1.63965	0.101078	0.281096	Aatf	ENSMUSG00000018697.14
Aatk	1757.27	0.0756595	0.152543	0.495989	0.619902	0.851972	Aatk	ENSMUSG00000025375.15
AB124611	162.997	0.465103	0.315937	1.47214	0.140984	0.350608	AB124611	ENSMUSG00000057191.13
Abat	1738.57	0.892286	0.341204	2.61511	0.00891984	0.0521706	Abat	ENSMUSG00000057880.12
Abca1	975.487	0.384756	0.369115	1.04237	0.297239	0.560801	Abca1	ENSMUSG00000015243.4
Abca12	0.885611	-0.381469	2.38029	-0.160261	0.872675	0.980034	Abca12	ENSMUSG00000050296.14
Abca13	5.42043	4.26104	1.439	2.96112	0.00306524	0.0246521	Abca13	ENSMUSG00000004668.14
Abca14	0.0837208	0	4.56206	0	1	1	Abca14	ENSMUSG00000062017.15
Abca15	0						Abca15	ENSMUSG00000054746.18
Abca16	0.0951421	0.339868	4.56206	0.0744988	0.940613	0.996036	Abca16	ENSMUSG00000051900.12
Abca17	0.191203	-0.661151	4.55642	-0.145103	0.884629	0.98567	Abca17	ENSMUSG00000035435.17
Abca2	1954.37	0.825393	0.215186	3.83572	0.000125197	0.00243745	Abca2	ENSMUSG00000026944.18
Abca3	1016.8	0.983075	0.236903	4.14969	3.32923e-05	0.000883776	Abca3	ENSMUSG00000024130.16
Abca4	3.67216	1.94008	1.17705	1.64826	0.0992989	0.277835	Abca4	ENSMUSG00000028125.14
Abca5	452.534	0.217643	0.150115	1.44984	0.147102	0.359483	Abca5	ENSMUSG00000018800.14
Abca6	10.0936	2.05376	0.784279	2.61866	0.00882761	0.0517967	Abca6	ENSMUSG00000044749.13
Abca7	522.035	1.07642	0.358055	3.0063	0.0026445	0.0221398	Abca7	ENSMUSG00000035722.15
Abca8a	55.7594	4.29074	0.934874	4.58965	4.43996e-06	0.000185902	Abca8a	ENSMUSG00000041828.15
Abca8b	122.142	1.43416	0.420023	3.41448	0.000639028	0.00814873	Abca8b	ENSMUSG00000020620.14
Abca9	31.9512	1.65036	0.526092	3.13702	0.00170673	0.0164556	Abca9	ENSMUSG00000041797.7
Abcb10	615.27	0.14844	0.114637	1.29488	0.195362	0.432384	Abcb10	ENSMUSG00000031974.8
Abcb11	0.376471	1.31824	3.56986	0.36927	0.711927	0.910047	Abcb11	ENSMUSG00000027048.15
Abcb1a	29.0419	-0.00143639	0.490606	-0.00292778	0.997664	1	Abcb1a	ENSMUSG00000040584.8
Abcb1b	76.2997	-0.452124	0.348804	-1.29621	0.194903	0.431735	Abcb1b	ENSMUSG00000028970.9
Abcb4	75.6208	0.171178	0.409175	0.418348	0.675693	0.890089	Abcb4	ENSMUSG00000042476.12
Abcb5	0						Abcb5	ENSMUSG00000072791.11
Abcb6	244.709	0.0165032	0.217714	0.0758021	0.939577	0.996036	Abcb6	ENSMUSG00000026198.15
Abcb7	917.641	-0.0389102	0.144829	-0.268663	0.788189	0.949419	Abcb7	ENSMUSG00000031333.7
Abcb8	1108.62	0.168391	0.133644	1.26	0.207668	0.450087	Abcb8	ENSMUSG00000028973.18
Abcb9	47.6019	2.02915	0.516254	3.93053	8.47585e-05	0.00180898	Abcb9	ENSMUSG00000029408.13
Abcc1	1209.98	-0.0958092	0.100496	-0.953363	0.340406	0.609126	Abcc1	ENSMUSG00000023088.17
Abcc10	240.561	0.108222	0.148774	0.727428	0.466964	0.734458	Abcc10	ENSMUSG00000032842.13
Abcc12	14.7366	-0.0172727	0.664185	-0.0260059	0.979253	1	Abcc12	ENSMUSG00000036872.16
Abcc2	14.5368	7.00533	1.54375	4.53786	5.68287e-06	0.000224719	Abcc2	ENSMUSG00000025194.5
Abcc3	377.814	0.395182	0.275427	1.4348	0.151344	0.365799	Abcc3	ENSMUSG00000020865.16
Abcc4	202.509	0.679239	0.301949	2.24951	0.0244799	0.105697	Abcc4	ENSMUSG00000032849.14
Abcc5	1207.08	0.315042	0.167798	1.87751	0.0604486	0.198626	Abcc5	ENSMUSG00000022822.16
Abcc6	0.456324	2.60689	4.51669	0.577169	0.563825	0.8101	Abcc6	ENSMUSG00000030834.7
Abcc8	101.635	0.569743	0.531976	1.07099	0.284173	0.546409	Abcc8	ENSMUSG00000040136.10
Abcc9	188.819	1.1981	0.360762	3.32102	0.000896899	0.0104212	Abcc9	ENSMUSG00000030249.15
Abcd1	294.297	0.669987	0.223674	2.99537	0.00274114	0.0226981	Abcd1	ENSMUSG00000031378.14
Abcd2	103.055	0.607789	0.254123	2.39171	0.0167701	0.0818433	Abcd2	ENSMUSG00000055782.9
Abcd3	902.033	-0.0393626	0.148839	-0.264464	0.791423	0.95121	Abcd3	ENSMUSG00000028127.10
Abcd4	78.4906	0.372752	0.258936	1.43955	0.149995	0.363866	Abcd4	ENSMUSG00000021240.6
Abce1	3709.91	-0.253417	0.136823	-1.85215	0.0640043	0.206321	Abce1	ENSMUSG00000058355.8
Abcf1	4447.22	-0.462205	0.113151	-4.08483	4.41085e-05	0.00110174	Abcf1	ENSMUSG00000038762.15
Abcf2	2511.15	-0.369128	0.138005	-2.67473	0.00747888	0.0461316	Abcf2	ENSMUSG00000028953.10
Abcf3	1237.27	0.0277203	0.11806	0.234798	0.814366	0.963144	Abcf3	ENSMUSG00000003234.16
Abcg1	715.249	0.415899	0.266691	1.55948	0.118882	0.312619	Abcg1	ENSMUSG00000024030.7
Abcg2	167.709	0.745615	0.420024	1.77517	0.0758696	0.230882	Abcg2	ENSMUSG00000029802.13
Abcg3	159.682	0.332162	0.344778	0.963409	0.335342	0.603021	Abcg3	ENSMUSG00000029299.14
Abcg4	379.203	1.82832	0.308845	5.91986	3.22218e-09	5.8012e-07	Abcg4	ENSMUSG00000032131.16
Abcg5	0.948849	-0.168499	2.07339	-0.0812671	0.93523	0.996036	Abcg5	ENSMUSG00000040505.13
Abcg8	5.87538	-0.256756	0.8397	-0.305771	0.759779	0.933439	Abcg8	ENSMUSG00000024254.15
Abhd10	687.66	-0.0609954	0.10216	-0.597058	0.550469	0.79941	Abhd10	ENSMUSG00000033157.17
Abhd11	761.544	-0.109207	0.174152	-0.627077	0.530609	0.784183	Abhd11	ENSMUSG00000040532.14
Abhd12	1517.07	0.140566	0.0971307	1.44719	0.147844	0.360525	Abhd12	ENSMUSG00000032046.15
Abhd12b	0.12934	0.339872	4.56206	0.0744997	0.940613	0.996036	Abhd12b	ENSMUSG00000090121.10
Abhd13	612.721	-0.17659	0.143761	-1.22836	0.219313	0.466162	Abhd13	ENSMUSG00000040396.12
Abhd14a	357.174	0.522682	0.225966	2.3131	0.0207172	0.0940356	Abhd14a	ENSMUSG00000042210.17
Abhd14b	61.8426	0.880883	0.414663	2.12433	0.0336424	0.132364	Abhd14b	ENSMUSG00000042073.15
Abhd15	165.068	-0.317711	0.29931	-1.06148	0.288473	0.550836	Abhd15	ENSMUSG00000000686.11
Abhd16a	1166.29	0.378082	0.208659	1.81197	0.0699914	0.219435	Abhd16a	ENSMUSG00000007036.15
Abhd16b	1.09898	-1.89757	2.26068	-0.839377	0.401258	0.670693	Abhd16b	ENSMUSG00000055882.8
Abhd17a	2172.64	0.136308	0.118503	1.15025	0.25004	0.505529	Abhd17a	ENSMUSG00000003346.14
Abhd17b	793.863	-0.054241	0.0923975	-0.58704	0.557177	0.804295	Abhd17b	ENSMUSG00000047368.4
Abhd17c	1697.41	-0.186776	0.172477	-1.08291	0.27885	0.5396	Abhd17c	ENSMUSG00000038459.10
Abhd18	125.267	0.208224	0.18785	1.10846	0.267665	0.527236	Abhd18	ENSMUSG00000037818.16
Abhd2	1290.06	-0.0900502	0.170279	-0.528839	0.596917	0.834307	Abhd2	ENSMUSG00000039202.12
Abhd3	6.40033	-0.373156	0.913462	-0.408508	0.682901	0.894666	Abhd3	ENSMUSG00000002475.16
Abhd4	324.484	1.00656	0.280675	3.58623	0.000335499	0.00513097	Abhd4	ENSMUSG00000040997.13
Abhd5	304.042	0.308122	0.255944	1.20386	0.228642	0.477505	Abhd5	ENSMUSG00000032540.16
Abhd6	313.561	0.43104	0.152296	2.83028	0.00465069	0.0329187	Abhd6	ENSMUSG00000025277.14
Abhd8	3071.97	0.288406	0.0910443	3.16775	0.00153624	0.0151903	Abhd8	ENSMUSG00000007950.9
Abi1	1340.14	0.02365	0.10076	0.234716	0.814429	0.963144	Abi1	ENSMUSG00000058835.14
Abi2	1567.24	0.0352651	0.128843	0.273706	0.784311	0.94795	Abi2	ENSMUSG00000026782.15
Abi3	228.367	0.790837	0.283061	2.79388	0.00520803	0.0358316	Abi3	ENSMUSG00000018381.15
Abi3bp	10.6317	2.00388	0.837488	2.39273	0.0167235	0.0817507	Abi3bp	ENSMUSG00000035258.15
Abitram	442.577	-0.0801927	0.174392	-0.459842	0.645629	0.869897	Abitram	ENSMUSG00000038827.11
Abl1	2887.35	-0.496627	0.144411	-3.43899	0.000583882	0.00764153	Abl1	ENSMUSG00000026842.16
Abl2	1885.57	-0.154833	0.200407	-0.772592	0.439764	0.709329	Abl2	ENSMUSG00000026596.13
Ablim1	200.769	1.38349	0.405141	3.41484	0.000638203	0.00814392	Ablim1	ENSMUSG00000025085.16
Ablim2	85.9096	1.96407	0.560012	3.50719	0.00045286	0.00639391	Ablim2	ENSMUSG00000029095.17
Ablim3	66.6034	1.46634	0.432981	3.38662	0.000707591	0.00879483	Ablim3	ENSMUSG00000032735.15
Abo	0.22567	-2.09404	4.5052	-0.464805	0.642071	0.867287	Abo	ENSMUSG00000015787.15
Abr	5889.04	0.306404	0.267153	1.14692	0.251413	0.50714	Abr	ENSMUSG00000017631.19
Abra	9.78814	1.01743	2.64411	0.384792	0.700391	0.904797	Abra	ENSMUSG00000042895.6
Abracl	480.563	-0.197102	0.198117	-0.994877	0.319796	0.585322	Abracl	ENSMUSG00000078453.3
Abraxas1	169.904	-0.238699	0.219456	-1.08769	0.276734	0.537391	Abraxas1	ENSMUSG00000035234.18
Abraxas2	636.188	-0.163717	0.11138	-1.46989	0.141591	0.35128	Abraxas2	ENSMUSG00000030965.19
Abt1	668.051	-0.228502	0.156466	-1.46039	0.144182	0.355113	Abt1	ENSMUSG00000036376.3
Abtb1	423.893	-0.137796	0.248525	-0.554456	0.579267	0.821581	Abtb1	ENSMUSG00000030083.11
Abtb2	94.6972	-0.142102	0.384227	-0.369838	0.711503	0.910036	Abtb2	ENSMUSG00000032724.5
AC109138.7	0						AC109138.7	ENSMUSG00000117873.1
AC112683.2	0						AC112683.2	ENSMUSG00000118471.1
AC115631.1	116.202	0.153362	0.268988	0.570144	0.56858	0.813907	AC115631.1	ENSMUSG00000117942.1
AC121821.1	0						AC121821.1	ENSMUSG00000117874.1
AC124108.1	10.5545	-0.512579	0.752161	-0.681475	0.495571	0.7596	AC124108.1	ENSMUSG00000118219.1
AC124502.3	6.364	-0.569555	0.898451	-0.63393	0.526127	0.781625	AC124502.3	ENSMUSG00000117789.1
AC129217.1	0.366436	-1.09208	3.56734	-0.306133	0.759504	0.93323	AC129217.1	ENSMUSG00000118124.1
AC131692.1	2.35597	-1.43264	1.24179	-1.15368	0.24863	0.503799	AC131692.1	ENSMUSG00000117666.1
AC134908.4	0.0418604	0	4.56206	0	1	1	AC134908.4	ENSMUSG00000118135.1
AC138221.1	0						AC138221.1	ENSMUSG00000108728.4
AC140267.1	0						AC140267.1	ENSMUSG00000115798.1
AC141477.1	0						AC141477.1	ENSMUSG00000117965.1
AC142448.1	0.234837	-0.862329	4.56206	-0.189022	0.850076	0.971633	AC142448.1	ENSMUSG00000117781.1
AC150683.1	0.158045	-2.339	4.51553	-0.51799	0.604465	0.840404	AC150683.1	ENSMUSG00000118454.1
AC151602.1	0						AC151602.1	ENSMUSG00000118462.1
AC152452.1	0						AC152452.1	ENSMUSG00000118396.1
Acaa1a	1082.62	0.122401	0.136588	0.896137	0.370179	0.640287	Acaa1a	ENSMUSG00000036138.16
Acaa1b	18.7605	2.29781	0.728659	3.15348	0.00161335	0.0157726	Acaa1b	ENSMUSG00000010651.4
Acaa2	675.465	0.796372	0.18942	4.20426	2.61939e-05	0.000745398	Acaa2	ENSMUSG00000036880.10
Acaca	2970.91	-0.122154	0.181406	-0.673375	0.500709	0.763193	Acaca	ENSMUSG00000020532.18
Acacb	115.378	0.436462	0.415099	1.05147	0.293045	0.556409	Acacb	ENSMUSG00000042010.16
Acad10	329.988	0.3326	0.326436	1.01888	0.308259	0.5723	Acad10	ENSMUSG00000029456.12
Acad11	139.292	1.66528	0.406052	4.10115	4.11108e-05	0.00104554	Acad11	ENSMUSG00000090150.10
Acad12	43.7502	0.807738	0.353955	2.28204	0.0224871	0.0993938	Acad12	ENSMUSG00000042647.13
Acad8	579.647	-0.0911129	0.0922625	-0.98754	0.323378	0.589662	Acad8	ENSMUSG00000031969.16
Acad9	791.3	-0.233498	0.142657	-1.63678	0.101676	0.282055	Acad9	ENSMUSG00000027710.14
Acadl	317.169	0.384426	0.336159	1.14358	0.252797	0.508727	Acadl	ENSMUSG00000026003.5
Acadm	924.353	0.205392	0.144565	1.42075	0.155389	0.371985	Acadm	ENSMUSG00000062908.12
Acads	975.492	-0.171323	0.181002	-0.946523	0.343882	0.613388	Acads	ENSMUSG00000029545.13
Acadsb	629.723	0.503024	0.17325	2.90345	0.0036907	0.0279866	Acadsb	ENSMUSG00000030861.15
Acadvl	1668.58	0.152783	0.154459	0.989147	0.322591	0.588698	Acadvl	ENSMUSG00000018574.14
Acan	1.9606	0.922604	2.02378	0.455881	0.648476	0.8716	Acan	ENSMUSG00000030607.7
Acap1	15.3168	2.25788	0.983324	2.29617	0.021666	0.0968947	Acap1	ENSMUSG00000001588.12
Acap2	634.531	-0.232251	0.16386	-1.41738	0.156373	0.373732	Acap2	ENSMUSG00000049076.11
Acap3	2618.58	-0.0181117	0.124394	-0.145599	0.884238	0.98567	Acap3	ENSMUSG00000029033.16
Acat1	5485.27	0.0542522	0.111586	0.486191	0.626831	0.85708	Acat1	ENSMUSG00000032047.5
Acat2	2974.07	-0.325666	0.23619	-1.37883	0.167948	0.392792	Acat2	ENSMUSG00000023832.14
Acat3	441.751	-0.0634891	0.309447	-0.205169	0.83744	0.971633	Acat3	ENSMUSG00000062480.12
Acbd3	1055.4	-0.0568867	0.124631	-0.45644	0.648073	0.871317	Acbd3	ENSMUSG00000026499.5
Acbd4	109.618	0.868548	0.30685	2.83053	0.00464713	0.0329063	Acbd4	ENSMUSG00000056938.16
Acbd5	798.111	0.38077	0.139547	2.72861	0.00636018	0.0410702	Acbd5	ENSMUSG00000026781.17
Acbd6	1971.83	-0.146448	0.146412	-1.00024	0.317193	0.582669	Acbd6	ENSMUSG00000033701.13
Acbd7	5.13859	2.06272	1.07146	1.92514	0.0542115	0.184534	Acbd7	ENSMUSG00000026644.7
Accs	213.513	0.088511	0.211047	0.41939	0.674931	0.889409	Accs	ENSMUSG00000040272.14
Accsl	4.90122	0.591134	0.878897	0.672585	0.501211	0.763446	Accsl	ENSMUSG00000075023.11
Acd	1640.33	-0.233988	0.108288	-2.16079	0.0307118	0.124075	Acd	ENSMUSG00000038000.10
Ace	375.057	0.146031	0.31979	0.456647	0.647925	0.871296	Ace	ENSMUSG00000020681.14
Ace2	1.7705	2.19671	1.43134	1.53472	0.124852	0.323684	Ace2	ENSMUSG00000015405.15
Ace3	0.0446228	-0.862345	4.56206	-0.189025	0.850073	0.971633	Ace3	ENSMUSG00000101605.1
Acer1	0.0447599	0.339864	4.56206	0.074498	0.940614	0.996036	Acer1	ENSMUSG00000045019.4
Acer2	65.5543	-0.128138	0.408859	-0.313405	0.753973	0.931333	Acer2	ENSMUSG00000038007.14
Acer3	198.539	0.419004	0.223482	1.87489	0.0608079	0.199554	Acer3	ENSMUSG00000030760.14
Ache	300.431	3.91506	0.708404	5.52659	3.26514e-08	3.75781e-06	Ache	ENSMUSG00000023328.14
Acin1	5445.18	-0.339447	0.142307	-2.38531	0.0170649	0.0827269	Acin1	ENSMUSG00000022185.19
Ackr1	30.9453	1.93265	0.476439	4.05645	4.98233e-05	0.00120157	Ackr1	ENSMUSG00000037872.5
Ackr2	10.7957	1.34171	0.653046	2.05454	0.0399231	0.149375	Ackr2	ENSMUSG00000044534.8
Ackr3	46.7995	0.547212	0.620324	0.882139	0.377702	0.648181	Ackr3	ENSMUSG00000044337.5
Ackr4	7.22062	1.68702	0.954542	1.76736	0.0771678	0.233573	Ackr4	ENSMUSG00000079355.5
Acly	8203.58	0.0411625	0.222048	0.185377	0.852934	0.971633	Acly	ENSMUSG00000020917.17
Acmsd	2.0205	1.24385	1.80147	0.690461	0.489905	0.75444	Acmsd	ENSMUSG00000026348.7
Acnat1	0.312906	1.31658	3.72888	0.353077	0.724031	0.914357	Acnat1	ENSMUSG00000070985.3
Acnat2	0.147509	-0.862337	4.56206	-0.189023	0.850074	0.971633	Acnat2	ENSMUSG00000060317.9
Aco1	1021.84	-0.174626	0.154837	-1.12781	0.259402	0.516809	Aco1	ENSMUSG00000028405.9
Aco2	6056.8	0.0504723	0.114855	0.439443	0.66034	0.879503	Aco2	ENSMUSG00000022477.13
Acod1	1.19761	-3.04297	2.10284	-1.44708	0.147875	0.360525	Acod1	ENSMUSG00000022126.6
Acot1	77.903	0.7033	0.441698	1.59226	0.111325	0.299016	Acot1	ENSMUSG00000072949.6
Acot10	0.503013	0.820771	4.02379	0.20398	0.838369	0.971633	Acot10	ENSMUSG00000047565.5
Acot11	78.8984	1.02365	0.34749	2.94583	0.00322091	0.0255092	Acot11	ENSMUSG00000034853.16
Acot12	0.603644	-1.1295	2.47411	-0.456529	0.64801	0.871296	Acot12	ENSMUSG00000021620.4
Acot13	321.894	0.245298	0.199708	1.22829	0.219339	0.466162	Acot13	ENSMUSG00000006717.7
Acot2	122.444	0.100662	0.283835	0.354648	0.722853	0.913652	Acot2	ENSMUSG00000021226.7
Acot3	0.291874	1.40263	4.55616	0.307853	0.758194	0.933155	Acot3	ENSMUSG00000021228.15
Acot4	16.0387	0.746729	0.531828	1.40408	0.160295	0.380672	Acot4	ENSMUSG00000052392.5
Acot5	0.18101	-1.69465	4.52374	-0.374613	0.707948	0.908172	Acot5	ENSMUSG00000042540.12
Acot6	89.044	0.33933	0.205845	1.64847	0.0992555	0.277799	Acot6	ENSMUSG00000043487.4
Acot7	5646.09	0.6233	0.150779	4.13387	3.56703e-05	0.000938682	Acot7	ENSMUSG00000028937.14
Acot8	286.835	-0.00454503	0.172809	-0.0263009	0.979017	1	Acot8	ENSMUSG00000017307.16
Acot9	518.366	0.309323	0.296646	1.04273	0.297072	0.560601	Acot9	ENSMUSG00000025287.15
Acox1	1126.74	0.540716	0.208186	2.59727	0.00939685	0.0544006	Acox1	ENSMUSG00000020777.16
Acox2	0.948875	1.70821	2.17894	0.783964	0.433061	0.703337	Acox2	ENSMUSG00000021751.13
Acox3	197.619	0.898158	0.227972	3.93977	8.15604e-05	0.00177047	Acox3	ENSMUSG00000029098.17
Acoxl	22.7378	1.10171	0.53283	2.06766	0.038672	0.146016	Acoxl	ENSMUSG00000027380.10
Acp1	1024.19	-0.166078	0.0954162	-1.74057	0.0817595	0.243086	Acp1	ENSMUSG00000044573.16
Acp2	882.856	0.335154	0.119635	2.80147	0.00508709	0.0351605	Acp2	ENSMUSG00000002103.15
Acp4	0.354544	-1.37583	4.22117	-0.325935	0.744473	0.925471	Acp4	ENSMUSG00000012777.14
Acp5	1413.71	-0.430996	0.378305	-1.13928	0.254586	0.510914	Acp5	ENSMUSG00000001348.15
Acp6	262.294	-0.539306	0.245284	-2.1987	0.027899	0.116011	Acp6	ENSMUSG00000028093.15
Acp7	0.169068	0	4.56206	0	1	1	Acp7	ENSMUSG00000037469.9
Acpp	15.1283	-1.77966	0.959691	-1.85441	0.0636801	0.205823	Acpp	ENSMUSG00000032561.15
Acr	8.18453	2.41994	0.720998	3.35638	0.000789694	0.00949094	Acr	ENSMUSG00000022622.5
Acrbp	68.8739	-0.843257	0.415003	-2.03193	0.0421607	0.154942	Acrbp	ENSMUSG00000072770.9
Acrv1	0						Acrv1	ENSMUSG00000032110.4
Acsbg1	99.0516	4.84988	0.910485	5.3267	1.00013e-07	9.17673e-06	Acsbg1	ENSMUSG00000032281.11
Acsbg2	0.225699	-0.862329	4.56206	-0.189022	0.850076	0.971633	Acsbg2	ENSMUSG00000024207.8
Acsf2	88.7229	0.828052	0.327833	2.52583	0.0115424	0.0626687	Acsf2	ENSMUSG00000076435.3
Acsf3	398.963	0.143862	0.147084	0.978088	0.328031	0.594885	Acsf3	ENSMUSG00000015016.8
Acsl1	647.206	0.470639	0.298339	1.57753	0.114674	0.304635	Acsl1	ENSMUSG00000018796.13
Acsl3	1229.66	-0.37132	0.202989	-1.82927	0.0673596	0.213354	Acsl3	ENSMUSG00000032883.15
Acsl4	607.208	1.19318	0.306038	3.8988	9.66703e-05	0.0020182	Acsl4	ENSMUSG00000031278.12
Acsl5	1562.76	0.273422	0.117445	2.32809	0.0199075	0.0914365	Acsl5	ENSMUSG00000024981.6
Acsl6	901.403	0.364909	0.172108	2.12024	0.0339861	0.133354	Acsl6	ENSMUSG00000020333.17
Acsm1	0						Acsm1	ENSMUSG00000033533.14
Acsm2	0.0408478	0.339864	4.56206	0.074498	0.940614	0.996036	Acsm2	ENSMUSG00000030945.17
Acsm3	72.4685	-0.0538277	0.211275	-0.254775	0.798897	0.955796	Acsm3	ENSMUSG00000030935.15
Acsm4	0.500579	-2.14917	4.48708	-0.478967	0.631962	0.859827	Acsm4	ENSMUSG00000047026.9
Acsm5	0.534487	0	3.81881	0	1	1	Acsm5	ENSMUSG00000030972.6
Acss1	100.286	-0.00827139	0.323359	-0.0255796	0.979593	1	Acss1	ENSMUSG00000027452.11
Acss2	277.707	0.134407	0.251566	0.534283	0.593146	0.831081	Acss2	ENSMUSG00000027605.18
Acss3	507.667	0.448785	0.279182	1.6075	0.107945	0.293443	Acss3	ENSMUSG00000035948.13
Acta1	814.241	1.8425	1.5247	1.20843	0.226881	0.47549	Acta1	ENSMUSG00000031972.5
Acta2	856.043	0.0257206	0.621595	0.0413785	0.966994	1	Acta2	ENSMUSG00000035783.9
Actb	19664.5	0.245861	0.146449	1.67882	0.0931879	0.265309	Actb	ENSMUSG00000029580.14
Actbl2	0						Actbl2	ENSMUSG00000055194.3
Actc1	230.699	1.5287	0.29961	5.10231	3.35535e-07	2.45035e-05	Actc1	ENSMUSG00000068614.7
Acte1	0						Acte1	ENSMUSG00000031085.16
Actg1	30753.9	-0.107732	0.133212	-0.808725	0.418673	0.688973	Actg1	ENSMUSG00000062825.15
Actg2	121.381	-0.112148	0.537544	-0.208631	0.834737	0.971633	Actg2	ENSMUSG00000059430.14
Actl10	2.74721	0.124506	1.42993	0.0870714	0.930615	0.996036	Actl10	ENSMUSG00000078129.2
Actl11	0.317042	0.339885	4.56206	0.0745026	0.940611	0.996036	Actl11	ENSMUSG00000066368.1
Actl6a	2488.38	-0.695853	0.171744	-4.05169	5.08486e-05	0.00121822	Actl6a	ENSMUSG00000027671.14
Actl6b	577.871	0.801678	0.238238	3.36503	0.000765359	0.00927819	Actl6b	ENSMUSG00000029712.14
Actl7a	0.689816	0.580854	2.92562	0.19854	0.842622	0.971633	Actl7a	ENSMUSG00000070979.5
Actl7b	0.755963	2.68359	2.75868	0.97278	0.330663	0.598057	Actl7b	ENSMUSG00000070980.4
Actl9	0.320298	-1.32205	4.25975	-0.310357	0.756289	0.932804	Actl9	ENSMUSG00000092519.2
Actn1	1224.06	0.203964	0.156809	1.30072	0.193355	0.429668	Actn1	ENSMUSG00000015143.15
Actn2	148.251	0.146635	0.259155	0.565821	0.571515	0.816117	Actn2	ENSMUSG00000052374.16
Actn3	206.698	1.36385	1.01238	1.34716	0.177927	0.407065	Actn3	ENSMUSG00000006457.4
Actn4	4801.04	-0.0132869	0.111337	-0.11934	0.905006	0.996036	Actn4	ENSMUSG00000054808.15
Actr10	2246.13	0.0583654	0.0942805	0.619061	0.535876	0.788315	Actr10	ENSMUSG00000021076.6
Actr1a	4020.98	0.1259	0.122238	1.02996	0.303031	0.566526	Actr1a	ENSMUSG00000025228.5
Actr1b	5511.55	0.122196	0.110639	1.10445	0.269396	0.529131	Actr1b	ENSMUSG00000037351.9
Actr2	3478.3	0.134483	0.0983505	1.36738	0.171505	0.397888	Actr2	ENSMUSG00000020152.7
Actr3	4728.42	-0.081092	0.0660825	-1.22713	0.219773	0.466591	Actr3	ENSMUSG00000026341.16
Actr3b	508.428	1.12184	0.270241	4.15125	3.30659e-05	0.00087905	Actr3b	ENSMUSG00000056367.14
Actr5	308.484	-0.435205	0.179078	-2.43026	0.015088	0.0758529	Actr5	ENSMUSG00000037761.16
Actr6	564.016	-0.160458	0.107155	-1.49744	0.134279	0.340018	Actr6	ENSMUSG00000019948.4
Actr8	1601.26	-0.153813	0.0748776	-2.05419	0.039957	0.149445	Actr8	ENSMUSG00000015971.5
Actrt1	0						Actrt1	ENSMUSG00000046615.2
Actrt2	0						Actrt2	ENSMUSG00000051276.4
Actrt3	7.41033	0.414984	0.61498	0.674792	0.499808	0.762459	Actrt3	ENSMUSG00000037737.6
Acvr1	340.035	0.42172	0.157069	2.68494	0.00725431	0.0452013	Acvr1	ENSMUSG00000026836.15
Acvr1b	1108.64	0.477502	0.140208	3.40567	0.000660029	0.00833547	Acvr1b	ENSMUSG00000000532.11
Acvr1c	6.82064	0.797035	0.952096	0.837137	0.402515	0.672189	Acvr1c	ENSMUSG00000026834.13
Acvr2a	715.595	0.00961736	0.125114	0.0768689	0.938728	0.996036	Acvr2a	ENSMUSG00000052155.5
Acvr2b	361.214	-0.459608	0.281263	-1.63409	0.10224	0.283017	Acvr2b	ENSMUSG00000061393.14
Acvrl1	148.501	0.254319	0.412345	0.616762	0.537392	0.789572	Acvrl1	ENSMUSG00000000530.16
Acy1	681.672	-0.399578	0.229713	-1.73947	0.0819519	0.243377	Acy1	ENSMUSG00000023262.13
Acy3	11.2741	0.975782	0.814348	1.19824	0.230825	0.480572	Acy3	ENSMUSG00000024866.10
Acyp1	410.65	0.153299	0.21149	0.724851	0.468543	0.735479	Acyp1	ENSMUSG00000008822.15
Acyp2	77.604	1.73981	0.344797	5.04591	4.51357e-07	3.06249e-05	Acyp2	ENSMUSG00000060923.5
Ada	97.1881	-0.0247398	0.21226	-0.116554	0.907214	0.996036	Ada	ENSMUSG00000017697.3
Adad1	0						Adad1	ENSMUSG00000027719.15
Adad2	2.36284	-2.06411	1.69646	-1.21672	0.223711	0.471665	Adad2	ENSMUSG00000024266.8
Adal	268.235	0.221703	0.197572	1.12214	0.261803	0.520261	Adal	ENSMUSG00000027259.15
Adam10	1389.26	0.177818	0.122324	1.45367	0.146038	0.357727	Adam10	ENSMUSG00000054693.14
Adam11	434.643	1.16633	0.343597	3.39448	0.000687595	0.00859919	Adam11	ENSMUSG00000020926.16
Adam12	126.199	0.991086	0.3457	2.8669	0.0041452	0.0303447	Adam12	ENSMUSG00000054555.11
Adam15	819.738	0.782582	0.22243	3.51834	0.000434261	0.00617404	Adam15	ENSMUSG00000028041.17
Adam17	656.842	-0.110287	0.147484	-0.747787	0.454588	0.722923	Adam17	ENSMUSG00000052593.16
Adam18	1.3661	1.61164	1.67658	0.961266	0.336418	0.604076	Adam18	ENSMUSG00000031552.13
Adam19	855.303	0.444618	0.222109	2.0018	0.045306	0.162622	Adam19	ENSMUSG00000011256.16
Adam1a	25.3307	0.356519	0.504222	0.707068	0.479524	0.745717	Adam1a	ENSMUSG00000072647.6
Adam1b	0.419447	0.820768	4.14813	0.197864	0.843151	0.971633	Adam1b	ENSMUSG00000062438.4
Adam2	0.37165	2.24104	4.52568	0.495183	0.620471	0.852357	Adam2	ENSMUSG00000022039.6
Adam20	0						Adam20	ENSMUSG00000046282.7
Adam21	3.84137	0.654932	0.84973	0.770753	0.440853	0.710188	Adam21	ENSMUSG00000008438.3
Adam22	961.616	0.459333	0.172939	2.65604	0.00790642	0.0478596	Adam22	ENSMUSG00000040537.17
Adam23	289.731	1.04859	0.325813	3.21839	0.00128912	0.013472	Adam23	ENSMUSG00000025964.15
Adam24	0						Adam24	ENSMUSG00000046723.4
Adam25	0						Adam25	ENSMUSG00000071937.4
Adam26a	0						Adam26a	ENSMUSG00000048516.2
Adam26b	0						Adam26b	ENSMUSG00000063900.5
Adam28	0.313231	-1.71782	4.5513	-0.377436	0.70585	0.906706	Adam28	ENSMUSG00000014725.16
Adam29	0						Adam29	ENSMUSG00000046258.4
Adam3	1.24443	0.248068	1.84768	0.134259	0.893198	0.989985	Adam3	ENSMUSG00000031553.16
Adam30	0						Adam30	ENSMUSG00000043468.4
Adam32	1.17346	-0.137603	1.68266	-0.0817772	0.934824	0.996036	Adam32	ENSMUSG00000037437.18
Adam33	3.39076	1.41121	1.18346	1.19244	0.23309	0.48418	Adam33	ENSMUSG00000027318.17
Adam34	0						Adam34	ENSMUSG00000079058.3
Adam39	0						Adam39	ENSMUSG00000054033.6
Adam4	3.62945	0.948647	0.908547	1.04414	0.296422	0.559922	Adam4	ENSMUSG00000072972.3
Adam5	2.82337	2.18872	1.28582	1.7022	0.0887188	0.256248	Adam5	ENSMUSG00000031554.18
Adam6a	0.0423509	0.339864	4.56206	0.074498	0.940614	0.996036	Adam6a	ENSMUSG00000043945.4
Adam6b	0						Adam6b	ENSMUSG00000051804.3
Adam7	0.646679	0.0808489	2.29965	0.035157	0.971955	1	Adam7	ENSMUSG00000022056.9
Adam8	504.078	-0.662988	0.716171	-0.92574	0.354581	0.624113	Adam8	ENSMUSG00000025473.16
Adam9	699.903	-0.0965085	0.144397	-0.668357	0.503906	0.765464	Adam9	ENSMUSG00000031555.15
Adamdec1	0.179099	0.820749	4.56206	0.179907	0.857225	0.971633	Adamdec1	ENSMUSG00000022057.8
Adamts1	385.856	-0.0337444	0.283862	-0.118876	0.905373	0.996036	Adamts1	ENSMUSG00000022893.14
Adamts10	372.773	-0.0905904	0.138211	-0.65545	0.512178	0.771615	Adamts10	ENSMUSG00000024299.17
Adamts12	48.969	1.89806	0.589237	3.22122	0.00127644	0.0133895	Adamts12	ENSMUSG00000047497.10
Adamts13	1.0562	2.65121	2.62446	1.01019	0.312404	0.576609	Adamts13	ENSMUSG00000014852.16
Adamts14	15.0547	1.09228	0.694299	1.57321	0.11567	0.306609	Adamts14	ENSMUSG00000059901.12
Adamts15	280.427	0.211591	0.598529	0.353518	0.7237	0.914317	Adamts15	ENSMUSG00000033453.8
Adamts16	1.98686	2.39909	2.00303	1.19773	0.231021	0.480819	Adamts16	ENSMUSG00000049538.14
Adamts17	31.9641	0.803114	0.450142	1.78414	0.0744013	0.228147	Adamts17	ENSMUSG00000058145.16
Adamts18	4.13119	-1.2767	1.23591	-1.033	0.301602	0.565135	Adamts18	ENSMUSG00000053399.9
Adamts19	302.236	-0.485208	0.347543	-1.39611	0.162682	0.384532	Adamts19	ENSMUSG00000053441.5
Adamts2	217.487	1.0969	0.481208	2.27947	0.0226391	0.0999682	Adamts2	ENSMUSG00000036545.8
Adamts20	102.796	0.127594	0.355782	0.358631	0.719871	0.91307	Adamts20	ENSMUSG00000022449.14
Adamts3	1.59897	-0.507759	1.6054	-0.316281	0.751789	0.930094	Adamts3	ENSMUSG00000043635.12
Adamts4	79.0786	1.0026	0.463245	2.1643	0.0304416	0.123423	Adamts4	ENSMUSG00000006403.13
Adamts5	89.0207	1.40911	0.356006	3.95812	7.55416e-05	0.00167723	Adamts5	ENSMUSG00000022894.6
Adamts6	99.2969	-0.0489972	0.38123	-0.128524	0.897734	0.992606	Adamts6	ENSMUSG00000046169.10
Adamts7	38.9905	0.459148	0.587887	0.781013	0.434795	0.704662	Adamts7	ENSMUSG00000032363.15
Adamts8	43.3748	0.278539	0.391659	0.711178	0.476974	0.743276	Adamts8	ENSMUSG00000031994.13
Adamts9	45.7077	0.379066	0.462719	0.819215	0.412664	0.683164	Adamts9	ENSMUSG00000030022.14
Adamtsl1	81.0536	-0.597443	0.223676	-2.67103	0.00756197	0.0464707	Adamtsl1	ENSMUSG00000066113.16
Adamtsl2	18.4061	0.306004	0.621488	0.492373	0.622456	0.8536	Adamtsl2	ENSMUSG00000036040.14
Adamtsl3	3.4043	-0.004055	1.03499	-0.00391791	0.996874	1	Adamtsl3	ENSMUSG00000070469.12
Adamtsl4	22.247	0.920756	0.644338	1.42899	0.153006	0.368309	Adamtsl4	ENSMUSG00000015850.11
Adamtsl5	17.637	0.862132	0.77683	1.10981	0.267082	0.526577	Adamtsl5	ENSMUSG00000043822.18
Adap1	571.743	1.91923	0.314462	6.10321	1.03962e-09	2.17292e-07	Adap1	ENSMUSG00000056413.16
Adap2	44.5158	0.660546	0.399111	1.65504	0.0979159	0.275066	Adap2	ENSMUSG00000020709.15
Adar	1652.72	0.0108975	0.183481	0.0593932	0.952639	1	Adar	ENSMUSG00000027951.16
Adarb1	681.345	0.298833	0.19008	1.57215	0.115917	0.306908	Adarb1	ENSMUSG00000020262.15
Adarb2	901.27	-1.3101	0.538194	-2.43425	0.0149226	0.0753547	Adarb2	ENSMUSG00000052551.16
Adat1	366.295	-0.113913	0.206399	-0.551907	0.581012	0.822573	Adat1	ENSMUSG00000031949.17
Adat2	378.995	0.137885	0.127914	1.07795	0.281056	0.542539	Adat2	ENSMUSG00000019808.8
Adat3	20.8927	-1.02598	0.435613	-2.35525	0.0185101	0.0873347	Adat3	ENSMUSG00000113640.1
Adck1	412.816	0.163663	0.161297	1.01466	0.310266	0.573886	Adck1	ENSMUSG00000021044.15
Adck2	322.697	0.153541	0.191629	0.801241	0.422992	0.69357	Adck2	ENSMUSG00000046947.12
Adck5	375.912	-0.0439247	0.16336	-0.268883	0.78802	0.949363	Adck5	ENSMUSG00000022550.18
Adcy1	6066.99	-0.346201	0.276667	-1.25133	0.210815	0.454579	Adcy1	ENSMUSG00000020431.5
Adcy10	0.258534	0.244043	4.54191	0.0537313	0.957149	1	Adcy10	ENSMUSG00000026567.16
Adcy2	199.307	0.686913	0.416732	1.64833	0.0992845	0.277835	Adcy2	ENSMUSG00000021536.7
Adcy3	742.96	0.378603	0.156197	2.42389	0.0153554	0.0766883	Adcy3	ENSMUSG00000020654.15
Adcy4	26.4017	0.532149	0.509629	1.04419	0.296398	0.559922	Adcy4	ENSMUSG00000022220.14
Adcy5	584.332	1.22115	0.374816	3.25799	0.00112204	0.012181	Adcy5	ENSMUSG00000022840.9
Adcy6	1522.12	0.101881	0.151736	0.671435	0.501943	0.763986	Adcy6	ENSMUSG00000022994.9
Adcy7	210.676	0.590484	0.237349	2.48783	0.0128524	0.0675848	Adcy7	ENSMUSG00000031659.13
Adcy8	1388.11	1.27573	0.447875	2.84841	0.00439385	0.0315399	Adcy8	ENSMUSG00000022376.8
Adcy9	127.512	0.577839	0.338172	1.70871	0.0875039	0.254221	Adcy9	ENSMUSG00000005580.11
Adcyap1	2592.56	-0.420145	0.801982	-0.523883	0.60036	0.8374	Adcyap1	ENSMUSG00000024256.7
Adcyap1r1	4224.6	0.218033	0.203478	1.07153	0.28393	0.546173	Adcyap1r1	ENSMUSG00000029778.12
Add1	4173.09	0.132731	0.149931	0.885284	0.376003	0.64648	Add1	ENSMUSG00000029106.14
Add2	3261.48	0.470106	0.223171	2.10648	0.0351624	0.136331	Add2	ENSMUSG00000030000.10
Add3	1161.88	-0.103744	0.17908	-0.579316	0.562376	0.80891	Add3	ENSMUSG00000025026.15
Adgb	2.22385	0.547249	1.51289	0.361724	0.717558	0.912395	Adgb	ENSMUSG00000050994.20
Adgra1	300.09	1.97217	0.4837	4.07726	4.55696e-05	0.0011274	Adgra1	ENSMUSG00000025475.17
Adgra2	876.008	0.707852	0.384882	1.83914	0.0658948	0.210403	Adgra2	ENSMUSG00000031486.15
Adgra3	1535.96	-0.356447	0.211352	-1.68651	0.0916978	0.261875	Adgra3	ENSMUSG00000029090.12
Adgrb1	701.446	0.956002	0.275528	3.46971	0.000521022	0.00709748	Adgrb1	ENSMUSG00000034730.17
Adgrb2	771.91	-0.0992653	0.417608	-0.2377	0.812114	0.962053	Adgrb2	ENSMUSG00000028782.14
Adgrb3	1435.57	0.294438	0.229417	1.28342	0.199345	0.438122	Adgrb3	ENSMUSG00000033569.17
Adgrd1	34.9448	1.11241	0.652817	1.70401	0.0883786	0.255741	Adgrd1	ENSMUSG00000044017.16
Adgre1	283.641	0.520019	0.422485	1.23086	0.218376	0.465037	Adgre1	ENSMUSG00000004730.15
Adgre4	40.2596	0.0992977	0.644514	0.154066	0.877558	0.982363	Adgre4	ENSMUSG00000032915.6
Adgre5	201.878	0.484539	0.348466	1.39049	0.16438	0.386886	Adgre5	ENSMUSG00000002885.14
Adgrf1	0						Adgrf1	ENSMUSG00000041293.5
Adgrf2	1.3284	-0.0388224	1.5906	-0.0244074	0.980528	1	Adgrf2	ENSMUSG00000057899.6
Adgrf3	0.127571	-0.862337	4.56206	-0.189023	0.850074	0.971633	Adgrf3	ENSMUSG00000067642.11
Adgrf4	9.0129	0.665766	0.877961	0.75831	0.448266	0.716616	Adgrf4	ENSMUSG00000023918.12
Adgrf5	198.592	0.278627	0.449223	0.620243	0.535098	0.787768	Adgrf5	ENSMUSG00000056492.6
Adgrg1	5974.07	-0.271919	0.200081	-1.35905	0.174131	0.401675	Adgrg1	ENSMUSG00000031785.16
Adgrg2	127.469	0.67945	0.371232	1.83026	0.0672117	0.213183	Adgrg2	ENSMUSG00000031298.15
Adgrg3	101.945	0.504825	0.487672	1.03517	0.300588	0.564333	Adgrg3	ENSMUSG00000060470.7
Adgrg4	0						Adgrg4	ENSMUSG00000053852.11
Adgrg5	3.17666	2.63615	1.48318	1.77736	0.0755091	0.230252	Adgrg5	ENSMUSG00000061577.12
Adgrg6	15.4595	1.52404	0.849024	1.79505	0.0726456	0.224773	Adgrg6	ENSMUSG00000039116.7
Adgrg7	0						Adgrg7	ENSMUSG00000022755.4
Adgrl1	6708.75	0.350397	0.130484	2.68537	0.00724504	0.0451796	Adgrl1	ENSMUSG00000013033.16
Adgrl2	1141.48	-0.0493603	0.198383	-0.248814	0.803505	0.958277	Adgrl2	ENSMUSG00000028184.12
Adgrl3	329.58	0.0967865	0.331817	0.291686	0.770527	0.939659	Adgrl3	ENSMUSG00000037605.16
Adgrl4	131.77	0.0682592	0.476213	0.143338	0.886024	0.986194	Adgrl4	ENSMUSG00000039167.12
Adgrv1	3.13017	0.391084	1.10787	0.353006	0.724084	0.914357	Adgrv1	ENSMUSG00000069170.14
Adh1	12.9287	1.74652	0.949695	1.83903	0.0659108	0.210415	Adh1	ENSMUSG00000074207.10
Adh4	0.12243	1.30431	4.55945	0.286067	0.774827	0.940703	Adh4	ENSMUSG00000037797.14
Adh5	3775.7	-0.414329	0.15561	-2.66261	0.0077537	0.0471865	Adh5	ENSMUSG00000028138.8
Adh6a	0.144813	0	4.56206	0	1	1	Adh6a	ENSMUSG00000053054.13
Adh6b	9.91122	0.331528	0.783333	0.423228	0.672129	0.8877	Adh6b	ENSMUSG00000074206.7
Adh7	1.72679	-0.817666	1.61614	-0.505938	0.6129	0.84714	Adh7	ENSMUSG00000055301.8
Adhfe1	6.30164	2.17839	0.84999	2.56285	0.0103818	0.0582595	Adhfe1	ENSMUSG00000025911.14
Adi1	383.086	-0.369374	0.183414	-2.01388	0.0440222	0.15969	Adi1	ENSMUSG00000020629.12
Adig	6.16913	5.98243	1.69599	3.5274	0.000419665	0.00605109	Adig	ENSMUSG00000044405.4
Adipoq	45.2479	3.75378	1.19451	3.14253	0.00167494	0.0162264	Adipoq	ENSMUSG00000022878.5
Adipor1	2687.55	-0.119518	0.0951673	-1.25588	0.209161	0.452568	Adipor1	ENSMUSG00000026457.14
Adipor2	1314.33	0.119779	0.106038	1.12958	0.258653	0.515718	Adipor2	ENSMUSG00000030168.13
Adk	1500.49	-0.451575	0.15612	-2.89248	0.00382209	0.0286957	Adk	ENSMUSG00000039197.10
Adm	388.167	0.193163	0.474247	0.407304	0.683785	0.89522	Adm	ENSMUSG00000030790.15
Adm2	8.61817	-0.363418	0.855406	-0.424849	0.670947	0.886857	Adm2	ENSMUSG00000054136.6
Adnp	197.003	-0.633611	0.516157	-1.22755	0.219614	0.466417	Adnp	ENSMUSG00000051149.15
Adnp2	853.369	-0.221228	0.138376	-1.59874	0.109878	0.296795	Adnp2	ENSMUSG00000053950.10
Ado	1521.99	-0.247106	0.180637	-1.36797	0.171322	0.397667	Ado	ENSMUSG00000057134.5
Adora1	21.8973	3.24416	0.826352	3.92588	8.64127e-05	0.00183352	Adora1	ENSMUSG00000042429.8
Adora2a	273.321	0.148229	0.535162	0.27698	0.781796	0.945853	Adora2a	ENSMUSG00000020178.6
Adora2b	4.16756	0.227431	0.793125	0.286754	0.774301	0.940703	Adora2b	ENSMUSG00000018500.2
Adora3	1.44728	1.18691	1.8523	0.640778	0.521667	0.777795	Adora3	ENSMUSG00000000562.5
Adpgk	942.211	-0.220743	0.118837	-1.85753	0.0632357	0.204823	Adpgk	ENSMUSG00000025236.11
Adprh	2463.7	0.128732	0.118398	1.08729	0.27691	0.537504	Adprh	ENSMUSG00000002844.9
Adprhl1	41.4065	1.65219	0.696867	2.37088	0.0177459	0.0848295	Adprhl1	ENSMUSG00000031448.12
Adprhl2	908.842	-0.3171	0.165458	-1.91651	0.0553007	0.186732	Adprhl2	ENSMUSG00000042558.16
Adprm	262.943	0.0727541	0.148095	0.491268	0.623237	0.854118	Adprm	ENSMUSG00000020910.16
Adra1a	6.79861	1.10221	0.967141	1.13966	0.254429	0.510768	Adra1a	ENSMUSG00000045875.13
Adra1b	2.94344	2.98249	2.03586	1.46498	0.142928	0.353068	Adra1b	ENSMUSG00000050541.14
Adra1d	3.505	0.545409	1.50542	0.362296	0.717131	0.912209	Adra1d	ENSMUSG00000027335.9
Adra2a	55.9643	1.927	0.588989	3.2717	0.00106903	0.0118171	Adra2a	ENSMUSG00000033717.6
Adra2b	1.58651	1.35597	1.64288	0.825362	0.409166	0.679059	Adra2b	ENSMUSG00000058620.5
Adra2c	1911.2	2.64552	0.335403	7.8876	3.0806e-15	5.07605e-12	Adra2c	ENSMUSG00000045318.6
Adrb1	19.3232	-0.997423	0.667556	-1.49414	0.135139	0.341319	Adrb1	ENSMUSG00000035283.5
Adrb2	14.6674	1.87615	0.600279	3.12547	0.00177522	0.0168303	Adrb2	ENSMUSG00000045730.4
Adrb3	6.26937	4.11644	1.56311	2.63348	0.00845137	0.0500585	Adrb3	ENSMUSG00000031489.15
Adrm1	3262.35	-0.129418	0.106418	-1.21612	0.223937	0.471797	Adrm1	ENSMUSG00000039041.15
Adsl	2203.81	-0.405703	0.111088	-3.65208	0.000260126	0.00423089	Adsl	ENSMUSG00000022407.10
Adss	1530.62	-0.286417	0.10124	-2.82909	0.00466802	0.0330156	Adss	ENSMUSG00000015961.8
Adssl1	150.332	0.640803	0.418032	1.53291	0.125299	0.324538	Adssl1	ENSMUSG00000011148.14
Adtrp	4.9191	5.57299	1.83877	3.03083	0.00243885	0.0210081	Adtrp	ENSMUSG00000058022.14
Aebp1	844.38	-0.436286	0.288592	-1.51177	0.130592	0.333168	Aebp1	ENSMUSG00000020473.13
Aebp2	2121.38	-0.443047	0.127903	-3.46393	0.000532339	0.00718638	Aebp2	ENSMUSG00000030232.18
Aen	1552.93	-0.232243	0.177668	-1.30717	0.191155	0.42671	Aen	ENSMUSG00000030609.18
Aes	8295.86	0.236748	0.170605	1.3877	0.165229	0.388282	Aes	ENSMUSG00000054452.10
AF067061	0						AF067061	ENSMUSG00000095071.2
AF067063	0						AF067063	ENSMUSG00000094237.2
AF366264	2.39358	0.344874	2.15433	0.160084	0.872815	0.980034	AF366264	ENSMUSG00000057116.5
Afap1	1011.73	0.292557	0.274688	1.06505	0.286853	0.548894	Afap1	ENSMUSG00000029094.12
Afap1l1	127.3	0.207656	0.346726	0.598906	0.549235	0.798856	Afap1l1	ENSMUSG00000033032.15
Afap1l2	51.3749	1.82673	0.570456	3.20222	0.00136372	0.0140498	Afap1l2	ENSMUSG00000025083.18
Afdn	2247.69	-0.682824	0.217228	-3.14336	0.00167023	0.0162067	Afdn	ENSMUSG00000068036.15
Aff1	267.969	0.459086	0.293475	1.56431	0.117745	0.310219	Aff1	ENSMUSG00000029313.18
Aff2	47.0849	0.77457	1.08521	0.713753	0.47538	0.741237	Aff2	ENSMUSG00000031189.12
Aff3	356.976	0.328553	0.323367	1.01604	0.309612	0.573259	Aff3	ENSMUSG00000037138.17
Aff4	4058.29	-0.151612	0.198203	-0.764931	0.444312	0.713285	Aff4	ENSMUSG00000049470.13
Afg1l	120.62	0.489725	0.200764	2.4393	0.0147157	0.0745656	Afg1l	ENSMUSG00000038302.14
Afg3l1	1922.83	-0.286152	0.101737	-2.81266	0.00491341	0.0343253	Afg3l1	ENSMUSG00000031967.15
Afg3l2	2092.94	-0.178824	0.111661	-1.60149	0.109269	0.295766	Afg3l2	ENSMUSG00000024527.10
Afm	0.0422671	0	4.56206	0	1	1	Afm	ENSMUSG00000029369.17
Afmid	23.3852	0.279147	0.457772	0.609796	0.541997	0.792703	Afmid	ENSMUSG00000017718.15
Afp	6.85579	0.704251	0.986154	0.714139	0.475141	0.741019	Afp	ENSMUSG00000054932.6
Aftph	936.89	0.0131642	0.106438	0.12368	0.901569	0.994493	Aftph	ENSMUSG00000049659.15
Aga	132.877	0.346872	0.209277	1.65748	0.0974233	0.274106	Aga	ENSMUSG00000031521.5
Agap1	4321.75	0.132466	0.121623	1.08915	0.276086	0.536476	Agap1	ENSMUSG00000055013.15
Agap2	886.635	1.53274	0.262412	5.84098	5.1896e-09	8.20589e-07	Agap2	ENSMUSG00000025422.9
Agap3	3469.65	0.0681992	0.105161	0.648523	0.516647	0.774885	Agap3	ENSMUSG00000023353.14
Agbl1	0.729873	0.73815	2.60783	0.283051	0.777138	0.942287	Agbl1	ENSMUSG00000025754.11
Agbl2	1.4717	3.23654	1.88664	1.7155	0.0862535	0.251744	Agbl2	ENSMUSG00000040812.14
Agbl3	133.745	-0.0453881	0.219613	-0.206674	0.836265	0.971633	Agbl3	ENSMUSG00000038836.15
Agbl4	21.2847	1.05287	0.456315	2.30734	0.0210361	0.0950917	Agbl4	ENSMUSG00000061298.14
Agbl5	669.515	-0.392979	0.131794	-2.98177	0.00286587	0.0234594	Agbl5	ENSMUSG00000029165.17
Ager	10.3766	0.846157	0.702325	1.2048	0.228282	0.477184	Ager	ENSMUSG00000015452.14
Agfg1	2368.72	-0.069013	0.132058	-0.522598	0.601254	0.838179	Agfg1	ENSMUSG00000026159.13
Agfg2	379.975	-0.0149296	0.195879	-0.0762182	0.939245	0.996036	Agfg2	ENSMUSG00000029722.15
Aggf1	1275.16	-0.298378	0.113389	-2.63146	0.00850194	0.0503089	Aggf1	ENSMUSG00000021681.8
Agk	613.356	-0.0310383	0.140917	-0.22026	0.825669	0.970417	Agk	ENSMUSG00000029916.11
Agl	329.684	0.474869	0.295799	1.60538	0.108411	0.294158	Agl	ENSMUSG00000033400.14
Agmat	0.910882	3.3115	2.78907	1.18731	0.235104	0.487362	Agmat	ENSMUSG00000040706.4
Agmo	9.29098	2.24808	0.595168	3.77722	0.000158591	0.0028954	Agmo	ENSMUSG00000050103.18
Ago1	1845.33	-0.329918	0.199972	-1.64983	0.0989786	0.277238	Ago1	ENSMUSG00000041530.16
Ago2	5534.86	0.0651428	0.239457	0.272043	0.785589	0.948449	Ago2	ENSMUSG00000036698.11
Ago3	277.083	-0.0929427	0.248855	-0.373481	0.70879	0.908739	Ago3	ENSMUSG00000028842.15
Ago4	51.2298	0.542589	0.407562	1.3313	0.183089	0.414816	Ago4	ENSMUSG00000042500.11
Agpat1	2103.38	0.106903	0.102777	1.04014	0.298273	0.561703	Agpat1	ENSMUSG00000034254.17
Agpat2	68.8335	2.37242	0.614156	3.8629			Agpat2	ENSMUSG00000026922.13
Agpat3	2170.98	-0.159028	0.0902299	-1.76248	0.0779888	0.235455	Agpat3	ENSMUSG00000001211.15
Agpat4	798.664	0.360697	0.185991	1.93932	0.0524626	0.180541	Agpat4	ENSMUSG00000023827.8
Agpat5	1526.64	-0.200323	0.134961	-1.4843	0.137728	0.345103	Agpat5	ENSMUSG00000031467.10
Agps	1466.9	-0.241711	0.145963	-1.65598	0.0977267	0.274789	Agps	ENSMUSG00000042410.16
Agr2	0						Agr2	ENSMUSG00000020581.11
Agr3	0						Agr3	ENSMUSG00000036231.5
Agrn	2188.02	0.22819	0.146955	1.55279	0.120473	0.315797	Agrn	ENSMUSG00000041936.18
Agrp	25.7487	2.90868	0.785024	3.70521	0.000211213	0.0035702	Agrp	ENSMUSG00000005705.10
Agt	4.53519	4.52649	1.53371	2.95134	0.00316401	0.0252677	Agt	ENSMUSG00000031980.9
Agtpbp1	1252.58	0.681158	0.266966	2.55148	0.0107268	0.0594314	Agtpbp1	ENSMUSG00000021557.15
Agtr1a	53.0172	1.58178	0.48343	3.272	0.00106791	0.011812	Agtr1a	ENSMUSG00000049115.15
Agtr1b	0						Agtr1b	ENSMUSG00000054988.9
Agtr2	18809.6	0.249367	0.381241	0.654091	0.513053	0.772042	Agtr2	ENSMUSG00000068122.10
Agtrap	107.374	0.274338	0.337907	0.811875	0.416864	0.687392	Agtrap	ENSMUSG00000029007.8
Agxt	0.499216	0.352053	2.91708	0.120687	0.903939	0.995532	Agxt	ENSMUSG00000026272.6
Agxt2	0.17904	1.79747	4.54009	0.39591	0.692171	0.900253	Agxt2	ENSMUSG00000089678.8
Ahctf1	1955.2	-0.555846	0.191436	-2.90356	0.00368949	0.0279866	Ahctf1	ENSMUSG00000026491.13
Ahcy	1819.91	-0.785019	0.142391	-5.51313	3.52504e-08	3.95675e-06	Ahcy	ENSMUSG00000027597.15
Ahcyl1	4787.32	-0.106947	0.122123	-0.875731	0.381176	0.65199	Ahcyl1	ENSMUSG00000027893.14
Ahcyl2	592.055	0.250186	0.181998	1.37467	0.169235	0.394444	Ahcyl2	ENSMUSG00000029772.17
Ahdc1	1408.97	0.598219	0.159078	3.76054	0.000169547	0.00304348	Ahdc1	ENSMUSG00000037692.14
Ahi1	1993.72	0.218794	0.149976	1.45886	0.144604	0.355527	Ahi1	ENSMUSG00000019986.17
Ahnak	449.368	1.224	0.672516	1.82003	0.0687549	0.216487	Ahnak	ENSMUSG00000069833.13
Ahnak2	156.328	3.38266	0.606839	5.57423	2.4863e-08	3.01405e-06	Ahnak2	ENSMUSG00000072812.4
Ahr	136.038	0.750079	0.293335	2.55708	0.0105556	0.0588784	Ahr	ENSMUSG00000019256.17
Ahrr	16.574	3.21859	0.882169	3.64849	0.000263786	0.00425903	Ahrr	ENSMUSG00000021575.16
Ahsa1	3366.23	-0.121478	0.104237	-1.1654	0.243859	0.498239	Ahsa1	ENSMUSG00000021037.7
Ahsa2	1274.61	0.217742	0.160374	1.35771	0.174555	0.402294	Ahsa2	ENSMUSG00000020288.13
Ahsg	16.335	2.04818	1.24714	1.64231			Ahsg	ENSMUSG00000022868.6
AI182371	2.49871	0.459873	1.34961	0.340744	0.733296	0.919223	AI182371	ENSMUSG00000035875.15
AI413582	351.68	0.549775	0.25972	2.1168	0.0342766	0.134127	AI413582	ENSMUSG00000062753.14
AI429214	131.961	0.542654	0.251461	2.158	0.0309278	0.124728	AI429214	ENSMUSG00000074384.4
AI467606	21.4609	0.538276	0.838911	0.641637	0.521109	0.777282	AI467606	ENSMUSG00000045165.6
AI593442	60.0405	2.09939	0.507823	4.13409	3.5637e-05	0.000938682	AI593442	ENSMUSG00000078307.3
AI597479	661.671	0.195857	0.123596	1.58465	0.113045	0.30168	AI597479	ENSMUSG00000010290.7
AI661453	5.8433	1.15965	1.12252	1.03308	0.301566	0.565135	AI661453	ENSMUSG00000034382.14
AI837181	428.874	0.120222	0.179234	0.670752	0.502379	0.764137	AI837181	ENSMUSG00000047423.10
AI854703	214.147	-0.2222	0.250874	-0.885704	0.375777	0.64648	AI854703	ENSMUSG00000053297.14
AI987944	101.194	0.0215731	0.210077	0.102691	0.918208	0.996036	AI987944	ENSMUSG00000056383.10
Aicda	1.64703	0.915686	1.7943	0.51033	0.60982	0.844485	Aicda	ENSMUSG00000040627.14
Aida	1323.37	0.13953	0.0934146	1.49366	0.135263	0.341521	Aida	ENSMUSG00000042901.10
Aif1	121.689	0.354517	0.316742	1.11926	0.263028	0.521695	Aif1	ENSMUSG00000024397.14
Aif1l	84.7849	-1.41937	0.505906	-2.8056	0.00502227	0.0348835	Aif1l	ENSMUSG00000001864.13
Aifm1	1442.88	0.0117776	0.168472	0.0699082	0.944267	0.999031	Aifm1	ENSMUSG00000036932.14
Aifm2	153.091	0.485985	0.24113	2.01545	0.043858	0.159343	Aifm2	ENSMUSG00000020085.15
Aifm3	14.0837	0.42323	0.718752	0.588841	0.555968	0.803698	Aifm3	ENSMUSG00000022763.18
Aig1	619.681	0.739297	0.178983	4.13055	3.61894e-05	0.000948224	Aig1	ENSMUSG00000019806.13
Aim2	43.08	0.116081	0.357894	0.324345	0.745677	0.926377	Aim2	ENSMUSG00000037860.15
Aimp1	2618.77	-0.195365	0.122219	-1.59848	0.109936	0.296864	Aimp1	ENSMUSG00000028029.10
Aimp2	1381.48	-0.0732147	0.163374	-0.448141	0.654052	0.875117	Aimp2	ENSMUSG00000029610.13
Aip	1603.91	0.010281	0.131022	0.0784679	0.937456	0.996036	Aip	ENSMUSG00000024847.15
Aipl1	4.30252	-0.261802	1.08942	-0.240312	0.810088	0.96158	Aipl1	ENSMUSG00000040554.10
Aire	1.90114	1.36658	1.76258	0.775328	0.438146	0.707382	Aire	ENSMUSG00000000731.15
Ajap1	14.8476	1.96674	0.773025	2.54421	0.0109526	0.0601878	Ajap1	ENSMUSG00000039546.9
Ajm1	231.269	1.08686	0.403146	2.69596	0.00701867	0.0442229	Ajm1	ENSMUSG00000029419.8
Ajuba	38.789	0.520677	0.537938	0.967914	0.333087	0.600462	Ajuba	ENSMUSG00000022178.11
Ak1	633.331	0.818357	0.284164	2.87988	0.00397827	0.0295148	Ak1	ENSMUSG00000026817.14
AK157302	4.81625	1.15318	0.823266	1.40074	0.161292	0.38234	AK157302	ENSMUSG00000078139.3
Ak2	4643.01	-0.489969	0.239554	-2.04534	0.0408217	0.15149	Ak2	ENSMUSG00000028792.14
Ak3	1008.64	0.294325	0.0963782	3.05386	0.00225918	0.0199229	Ak3	ENSMUSG00000024782.7
Ak4	701.507	-0.357757	0.317502	-1.12679	0.259833	0.517219	Ak4	ENSMUSG00000028527.18
Ak5	770.023	1.2681	0.458014	2.76869	0.00562822	0.0377652	Ak5	ENSMUSG00000039058.11
Ak6	1219.71	-0.283713	0.124922	-2.27112	0.02314	0.101441	Ak6	ENSMUSG00000078941.9
Ak7	6.47274	1.89374	0.996917	1.8996	0.057486	0.19152	Ak7	ENSMUSG00000041323.6
Ak8	7.37407	1.43124	0.737657	1.94025	0.0523491	0.180253	Ak8	ENSMUSG00000026807.8
Ak9	0.91946	0.94274	2.56991	0.366838	0.71374	0.910207	Ak9	ENSMUSG00000091415.5
Akain1	5.47504	1.36887	1.18482	1.15535	0.247948	0.503149	Akain1	ENSMUSG00000091636.2
Akap1	1416.52	-0.210549	0.212567	-0.990509	0.321925	0.587976	Akap1	ENSMUSG00000018428.15
Akap10	495.043	-0.10108	0.147636	-0.684658	0.49356	0.757812	Akap10	ENSMUSG00000047804.15
Akap11	3015.62	0.0204298	0.1834	0.111395	0.911303	0.996036	Akap11	ENSMUSG00000022016.16
Akap12	3383.83	1.16728	0.339392	3.43933	0.000583154	0.00763982	Akap12	ENSMUSG00000038587.9
Akap13	683.436	-0.172837	0.217208	-0.795721	0.426194	0.696206	Akap13	ENSMUSG00000066406.15
Akap14	0.279922	0	4.56206	0	1	1	Akap14	ENSMUSG00000036551.6
Akap17b	212.42	0.948451	0.271495	3.49343	0.000476851	0.00664959	Akap17b	ENSMUSG00000059708.12
Akap2	12.7146	1.94852	1.02435	1.90221	0.0571441	0.191021	Akap2	ENSMUSG00000038729.23
Akap3	5.16776	2.73207	0.983972	2.77657	0.00549357	0.0371495	Akap3	ENSMUSG00000030344.11
Akap4	0						Akap4	ENSMUSG00000050089.13
Akap5	157.473	0.196244	0.26019	0.754232	0.45071	0.719237	Akap5	ENSMUSG00000021057.15
Akap6	2268.45	1.06579	0.270747	3.93647	8.26879e-05	0.00178363	Akap6	ENSMUSG00000061603.8
Akap7	255.326	0.364139	0.284218	1.28119	0.200125	0.438998	Akap7	ENSMUSG00000039166.16
Akap8	2320.3	-0.420914	0.137617	-3.05858	0.00222388	0.0197264	Akap8	ENSMUSG00000024045.6
Akap8l	952.153	-0.12308	0.144899	-0.849418	0.395649	0.665169	Akap8l	ENSMUSG00000002625.10
Akap9	1749	0.013706	0.230731	0.0594026	0.952631	1	Akap9	ENSMUSG00000040407.18
Akip1	165.687	-0.190115	0.160917	-1.18145	0.237425	0.490382	Akip1	ENSMUSG00000031023.5
Akirin1	1478.11	0.0336188	0.0869493	0.386649	0.699016	0.903726	Akirin1	ENSMUSG00000023075.9
Akirin2	1314.82	0.0409689	0.168411	0.243267	0.807799	0.960568	Akirin2	ENSMUSG00000028291.7
Akna	242.259	-0.930814	0.254811	-3.65295	0.000259243	0.00422408	Akna	ENSMUSG00000039158.11
Aknad1	2.65381	2.64093	1.65127	1.59933	0.109747	0.29666	Aknad1	ENSMUSG00000049565.16
Akp3	0.454546	0.558235	2.74585	0.203301	0.8389	0.971633	Akp3	ENSMUSG00000036500.4
Akr1a1	10615.8	-0.0765447	0.113754	-0.672894	0.501015	0.763275	Akr1a1	ENSMUSG00000028692.14
Akr1b10	118.156	0.171311	0.375228	0.456551	0.647994	0.871296	Akr1b10	ENSMUSG00000061758.13
Akr1b3	4439.34	-0.215371	0.173079	-1.24435	0.213371	0.457552	Akr1b3	ENSMUSG00000001642.18
Akr1b7	1.86485	-0.353653	1.62415	-0.217746	0.827627	0.971054	Akr1b7	ENSMUSG00000052131.7
Akr1b8	268.587	0.54524	0.260016	2.09695	0.0359984	0.138578	Akr1b8	ENSMUSG00000029762.6
Akr1c12	1.77434	1.98684	1.68213	1.18114	0.237547	0.490455	Akr1c12	ENSMUSG00000021211.4
Akr1c13	33.7045	0.522831	0.441717	1.18363	0.236559	0.48936	Akr1c13	ENSMUSG00000021213.12
Akr1c14	2.03342	0.880951	1.173	0.751024	0.452638	0.721049	Akr1c14	ENSMUSG00000033715.15
Akr1c18	0						Akr1c18	ENSMUSG00000021214.14
Akr1c19	0.0831473	0	4.56206	0	1	1	Akr1c19	ENSMUSG00000071551.13
Akr1c20	0						Akr1c20	ENSMUSG00000054757.14
Akr1c21	0						Akr1c21	ENSMUSG00000021207.9
Akr1c6	0						Akr1c6	ENSMUSG00000021210.16
Akr1cl	0.745773	2.00053	2.64652	0.755911	0.449703	0.718204	Akr1cl	ENSMUSG00000025955.13
Akr1d1	0						Akr1d1	ENSMUSG00000038641.12
Akr1e1	452.602	0.307912	0.130723	2.35545	0.0185003	0.0873111	Akr1e1	ENSMUSG00000045410.18
Akr7a5	553.738	0.125994	0.147143	0.856266	0.391851	0.661932	Akr7a5	ENSMUSG00000028743.7
Akt1	6458.22	-0.041065	0.0865007	-0.474736	0.634975	0.862121	Akt1	ENSMUSG00000001729.14
Akt1s1	2312.11	-0.082654	0.0937777	-0.881383	0.378111	0.648455	Akt1s1	ENSMUSG00000011096.17
Akt2	2641.32	-0.496403	0.0976942	-5.0812	3.75064e-07	2.68511e-05	Akt2	ENSMUSG00000004056.15
Akt3	1958.92	-0.22505	0.205089	-1.09732	0.272499	0.532809	Akt3	ENSMUSG00000019699.16
Aktip	789.39	0.09967	0.158064	0.630566	0.528324	0.782843	Aktip	ENSMUSG00000031667.16
AL607142.1	0						AL607142.1	ENSMUSG00000115115.1
AL731706.1	0						AL731706.1	ENSMUSG00000115423.2
AL731706.2	0						AL731706.2	ENSMUSG00000116563.1
AL732309.1	0.127053	1.34126	4.55826	0.294248	0.768568	0.938684	AL732309.1	ENSMUSG00000115018.2
Alad	1069.42	-0.2106	0.245497	-0.857851	0.390975	0.661163	Alad	ENSMUSG00000028393.10
Alas1	864.69	0.0694067	0.110656	0.627229	0.530509	0.784153	Alas1	ENSMUSG00000032786.16
Alas2	925.722	0.581831	0.971377	0.598975	0.549189	0.798853	Alas2	ENSMUSG00000025270.13
Alb	12.9265	4.74601	2.02134	2.34795	0.0188772	0.0882651	Alb	ENSMUSG00000029368.10
Alcam	320.592	0.0749502	0.460913	0.162612	0.870824	0.97862	Alcam	ENSMUSG00000022636.13
Aldh16a1	983.07	-0.267322	0.135095	-1.97878	0.0478412	0.169053	Aldh16a1	ENSMUSG00000007833.15
Aldh18a1	3318.14	-0.493765	0.158684	-3.11162	0.00186064	0.0173507	Aldh18a1	ENSMUSG00000025007.13
Aldh1a1	52.3245	1.47935	0.823975	1.79538	0.0725928	0.224734	Aldh1a1	ENSMUSG00000053279.8
Aldh1a2	42.3339	-0.37097	1.25166	-0.296383			Aldh1a2	ENSMUSG00000013584.5
Aldh1a3	10.9035	2.41711	0.840008	2.87749	0.00400853	0.0296592	Aldh1a3	ENSMUSG00000015134.15
Aldh1a7	14.7071	1.02233	0.712164	1.43552	0.151139	0.365467	Aldh1a7	ENSMUSG00000024747.3
Aldh1b1	367.68	-1.22878	0.443999	-2.76753	0.00564835	0.0378646	Aldh1b1	ENSMUSG00000035561.5
Aldh1l1	15.6411	2.98194	0.949422	3.14079	0.00168492	0.0163058	Aldh1l1	ENSMUSG00000030088.15
Aldh1l2	525.51	-0.103262	0.251585	-0.410448	0.681477	0.893954	Aldh1l2	ENSMUSG00000020256.14
Aldh2	884.05	0.898293	0.208548	4.30736	1.65213e-05	0.000518168	Aldh2	ENSMUSG00000029455.14
Aldh3a1	6.10171	-3.46894	1.40853	-2.4628	0.0137856	0.0709936	Aldh3a1	ENSMUSG00000019102.10
Aldh3a2	385.088	0.585263	0.250314	2.33811	0.0193815	0.0898859	Aldh3a2	ENSMUSG00000010025.19
Aldh3b1	537.607	0.229994	0.208294	1.10418	0.269514	0.529249	Aldh3b1	ENSMUSG00000024885.9
Aldh3b2	3.72901	4.41157	1.66765	2.64539	0.00815976	0.0489532	Aldh3b2	ENSMUSG00000075296.5
Aldh3b3	0.174466	1.34126	4.55826	0.294249	0.768568	0.938684	Aldh3b3	ENSMUSG00000037263.13
Aldh4a1	104.977	1.91059	0.443422	4.30873	1.64194e-05	0.000517521	Aldh4a1	ENSMUSG00000028737.15
Aldh5a1	1036.46	-0.19373	0.209864	-0.923122	0.355944	0.625965	Aldh5a1	ENSMUSG00000035936.6
Aldh6a1	189.931	0.869918	0.277553	3.13424	0.001723	0.0165598	Aldh6a1	ENSMUSG00000021238.11
Aldh7a1	713.988	-0.112691	0.139646	-0.806975	0.419681	0.690194	Aldh7a1	ENSMUSG00000053644.13
Aldh8a1	0.681975	2.0423	2.30832	0.884755	0.376289	0.646723	Aldh8a1	ENSMUSG00000037542.13
Aldh9a1	1096.09	-0.0163499	0.109277	-0.149619	0.881065	0.984669	Aldh9a1	ENSMUSG00000026687.14
Aldoa	15555.1	0.29399	0.226392	1.29859	0.194085	0.430552	Aldoa	ENSMUSG00000030695.16
Aldoart1	0						Aldoart1	ENSMUSG00000059343.4
Aldoart2	0.389274	-2.75632	4.49831	-0.612745	0.540045	0.791567	Aldoart2	ENSMUSG00000063129.1
Aldob	2.09466	0.252445	1.44455	0.174757	0.861271	0.973769	Aldob	ENSMUSG00000028307.9
Aldoc	116.527	0.579579	0.587097	0.987194	0.323548	0.589813	Aldoc	ENSMUSG00000017390.15
Alg1	400.986	0.131183	0.154495	0.849108	0.395821	0.665169	Alg1	ENSMUSG00000039427.14
Alg10b	2076.64	0.0323477	0.120345	0.268792	0.78809	0.949363	Alg10b	ENSMUSG00000075470.2
Alg11	390.994	0.136375	0.138346	0.985755	0.324253	0.590686	Alg11	ENSMUSG00000063362.13
Alg12	144.705	0.0143128	0.232598	0.0615348	0.950933	1	Alg12	ENSMUSG00000035845.17
Alg13	654.251	-0.680204	0.252419	-2.69474	0.00704425	0.0443381	Alg13	ENSMUSG00000041718.15
Alg14	260.379	0.19461	0.176438	1.10299	0.270031	0.529748	Alg14	ENSMUSG00000039887.11
Alg2	4088.9	0.487041	0.175901	2.76884	0.00562563	0.0377652	Alg2	ENSMUSG00000039740.6
Alg3	365.686	0.180991	0.120987	1.49595	0.134667	0.340487	Alg3	ENSMUSG00000033809.15
Alg5	685.227	-0.0482792	0.13937	-0.346411	0.729034	0.916854	Alg5	ENSMUSG00000036632.9
Alg6	201.274	-0.163215	0.149167	-1.09418	0.273877	0.534412	Alg6	ENSMUSG00000073792.11
Alg8	278.779	0.0232492	0.215417	0.107926	0.914054	0.996036	Alg8	ENSMUSG00000035704.17
Alg9	574.013	-0.16548	0.129745	-1.27543	0.202158	0.442095	Alg9	ENSMUSG00000032059.13
Alk	1527.05	0.444726	0.303525	1.46521	0.142865	0.352969	Alk	ENSMUSG00000055471.7
Alkal1	0						Alkal1	ENSMUSG00000087247.3
Alkal2	8.1543	-0.429413	0.645637	-0.6651	0.505987	0.767122	Alkal2	ENSMUSG00000054204.6
Alkbh1	699.721	-0.30993	0.183423	-1.6897	0.0910852	0.260505	Alkbh1	ENSMUSG00000079036.10
Alkbh2	174.959	-0.389479	0.216795	-1.79653	0.0724096	0.224424	Alkbh2	ENSMUSG00000044339.12
Alkbh3	366.091	-0.227262	0.189337	-1.20031	0.230021	0.479561	Alkbh3	ENSMUSG00000040174.14
Alkbh4	124.522	-0.00585437	0.208125	-0.0281292	0.977559	1	Alkbh4	ENSMUSG00000039754.10
Alkbh5	2271.14	-0.356494	0.166909	-2.13586	0.032691	0.129595	Alkbh5	ENSMUSG00000042650.3
Alkbh6	469.037	0.345739	0.138803	2.49087	0.0127432	0.0671852	Alkbh6	ENSMUSG00000042831.13
Alkbh7	219.347	-0.353154	0.215997	-1.63499	0.102051	0.282708	Alkbh7	ENSMUSG00000002661.14
Alkbh8	1021.16	-0.198266	0.178069	-1.11342	0.265527	0.524534	Alkbh8	ENSMUSG00000025899.14
Allc	0.203701	0.820752	4.56206	0.179908	0.857225	0.971633	Allc	ENSMUSG00000020636.14
Alms1	582.99	-0.628798	0.287089	-2.19026	0.0285055	0.117618	Alms1	ENSMUSG00000063810.7
Alox12	3.17941	-0.0432672	1.1552	-0.0374543	0.970123	1	Alox12	ENSMUSG00000000320.10
Alox12b	0.879458	-0.152725	2.4559	-0.0621869	0.950414	1	Alox12b	ENSMUSG00000032807.5
Alox12e	0						Alox12e	ENSMUSG00000018907.10
Alox15	21.7313	1.60225	2.22474	0.720199			Alox15	ENSMUSG00000018924.6
Alox5	7.09025	2.45353	1.13175	2.16791	0.0301654	0.122548	Alox5	ENSMUSG00000025701.12
Alox5ap	70.553	0.36139	0.695016	0.519974	0.603082	0.839533	Alox5ap	ENSMUSG00000060063.9
Alox8	0.0418604	0	4.56206	0	1	1	Alox8	ENSMUSG00000020891.11
Aloxe3	16.3154	0.951836	0.506616	1.87881	0.06027	0.198254	Aloxe3	ENSMUSG00000020892.10
Alpi	0						Alpi	ENSMUSG00000079440.2
Alpk1	29.0414	0.755001	0.600784	1.25669	0.208865	0.452089	Alpk1	ENSMUSG00000028028.11
Alpk2	2.75268	0.239558	1.95489	0.122543	0.902469	0.994937	Alpk2	ENSMUSG00000032845.16
Alpk3	8.96168	1.84234	1.06581	1.72858	0.0838835	0.247058	Alpk3	ENSMUSG00000038763.12
Alpl	85.8865	-0.039203	0.366645	-0.106924	0.91485	0.996036	Alpl	ENSMUSG00000028766.10
Alppl2	0.0526816	-0.862345	4.56206	-0.189025	0.850073	0.971633	Alppl2	ENSMUSG00000026246.12
Als2	474.23	0.174691	0.213383	0.818674	0.412972	0.683364	Als2	ENSMUSG00000026024.14
Als2cl	57.9347	0.530482	0.347389	1.52706	0.126747	0.326539	Als2cl	ENSMUSG00000044037.15
Als2cr12	1.48132	-0.548894	2.11371	-0.259683	0.795108	0.95382	Als2cr12	ENSMUSG00000047528.13
Alx1	0						Alx1	ENSMUSG00000036602.14
Alx3	0.415538	1.0013	4.13472	0.242168	0.80865	0.961078	Alx3	ENSMUSG00000014603.3
Alx4	12.2099	3.84702	1.35729	2.83434	0.00459202	0.0326049	Alx4	ENSMUSG00000040310.12
Alyref	2314.58	-0.634884	0.167966	-3.77983	0.000156934	0.00286802	Alyref	ENSMUSG00000025134.2
Alyref2	78.8751	0.858638	0.321598	2.66991	0.00758715	0.0465468	Alyref2	ENSMUSG00000060244.1
Amacr	77.0379	2.26236	0.522633	4.32878	1.49939e-05	0.000482788	Amacr	ENSMUSG00000022244.7
Ambn	2.02989	2.50333	1.63634	1.52984	0.126057	0.325292	Ambn	ENSMUSG00000029288.11
Ambp	1.46618	4.11487	2.54409	1.61743	0.105787	0.290008	Ambp	ENSMUSG00000028356.4
Ambra1	1320.68	0.0684081	0.123592	0.553499	0.579922	0.821861	Ambra1	ENSMUSG00000040506.16
Amd1	1827.34	-0.357837	0.179645	-1.99191	0.0463809	0.165435	Amd1	ENSMUSG00000075232.5
Amd2	456.867	-0.468793	0.190572	-2.45993	0.0138963	0.0714825	Amd2	ENSMUSG00000063953.3
Amdhd1	1.96359	-0.635589	1.92629	-0.329956	0.741433	0.923549	Amdhd1	ENSMUSG00000015890.2
Amdhd2	372.229	0.164666	0.150748	1.09232	0.274692	0.535324	Amdhd2	ENSMUSG00000036820.12
Amelx	0.0411166	0	4.56206	0	1	1	Amelx	ENSMUSG00000031354.16
Amer1	773.78	-0.186872	0.222235	-0.840875	0.400418	0.669844	Amer1	ENSMUSG00000050332.7
Amer2	1402.58	-0.503769	0.225667	-2.23236	0.0255913	0.109238	Amer2	ENSMUSG00000021986.8
Amer3	417.003	0.740696	0.244356	3.03121	0.00243573	0.0209912	Amer3	ENSMUSG00000045174.10
Amfr	2525.15	0.113923	0.115732	0.984368	0.324935	0.591571	Amfr	ENSMUSG00000031751.14
Amh	15.8434	-0.173079	0.422452	-0.409702	0.682024	0.894174	Amh	ENSMUSG00000035262.5
Amhr2	4.75168	-0.163298	0.962491	-0.169662	0.865276	0.975656	Amhr2	ENSMUSG00000023047.11
Amigo1	1113.68	0.143405	0.392696	0.36518	0.714977	0.911216	Amigo1	ENSMUSG00000050947.9
Amigo2	48.8769	0.361234	0.395153	0.914162	0.360632	0.630403	Amigo2	ENSMUSG00000048218.6
Amigo3	25.5107	-0.851827	0.41133	-2.07091	0.0383673	0.145348	Amigo3	ENSMUSG00000032593.5
Ammecr1	341.441	-0.486567	0.310359	-1.56776	0.116938	0.30871	Ammecr1	ENSMUSG00000042225.3
Ammecr1l	838.394	-0.24447	0.239804	-1.01945	0.307987	0.572057	Ammecr1l	ENSMUSG00000041915.9
Amn	46.079	-1.29229	0.804306	-1.60671	0.108117	0.29374	Amn	ENSMUSG00000021278.7
Amn1	457.301	0.252682	0.142718	1.7705	0.076644	0.232437	Amn1	ENSMUSG00000068250.13
Amot	189.473	-0.446851	0.330126	-1.35358	0.175871	0.404016	Amot	ENSMUSG00000041688.16
Amotl1	483.948	0.126904	0.342263	0.370781	0.710801	0.909725	Amotl1	ENSMUSG00000013076.17
Amotl2	453.545	-0.885757	0.322138	-2.74962	0.00596649	0.0393667	Amotl2	ENSMUSG00000032531.15
Ampd1	8.24301	6.6434	3.5347	1.87948			Ampd1	ENSMUSG00000070385.12
Ampd2	1618.53	0.0644471	0.136328	0.472736	0.636402	0.862963	Ampd2	ENSMUSG00000027889.17
Ampd3	1524.66	-0.820752	0.323848	-2.53438	0.0112648	0.0615035	Ampd3	ENSMUSG00000005686.17
Amph	563.908	1.23031	0.316732	3.88438	0.000102591	0.00210317	Amph	ENSMUSG00000021314.12
Amt	391.727	-0.516441	0.265906	-1.9422	0.0521134	0.179539	Amt	ENSMUSG00000032607.12
Amtn	0						Amtn	ENSMUSG00000029282.3
Amy1	73.0459	1.73776	0.4114	4.22401	2.39997e-05	0.000694922	Amy1	ENSMUSG00000074264.12
Amy2a1	5.06261	-15.9226	4.52375	-3.51978			Amy2a1	ENSMUSG00000070360.5
Amy2a2	0.128095	-0.862337	4.56206	-0.189023	0.850074	0.971633	Amy2a2	ENSMUSG00000096569.2
Amy2a3	15.6301	-19.1395	4.45418	-4.29698			Amy2a3	ENSMUSG00000093931.2
Amy2a4	0.77294	0	4.56206	0	1	1	Amy2a4	ENSMUSG00000096770.2
Amy2a5	1.4541	-2.91251	4.34006	-0.671078			Amy2a5	ENSMUSG00000074268.4
Amz1	165.644	0.433305	0.273343	1.58521	0.112919	0.301605	Amz1	ENSMUSG00000050022.16
Amz2	1778.97	0.0534211	0.121545	0.439517	0.660287	0.879503	Amz2	ENSMUSG00000020610.16
Anapc1	3042.15	-0.327924	0.168959	-1.94085	0.0522765	0.180037	Anapc1	ENSMUSG00000014355.10
Anapc10	291.256	-0.0492221	0.138493	-0.355411	0.722281	0.913548	Anapc10	ENSMUSG00000036977.8
Anapc11	1680.09	-0.116155	0.170826	-0.679958	0.496531	0.759989	Anapc11	ENSMUSG00000025135.12
Anapc13	1171.27	-0.0201138	0.216058	-0.0930944	0.925829	0.996036	Anapc13	ENSMUSG00000035048.13
Anapc15	982.338	-0.569867	0.15141	-3.76373	0.000167398	0.0030198	Anapc15	ENSMUSG00000030649.18
Anapc15-ps	3.87899	0.540179	0.920171	0.587042	0.557175	0.804295	Anapc15-ps	ENSMUSG00000074780.2
Anapc16	1364.43	-0.20349	0.130309	-1.5616	0.118383	0.311574	Anapc16	ENSMUSG00000020107.10
Anapc2	2698.22	-0.0174625	0.109222	-0.15988	0.872976	0.980058	Anapc2	ENSMUSG00000026965.12
Anapc4	1863.83	-0.0813507	0.105654	-0.769975	0.441315	0.710354	Anapc4	ENSMUSG00000029176.13
Anapc5	10909.1	-0.269852	0.102906	-2.62232	0.00873344	0.0514072	Anapc5	ENSMUSG00000029472.13
Anapc7	1477.25	-0.301591	0.136023	-2.21721	0.0266086	0.112237	Anapc7	ENSMUSG00000029466.11
Ancv1r	0						Ancv1r	ENSMUSG00000118407.1
Ang	4.10752	1.85752	1.30095	1.42782	0.153342	0.36857	Ang	ENSMUSG00000072115.11
Ang2	0						Ang2	ENSMUSG00000047894.2
Ang4	0.0813621	0	4.56206	0	1	1	Ang4	ENSMUSG00000060615.5
Ang5	0						Ang5	ENSMUSG00000053961.7
Ang6	0						Ang6	ENSMUSG00000072598.3
Angel1	269.739	0.00660787	0.165323	0.0399694	0.968117	1	Angel1	ENSMUSG00000021257.14
Angel2	902.299	-0.248917	0.117468	-2.11901	0.0340892	0.133623	Angel2	ENSMUSG00000026634.16
Angpt1	126.627	2.31089	0.606036	3.81313	0.000137216	0.0025991	Angpt1	ENSMUSG00000022309.9
Angpt2	276.8	-0.19469	0.523531	-0.371879	0.709983	0.909306	Angpt2	ENSMUSG00000031465.6
Angpt4	2.84222	-1.57505	1.6234	-0.970216	0.331939	0.599281	Angpt4	ENSMUSG00000027460.7
Angptl1	1.37114	1.76536	2.13784	0.825768	0.408936	0.678847	Angptl1	ENSMUSG00000033544.6
Angptl2	252.989	0.248288	0.336911	0.736952	0.461151	0.728668	Angptl2	ENSMUSG00000004105.8
Angptl3	1.94569	1.60257	1.19679	1.33906	0.18055	0.411058	Angptl3	ENSMUSG00000028553.12
Angptl4	309.797	1.57511	0.516065	3.05215	0.00227205	0.0199589	Angptl4	ENSMUSG00000002289.16
Angptl6	196.759	0.179446	0.254477	0.705153	0.480715	0.746789	Angptl6	ENSMUSG00000038742.7
Angptl7	73.1003	1.39275	0.369507	3.7692	0.00016377	0.00296909	Angptl7	ENSMUSG00000028989.3
Angptl8	2.37046	4.40152	2.642	1.66598			Angptl8	ENSMUSG00000047822.8
Ank	1693.45	-0.360881	0.155982	-2.31361	0.0206891	0.0940008	Ank	ENSMUSG00000022265.7
Ank1	182.218	-0.832055	0.529463	-1.57151	0.116065	0.30712	Ank1	ENSMUSG00000031543.18
Ank2	3793.9	0.897561	0.282447	3.17781	0.00148393	0.0148671	Ank2	ENSMUSG00000032826.18
Ank3	4245.57	0.20182	0.208699	0.96704	0.333524	0.600891	Ank3	ENSMUSG00000069601.14
Ankar	0.101783	-0.862341	4.56206	-0.189024	0.850074	0.971633	Ankar	ENSMUSG00000039342.5
Ankdd1a	1.33387	-1.11057	2.27827	-0.487462	0.625931	0.856364	Ankdd1a	ENSMUSG00000066510.5
Ankdd1b	131.271	0.553297	0.2462	2.24734	0.0246182	0.10613	Ankdd1b	ENSMUSG00000047117.12
Ankef1	92.6728	-0.371197	0.378746	-0.980069	0.327052	0.594052	Ankef1	ENSMUSG00000074771.10
Ankfn1	192.763	-1.21921	0.665287	-1.83261	0.0668603	0.212357	Ankfn1	ENSMUSG00000047773.14
Ankfy1	1543.13	0.0271082	0.156041	0.173725	0.862082	0.974034	Ankfy1	ENSMUSG00000020790.14
Ankhd1	1231.87	-0.519657	0.301508	-1.72353	0.0847936	0.248593	Ankhd1	ENSMUSG00000024483.19
Ankib1	1199.34	-0.0554323	0.165631	-0.334673	0.737872	0.921706	Ankib1	ENSMUSG00000040351.11
Ankk1	0.133413	-1.6229	4.55642	-0.356179	0.721706	0.91307	Ankk1	ENSMUSG00000032257.6
Ankle1	230.025	-0.307885	0.220717	-1.39493	0.163036	0.385118	Ankle1	ENSMUSG00000046295.13
Ankle2	1248.27	-0.133713	0.124804	-1.07138	0.283999	0.546191	Ankle2	ENSMUSG00000029501.14
Ankmy1	67.1844	1.42369	0.432848	3.28913	0.00100499	0.0112947	Ankmy1	ENSMUSG00000034212.14
Ankmy2	589.77	0.431027	0.147935	2.91363	0.00357253	0.0274684	Ankmy2	ENSMUSG00000036188.4
Ankra2	724.271	0.339741	0.165145	2.05723	0.039664	0.148865	Ankra2	ENSMUSG00000021661.16
Ankrd1	20.8388	-1.86301	1.10171	-1.69102	0.0908326	0.26011	Ankrd1	ENSMUSG00000024803.9
Ankrd10	1821.19	-0.327161	0.191819	-1.70557	0.0880882	0.255231	Ankrd10	ENSMUSG00000031508.14
Ankrd11	4587.26	-0.21141	0.16618	-1.27218	0.203311	0.443552	Ankrd11	ENSMUSG00000035569.17
Ankrd12	461.156	0.159718	0.230149	0.693975	0.487698	0.752315	Ankrd12	ENSMUSG00000034647.15
Ankrd13a	3424.91	0.169122	0.106549	1.58727	0.112451	0.300706	Ankrd13a	ENSMUSG00000041870.16
Ankrd13b	3885.82	0.265981	0.166236	1.60002	0.109593	0.29636	Ankrd13b	ENSMUSG00000037907.16
Ankrd13c	976.88	0.19524	0.128909	1.51456	0.129884	0.33207	Ankrd13c	ENSMUSG00000039988.14
Ankrd13d	208.556	1.12075	0.310901	3.60484	0.000312346	0.00484202	Ankrd13d	ENSMUSG00000005986.16
Ankrd16	347.181	-0.161482	0.218554	-0.738866	0.459988	0.727636	Ankrd16	ENSMUSG00000047909.11
Ankrd17	3754.74	0.00778909	0.216719	0.0359409	0.971329	1	Ankrd17	ENSMUSG00000055204.15
Ankrd2	13.1664	-0.377188	0.720032	-0.523849	0.600384	0.8374	Ankrd2	ENSMUSG00000025172.3
Ankrd22	0.750747	1.24082	2.64207	0.469638	0.638614	0.864737	Ankrd22	ENSMUSG00000024774.16
Ankrd23	31.6474	0.13557	1.1987	0.113097	0.909954	0.996036	Ankrd23	ENSMUSG00000067653.12
Ankrd24	287.218	0.516001	0.220413	2.34107	0.0192287	0.089403	Ankrd24	ENSMUSG00000054708.17
Ankrd26	988.965	-0.206235	0.24003	-0.859205	0.390228	0.660658	Ankrd26	ENSMUSG00000007827.10
Ankrd27	1098.96	-0.0291248	0.117935	-0.246957	0.804941	0.959363	Ankrd27	ENSMUSG00000034867.16
Ankrd28	1126.5	-0.619768	0.176016	-3.52109	0.00042977	0.00614222	Ankrd28	ENSMUSG00000014496.8
Ankrd29	115.208	0.905094	0.269751	3.35529	0.000792813	0.00951738	Ankrd29	ENSMUSG00000057766.14
Ankrd31	0.298009	-0.661139	4.55642	-0.145101	0.884631	0.98567	Ankrd31	ENSMUSG00000109561.1
Ankrd33	0.0856077	0.820741	4.56206	0.179906	0.857227	0.971633	Ankrd33	ENSMUSG00000047034.10
Ankrd33b	12.198	-0.624507	0.650974	-0.959341	0.337387	0.605093	Ankrd33b	ENSMUSG00000022237.17
Ankrd34a	183.257	-0.0766425	0.323686	-0.23678	0.812827	0.962275	Ankrd34a	ENSMUSG00000049097.9
Ankrd34b	118.606	-0.373556	0.247363	-1.51015	0.131004	0.333873	Ankrd34b	ENSMUSG00000045034.12
Ankrd34c	0.0482711	0	4.56206	0	1	1	Ankrd34c	ENSMUSG00000047606.4
Ankrd35	5.01433	1.40103	1.11838	1.25273	0.210304	0.45396	Ankrd35	ENSMUSG00000038354.13
Ankrd36	7.44157	1.10575	0.798099	1.38548	0.165907	0.389372	Ankrd36	ENSMUSG00000020481.15
Ankrd37	125.511	-0.697837	0.3677	-1.89785	0.0577163	0.191972	Ankrd37	ENSMUSG00000050914.16
Ankrd39	145.018	-0.0346631	0.189509	-0.182911	0.854868	0.971633	Ankrd39	ENSMUSG00000079610.9
Ankrd40	2821.98	0.0694503	0.0785016	0.8847	0.376318	0.646723	Ankrd40	ENSMUSG00000020864.13
Ankrd42	65.1428	1.1314	0.356924	3.16987	0.00152509	0.0151212	Ankrd42	ENSMUSG00000041343.19
Ankrd44	214.153	-0.0277033	0.266441	-0.103975	0.917189	0.996036	Ankrd44	ENSMUSG00000052331.14
Ankrd45	449.611	0.154495	0.169187	0.913159	0.361159	0.630979	Ankrd45	ENSMUSG00000044835.15
Ankrd46	1676.07	0.475843	0.173602	2.741	0.00612525	0.0400509	Ankrd46	ENSMUSG00000048307.8
Ankrd49	396.215	-0.153153	0.190078	-0.80574	0.420393	0.690865	Ankrd49	ENSMUSG00000031931.4
Ankrd50	1403.32	0.11079	0.233438	0.474602	0.635071	0.862128	Ankrd50	ENSMUSG00000044864.16
Ankrd52	1663.41	-0.0856075	0.335006	-0.25554	0.798306	0.955399	Ankrd52	ENSMUSG00000014498.9
Ankrd53	3.11974	-0.679697	1.25816	-0.540231	0.589037	0.827556	Ankrd53	ENSMUSG00000014747.6
Ankrd54	1037.65	-0.565088	0.18714	-3.01961	0.00253102	0.0215469	Ankrd54	ENSMUSG00000033055.12
Ankrd55	48.5918	1.09299	0.546795	1.99891	0.0456185	0.163389	Ankrd55	ENSMUSG00000049985.15
Ankrd6	1001.76	-0.99013	0.210621	-4.70101	2.58875e-06	0.00012323	Ankrd6	ENSMUSG00000040183.13
Ankrd60	0.444894	-1.08312	3.46286	-0.312783	0.754446	0.931404	Ankrd60	ENSMUSG00000027517.13
Ankrd61	6.96433	0.264354	0.709701	0.372486	0.709531	0.908919	Ankrd61	ENSMUSG00000029607.14
Ankrd63	0.770028	-1.27762	1.97373	-0.647313	0.51743	0.774935	Ankrd63	ENSMUSG00000078137.1
Ankrd65	0						Ankrd65	ENSMUSG00000078487.8
Ankrd66	0.482636	-0.862345	3.41458	-0.252548	0.800618	0.95647	Ankrd66	ENSMUSG00000096140.2
Ankrd7	0.0837208	0	4.56206	0	1	1	Ankrd7	ENSMUSG00000029517.13
Ankrd9	28.3492	0.541466	0.448247	1.20796	0.227061	0.475678	Ankrd9	ENSMUSG00000037904.14
Anks1	1466.52	-0.342586	0.19358	-1.76974	0.0767708	0.23255	Anks1	ENSMUSG00000024219.16
Anks1b	175.063	1.05685	0.336652	3.13929	0.00169358	0.0163786	Anks1b	ENSMUSG00000058589.14
Anks3	484.772	0.0383365	0.117067	0.327476	0.743308	0.924635	Anks3	ENSMUSG00000022515.6
Anks4b	0.0949148	0.339868	4.56206	0.0744988	0.940613	0.996036	Anks4b	ENSMUSG00000030909.6
Anks6	130.587	-0.208464	0.279156	-0.746765	0.455206	0.723617	Anks6	ENSMUSG00000066191.12
Ankub1	0.0875432	-0.381468	4.56206	-0.0836175	0.933361	0.996036	Ankub1	ENSMUSG00000074591.7
Ankzf1	403.616	0.0224359	0.128412	0.174718	0.861301	0.973769	Ankzf1	ENSMUSG00000026199.17
Anln	1581.44	-0.568993	0.224514	-2.53433	0.0112664	0.0615035	Anln	ENSMUSG00000036777.8
Ano1	42.4922	0.881472	0.485213	1.81667	0.0692674	0.217615	Ano1	ENSMUSG00000031075.18
Ano10	979.1	0.297637	0.163017	1.82581	0.0678793	0.214552	Ano10	ENSMUSG00000037949.8
Ano2	24.9036	2.85571	0.819867	3.48314	0.000495574	0.00683208	Ano2	ENSMUSG00000038115.16
Ano3	5.94597	0.11652	0.860566	0.135399	0.892297	0.989361	Ano3	ENSMUSG00000074968.11
Ano4	219.265	0.652476	0.346303	1.88412	0.0595489	0.196344	Ano4	ENSMUSG00000035189.16
Ano5	3.47688	1.76856	2.01928	0.875837	0.381119	0.651953	Ano5	ENSMUSG00000055489.8
Ano6	806.651	0.401451	0.196529	2.04271	0.0410814	0.152174	Ano6	ENSMUSG00000064210.7
Ano7	5.66043	2.10934	0.968668	2.17756	0.0294385	0.120376	Ano7	ENSMUSG00000034107.10
Ano8	2242	-0.0334795	0.130935	-0.255696	0.798186	0.955385	Ano8	ENSMUSG00000034863.9
Ano9	0.343617	1.43615	4.28817	0.33491	0.737693	0.921622	Ano9	ENSMUSG00000054662.8
Anp32a	7232.65	-0.258626	0.147713	-1.75087	0.079969	0.239537	Anp32a	ENSMUSG00000032249.14
Anp32b	11355.5	-0.550506	0.16754	-3.28582	0.00101687	0.011358	Anp32b	ENSMUSG00000028333.10
Anp32e	8430.39	-0.412057	0.149774	-2.75118	0.00593805	0.0392503	Anp32e	ENSMUSG00000015749.12
Anpep	216.19	0.223328	0.384396	0.580986	0.56125	0.807866	Anpep	ENSMUSG00000039062.15
Antxr1	333.145	-0.42489	0.451236	-0.941614	0.34639	0.616126	Antxr1	ENSMUSG00000033420.12
Antxr2	91.245	0.22343	0.396478	0.563536	0.57307	0.817201	Antxr2	ENSMUSG00000029338.13
Antxrl	0						Antxrl	ENSMUSG00000047441.4
Anxa1	426.863	0.545154	0.618372	0.881596			Anxa1	ENSMUSG00000024659.15
Anxa10	10.2001	1.85042	0.992911	1.86364	0.0623729	0.202835	Anxa10	ENSMUSG00000031635.14
Anxa11	87.5187	-0.0239818	0.388242	-0.0617703	0.950746	1	Anxa11	ENSMUSG00000021866.15
Anxa2	1365.83	0.347042	0.339919	1.02095	0.307276	0.571378	Anxa2	ENSMUSG00000032231.14
Anxa3	140.565	0.115427	0.469284	0.245965	0.805709	0.959516	Anxa3	ENSMUSG00000029484.12
Anxa4	376.669	0.248705	0.348735	0.713163	0.475745	0.741552	Anxa4	ENSMUSG00000029994.17
Anxa5	1047.18	0.458125	0.365024	1.25505	0.209459	0.453105	Anxa5	ENSMUSG00000027712.13
Anxa6	2970.42	0.841905	0.170381	4.94131	7.76001e-07	4.65703e-05	Anxa6	ENSMUSG00000018340.13
Anxa7	600.871	0.24046	0.252845	0.951016	0.341596	0.61044	Anxa7	ENSMUSG00000021814.17
Anxa8	11.9488	0.64018	1.71408	0.373482	0.70879	0.908739	Anxa8	ENSMUSG00000021950.15
Anxa9	15.9372	0.147196	0.502805	0.29275	0.769713	0.939171	Anxa9	ENSMUSG00000015702.13
Aoah	28.6508	0.534746	0.528056	1.01267	0.311219	0.575025	Aoah	ENSMUSG00000021322.8
Aoc1	0.678997	-2.59048	3.33522	-0.776706	0.437332	0.706947	Aoc1	ENSMUSG00000029811.14
Aoc2	50.3863	0.365503	0.358596	1.01926	0.308079	0.572169	Aoc2	ENSMUSG00000078651.8
Aoc3	94.3204	1.27311	0.469353	2.71247	0.00667829	0.0426697	Aoc3	ENSMUSG00000019326.14
Aopep	1895.41	-0.14489	0.419375	-0.345491	0.729725	0.917023	Aopep	ENSMUSG00000021458.17
Aox1	40.1282	2.11136	0.60484	3.49077	0.000481623	0.00669559	Aox1	ENSMUSG00000063558.4
Aox2	0.583137	-0.381464	2.99482	-0.127374	0.898644	0.993129	Aox2	ENSMUSG00000079554.2
Aox3	2.72113	4.97755	1.79347	2.77537	0.00551385	0.0372313	Aox3	ENSMUSG00000064294.12
Aox4	4.81743	0.752623	1.12283	0.670293	0.502671	0.764518	Aox4	ENSMUSG00000038242.12
Ap1ar	1752.56	0.157582	0.157666	0.999465	0.317569	0.583127	Ap1ar	ENSMUSG00000074238.6
Ap1b1	2068.98	0.170711	0.0904975	1.88637	0.0592456	0.195663	Ap1b1	ENSMUSG00000009090.17
Ap1g1	2221.49	-0.107078	0.155292	-0.689523	0.490494	0.754965	Ap1g1	ENSMUSG00000031731.16
Ap1g2	158.434	0.272281	0.222443	1.22405	0.220934	0.468181	Ap1g2	ENSMUSG00000040701.16
Ap1m1	1818.3	0.134535	0.0970484	1.38627	0.165666	0.389006	Ap1m1	ENSMUSG00000003033.15
Ap1m2	0.329759	0.339882	4.24564	0.0800544	0.936194	0.996036	Ap1m2	ENSMUSG00000003309.14
Ap1s1	2604.96	0.108618	0.126473	0.858826	0.390437	0.660745	Ap1s1	ENSMUSG00000004849.14
Ap1s2	722.898	0.815889	0.22023	3.70472	0.000211624	0.00357305	Ap1s2	ENSMUSG00000031367.15
Ap1s3	51.7068	-0.985767	0.49134	-2.00628	0.044826	0.161564	Ap1s3	ENSMUSG00000054702.14
Ap2a1	2390.63	0.323151	0.133955	2.41239	0.0158482	0.0786099	Ap2a1	ENSMUSG00000060279.14
Ap2a2	7029.52	0.301125	0.111363	2.70401	0.00685089	0.0434974	Ap2a2	ENSMUSG00000002957.11
Ap2b1	5490.16	0.288967	0.144131	2.00489	0.0449749	0.161904	Ap2b1	ENSMUSG00000035152.14
Ap2m1	7111.66	-0.075476	0.129739	-0.581753	0.560733	0.807378	Ap2m1	ENSMUSG00000022841.15
Ap2s1	2850.72	0.169073	0.186522	0.906451	0.364697	0.634912	Ap2s1	ENSMUSG00000008036.11
Ap3b1	967.575	-0.116208	0.101491	-1.145	0.252208	0.507985	Ap3b1	ENSMUSG00000021686.6
Ap3b2	4010.15	0.600516	0.166006	3.61743	0.000297539	0.00468032	Ap3b2	ENSMUSG00000062444.15
Ap3d1	3272.33	0.16334	0.132258	1.23501	0.216826	0.462694	Ap3d1	ENSMUSG00000020198.8
Ap3m1	1777.33	0.134215	0.10778	1.24527	0.213034	0.457249	Ap3m1	ENSMUSG00000021824.13
Ap3m2	229.566	2.16364	0.312728	6.91858	4.56181e-12	2.24194e-09	Ap3m2	ENSMUSG00000031539.6
Ap3s1	924.661	0.300462	0.169484	1.7728	0.0762618	0.231665	Ap3s1	ENSMUSG00000024480.9
Ap3s2	1317.95	0.284139	0.0872981	3.25481	0.00113469	0.012267	Ap3s2	ENSMUSG00000063801.7
Ap4b1	114.573	0.0490655	0.203323	0.241318	0.809309	0.961421	Ap4b1	ENSMUSG00000032952.11
Ap4e1	365.395	-0.390688	0.297	-1.31545	0.188359	0.42249	Ap4e1	ENSMUSG00000001998.15
Ap4m1	1198.62	-0.346585	0.139765	-2.47977	0.0131466	0.0685961	Ap4m1	ENSMUSG00000019518.11
Ap4s1	299.495	0.255295	0.19526	1.30746	0.191057	0.426594	Ap4s1	ENSMUSG00000020955.9
Ap5b1	44.5457	0.489801	0.470873	1.0402	0.298247	0.561703	Ap5b1	ENSMUSG00000049562.6
Ap5m1	604.057	-0.094106	0.141646	-0.664372	0.506452	0.767299	Ap5m1	ENSMUSG00000036291.6
Ap5s1	174.096	0.607873	0.220264	2.75975	0.00578453	0.0385579	Ap5s1	ENSMUSG00000068264.11
Ap5z1	297.085	-0.127562	0.168852	-0.755466	0.44997	0.71856	Ap5z1	ENSMUSG00000039623.13
Apaf1	471.968	-0.595169	0.155844	-3.81901	0.000133991	0.00255397	Apaf1	ENSMUSG00000019979.12
Apba1	1296.51	1.86172	0.386506	4.8168	1.45877e-06	7.68269e-05	Apba1	ENSMUSG00000024897.9
Apba2	3803.04	0.254489	0.140031	1.81738	0.0691586	0.217349	Apba2	ENSMUSG00000030519.14
Apba3	609.696	-0.0946007	0.140476	-0.673428	0.500675	0.763193	Apba3	ENSMUSG00000004931.11
Apbb1	4592.59	0.357246	0.207875	1.71856	0.085695	0.250447	Apbb1	ENSMUSG00000037032.16
Apbb1ip	148.202	0.263589	0.375546	0.701883	0.482752	0.748641	Apbb1ip	ENSMUSG00000026786.14
Apbb2	557.292	0.420431	0.185191	2.27026	0.023192	0.101595	Apbb2	ENSMUSG00000029207.16
Apbb3	776.988	0.0989796	0.140661	0.703674	0.481636	0.747658	Apbb3	ENSMUSG00000117679.1
Apc	3068.02	-0.00194257	0.233173	-0.00833102	0.993353	1	Apc	ENSMUSG00000005871.15
Apc2	4284.4	0.538358	0.237656	2.26528	0.0234953	0.102406	Apc2	ENSMUSG00000020135.13
Apcdd1	73.0602	-0.12089	0.337918	-0.357749	0.720531	0.91307	Apcdd1	ENSMUSG00000071847.13
Apcs	1.56419	4.92876	4.12975	1.19348			Apcs	ENSMUSG00000026542.6
Apeh	1175.85	0.191186	0.103364	1.84964	0.0643651	0.207139	Apeh	ENSMUSG00000032590.14
Apela	0.0526816	-0.862345	4.56206	-0.189025	0.850073	0.971633	Apela	ENSMUSG00000079042.10
Apex1	4574.68	-0.606585	0.166646	-3.63997	0.000272673	0.00437625	Apex1	ENSMUSG00000035960.14
Apex2	311.489	-0.37764	0.128122	-2.9475	0.00320353	0.025452	Apex2	ENSMUSG00000025269.16
Aph1a	1201.32	-0.107319	0.161284	-0.665404	0.505792	0.767083	Aph1a	ENSMUSG00000015750.15
Aph1b	137.619	0.822154	0.345767	2.37777	0.0174175	0.083944	Aph1b	ENSMUSG00000032375.15
Aph1c	34.9844	0.843433	0.516807	1.63201	0.102678	0.283706	Aph1c	ENSMUSG00000053040.13
Api5	3156.85	-0.268267	0.107476	-2.49606	0.0125581	0.0664605	Api5	ENSMUSG00000027193.12
Apip	336.691	0.031589	0.15894	0.198748	0.84246	0.971633	Apip	ENSMUSG00000010911.12
Aplf	301.046	-0.33611	0.158094	-2.12601	0.0335023	0.132063	Aplf	ENSMUSG00000030051.10
Apln	196.92	0.091815	0.67534	0.135954	0.891858	0.989116	Apln	ENSMUSG00000037010.7
Aplnr	66.9703	0.879667	0.578796	1.51982	0.128556	0.329479	Aplnr	ENSMUSG00000044338.9
Aplp1	3335.17	1.22812	0.266967	4.60025	4.21983e-06	0.000180791	Aplp1	ENSMUSG00000006651.8
Aplp2	4539.49	0.378605	0.120328	3.14645	0.00165268	0.016088	Aplp2	ENSMUSG00000031996.17
Apmap	740.97	0.27834	0.117477	2.36932	0.017821	0.085111	Apmap	ENSMUSG00000033096.7
Apoa1	3.61571	3.21339	2.34114	1.37257			Apoa1	ENSMUSG00000032083.8
Apoa2	0.871004	3.69008	3.16189	1.16705	0.243191	0.49721	Apoa2	ENSMUSG00000005681.12
Apoa4	2.05646	5.29374	4.49027	1.17894			Apoa4	ENSMUSG00000032080.6
Apoa5	1.026	3.32187	2.60704	1.27419	0.202595	0.442548	Apoa5	ENSMUSG00000032079.12
Apob	0.308334	2.12036	4.52918	0.468155	0.639674	0.86553	Apob	ENSMUSG00000020609.14
Apobec1	314.081	0.387239	0.385277	1.00509	0.314852	0.579599	Apobec1	ENSMUSG00000040613.14
Apobec2	189.313	-0.730678	0.381976	-1.91289	0.0557623	0.187635	Apobec2	ENSMUSG00000040694.4
Apobec3	30.4476	0.423641	0.3736	1.13394	0.256818	0.513579	Apobec3	ENSMUSG00000009585.18
Apobec4	0.384545	-1.55908	4.49198	-0.347081	0.728531	0.916854	Apobec4	ENSMUSG00000055547.4
Apobr	64.4462	-0.202883	0.57211	-0.354622	0.722873	0.913652	Apobr	ENSMUSG00000042759.12
Apoc1	87.6437	1.37237	0.649833	2.11188	0.0346968	0.135276	Apoc1	ENSMUSG00000040564.14
Apoc2	0						Apoc2	ENSMUSG00000002992.17
Apoc3	0.784685	1.30499	2.63032	0.496132	0.619801	0.851951	Apoc3	ENSMUSG00000032081.10
Apoc4	11.3118	2.61647	0.922691	2.8357	0.00457258	0.0324796	Apoc4	ENSMUSG00000074336.5
Apod	929.451	6.05928	1.15014	5.26832	1.37679e-07	1.16988e-05	Apod	ENSMUSG00000022548.14
Apoe	27207.1	0.949823	0.396442	2.39587	0.0165811	0.0813134	Apoe	ENSMUSG00000002985.16
Apof	1.2285	0.224368	1.98814	0.112853	0.910147	0.996036	Apof	ENSMUSG00000047631.3
Apoh	2.06586	1.97528	1.83312	1.07755	0.281235	0.542695	Apoh	ENSMUSG00000000049.11
Apol10a	0.133395	0	4.56206	0	1	1	Apol10a	ENSMUSG00000050982.13
Apol10b	15.0745	0.121901	0.378897	0.321727	0.74766	0.9277	Apol10b	ENSMUSG00000050014.8
Apol11a	0.299104	2.27372	4.52478	0.502503	0.615314	0.848606	Apol11a	ENSMUSG00000091650.2
Apol11b	15.5817	1.05601	0.927299	1.13881	0.254784	0.511198	Apol11b	ENSMUSG00000091694.9
Apol6	4.21035	5.19258	1.64894	3.14904	0.00163806	0.0159542	Apol6	ENSMUSG00000033576.12
Apol7a	0.828345	1.18379	3.29987	0.35874	0.719789	0.91307	Apol7a	ENSMUSG00000010601.14
Apol7b	0.204648	0	4.56206	0	1	1	Apol7b	ENSMUSG00000068252.6
Apol7c	3.83888	2.59136	1.81944	1.42427	0.15437	0.370129	Apol7c	ENSMUSG00000044309.8
Apol7e	1.23004	4.20037	2.95076	1.42348	0.154596	0.370539	Apol7e	ENSMUSG00000071716.5
Apol8	4.05393	0.55589	1.01986	0.545065	0.585709	0.825494	Apol8	ENSMUSG00000056656.6
Apol9a	2.46168	0.975885	1.75367	0.55648	0.577882	0.820377	Apol9a	ENSMUSG00000057346.12
Apol9b	6.19548	0.18582	0.973969	0.190786	0.848693	0.971633	Apol9b	ENSMUSG00000068246.6
Apold1	136.631	-0.00289978	0.469827	-0.00617201	0.995075	1	Apold1	ENSMUSG00000090698.2
Apom	3.04148	0.653633	1.48251	0.440898	0.659287	0.879403	Apom	ENSMUSG00000024391.7
Apon	1.99292	-1.18851	1.34668	-0.882549	0.37748	0.647988	Apon	ENSMUSG00000051716.6
Apoo	722.936	0.148157	0.146425	1.01183	0.31162	0.5756	Apoo	ENSMUSG00000079508.8
Apool	441.711	-0.263368	0.338568	-0.777888	0.436635	0.706386	Apool	ENSMUSG00000025525.12
Apopt1	572.443	0.00104265	0.151312	0.00689071	0.994502	1	Apopt1	ENSMUSG00000037787.14
App	13420.1	0.51865	0.145176	3.57256	0.00035351	0.00531629	App	ENSMUSG00000022892.11
Appbp2	2048.58	-0.14931	0.146587	-1.01858	0.308403	0.572409	Appbp2	ENSMUSG00000018481.9
Appl1	1658.96	-0.0807227	0.18133	-0.44517	0.656197	0.877346	Appl1	ENSMUSG00000040760.11
Appl2	518.435	-0.141136	0.235363	-0.599655	0.548736	0.798641	Appl2	ENSMUSG00000020263.14
Aprt	2432.85	-0.0329193	0.135525	-0.242902	0.808082	0.960763	Aprt	ENSMUSG00000006589.8
Aptx	570.294	0.197077	0.14791	1.33242	0.182723	0.414242	Aptx	ENSMUSG00000028411.15
Aqp1	976.635	0.526568	0.431477	1.22038	0.22232	0.469748	Aqp1	ENSMUSG00000004655.5
Aqp11	93.084	0.351784	0.285553	1.23194	0.217972	0.464449	Aqp11	ENSMUSG00000042797.9
Aqp12	0.693937	0	4.56206	0	1	1	Aqp12	ENSMUSG00000045091.4
Aqp2	1.41708	-1.62742	2.43125	-0.669375	0.503256	0.765088	Aqp2	ENSMUSG00000023013.5
Aqp3	2.59054	0.0541217	1.22641	0.04413	0.964801	1	Aqp3	ENSMUSG00000028435.8
Aqp4	5.32093	-3.93428	1.68699	-2.33213	0.0196937	0.0908411	Aqp4	ENSMUSG00000024411.10
Aqp5	1.92459	0.56242	2.00871	0.279991	0.779484	0.943936	Aqp5	ENSMUSG00000044217.17
Aqp6	0.52672	-1.01277	2.83417	-0.357342	0.720836	0.91307	Aqp6	ENSMUSG00000043144.6
Aqp7	5.11119	5.51662	1.75118	3.15023	0.00163143	0.015923	Aqp7	ENSMUSG00000028427.13
Aqp8	0.527978	1.92362	2.97168	0.647316	0.517427	0.774935	Aqp8	ENSMUSG00000030762.11
Aqp9	0.88179	0.584769	1.90749	0.306564	0.759175	0.93323	Aqp9	ENSMUSG00000032204.13
Aqr	2444.55	-0.316896	0.169689	-1.86751	0.0618301	0.20162	Aqr	ENSMUSG00000040383.16
Ar	5.66484	1.54299	1.06082	1.45452	0.145802	0.357361	Ar	ENSMUSG00000046532.8
Araf	2153.14	0.430106	0.150001	2.86735	0.00413926	0.030322	Araf	ENSMUSG00000001127.12
Arap1	356.481	0.544063	0.254359	2.13895	0.0324393	0.128878	Arap1	ENSMUSG00000032812.18
Arap2	37.686	0.639329	0.526887	1.21341	0.224974	0.473057	Arap2	ENSMUSG00000037999.13
Arap3	106.132	0.641408	0.513785	1.2484	0.211885	0.455806	Arap3	ENSMUSG00000024451.9
Arc	38.7887	0.136429	0.393744	0.346491	0.728974	0.916854	Arc	ENSMUSG00000022602.14
Arcn1	3941.45	-0.150934	0.094462	-1.59783	0.11008	0.297088	Arcn1	ENSMUSG00000032096.16
Areg	4.10315	1.31289	1.69276	0.775589	0.437992	0.707313	Areg	ENSMUSG00000029378.5
Arel1	1401.4	0.201096	0.167419	1.20115	0.229693	0.478984	Arel1	ENSMUSG00000042350.13
Arf1	8852.1	-0.148229	0.0859463	-1.72467	0.0845864	0.248253	Arf1	ENSMUSG00000048076.14
Arf2	1264.18	0.239609	0.19772	1.21186	0.225565	0.473853	Arf2	ENSMUSG00000062421.13
Arf3	3065.87	0.572376	0.144111	3.97177	7.13395e-05	0.00159758	Arf3	ENSMUSG00000051853.10
Arf4	4599.97	-0.0342703	0.118919	-0.288182	0.773208	0.940703	Arf4	ENSMUSG00000021877.12
Arf5	1890.5	0.0908237	0.195133	0.465445	0.641613	0.867038	Arf5	ENSMUSG00000020440.13
Arf6	1358.1	-0.724069	0.214933	-3.36881	0.000754941	0.00920836	Arf6	ENSMUSG00000044147.8
Arfgap1	1110.76	-0.10609	0.11012	-0.963402	0.335346	0.603021	Arfgap1	ENSMUSG00000027575.19
Arfgap2	1757.34	-0.19402	0.113088	-1.71565	0.0862264	0.251731	Arfgap2	ENSMUSG00000027255.14
Arfgap3	352.64	0.117957	0.233646	0.504853	0.613662	0.847743	Arfgap3	ENSMUSG00000054277.8
Arfgef1	2529.27	-0.0422889	0.180221	-0.23465	0.814481	0.963144	Arfgef1	ENSMUSG00000067851.11
Arfgef2	1195.16	0.00821052	0.183359	0.0447783	0.964284	1	Arfgef2	ENSMUSG00000074582.10
Arfgef3	1389.14	1.04216	0.277009	3.7622	0.000168425	0.00303232	Arfgef3	ENSMUSG00000019852.7
Arfip1	176.575	0.328924	0.189656	1.73432	0.0828607	0.245096	Arfip1	ENSMUSG00000074513.9
Arfip2	2440.97	-0.0723907	0.0839652	-0.862151	0.388605	0.659316	Arfip2	ENSMUSG00000030881.15
Arfrp1	1141.01	-0.282445	0.114621	-2.46417	0.0137331	0.070783	Arfrp1	ENSMUSG00000038671.15
Arg1	542.898	-0.653686	0.619816	-1.05465	0.291587	0.554769	Arg1	ENSMUSG00000019987.9
Arg2	21.6901	-1.483	0.655044	-2.26397	0.023576	0.102635	Arg2	ENSMUSG00000021125.6
Arglu1	2408	-0.174117	0.139135	-1.25142	0.21078	0.454557	Arglu1	ENSMUSG00000040459.11
Arhgap1	916.323	0.307031	0.193835	1.58398	0.113198	0.301729	Arhgap1	ENSMUSG00000027247.16
Arhgap10	811.707	-0.31057	0.179846	-1.72687	0.0841904	0.247401	Arhgap10	ENSMUSG00000037148.8
Arhgap11a	3452.44	-0.76317	0.226772	-3.36537	0.000764418	0.00927297	Arhgap11a	ENSMUSG00000041219.14
Arhgap12	771.093	0.134761	0.193974	0.694735	0.487221	0.752083	Arhgap12	ENSMUSG00000041225.16
Arhgap15	39.284	0.672222	0.38695	1.73723	0.0823461	0.243913	Arhgap15	ENSMUSG00000049744.15
Arhgap17	501.098	0.0564103	0.108202	0.521345	0.602127	0.839009	Arhgap17	ENSMUSG00000030766.15
Arhgap18	180.823	0.212051	0.289435	0.732638	0.463779	0.731477	Arhgap18	ENSMUSG00000039031.16
Arhgap19	1887.88	-0.342665	0.233845	-1.46535	0.142826	0.352969	Arhgap19	ENSMUSG00000025154.15
Arhgap20	175.303	-0.57528	0.261673	-2.19847	0.0279158	0.116035	Arhgap20	ENSMUSG00000053199.13
Arhgap21	2037.66	-0.252604	0.1718	-1.47033	0.141471	0.351275	Arhgap21	ENSMUSG00000036591.16
Arhgap22	122.352	-0.110927	0.586843	-0.189024	0.850074	0.971633	Arhgap22	ENSMUSG00000063506.14
Arhgap23	594.612	0.343924	0.193228	1.77988	0.0750955	0.229521	Arhgap23	ENSMUSG00000049807.16
Arhgap24	185.593	1.40531	0.429003	3.27576	0.00105379	0.0116842	Arhgap24	ENSMUSG00000057315.14
Arhgap25	124.351	0.799817	0.362689	2.20524	0.0274369	0.114666	Arhgap25	ENSMUSG00000030047.14
Arhgap26	465.787	0.645277	0.285911	2.25692	0.0240133	0.104065	Arhgap26	ENSMUSG00000036452.18
Arhgap27	98.5824	0.697888	0.455971	1.53055	0.12588	0.325094	Arhgap27	ENSMUSG00000034255.17
Arhgap28	788.513	0.352393	0.36612	0.962508	0.335794	0.603578	Arhgap28	ENSMUSG00000024043.13
Arhgap29	200.959	0.785088	0.416824	1.8835	0.0596328	0.196514	Arhgap29	ENSMUSG00000039831.16
Arhgap30	250.529	0.153483	0.325639	0.47133	0.637405	0.863808	Arhgap30	ENSMUSG00000048865.16
Arhgap31	120.886	0.619243	0.46799	1.3232	0.18577	0.418696	Arhgap31	ENSMUSG00000022799.4
Arhgap32	1366.55	-0.226819	0.192633	-1.17747	0.239008	0.492479	Arhgap32	ENSMUSG00000041444.14
Arhgap33	1848.32	-0.451619	0.168472	-2.68067	0.0073474	0.0454903	Arhgap33	ENSMUSG00000036882.7
Arhgap33os	1.08881	4.40841	3.1124	1.4164	0.156658	0.374086	Arhgap33os	ENSMUSG00000062132.10
Arhgap35	3663.02	0.035119	0.196352	0.178857	0.85805	0.971812	Arhgap35	ENSMUSG00000058230.12
Arhgap36	1822.75	-0.31996	0.775957	-0.412343	0.680088	0.893033	Arhgap36	ENSMUSG00000036198.12
Arhgap39	1262.55	-0.060836	0.125122	-0.486213	0.626816	0.85708	Arhgap39	ENSMUSG00000033697.15
Arhgap4	97.1678	0.410027	0.278608	1.4717	0.141102	0.350759	Arhgap4	ENSMUSG00000031389.17
Arhgap40	2.54801	-0.255829	1.23035	-0.207932	0.835282	0.971633	Arhgap40	ENSMUSG00000074625.10
Arhgap42	45.071	2.21398	0.708158	3.1264	0.00176962	0.0168035	Arhgap42	ENSMUSG00000050730.17
Arhgap44	363.817	0.929471	0.305465	3.04281	0.00234384	0.0204512	Arhgap44	ENSMUSG00000033389.16
Arhgap45	235.794	0.455101	0.301326	1.51033	0.13096	0.333832	Arhgap45	ENSMUSG00000035697.14
Arhgap5	801.499	-0.183389	0.194751	-0.94166	0.346367	0.616126	Arhgap5	ENSMUSG00000035133.9
Arhgap6	16.3539	0.842164	0.490103	1.71834	0.0857346	0.250522	Arhgap6	ENSMUSG00000031355.16
Arhgap8	2.18931	0.883521	1.48613	0.594509	0.552172	0.800725	Arhgap8	ENSMUSG00000078954.9
Arhgap9	84.1228	0.400775	0.33992	1.17903	0.238387	0.491319	Arhgap9	ENSMUSG00000040345.10
Arhgdia	12789.7	0.086729	0.126092	0.687824	0.491564	0.755857	Arhgdia	ENSMUSG00000025132.13
Arhgdib	291.432	0.130483	0.431351	0.302497	0.762273	0.934902	Arhgdib	ENSMUSG00000030220.13
Arhgdig	1473.72	0.473548	0.179297	2.64113	0.00826297	0.0493607	Arhgdig	ENSMUSG00000073433.11
Arhgef1	1846.07	-0.00636986	0.098533	-0.064647	0.948455	1	Arhgef1	ENSMUSG00000040940.18
Arhgef10	178.007	0.510228	0.287317	1.77584	0.0757597	0.230718	Arhgef10	ENSMUSG00000071176.10
Arhgef10l	509.494	0.721106	0.244493	2.94939	0.00318401	0.0253719	Arhgef10l	ENSMUSG00000040964.16
Arhgef11	975.74	0.376949	0.183832	2.05051	0.0403151	0.150254	Arhgef11	ENSMUSG00000041977.18
Arhgef12	1498.21	-0.0343468	0.214565	-0.160077	0.872821	0.980034	Arhgef12	ENSMUSG00000059495.14
Arhgef15	636.372	0.848199	0.198298	4.2774	1.89087e-05	0.000574017	Arhgef15	ENSMUSG00000052921.13
Arhgef16	5.33325	0.877134	1.1404	0.769149	0.441805	0.710703	Arhgef16	ENSMUSG00000029032.12
Arhgef17	1968.1	0.428339	0.260322	1.64542	0.099883	0.278955	Arhgef17	ENSMUSG00000032875.8
Arhgef18	900.802	0.00438308	0.35327	0.0124072	0.990101	1	Arhgef18	ENSMUSG00000004568.12
Arhgef19	19.44	1.0513	0.621461	1.69166	0.0907107	0.259899	Arhgef19	ENSMUSG00000028919.11
Arhgef2	2068.55	-0.175142	0.217447	-0.805448	0.420561	0.69105	Arhgef2	ENSMUSG00000028059.15
Arhgef25	1483.8	0.218294	0.13093	1.66726	0.0954618	0.269672	Arhgef25	ENSMUSG00000019467.15
Arhgef26	28.4942	2.02967	0.704849	2.87957	0.00398212	0.0295314	Arhgef26	ENSMUSG00000036885.14
Arhgef28	2638.51	-0.978936	0.247831	-3.95001	7.81471e-05	0.00171829	Arhgef28	ENSMUSG00000021662.11
Arhgef3	1053.09	-0.76108	0.308413	-2.46773	0.0135973	0.0702422	Arhgef3	ENSMUSG00000021895.10
Arhgef33	17.1853	-0.0376358	0.490697	-0.0766985	0.938863	0.996036	Arhgef33	ENSMUSG00000054901.7
Arhgef37	22.3469	1.13006	0.538397	2.09894	0.0358226	0.138271	Arhgef37	ENSMUSG00000045094.8
Arhgef38	0.943864	0	2.26579	0	1	1	Arhgef38	ENSMUSG00000040969.14
Arhgef39	306.941	-0.345972	0.269079	-1.28576	0.198525	0.436885	Arhgef39	ENSMUSG00000051517.14
Arhgef4	513.142	0.792566	0.301032	2.63283	0.00846761	0.0501384	Arhgef4	ENSMUSG00000037509.21
Arhgef40	974.168	0.162376	0.212512	0.764079	0.44482	0.713722	Arhgef40	ENSMUSG00000004562.16
Arhgef5	33.2057	0.373043	0.600175	0.621556	0.534234	0.787301	Arhgef5	ENSMUSG00000033542.13
Arhgef6	73.8752	1.13406	0.41448	2.73611	0.00621708	0.0404912	Arhgef6	ENSMUSG00000031133.12
Arhgef7	2285.33	0.130113	0.12402	1.04913	0.294117	0.557562	Arhgef7	ENSMUSG00000031511.15
Arhgef9	509.015	0.980588	0.24924	3.93431	8.34367e-05	0.00179552	Arhgef9	ENSMUSG00000025656.17
Arid1a	4931.03	-0.310018	0.212772	-1.45704	0.145104	0.356371	Arid1a	ENSMUSG00000007880.16
Arid1b	2437.85	-0.308927	0.187035	-1.6517	0.0985952	0.27659	Arid1b	ENSMUSG00000069729.14
Arid2	2509.45	-0.325978	0.195003	-1.67166	0.0945914	0.268004	Arid2	ENSMUSG00000033237.19
Arid3a	214.609	0.0887312	0.176282	0.503347	0.61472	0.848108	Arid3a	ENSMUSG00000019564.12
Arid3b	83.7037	0.679535	0.298143	2.27922	0.0226538	0.0999725	Arid3b	ENSMUSG00000004661.15
Arid3c	0.13428	1.39858	4.55632	0.306954	0.758878	0.933155	Arid3c	ENSMUSG00000066224.13
Arid4a	574.061	0.125612	0.14952	0.840101	0.400852	0.670323	Arid4a	ENSMUSG00000048118.17
Arid4b	1306.1	-0.275375	0.158889	-1.73312	0.0830743	0.24547	Arid4b	ENSMUSG00000039219.18
Arid5a	80.097	0.840402	0.458765	1.83188	0.0669697	0.212601	Arid5a	ENSMUSG00000037447.16
Arid5b	958.29	-0.201979	0.392105	-0.515114	0.606473	0.842226	Arid5b	ENSMUSG00000019947.10
Arih1	2185.74	-0.301852	0.136242	-2.21555	0.0267222	0.112611	Arih1	ENSMUSG00000025234.11
Arih2	1208.61	-0.231579	0.0868929	-2.66511	0.00769623	0.046931	Arih2	ENSMUSG00000064145.12
Arl1	3310.55	-0.0570317	0.0877033	-0.65028	0.515512	0.774012	Arl1	ENSMUSG00000060904.14
Arl10	640.949	-0.222918	0.209267	-1.06523	0.28677	0.54885	Arl10	ENSMUSG00000025870.10
Arl11	51.9996	-0.00141749	0.392777	-0.00360891	0.997121	1	Arl11	ENSMUSG00000043157.8
Arl13a	0						Arl13a	ENSMUSG00000052549.4
Arl13b	306.563	-0.164586	0.1203	-1.36814	0.171269	0.397642	Arl13b	ENSMUSG00000022911.11
Arl14	0.0447599	0.339864	4.56206	0.074498	0.940614	0.996036	Arl14	ENSMUSG00000098207.1
Arl14ep	651.279	-0.0403232	0.112557	-0.358246	0.720159	0.91307	Arl14ep	ENSMUSG00000027122.15
Arl14epl	0.540799	-2.11415	3.85306	-0.548693	0.583216	0.824217	Arl14epl	ENSMUSG00000073568.2
Arl15	523.727	0.0371475	0.132361	0.280652	0.778977	0.943636	Arl15	ENSMUSG00000042348.10
Arl16	557.493	0.213343	0.137417	1.55252	0.120537	0.315907	Arl16	ENSMUSG00000057594.12
Arl2	1209.11	0.190429	0.146357	1.30112	0.193216	0.429516	Arl2	ENSMUSG00000024944.6
Arl2bp	1964.98	-0.211228	0.1031	-2.04877	0.0404847	0.150794	Arl2bp	ENSMUSG00000031776.17
Arl3	2799.81	-0.162116	0.161514	-1.00372	0.315511	0.580459	Arl3	ENSMUSG00000025035.9
Arl4a	346.681	-0.0258724	0.282563	-0.0915633	0.927045	0.996036	Arl4a	ENSMUSG00000047446.18
Arl4c	1686.91	-0.143101	0.134227	-1.06611	0.286374	0.548496	Arl4c	ENSMUSG00000049866.12
Arl4d	19.7113	1.52429	0.55248	2.759	0.00579783	0.038598	Arl4d	ENSMUSG00000034936.2
Arl5a	1161.55	-0.155679	0.126473	-1.23092	0.218353	0.465037	Arl5a	ENSMUSG00000036093.7
Arl5b	1042.46	-0.0266235	0.188002	-0.141613	0.887385	0.987106	Arl5b	ENSMUSG00000017418.13
Arl5c	21.5572	0.219655	0.421759	0.520808	0.6025	0.839365	Arl5c	ENSMUSG00000038352.15
Arl6	475.051	-0.0214245	0.153266	-0.139786	0.888829	0.988107	Arl6	ENSMUSG00000022722.18
Arl6ip1	4554.55	-0.192307	0.110936	-1.73349	0.0830084	0.245359	Arl6ip1	ENSMUSG00000030654.9
Arl6ip4	1523.84	-0.143758	0.155884	-0.922216	0.356416	0.626493	Arl6ip4	ENSMUSG00000029404.15
Arl6ip5	1767.12	0.452174	0.164122	2.75512	0.00586706	0.0389367	Arl6ip5	ENSMUSG00000035199.6
Arl6ip6	1638.69	-0.470175	0.162126	-2.90005	0.003731	0.0282098	Arl6ip6	ENSMUSG00000026960.6
Arl8a	2268.2	0.854293	0.221869	3.85043	0.00011791	0.00233559	Arl8a	ENSMUSG00000026426.10
Arl8b	2148.79	0.268356	0.0821189	3.2679	0.0010835	0.0118975	Arl8b	ENSMUSG00000030105.8
Arl9	0.232767	0.820753	4.56206	0.179908	0.857224	0.971633	Arl9	ENSMUSG00000063820.11
Armc1	1532.48	-0.243645	0.164811	-1.47833	0.13932	0.347706	Armc1	ENSMUSG00000027599.9
Armc10	1537.87	-0.394299	0.159551	-2.4713	0.0134622	0.0697032	Armc10	ENSMUSG00000038525.16
Armc12	0.236126	2.19383	4.52701	0.484609	0.627953	0.857871	Armc12	ENSMUSG00000024223.3
Armc2	52.2559	0.542387	0.318618	1.70231	0.088697	0.256248	Armc2	ENSMUSG00000071324.11
Armc3	3.8329	0.615932	0.92337	0.667048	0.504742	0.766129	Armc3	ENSMUSG00000037683.14
Armc4	0.745696	-1.85073	2.67391	-0.692142	0.488848	0.753387	Armc4	ENSMUSG00000061802.6
Armc5	380.004	-0.0690301	0.173785	-0.397216	0.691208	0.900031	Armc5	ENSMUSG00000042178.6
Armc6	986.68	0.339607	0.151864	2.23625	0.0253352	0.108455	Armc6	ENSMUSG00000002343.11
Armc7	98.0062	0.0619822	0.230882	0.268458	0.788347	0.949483	Armc7	ENSMUSG00000057219.11
Armc8	1094.96	-0.0220849	0.104648	-0.211039	0.832857	0.971633	Armc8	ENSMUSG00000032468.11
Armc9	651.048	0.647081	0.147788	4.37845	1.19529e-05	0.000406263	Armc9	ENSMUSG00000062590.13
Armcx1	800.972	0.747539	0.232118	3.22051	0.00127961	0.0133957	Armcx1	ENSMUSG00000033460.14
Armcx2	3702.47	0.0409594	0.126794	0.323039	0.746665	0.927226	Armcx2	ENSMUSG00000033436.13
Armcx3	814.903	0.170065	0.132464	1.28386	0.199191	0.437873	Armcx3	ENSMUSG00000049047.11
Armcx4	2318	0.0378165	0.181079	0.20884	0.834573	0.971633	Armcx4	ENSMUSG00000049804.9
Armcx5	299.254	-0.543138	0.168532	-3.22276	0.00126963	0.0133847	Armcx5	ENSMUSG00000072969.2
Armcx6	112.538	0.349472	0.260943	1.33926	0.180485	0.410986	Armcx6	ENSMUSG00000050394.14
Armh1	0.202795	1.98528	4.53345	0.437917	0.661446	0.880315	Armh1	ENSMUSG00000060268.12
Armh2	0.163316	1.67325	4.54497	0.368154	0.712758	0.910047	Armh2	ENSMUSG00000085861.1
Armh3	410.312	0.0644115	0.157105	0.40999	0.681813	0.894174	Armh3	ENSMUSG00000039901.10
Armh4	9.67448	3.53456	0.907947	3.89291	9.905e-05	0.00205219	Armh4	ENSMUSG00000036242.15
Armt1	233.145	-0.434117	0.181455	-2.39242	0.0167375	0.0817507	Armt1	ENSMUSG00000061759.15
Arnt	695.03	-0.560457	0.192296	-2.91456	0.00356191	0.0273984	Arnt	ENSMUSG00000015522.18
Arnt2	5353.67	-0.0325382	0.271937	-0.119653	0.904758	0.996036	Arnt2	ENSMUSG00000015709.9
Arntl	85.0967	1.21308	0.391193	3.10098	0.0019288	0.0177856	Arntl	ENSMUSG00000055116.8
Arntl2	35.7989	1.34107	0.61143	2.19334	0.0282829	0.117045	Arntl2	ENSMUSG00000040187.15
Arpc1a	3402.4	0.209854	0.113871	1.84291	0.0653423	0.209172	Arpc1a	ENSMUSG00000029621.14
Arpc1b	1263.53	0.31297	0.351542	0.890278	0.373317	0.643703	Arpc1b	ENSMUSG00000029622.16
Arpc2	3832.46	-0.0665634	0.0950138	-0.700566	0.483574	0.749201	Arpc2	ENSMUSG00000006304.14
Arpc3	2224.35	-0.0196063	0.157057	-0.124836	0.900653	0.994044	Arpc3	ENSMUSG00000029465.14
Arpc4	3070.53	-0.0630311	0.131859	-0.478019	0.632637	0.860118	Arpc4	ENSMUSG00000079426.13
Arpc5	3328.4	0.25213	0.103686	2.43167	0.0150293	0.0755788	Arpc5	ENSMUSG00000008475.13
Arpc5l	1748.32	-0.0221517	0.0903784	-0.2451	0.806379	0.959822	Arpc5l	ENSMUSG00000026755.14
Arpin	452.404	0.182559	0.191837	0.951639	0.34128	0.61009	Arpin	ENSMUSG00000039043.5
Arpp19	2757.59	0.0406409	0.0897496	0.452825	0.650675	0.873458	Arpp19	ENSMUSG00000007656.13
Arpp21	284.015	-0.090431	0.226811	-0.398707	0.690109	0.899437	Arpp21	ENSMUSG00000032503.18
Arr3	0.511105	0.0994197	2.67324	0.0371908	0.970333	1	Arr3	ENSMUSG00000060890.11
Arrb1	1122.49	0.572072	0.193897	2.95039	0.00317373	0.025323	Arrb1	ENSMUSG00000018909.15
Arrb2	1310.77	0.0351395	0.144232	0.243631	0.807516	0.960379	Arrb2	ENSMUSG00000060216.15
Arrdc1	188.164	-0.00336117	0.238915	-0.0140685	0.988775	1	Arrdc1	ENSMUSG00000026972.15
Arrdc2	115.786	-0.173678	0.261257	-0.664778	0.506193	0.767179	Arrdc2	ENSMUSG00000002910.11
Arrdc3	965.831	-0.136607	0.228149	-0.598763	0.549331	0.798867	Arrdc3	ENSMUSG00000074794.10
Arrdc4	347.841	0.678054	0.283848	2.38879	0.0169038	0.0822309	Arrdc4	ENSMUSG00000042659.15
Arrdc5	0.180601	-2.54306	4.5065	-0.56431	0.572543	0.816836	Arrdc5	ENSMUSG00000073380.2
Arsa	308.091	0.733605	0.270837	2.70866	0.00675563	0.0430429	Arsa	ENSMUSG00000022620.14
Arsb	283.151	0.48843	0.207674	2.3519	0.0186776	0.0877765	Arsb	ENSMUSG00000042082.7
Arsg	127.528	0.741962	0.324348	2.28755	0.0221639	0.0983957	Arsg	ENSMUSG00000020604.13
Arsi	3.75071	0.275824	1.0834	0.254591	0.799039	0.95584	Arsi	ENSMUSG00000036412.5
Arsj	4.0018	0.962612	1.04675	0.919622	0.35777	0.627351	Arsj	ENSMUSG00000046561.9
Arsk	110.86	-0.0249617	0.192049	-0.129976	0.896586	0.991921	Arsk	ENSMUSG00000021592.17
Art1	7.99739	2.18982	2.75432	0.795051	0.426584	0.696757	Art1	ENSMUSG00000030996.8
Art2b	0.540514	1.27879	3.00591	0.425424	0.670528	0.886677	Art2b	ENSMUSG00000030651.5
Art3	26.7284	2.67325	0.757088	3.53096	0.000414061	0.00599465	Art3	ENSMUSG00000034842.16
Art4	7.55281	3.32024	1.11678	2.97306	0.00294847	0.0239888	Art4	ENSMUSG00000030217.2
Art5	1.5164	0.516302	1.9241	0.268334	0.788442	0.949498	Art5	ENSMUSG00000070424.12
Artn	3.00417	-0.278571	1.55089	-0.17962	0.857451	0.971699	Artn	ENSMUSG00000028539.14
Arv1	142.631	-0.229836	0.22105	-1.03974	0.298459	0.561883	Arv1	ENSMUSG00000031982.5
Arvcf	1686.04	0.289469	0.184522	1.56875	0.116705	0.308231	Arvcf	ENSMUSG00000000325.16
Arx	3.68406	-3.89983	1.51519	-2.57382	0.0100583	0.0569891	Arx	ENSMUSG00000035277.15
Arxes1	340.384	0.189866	0.27138	0.699633	0.484157	0.749587	Arxes1	ENSMUSG00000048355.2
Arxes2	427.479	0.288811	0.195362	1.47834	0.139317	0.347706	Arxes2	ENSMUSG00000048040.8
As3mt	434.8	0.705905	0.220762	3.19758	0.00138586	0.0141656	As3mt	ENSMUSG00000003559.8
Asah1	884.646	0.317597	0.146969	2.16098	0.0306968	0.124061	Asah1	ENSMUSG00000031591.14
Asah2	38.3907	0.690112	0.396922	1.73866	0.0820953	0.243487	Asah2	ENSMUSG00000024887.10
Asap1	2116.9	-0.283407	0.163114	-1.73748	0.082303	0.243904	Asap1	ENSMUSG00000022377.16
Asap2	586.91	-0.133676	0.224372	-0.595778	0.551324	0.800101	Asap2	ENSMUSG00000052632.16
Asap3	57.8144	1.77085	0.351415	5.0392	4.6749e-07	3.16016e-05	Asap3	ENSMUSG00000036995.7
Asb1	1122.83	0.302993	0.190697	1.58887	0.112089	0.300207	Asb1	ENSMUSG00000026311.16
Asb10	2.09178	2.3341	2.24018	1.04193	0.297446	0.561133	Asb10	ENSMUSG00000038204.13
Asb11	3.54421	2.87769	3.23566	0.889368	0.373806	0.644231	Asb11	ENSMUSG00000031382.14
Asb12	1.19714	0.994625	2.29602	0.433196	0.664873	0.883235	Asb12	ENSMUSG00000031204.3
Asb13	718.709	-0.0699987	0.189823	-0.368758	0.712308	0.910047	Asb13	ENSMUSG00000033781.7
Asb14	1.02136	1.63772	2.08352	0.786033	0.431848	0.702139	Asb14	ENSMUSG00000021898.14
Asb15	0.899255	3.13655	2.92214	1.07337	0.283103	0.545043	Asb15	ENSMUSG00000029685.15
Asb16	19.538	1.50922	0.482038	3.13093	0.00174256	0.0166335	Asb16	ENSMUSG00000034768.4
Asb17	0.217038	1.77332	4.54101	0.390514	0.696157	0.902488	Asb17	ENSMUSG00000038997.4
Asb18	1.96885	0.91763	2.32412	0.394829	0.692969	0.900781	Asb18	ENSMUSG00000067081.13
Asb2	179.204	-0.182529	0.426045	-0.428427	0.66834	0.885665	Asb2	ENSMUSG00000021200.14
Asb3	318.878	-0.155878	0.130058	-1.19853	0.230712	0.480503	Asb3	ENSMUSG00000020305.13
Asb4	438.977	-2.78647	0.811813	-3.43241	0.000598247	0.00778706	Asb4	ENSMUSG00000042607.15
Asb5	20.1083	-0.45903	0.729316	-0.629399	0.529088	0.783272	Asb5	ENSMUSG00000031519.3
Asb6	684.238	-0.0996018	0.11928	-0.835027	0.403703	0.673294	Asb6	ENSMUSG00000039483.10
Asb7	424.442	-0.0363267	0.110282	-0.329398	0.741855	0.923711	Asb7	ENSMUSG00000030509.17
Asb8	432.488	0.515849	0.128783	4.00557	6.18679e-05	0.00141867	Asb8	ENSMUSG00000048175.13
Asb9	0.762156	-1.16181	2.68218	-0.43316	0.664899	0.883235	Asb9	ENSMUSG00000031384.2
Ascc1	847.628	0.0386383	0.118789	0.325268	0.744978	0.925837	Ascc1	ENSMUSG00000044475.14
Ascc2	796.476	-0.0117605	0.102949	-0.114236	0.909051	0.996036	Ascc2	ENSMUSG00000020412.16
Ascc3	623.808	-0.0299217	0.219666	-0.136215	0.891652	0.989068	Ascc3	ENSMUSG00000038774.9
Ascl1	136.458	0.553029	0.603075	0.917016	0.359134	0.628719	Ascl1	ENSMUSG00000020052.9
Ascl2	241.575	-1.26998	0.473364	-2.68288	0.00729916	0.0453306	Ascl2	ENSMUSG00000009248.6
Ascl3	0.595223	3.03627	3.24749	0.934958	0.34981	0.620035	Ascl3	ENSMUSG00000035951.2
Ascl4	2.74109	-0.125502	1.30612	-0.0960875	0.923451	0.996036	Ascl4	ENSMUSG00000085111.3
Ascl5	0.0411166	0	4.56206	0	1	1	Ascl5	ENSMUSG00000097918.1
Asdurf	0						Asdurf	ENSMUSG00000117809.1
Asf1a	823.402	-0.262136	0.133638	-1.96155	0.0498152	0.173699	Asf1a	ENSMUSG00000019857.7
Asf1b	802.033	-0.209261	0.176707	-1.18422	0.236325	0.489112	Asf1b	ENSMUSG00000005470.8
Asgr1	1.33362	-0.690773	1.99566	-0.346138	0.729239	0.916854	Asgr1	ENSMUSG00000020884.15
Asgr2	0.619071	0.820764	2.38842	0.343644	0.731114	0.917955	Asgr2	ENSMUSG00000040963.15
Ash1l	1699.1	-0.0724022	0.2375	-0.304851	0.760479	0.933722	Ash1l	ENSMUSG00000028053.13
Ash2l	3391.77	-0.45702	0.118194	-3.86668	0.000110326	0.00223171	Ash2l	ENSMUSG00000031575.18
Asic1	84.6711	1.76749	0.374048	4.7253	2.29775e-06	0.000111419	Asic1	ENSMUSG00000023017.10
Asic2	77.8194	0.500967	0.65173	0.768674	0.442087	0.710968	Asic2	ENSMUSG00000020704.13
Asic3	10.0576	0.9848	0.77372	1.27281	0.203085	0.443272	Asic3	ENSMUSG00000038276.12
Asic4	418.002	-0.341052	0.366111	-0.931554	0.351567	0.621338	Asic4	ENSMUSG00000033007.15
Asic5	0.0467332	-0.862345	4.56206	-0.189025	0.850073	0.971633	Asic5	ENSMUSG00000028008.10
Asl	1399.55	1.35952	0.434169	3.13132	0.00174025	0.0166308	Asl	ENSMUSG00000025533.15
Asmt	0						Asmt	ENSMUSG00000093806.1
Asna1	1902.95	0.12203	0.116947	1.04347	0.296731	0.560132	Asna1	ENSMUSG00000052456.9
Asns	2401.47	-0.215863	0.142703	-1.51267	0.130364	0.332846	Asns	ENSMUSG00000029752.12
Asnsd1	279.381	-0.0281131	0.168942	-0.166406	0.867837	0.977015	Asnsd1	ENSMUSG00000026095.15
Aspa	8.84709	2.38365	1.01314	2.35274	0.0186356	0.0876537	Aspa	ENSMUSG00000020774.9
Aspdh	11.6204	0.67913	0.61488	1.10449	0.26938	0.529131	Aspdh	ENSMUSG00000038704.12
Aspg	4.18055	2.59373	1.45239	1.78584	0.0741259	0.227571	Aspg	ENSMUSG00000037686.6
Asph	1219.23	-0.164688	0.236133	-0.697436	0.48553	0.750627	Asph	ENSMUSG00000028207.18
Asphd1	243.694	0.624293	0.298246	2.09322	0.0363296	0.139548	Asphd1	ENSMUSG00000046378.11
Asphd2	962.569	0.201037	0.1558	1.29035	0.196929	0.43453	Asphd2	ENSMUSG00000029348.11
Aspm	1675.38	-0.5533	0.234739	-2.35709	0.0184188	0.0870392	Aspm	ENSMUSG00000033952.14
Aspn	73.6701	1.18011	0.439917	2.68259	0.00730555	0.0453547	Aspn	ENSMUSG00000021388.14
Asprv1	35.6348	-0.719127	0.413221	-1.7403	0.0818066	0.243186	Asprv1	ENSMUSG00000033508.7
Aspscr1	1228.74	0.0878919	0.132745	0.66211	0.507901	0.768486	Aspscr1	ENSMUSG00000025142.18
Asrgl1	1558.28	-0.176756	0.177994	-0.993046	0.320688	0.58654	Asrgl1	ENSMUSG00000024654.8
Ass1	23.5586	-0.393646	0.547998	-0.718335	0.472551	0.738536	Ass1	ENSMUSG00000076441.9
Aste1	152.17	0.495051	0.196956	2.51351	0.0119535	0.0642133	Aste1	ENSMUSG00000032567.16
Astl	0						Astl	ENSMUSG00000050468.12
Astn1	1335.74	0.702998	0.233923	3.00525	0.00265365	0.0221784	Astn1	ENSMUSG00000026587.15
Astn2	132.197	-0.340292	0.554088	-0.614148	0.539118	0.790894	Astn2	ENSMUSG00000028373.16
Asxl1	1896.29	-0.497483	0.164332	-3.0273	0.0024675	0.0212147	Asxl1	ENSMUSG00000042548.14
Asxl2	787.131	-0.602197	0.169547	-3.5518	0.000382604	0.00563343	Asxl2	ENSMUSG00000037486.18
Asxl3	496.254	-0.0675447	0.262492	-0.257321	0.796931	0.954695	Asxl3	ENSMUSG00000045215.16
Asz1	0						Asz1	ENSMUSG00000010796.11
Atad1	2629.82	0.116805	0.120676	0.967922	0.333083	0.600462	Atad1	ENSMUSG00000013662.6
Atad2	2506.12	-0.407519	0.213808	-1.906	0.0566504	0.189886	Atad2	ENSMUSG00000022360.8
Atad2b	897.077	-0.299104	0.204195	-1.4648	0.142976	0.353101	Atad2b	ENSMUSG00000052812.5
Atad3a	2265.38	-0.330677	0.141005	-2.34515	0.0190193	0.0887469	Atad3a	ENSMUSG00000029036.18
Atad5	933.794	-0.805412	0.258231	-3.11896	0.00181489	0.017096	Atad5	ENSMUSG00000017550.14
Atat1	1072.81	-0.375401	0.168773	-2.2243	0.0261284	0.110868	Atat1	ENSMUSG00000024426.17
Atcay	1973.34	0.446334	0.174375	2.55963	0.0104785	0.058556	Atcay	ENSMUSG00000034958.11
Ate1	1092.49	0.336863	0.167254	2.01408	0.044001	0.159672	Ate1	ENSMUSG00000030850.17
Atf1	734.389	-0.600699	0.138397	-4.3404	1.42221e-05	0.000466814	Atf1	ENSMUSG00000023027.13
Atf2	1893.44	0.0462256	0.132749	0.348217	0.727677	0.916539	Atf2	ENSMUSG00000027104.18
Atf3	420.493	0.649086	0.39851	1.62878	0.103359	0.284903	Atf3	ENSMUSG00000026628.13
Atf4	3567.19	-0.28289	0.211556	-1.33718	0.181162	0.411834	Atf4	ENSMUSG00000042406.8
Atf5	1890.42	-0.31408	0.222649	-1.41065	0.158348	0.377181	Atf5	ENSMUSG00000038539.15
Atf6	1059.35	0.160501	0.139286	1.15231	0.249194	0.504547	Atf6	ENSMUSG00000026663.6
Atf6b	1364.59	-0.0355518	0.147026	-0.241806	0.80893	0.96116	Atf6b	ENSMUSG00000015461.15
Atf7	390.391	0.407789	0.177557	2.29666	0.0216382	0.0968422	Atf7	ENSMUSG00000099083.7
Atf7ip	1324.3	0.0565624	0.186773	0.302841	0.762011	0.934674	Atf7ip	ENSMUSG00000030213.12
Atf7ip2	2.28206	-2.33285	1.51585	-1.53897	0.123812	0.321491	Atf7ip2	ENSMUSG00000039200.16
Atg10	234.089	0.123414	0.16299	0.757186	0.448938	0.717418	Atg10	ENSMUSG00000021619.6
Atg101	602.381	-0.0613598	0.1658	-0.370082	0.711321	0.909913	Atg101	ENSMUSG00000037204.7
Atg12	1240.44	0.249428	0.155076	1.60843	0.107742	0.293203	Atg12	ENSMUSG00000032905.5
Atg13	1077.72	0.0704659	0.145684	0.48369	0.628606	0.858344	Atg13	ENSMUSG00000027244.14
Atg14	381.369	0.0426179	0.154493	0.275856	0.782659	0.946456	Atg14	ENSMUSG00000037526.7
Atg16l1	922.543	0.283086	0.109424	2.58707	0.00967959	0.0556301	Atg16l1	ENSMUSG00000026289.15
Atg16l2	164.367	0.018886	0.235813	0.0800886	0.936167	0.996036	Atg16l2	ENSMUSG00000047767.17
Atg2a	659.251	0.376367	0.1607	2.34205	0.0191782	0.0892367	Atg2a	ENSMUSG00000024773.15
Atg2b	1170.5	-0.0927817	0.183645	-0.505223	0.613402	0.847577	Atg2b	ENSMUSG00000041341.10
Atg3	1072.39	-0.132363	0.0897193	-1.4753	0.140132	0.34911	Atg3	ENSMUSG00000022663.3
Atg4a	172.035	0.00298744	0.212909	0.0140315	0.988805	1	Atg4a	ENSMUSG00000079418.3
Atg4a-ps	3.51014	0.756335	0.891066	0.848798	0.395994	0.665258	Atg4a-ps	ENSMUSG00000087119.4
Atg4b	1729.31	-0.168453	0.101696	-1.65644	0.0976325	0.274652	Atg4b	ENSMUSG00000026280.17
Atg4c	252.493	0.545462	0.177018	3.08139	0.00206036	0.0185933	Atg4c	ENSMUSG00000028550.15
Atg4d	1222.19	-0.31675	0.122913	-2.57701	0.00996581	0.0566603	Atg4d	ENSMUSG00000002820.6
Atg5	534.745	-0.100952	0.101072	-0.998812	0.317886	0.583293	Atg5	ENSMUSG00000038160.7
Atg7	506.396	0.0608011	0.0997561	0.609497	0.542195	0.792929	Atg7	ENSMUSG00000030314.16
Atg9a	423.14	0.301843	0.312951	0.964505	0.334793	0.602376	Atg9a	ENSMUSG00000033124.15
Atg9b	52.6766	0.396373	0.365464	1.08458	0.27811	0.538637	Atg9b	ENSMUSG00000038295.14
Atic	3520.21	-0.394626	0.122134	-3.23109	0.00123318	0.0130982	Atic	ENSMUSG00000026192.13
Atl1	1270.84	0.47906	0.139361	3.43755	0.000587006	0.00766268	Atl1	ENSMUSG00000021066.9
Atl2	1362.1	-0.289532	0.155127	-1.86642	0.0619826	0.201843	Atl2	ENSMUSG00000059811.13
Atl3	1253.19	-0.237555	0.169472	-1.40173	0.160994	0.381884	Atl3	ENSMUSG00000024759.14
Atm	700.462	-0.574167	0.423766	-1.35491	0.175445	0.403579	Atm	ENSMUSG00000034218.16
Atmin	963.646	0.0113378	0.112323	0.100939	0.919599	0.996036	Atmin	ENSMUSG00000047388.10
Atn1	436.422	0.385737	0.149379	2.58227	0.00981535	0.0560957	Atn1	ENSMUSG00000004263.15
Atoh1	0						Atoh1	ENSMUSG00000073043.5
Atoh7	4.80442	0.298035	1.03437	0.288132	0.773246	0.940703	Atoh7	ENSMUSG00000036816.4
Atoh8	8.55612	0.494185	0.735388	0.672005	0.50158	0.763625	Atoh8	ENSMUSG00000037621.8
Atox1	1106.95	0.0642298	0.17485	0.367342	0.713364	0.910047	Atox1	ENSMUSG00000018585.9
Atp10a	23.2528	-0.0203389	0.49964	-0.0407072	0.967529	1	Atp10a	ENSMUSG00000025324.8
Atp10b	0						Atp10b	ENSMUSG00000055415.8
Atp11a	922.612	0.0154714	0.164684	0.0939459	0.925152	0.996036	Atp11a	ENSMUSG00000031441.15
Atp11b	1216.78	-0.0949868	0.170674	-0.556538	0.577843	0.820377	Atp11b	ENSMUSG00000037400.17
Atp11c	1118.8	-0.0325095	0.226702	-0.143402	0.885973	0.986194	Atp11c	ENSMUSG00000062949.13
Atp12a	0.279781	-0.862325	4.56206	-0.189021	0.850076	0.971633	Atp12a	ENSMUSG00000022229.3
Atp13a1	1409.9	-0.102186	0.0967066	-1.05666	0.290666	0.553974	Atp13a1	ENSMUSG00000031862.11
Atp13a2	4488.54	0.691642	0.164981	4.19224	2.76214e-05	0.000777503	Atp13a2	ENSMUSG00000036622.15
Atp13a3	1713.24	-0.175041	0.158691	-1.10303	0.270014	0.529748	Atp13a3	ENSMUSG00000022533.14
Atp13a4	0.543287	0	3.22922	0	1	1	Atp13a4	ENSMUSG00000038094.15
Atp13a5	0.345931	1.99392	4.53317	0.439851	0.660045	0.879426	Atp13a5	ENSMUSG00000048939.13
Atp1a1	12760.6	1.08414	0.199692	5.42906	5.66509e-08	5.75497e-06	Atp1a1	ENSMUSG00000033161.10
Atp1a2	133.456	3.66545	1.03219	3.55114	0.000383565	0.00563762	Atp1a2	ENSMUSG00000007097.14
Atp1a3	5523.63	0.841659	0.296181	2.8417	0.00448734	0.0320117	Atp1a3	ENSMUSG00000040907.15
Atp1a4	0.438502	1.85688	3.443	0.539319	0.589667	0.828184	Atp1a4	ENSMUSG00000007107.6
Atp1b1	4754.59	1.52837	0.320741	4.76511	1.88749e-06	9.48124e-05	Atp1b1	ENSMUSG00000026576.12
Atp1b2	255.092	2.57638	0.336006	7.66764	1.75193e-14	1.87395e-11	Atp1b2	ENSMUSG00000041329.13
Atp1b3	1983.79	0.0370249	0.115221	0.321339	0.747954	0.927715	Atp1b3	ENSMUSG00000032412.8
Atp1b4	0.12243	1.30431	4.55945	0.286067	0.774827	0.940703	Atp1b4	ENSMUSG00000016327.9
Atp23	234.424	-0.221758	0.217382	-1.02013	0.307665	0.571809	Atp23	ENSMUSG00000025436.12
Atp2a1	275.406	2.77512	3.72942	0.744116	0.456806	0.724748	Atp2a1	ENSMUSG00000030730.12
Atp2a2	7238.64	-0.0312326	0.14	-0.22309	0.823466	0.968871	Atp2a2	ENSMUSG00000029467.15
Atp2a3	61.1641	0.692012	0.448643	1.54245	0.122963	0.319881	Atp2a3	ENSMUSG00000020788.15
Atp2b1	2119.26	0.701007	0.263156	2.66385	0.00772523	0.0470605	Atp2b1	ENSMUSG00000019943.10
Atp2b2	434.06	1.06212	0.230726	4.60339	4.15665e-06	0.000179963	Atp2b2	ENSMUSG00000030302.16
Atp2b3	108.657	1.39562	0.590382	2.36393	0.0180823	0.0858282	Atp2b3	ENSMUSG00000031376.15
Atp2b4	411.221	-1.20461	0.57761	-2.08551	0.0370227	0.141552	Atp2b4	ENSMUSG00000026463.17
Atp2c1	1587.71	0.370275	0.126902	2.91781	0.00352502	0.0271959	Atp2c1	ENSMUSG00000032570.17
Atp2c2	0.938281	-0.197089	2.43844	-0.080826	0.93558	0.996036	Atp2c2	ENSMUSG00000034112.9
Atp4a	25.3814	0.85186	0.571719	1.49	0.136224	0.3429	Atp4a	ENSMUSG00000005553.14
Atp4b	0.212109	2.04645	4.53147	0.451608	0.651552	0.873458	Atp4b	ENSMUSG00000031449.10
Atp5a1	26896.2	-0.226344	0.108288	-2.0902	0.0365997	0.140229	Atp5a1	ENSMUSG00000025428.15
Atp5b	39834.6	-0.378785	0.13033	-2.90635	0.00365677	0.0278514	Atp5b	ENSMUSG00000025393.12
Atp5c1	6233.09	-0.199979	0.0975003	-2.05106	0.0402608	0.150144	Atp5c1	ENSMUSG00000025781.14
Atp5d	6142.43	0.0337831	0.161387	0.20933	0.834191	0.971633	Atp5d	ENSMUSG00000003072.15
Atp5e	4652.04	-0.191673	0.232763	-0.823469	0.410241	0.680272	Atp5e	ENSMUSG00000016252.7
Atp5f1	6419.82	-0.0474676	0.131366	-0.361339	0.717846	0.912432	Atp5f1	ENSMUSG00000000563.17
Atp5g1	3086.02	0.256081	0.174677	1.46603	0.142641	0.352797	Atp5g1	ENSMUSG00000006057.15
Atp5g2	4721.31	-0.0457085	0.140916	-0.324367	0.74566	0.926377	Atp5g2	ENSMUSG00000062683.11
Atp5g3	5439.25	0.158859	0.142564	1.1143	0.265149	0.524207	Atp5g3	ENSMUSG00000018770.9
Atp5h	3221.56	0.0785175	0.15586	0.503771	0.614422	0.847796	Atp5h	ENSMUSG00000034566.10
Atp5j	3988.01	0.0451569	0.183708	0.245807	0.805831	0.959516	Atp5j	ENSMUSG00000022890.13
Atp5j2	3734.24	0.0936458	0.184357	0.507959	0.611482	0.845759	Atp5j2	ENSMUSG00000038690.15
Atp5k	709.253	0.346281	0.274018	1.26372	0.206332	0.448047	Atp5k	ENSMUSG00000050856.16
Atp5l	2228.46	0.14471	0.185949	0.778228	0.436434	0.706249	Atp5l	ENSMUSG00000038717.8
Atp5md	3732.01	0.103529	0.188371	0.5496	0.582594	0.82385	Atp5md	ENSMUSG00000071528.4
Atp5mpl	1322.95	0.190888	0.199513	0.956767	0.338685	0.606822	Atp5mpl	ENSMUSG00000021290.6
Atp5o	5737.89	-0.0293625	0.128491	-0.228518	0.819243	0.966279	Atp5o	ENSMUSG00000022956.11
Atp6ap1	2081.59	0.464972	0.147055	3.16189	0.0015675	0.0154565	Atp6ap1	ENSMUSG00000019087.13
Atp6ap1l	7.33764	-1.16467	1.08067	-1.07773	0.281155	0.542673	Atp6ap1l	ENSMUSG00000078958.9
Atp6ap2	1374.47	0.48424	0.171854	2.81774	0.00483635	0.033916	Atp6ap2	ENSMUSG00000031007.2
Atp6v0a1	2120.81	1.08674	0.237493	4.5759	4.7417e-06	0.000195075	Atp6v0a1	ENSMUSG00000019302.16
Atp6v0a2	763.956	-0.314406	0.134543	-2.33684	0.0194475	0.0901	Atp6v0a2	ENSMUSG00000038023.12
Atp6v0a4	4.91639	1.58259	0.652354	2.42597	0.0152676	0.0763421	Atp6v0a4	ENSMUSG00000038600.12
Atp6v0b	2684.95	0.251373	0.171919	1.46216	0.143697	0.354447	Atp6v0b	ENSMUSG00000033379.13
Atp6v0c	1756.14	0.188379	0.162326	1.1605	0.245847	0.500811	Atp6v0c	ENSMUSG00000024121.13
Atp6v0d1	2884.55	0.53206	0.161868	3.287	0.00101261	0.0113346	Atp6v0d1	ENSMUSG00000013160.7
Atp6v0d2	396.459	0.291582	0.426925	0.682982	0.494618	0.758679	Atp6v0d2	ENSMUSG00000028238.6
Atp6v0e	2040.42	-0.48247	0.17898	-2.69566	0.00702494	0.0442472	Atp6v0e	ENSMUSG00000015575.15
Atp6v0e2	2844.23	0.686942	0.153551	4.4737	7.68784e-06	0.000284138	Atp6v0e2	ENSMUSG00000039347.7
Atp6v1a	3173.91	0.154999	0.206787	0.749561	0.453519	0.721693	Atp6v1a	ENSMUSG00000052459.13
Atp6v1b1	0.122543	1.30514	4.55943	0.286251	0.774686	0.940703	Atp6v1b1	ENSMUSG00000006269.7
Atp6v1b2	9379.18	0.502504	0.237721	2.11384	0.034529	0.134824	Atp6v1b2	ENSMUSG00000006273.14
Atp6v1c1	1481.55	0.225708	0.146407	1.54165	0.123158	0.320296	Atp6v1c1	ENSMUSG00000022295.8
Atp6v1c2	32.4236	-1.35587	0.549135	-2.4691	0.0135452	0.0700298	Atp6v1c2	ENSMUSG00000020566.19
Atp6v1d	1588.34	0.212255	0.1212	1.75127	0.0798988	0.239394	Atp6v1d	ENSMUSG00000021114.9
Atp6v1e1	2846.88	0.37994	0.134442	2.82606	0.0047124	0.0332907	Atp6v1e1	ENSMUSG00000019210.10
Atp6v1e2	0.0934913	-0.381468	4.56206	-0.0836175	0.933361	0.996036	Atp6v1e2	ENSMUSG00000053375.8
Atp6v1f	1858.83	0.198708	0.173294	1.14665	0.251527	0.507239	Atp6v1f	ENSMUSG00000004285.12
Atp6v1fnb	0.114321	0	4.56206	0	1	1	Atp6v1fnb	ENSMUSG00000090685.1
Atp6v1g1	2870.21	0.102903	0.189292	0.543623	0.586701	0.82606	Atp6v1g1	ENSMUSG00000039105.6
Atp6v1g2	407.025	1.98313	0.371002	5.34534	9.02491e-08	8.41584e-06	Atp6v1g2	ENSMUSG00000024403.16
Atp6v1g3	0.195474	1.91671	4.53578	0.422577	0.672604	0.887825	Atp6v1g3	ENSMUSG00000026394.5
Atp6v1h	2196.37	0.2113	0.102593	2.05959	0.0394374	0.14832	Atp6v1h	ENSMUSG00000033793.12
Atp7a	292.38	0.713307	0.465665	1.5318	0.125572	0.324853	Atp7a	ENSMUSG00000033792.12
Atp7b	45.631	-0.709857	0.640638	-1.10805	0.267841	0.527388	Atp7b	ENSMUSG00000006567.11
Atp8a1	1021.33	0.45212	0.144727	3.12395	0.00178439	0.0168821	Atp8a1	ENSMUSG00000037685.15
Atp8a2	449.725	0.948791	0.317136	2.99175	0.00277384	0.0228854	Atp8a2	ENSMUSG00000021983.16
Atp8b1	41.0157	0.134183	0.561929	0.238791	0.811268	0.961852	Atp8b1	ENSMUSG00000039529.9
Atp8b2	2789.77	-0.147054	0.191263	-0.768855	0.441979	0.71092	Atp8b2	ENSMUSG00000060671.12
Atp8b3	83.6428	0.852828	0.348552	2.44677	0.0144141	0.0733101	Atp8b3	ENSMUSG00000003341.9
Atp8b4	19.8393	-0.974378	0.629656	-1.54748	0.121748	0.317993	Atp8b4	ENSMUSG00000060131.11
Atp8b5	1.9553	0.207568	1.18871	0.174617	0.861381	0.973769	Atp8b5	ENSMUSG00000028457.18
Atp9a	2936.9	0.952828	0.289601	3.29014	0.00100139	0.0112735	Atp9a	ENSMUSG00000027546.15
Atp9b	2195.55	1.06284	0.270582	3.92798	8.56637e-05	0.00182609	Atp9b	ENSMUSG00000024566.10
Atpaf1	420.075	-0.27566	0.142389	-1.93597	0.0528713	0.181535	Atpaf1	ENSMUSG00000028710.17
Atpaf2	635.21	-0.134404	0.105114	-1.27865	0.20102	0.440403	Atpaf2	ENSMUSG00000042709.14
Atpif1	4256.67	0.155329	0.17201	0.903022	0.366514	0.636612	Atpif1	ENSMUSG00000054428.12
Atpsckmt	126.822	0.0253678	0.1994	0.127221	0.898766	0.993143	Atpsckmt	ENSMUSG00000039065.11
Atr	831.588	-0.382257	0.209162	-1.82757	0.0676148	0.213902	Atr	ENSMUSG00000032409.15
Atraid	885.545	-0.232454	0.161672	-1.43781	0.150488	0.364475	Atraid	ENSMUSG00000013622.15
Atrip	577.843	-0.082701	0.114593	-0.721693	0.470483	0.736944	Atrip	ENSMUSG00000025646.9
Atrn	999.676	0.362242	0.19813	1.82831	0.0675035	0.213624	Atrn	ENSMUSG00000027312.14
Atrnl1	820.038	0.331595	0.208676	1.58904	0.112051	0.300207	Atrnl1	ENSMUSG00000054843.9
Atrx	3484.18	0.00651013	0.185351	0.0351232	0.971981	1	Atrx	ENSMUSG00000031229.16
Atxn1	128.49	1.67928	0.315408	5.32413	1.01437e-07	9.17673e-06	Atxn1	ENSMUSG00000046876.16
Atxn10	6344.68	0.132997	0.112369	1.18358	0.23658	0.48936	Atxn10	ENSMUSG00000016541.10
Atxn1l	982.099	-0.288349	0.202251	-1.4257	0.153955	0.369459	Atxn1l	ENSMUSG00000069895.4
Atxn2	1566.96	0.166584	0.118656	1.40392	0.160341	0.380698	Atxn2	ENSMUSG00000042605.16
Atxn2l	4931.09	-0.287811	0.101598	-2.83284	0.0046137	0.0327078	Atxn2l	ENSMUSG00000032637.15
Atxn3	389.942	-0.526084	0.130316	-4.037	5.41384e-05	0.00128184	Atxn3	ENSMUSG00000021189.11
Atxn7	253.571	-0.221041	0.20368	-1.08524	0.277818	0.53846	Atxn7	ENSMUSG00000021738.5
Atxn7l1	210.876	0.313058	0.258746	1.20991	0.226314	0.474839	Atxn7l1	ENSMUSG00000020564.17
Atxn7l2	573.36	-0.190513	0.163198	-1.16738	0.243059	0.49721	Atxn7l2	ENSMUSG00000048997.17
Atxn7l3	1925.01	0.0368196	0.119096	0.309158	0.757202	0.933155	Atxn7l3	ENSMUSG00000059995.12
Atxn7l3b	5076.9	-0.179313	0.165336	-1.08454	0.278127	0.538637	Atxn7l3b	ENSMUSG00000074748.3
AU015836	0						AU015836	ENSMUSG00000081044.8
AU018091	0.504568	1.5704	2.97048	0.528667	0.597036	0.834406	AU018091	ENSMUSG00000054753.9
AU021092	16.5873	-0.337121	0.647647	-0.520532	0.602693	0.839388	AU021092	ENSMUSG00000051669.6
AU022252	636.152	-0.192454	0.12296	-1.56518	0.117541	0.309854	AU022252	ENSMUSG00000078584.9
AU022751	0						AU022751	ENSMUSG00000073294.4
AU040320	1212.06	-0.112862	0.144549	-0.780784	0.43493	0.704755	AU040320	ENSMUSG00000028830.14
AU041133	76.2244	-0.146535	0.277668	-0.527735	0.597683	0.835058	AU041133	ENSMUSG00000078435.5
Auh	1066.09	0.165408	0.162362	1.01876	0.308316	0.572316	Auh	ENSMUSG00000021460.17
Aunip	159.488	-0.514389	0.304134	-1.69132	0.090775	0.259986	Aunip	ENSMUSG00000078521.2
Aup1	1156.08	0.0726521	0.184153	0.39452	0.693197	0.900793	Aup1	ENSMUSG00000068328.9
Aurka	1616.7	-0.500011	0.215839	-2.3166	0.0205256	0.0934026	Aurka	ENSMUSG00000027496.15
Aurkaip1	2014.36	-0.0711514	0.153395	-0.463845	0.642759	0.867636	Aurkaip1	ENSMUSG00000065990.12
Aurkb	1683.86	-0.608964	0.232519	-2.61898	0.00881925	0.0517821	Aurkb	ENSMUSG00000020897.12
Aurkc	0.553062	-1.43002	3.30315	-0.432926	0.665068	0.883235	Aurkc	ENSMUSG00000070837.5
Auts2	1022.92	0.0237402	0.236054	0.100571	0.919891	0.996036	Auts2	ENSMUSG00000029673.17
AV320801	0.199735	0	4.56206	0	1	1	AV320801	ENSMUSG00000054994.2
Aven	409.089	0.00798444	0.131276	0.0608219	0.951501	1	Aven	ENSMUSG00000003604.14
Avil	69.4341	2.31305	0.938775	2.4639	0.0137434	0.0708162	Avil	ENSMUSG00000025432.11
Avl9	1151.21	-0.335286	0.173726	-1.92997	0.0536103	0.183265	Avl9	ENSMUSG00000029787.10
Avp	0.0571604	0	4.56206	0	1	1	Avp	ENSMUSG00000037727.6
Avpi1	157.213	0.412024	0.289964	1.42095	0.155331	0.371895	Avpi1	ENSMUSG00000018821.3
Avpr1a	20.5186	2.17771	0.554635	3.92639	8.62317e-05	0.00183182	Avpr1a	ENSMUSG00000020123.6
Avpr1b	0.26998	-0.827437	3.78034	-0.218879	0.826744	0.970656	Avpr1b	ENSMUSG00000026432.7
Avpr2	12.1381	0.388706	0.528138	0.735993	0.461735	0.729322	Avpr2	ENSMUSG00000031390.8
AW146154	30.2984	-0.243426	0.460755	-0.528321	0.597277	0.834553	AW146154	ENSMUSG00000074166.7
AW209491	517.782	-0.107806	0.14136	-0.76263	0.445684	0.714228	AW209491	ENSMUSG00000039182.6
AW549877	692.07	0.0845011	0.209892	0.402594	0.687247	0.89725	AW549877	ENSMUSG00000041935.10
AW551984	2635.14	0.224388	0.27932	0.803337	0.42178	0.692331	AW551984	ENSMUSG00000038112.15
AW554918	369.738	-0.0323521	0.16642	-0.1944	0.845863	0.971633	AW554918	ENSMUSG00000033632.16
AW822073	0.04081	0.339864	4.56206	0.074498	0.940614	0.996036	AW822073	ENSMUSG00000058537.4
Awat1	1.14622	-1.22398	2.15881	-0.566968	0.570736	0.815708	Awat1	ENSMUSG00000015665.8
Awat2	4.16755	-0.0688573	1.03136	-0.0667639	0.94677	1	Awat2	ENSMUSG00000031220.14
Axdnd1	1.23462	-0.354333	1.46516	-0.241839	0.808905	0.96116	Axdnd1	ENSMUSG00000026601.14
Axin1	1585.88	-0.648754	0.145577	-4.45643	8.33344e-06	0.000303678	Axin1	ENSMUSG00000024182.16
Axin2	223.985	0.0391703	0.160029	0.24477	0.806634	0.96	Axin2	ENSMUSG00000000142.15
Axl	780.465	0.814727	0.336904	2.41828	0.0155942	0.0776192	Axl	ENSMUSG00000002602.16
AY074887	0.417148	-0.668898	2.73501	-0.244569	0.80679	0.960123	AY074887	ENSMUSG00000044820.6
AY358078	0						AY358078	ENSMUSG00000050961.4
AY761184	0						AY761184	ENSMUSG00000058618.6
AY761185	0						AY761185	ENSMUSG00000079120.3
Aym1	0.425953	1.33962	3.579	0.374299	0.708182	0.908279	Aym1	ENSMUSG00000053873.1
Azgp1	0.177542	1.31922	4.55898	0.289366	0.772301	0.940601	Azgp1	ENSMUSG00000037053.6
Azi2	1459.79	-0.17933	0.097527	-1.83877	0.0659491	0.210494	Azi2	ENSMUSG00000039285.12
Azin1	2204.41	-0.0801138	0.128034	-0.625723	0.531497	0.784581	Azin1	ENSMUSG00000037458.15
Azin2	885.422	0.287172	0.222139	1.29276	0.196094	0.433266	Azin2	ENSMUSG00000028789.16
B020004J07Rik	0						B020004J07Rik	ENSMUSG00000035201.15
B020011L13Rik	0						B020011L13Rik	ENSMUSG00000101303.1
B020031M17Rik	0						B020031M17Rik	ENSMUSG00000078537.3
B230118H07Rik	661.739	-0.0331216	0.167512	-0.197727	0.843259	0.971633	B230118H07Rik	ENSMUSG00000027165.16
B230217C12Rik	176.419	0.641303	0.236205	2.71502	0.00662708	0.042432	B230217C12Rik	ENSMUSG00000050538.8
B230219D22Rik	3959.59	-0.187398	0.128593	-1.4573	0.145034	0.356296	B230219D22Rik	ENSMUSG00000045767.9
B230307C23Rik	67.7353	0.351216	0.228675	1.53588	0.124569	0.323178	B230307C23Rik	ENSMUSG00000080717.10
B2m	1883.47	0.394983	0.275769	1.4323	0.152059	0.366813	B2m	ENSMUSG00000060802.8
B3galnt1	798.969	0.111505	0.14338	0.777685	0.436755	0.706405	B3galnt1	ENSMUSG00000043300.2
B3galnt2	673.441	-0.538576	0.17201	-3.13107	0.00174169	0.0166335	B3galnt2	ENSMUSG00000039242.10
B3galt1	315.603	-0.341748	0.258651	-1.32127	0.18641	0.419732	B3galt1	ENSMUSG00000034780.6
B3galt2	57.9274	2.20789	0.506062	4.36289	1.28355e-05	0.000429837	B3galt2	ENSMUSG00000033849.3
B3galt4	66.1295	0.466948	0.234283	1.99309	0.0462514	0.165038	B3galt4	ENSMUSG00000067370.4
B3galt5	12.0429	3.38318	0.957947	3.5317	0.000412898	0.00598257	B3galt5	ENSMUSG00000074892.9
B3galt6	477.604	-0.0407981	0.146862	-0.277798	0.781167	0.945281	B3galt6	ENSMUSG00000050796.4
B3gat1	793.667	0.282663	0.366856	0.770501	0.441003	0.710188	B3gat1	ENSMUSG00000045994.17
B3gat2	682.727	0.224253	0.159909	1.40238	0.160803	0.381579	B3gat2	ENSMUSG00000026156.8
B3gat3	1038.33	-0.0702177	0.184265	-0.38107	0.703151	0.906374	B3gat3	ENSMUSG00000071649.6
B3glct	398.005	-0.105155	0.409483	-0.256799	0.797334	0.954868	B3glct	ENSMUSG00000051950.10
B3gnt2	245.227	0.225775	0.292568	0.771701	0.440291	0.709649	B3gnt2	ENSMUSG00000051650.11
B3gnt3	18.5485	0.346873	0.537438	0.64542	0.518655	0.775688	B3gnt3	ENSMUSG00000031803.8
B3gnt4	12.4516	-0.511139	0.56132	-0.910602	0.362505	0.632101	B3gnt4	ENSMUSG00000029431.5
B3gnt5	132.151	-0.379258	0.729162	-0.520128	0.602974	0.839533	B3gnt5	ENSMUSG00000022686.14
B3gnt6	3.03678	-0.520256	1.23131	-0.422522	0.672644	0.887825	B3gnt6	ENSMUSG00000074004.3
B3gnt7	19.9611	1.22044	0.492194	2.47959	0.0131535	0.0686126	B3gnt7	ENSMUSG00000079445.3
B3gnt8	698.963	0.341412	0.244039	1.399	0.161812	0.383299	B3gnt8	ENSMUSG00000059479.7
B3gnt9	182.259	0.56811	0.249242	2.27935	0.022646	0.0999725	B3gnt9	ENSMUSG00000069920.10
B3gntl1	138.585	0.0943656	0.185287	0.509295	0.610546	0.844978	B3gntl1	ENSMUSG00000046605.14
B430305J03Rik	244.02	0.293569	0.289404	1.01439	0.310395	0.574066	B430305J03Rik	ENSMUSG00000053706.2
B430306N03Rik	51.2408	-0.102193	0.352003	-0.290319	0.771572	0.940367	B430306N03Rik	ENSMUSG00000043740.15
B4galnt1	1292.97	0.334197	0.130933	2.55243	0.0106975	0.0593963	B4galnt1	ENSMUSG00000006731.10
B4galnt2	0.206976	0	4.56206	0	1	1	B4galnt2	ENSMUSG00000013418.8
B4galnt3	2.93397	1.13219	1.16409	0.972595	0.330754	0.598149	B4galnt3	ENSMUSG00000041372.10
B4galnt4	1777.15	0.403622	0.128433	3.14267	0.00167415	0.0162264	B4galnt4	ENSMUSG00000055629.5
B4galt1	275.464	-0.0704956	0.27703	-0.25447	0.799133	0.955852	B4galt1	ENSMUSG00000028413.13
B4galt2	1545.82	0.0412428	0.168778	0.244361	0.806951	0.960251	B4galt2	ENSMUSG00000028541.14
B4galt3	858.139	0.0437813	0.158562	0.276115	0.78246	0.946342	B4galt3	ENSMUSG00000052423.14
B4galt4	118.366	0.454355	0.260415	1.74473	0.0810317	0.241515	B4galt4	ENSMUSG00000022793.17
B4galt5	1493.12	-0.0418295	0.153771	-0.272024	0.785603	0.948449	B4galt5	ENSMUSG00000017929.13
B4galt6	1707.21	0.253924	0.131542	1.93037	0.0535611	0.183178	B4galt6	ENSMUSG00000056124.5
B4galt7	304.894	0.0953845	0.207342	0.460034	0.645492	0.869776	B4galt7	ENSMUSG00000021504.14
B4gat1	30.0202	-0.649529	0.337409	-1.92505	0.0542229	0.184539	B4gat1	ENSMUSG00000047379.7
B630019K06Rik	793.811	0.644064	0.176079	3.65781	0.00025438	0.00415975	B630019K06Rik	ENSMUSG00000052364.4
B830017H08Rik	0.744275	0.187874	2.5433	0.0738702	0.941114	0.996402	B830017H08Rik	ENSMUSG00000116652.2
B930094E09Rik	89.4705	-0.264783	0.448981	-0.589742	0.555364	0.803272	B930094E09Rik	ENSMUSG00000092124.1
B9d1	380.263	0.0335718	0.171147	0.196158	0.844487	0.971633	B9d1	ENSMUSG00000001039.12
B9d2	648.313	0.0404952	0.200195	0.202279	0.839698	0.971633	B9d2	ENSMUSG00000063439.7
Baalc	9.47664	2.30927	0.884833	2.60983	0.00905867	0.0527619	Baalc	ENSMUSG00000022296.9
Baat	2.14249	2.51803	1.62539	1.54919	0.121337	0.317375	Baat	ENSMUSG00000039653.9
Babam1	1463.88	-0.133415	0.100591	-1.32631	0.184737	0.417041	Babam1	ENSMUSG00000031820.9
Babam2	978.773	0.184681	0.147664	1.25068	0.21105	0.454986	Babam2	ENSMUSG00000052139.18
Bace1	1751.29	0.508474	0.1895	2.68325	0.00729116	0.0453306	Bace1	ENSMUSG00000032086.12
Bace2	313.943	-0.858712	0.524755	-1.63641	0.101755	0.282188	Bace2	ENSMUSG00000040605.7
Bach1	592.838	0.0191423	0.178122	0.107467	0.914418	0.996036	Bach1	ENSMUSG00000025612.5
Bach2	349.553	0.654359	0.344048	1.90194	0.0571788	0.191094	Bach2	ENSMUSG00000040270.16
Bad	731.402	0.0884897	0.122814	0.720517	0.471206	0.737348	Bad	ENSMUSG00000024959.14
Bag1	2612.44	-0.20265	0.141951	-1.42761	0.153405	0.368606	Bag1	ENSMUSG00000028416.12
Bag2	366.014	-0.237826	0.150804	-1.57705	0.114783	0.304825	Bag2	ENSMUSG00000042215.8
Bag3	2044.59	-0.470486	0.255673	-1.84019	0.065741	0.210057	Bag3	ENSMUSG00000030847.8
Bag4	1405.61	-0.310935	0.126977	-2.44875	0.0143351	0.0730576	Bag4	ENSMUSG00000037316.9
Bag5	970.84	-0.257625	0.102161	-2.52175	0.0116772	0.0630459	Bag5	ENSMUSG00000049792.6
Bag6	11838.4	-0.535963	0.128377	-4.17491	2.98106e-05	0.000813927	Bag6	ENSMUSG00000024392.17
Bahcc1	1920.22	-0.69531	0.21588	-3.22081	0.00127828	0.0133957	Bahcc1	ENSMUSG00000039741.15
Bahd1	2010.33	0.328228	0.138013	2.37824	0.0173957	0.0838892	Bahd1	ENSMUSG00000040007.8
Baiap2	392.677	0.431113	0.195005	2.21078	0.0270512	0.113672	Baiap2	ENSMUSG00000025372.16
Baiap2l1	3.65265	0.857809	1.0567	0.811779	0.416918	0.687392	Baiap2l1	ENSMUSG00000038859.7
Baiap2l2	31.1324	0.223787	0.404267	0.553561	0.57988	0.821861	Baiap2l2	ENSMUSG00000018126.15
Baiap3	242.153	-0.252073	0.471243	-0.534911	0.592712	0.830767	Baiap3	ENSMUSG00000047507.12
Bak1	360.947	-0.381244	0.16763	-2.27432	0.0229469	0.100914	Bak1	ENSMUSG00000057789.14
Bambi	50.0947	-0.582251	0.464375	-1.25384	0.209901	0.453621	Bambi	ENSMUSG00000024232.2
Banf1	4017.97	-0.228492	0.213675	-1.06934	0.284916	0.547069	Banf1	ENSMUSG00000024844.15
Banf2	0.0816956	0.820741	4.56206	0.179906	0.857227	0.971633	Banf2	ENSMUSG00000037307.11
Bank1	50.2377	0.778999	0.344258	2.26283	0.0236459	0.102816	Bank1	ENSMUSG00000037922.13
Banp	692.146	0.276123	0.254927	1.08314	0.278744	0.539566	Banp	ENSMUSG00000025316.16
Bap1	3824.43	-0.152919	0.0762667	-2.00505	0.0449576	0.161883	Bap1	ENSMUSG00000021901.10
Bard1	469.483	-0.567329	0.227941	-2.48893	0.0128127	0.067415	Bard1	ENSMUSG00000026196.7
Barhl1	41.1021	-2.49364	1.32894	-1.87642	0.0605976	0.199008	Barhl1	ENSMUSG00000026805.14
Barhl2	0.0934664	-1.62291	4.55642	-0.35618	0.721706	0.91307	Barhl2	ENSMUSG00000034384.11
Barx1	0.845859	-1.60101	3.33828	-0.479591	0.631519	0.859417	Barx1	ENSMUSG00000021381.4
Barx2	6.05969	-1.6095	1.26778	-1.26953	0.20425	0.444908	Barx2	ENSMUSG00000032033.11
Basp1	17495.4	0.526274	0.193484	2.71998	0.00652862	0.0418901	Basp1	ENSMUSG00000045763.8
Batf	36.7277	0.124376	0.662373	0.187773	0.851055	0.971633	Batf	ENSMUSG00000034266.6
Batf2	6.67789	2.93273	0.915987	3.20172	0.0013661	0.0140505	Batf2	ENSMUSG00000039699.14
Batf3	96.2317	-0.0829255	0.387532	-0.213984	0.83056	0.971633	Batf3	ENSMUSG00000026630.9
Bax	2403	-0.11036	0.172682	-0.639093	0.522763	0.778846	Bax	ENSMUSG00000003873.11
Baz1a	567.619	-0.797497	0.304711	-2.61723	0.00886473	0.0519485	Baz1a	ENSMUSG00000035021.13
Baz1b	5751.83	-0.41092	0.148199	-2.77276	0.00555827	0.0374062	Baz1b	ENSMUSG00000002748.7
Baz2a	1985.7	-0.0451738	0.147154	-0.306983	0.758856	0.933155	Baz2a	ENSMUSG00000040054.16
Baz2b	1260.49	-0.185105	0.19812	-0.934308	0.350145	0.620222	Baz2b	ENSMUSG00000026987.16
BB014433	0						BB014433	ENSMUSG00000049008.4
BB287469	0						BB287469	ENSMUSG00000079031.1
Bbc3	773.58	-0.104278	0.206757	-0.504352	0.614014	0.847796	Bbc3	ENSMUSG00000002083.13
Bbip1	828.291	0.0164364	0.122114	0.134599	0.892929	0.989762	Bbip1	ENSMUSG00000084957.3
Bbof1	32.8848	-0.0706691	0.410166	-0.172294	0.863206	0.97482	Bbof1	ENSMUSG00000057265.13
Bbox1	0.589872	-1.09356	3.37375	-0.324139	0.745833	0.926382	Bbox1	ENSMUSG00000041660.8
Bbs1	516.349	0.381142	0.239398	1.59209	0.111366	0.29908	Bbs1	ENSMUSG00000006464.9
Bbs10	153.732	0.425146	0.241522	1.76027	0.0783612	0.235965	Bbs10	ENSMUSG00000035759.4
Bbs12	209.393	-0.12184	0.162942	-0.747752	0.45461	0.722923	Bbs12	ENSMUSG00000051444.9
Bbs2	251.261	0.578933	0.188229	3.07568	0.00210025	0.018869	Bbs2	ENSMUSG00000031755.6
Bbs4	406.2	0.792531	0.152398	5.2004	1.98863e-07	1.55198e-05	Bbs4	ENSMUSG00000025235.8
Bbs5	137.212	-0.0600753	0.196242	-0.306128	0.759507	0.93323	Bbs5	ENSMUSG00000063145.10
Bbs7	169.766	0.573604	0.285688	2.0078	0.0446644	0.161338	Bbs7	ENSMUSG00000037325.10
Bbs9	435.806	0.217088	0.138197	1.57086	0.116216	0.307341	Bbs9	ENSMUSG00000035919.16
Bbx	515.965	0.086096	0.20813	0.413664	0.67912	0.892406	Bbx	ENSMUSG00000022641.15
BC003965	747.542	-0.430911	0.135166	-3.18801	0.00143256	0.0144801	BC003965	ENSMUSG00000067722.4
BC004004	1006.99	0.0164196	0.177364	0.0925754	0.926241	0.996036	BC004004	ENSMUSG00000052712.17
BC005537	5113.01	0.112122	0.0727409	1.54139	0.123222	0.320417	BC005537	ENSMUSG00000019132.11
BC005561	301.342	-0.48589	0.33729	-1.44057	0.149706	0.363427	BC005561	ENSMUSG00000079065.3
BC005624	1068.38	-0.184256	0.103781	-1.77542	0.0758282	0.23081	BC005624	ENSMUSG00000026851.9
BC016579	0.703419	-0.235374	2.85795	-0.0823576	0.934362	0.996036	BC016579	ENSMUSG00000033187.8
BC017158	601.029	0.36992	0.117589	3.14587	0.00165591	0.0161108	BC017158	ENSMUSG00000030780.15
BC024063	89.4757	-1.00294	0.53673	-1.8686	0.0616778	0.201319	BC024063	ENSMUSG00000112160.1
[truncated: 19,801 more rows]

## Sheet: DESeq2_mean_counts
	MycN	Alk	Alkal2
0610009B22Rik	425.838	422.5	420.279
0610010F05Rik	1443.06	1401.02	1358.71
0610010K14Rik	80.2228	63.3902	63.3439
0610012G03Rik	1164.03	1093	1104.49
0610030E20Rik	834.788	583.334	783.375
0610040J01Rik	7.76547	21.8977	16.4002
1110002E22Rik	37.4234	35.2463	60.8901
1110004F10Rik	4253.99	3979.93	4093.22
1110008L16Rik	500.576	365.473	388.07
1110008P14Rik	585.063	703.235	584.508
1110012L19Rik	273.491	354.82	286.878
1110017D15Rik	3.08927	6.55346	8.07121
1110025L11Rik	0	0	0
1110032A03Rik	288.438	331.462	251.147
1110032F04Rik	180.046	185.622	265.769
1110038F14Rik	849.535	707.795	796.712
1110051M20Rik	1673.78	1966.13	1718.39
1110057P08Rik	0	0	0
1110059E24Rik	883.773	777.249	810.212
1110059G10Rik	335.573	333.621	340.954
1110065P20Rik	1079.43	1014.08	1029.41
1190005I06Rik	27.8253	26.192	22.7893
1190007I07Rik	175.263	155.859	195.256
1300017J02Rik	3.08018	5.53026	7.22214
1500009C09Rik	97.2193	125.933	213.666
1500009L16Rik	542.078	966.343	702.778
1500011B03Rik	1715.8	1753.66	1774.78
1500015O10Rik	0	4.41327	0.447492
1520401A03Rik	0.546781	0.16412	0.292945
1600002K03Rik	88.5404	93.7237	86.9925
1600012H06Rik	407.457	378.175	372.156
1600014C10Rik	409.938	750.771	493.89
1600014C23Rik	0.514065	0.288882	0.765338
1600015I10Rik	0.234157	0.155287	0.341082
1700001C02Rik	0	0	0
1700001C19Rik	1.54993	3.71674	4.81675
1700001F09Rik	0	0	0
1700001J03Rik	0.245425	0	0
1700001K19Rik	2.44224	2.76401	4.74481
1700001L19Rik	7.54367	16.1664	8.55041
1700001O22Rik	243.392	173.998	143.76
1700001P01Rik	0	0	0
1700003E16Rik	6.92052	25.8752	25.4414
1700003F12Rik	51.46	83.6519	30.8228
1700003H04Rik	0	0	0
1700006A11Rik	0	0	0
1700007K13Rik	2.04465	0.732696	2.34633
1700008O03Rik	2.49925	8.18632	4.04697
1700008P02Rik	0	0	0
1700009N14Rik	0.234157	0	0
1700010B08Rik	0	0.267191	0
1700010I14Rik	17.3736	35.0368	15.829
1700011L22Rik	0	0	1.18979
1700011M02Rik	0	0	0
1700012A03Rik	0	0	0
1700012B07Rik	0	0	0
1700012B09Rik	0	0	0
1700012P22Rik	0	0	0
1700013F07Rik	6.08366	12.0962	10.5885
1700013G24Rik	0	0	0
1700013H16Rik	0.245425	0	0
1700014D04Rik	0.758063	0.970956	1.14178
1700015F17Rik	0.289749	0	0
1700015G11Rik	0	0	0
1700016C15Rik	0	0.328239	0
1700016D06Rik	0.869246	0.460349	0
1700016H13Rik	5.71075	3.64779	7.70754
1700016K19Rik	1.02602	0.910046	1.10221
1700017B05Rik	665.366	572.386	589.873
1700017D01Rik	0	0	0
1700017N19Rik	0	0.449326	1.50647
1700018B08Rik	0.289749	0	0.292945
1700018F24Rik	0	0	0
1700018G05Rik	0	0	0
1700019A02Rik	0	0	0
1700019D03Rik	18.7859	26.1192	22.1703
1700019N19Rik	2.47747	8.96177	4.21768
1700020A23Rik	0	0.149775	0.886909
1700020D05Rik	6.29242	4.69564	4.14898
1700020L24Rik	1.77459	7.04571	5.56782
1700020N01Rik	0	0	0.801546
1700020N15Rik	0	0	0
1700021F05Rik	533.975	551.944	593.94
1700021F07Rik	0	0	0
1700022I11Rik	209.679	254.906	331.027
1700023F06Rik	5.14075	11.3004	7.2099
1700024B05Rik	0.289749	0.478735	2.23712
1700024G13Rik	0	0.149637	0
1700024P04Rik	0	0	0
1700025B11Rik	0	0	0
1700025C18Rik	0	0	0
1700025F22Rik	0	0	0
1700025G04Rik	911.789	917.059	882.082
1700028J19Rik	14.0686	9.3381	9.70992
1700028K03Rik	9.97013	11.5456	8.73953
1700028P14Rik	0	0	0
1700029F12Rik	0	0	0
1700029H14Rik	0	0	0
1700029I15Rik	12.1148	12.4746	10.5437
1700029J07Rik	22.0387	23.8651	21.927
1700029P11Rik	0	0.304924	0
1700030J22Rik	32.8363	44.3099	35.657
1700030K09Rik	457.776	483.312	455.281
1700031F05Rik	0	0	0
1700034E13Rik	0	0	0
1700034I23Rik	0.514065	2.20845	0
1700034J05Rik	0.771097	0	0
1700037C18Rik	139.483	186.27	143.665
1700037H04Rik	1515.78	1846.69	1438.63
1700040F15Rik	0	0	0
1700042G07Rik	0	0	0
1700047I17Rik2	38.6849	45.2849	40.8286
1700049E17Rik1	0	0	0.153488
1700049E17Rik2	0	0	0
1700056E22Rik	27.6593	32.417	19.5681
1700057G04Rik	0	0	0
1700061G19Rik	2.29747	2.01342	2.90896
1700064H15Rik	0.803814	0.328239	0.460465
1700066B19Rik	0	4.62516	0.302652
1700066M21Rik	226.793	200.921	246.124
1700067K01Rik	5.43377	2.67004	5.32546
1700067P10Rik	1.22713	0.599101	0
1700069L16Rik	0	0.31278	1.05337
1700074P13Rik	0	0	0
1700080O16Rik	0	0	0
1700084M14Rik	0	0	0
1700086D15Rik	0	0	0
1700088E04Rik	173.078	250.197	183.551
1700092M07Rik	2.39773	2.92675	2.78108
1700093K21Rik	0.257032	1.76259	0.942062
1700102P08Rik	1.84002	3.75478	2.6059
1700109H08Rik	22.3584	10.7155	14.127
1700113H08Rik	0.479582	1.34389	1.49892
1700122O11Rik	0.579497	0.310573	0
1700123K08Rik	1.86466	0.328239	0.149164
1700123L14Rik	0	0	0
1700123O20Rik	481.782	446.219	466.392
1700125H20Rik	2.81364	2.37847	1.95015
1700129C05Rik	0	0	0
1810009A15Rik	316.7	204.27	217.11
1810009J06Rik	0	0	0.894983
1810010D01Rik	7.85295	0.770784	1.66149
1810010H24Rik	22.1398	25.4255	15.3234
1810013L24Rik	792.078	913.333	965.638
1810020O05Rik	0	0	0
1810022K09Rik	951.397	1050.07	1172.01
1810024B03Rik	15.6232	15.0977	14.5577
1810030O07Rik	691.305	607.241	697.021
1810037I17Rik	1061.73	777.008	1140.5
1810043G02Rik	457.473	491.724	456.658
1810046K07Rik	0	0	0
1810049J17Rik	174.946	158.427	182.101
1810055G02Rik	695.563	578.836	546.717
1810062G17Rik	1.0151	0.942406	0.446433
1810065E05Rik	0	0.16412	0
2010003K11Rik	0	4.5899	0.613953
2010106E10Rik	0	0.16412	0.149164
2010109A12Rik	1.47289	0.566464	1.52109
2010300C02Rik	39.3191	92.9048	90.1035
2010315B03Rik	31.9862	51.3215	50.0512
2200002D01Rik	64.3366	94.5043	103.412
2200002J24Rik	0.289749	0	0
2210010C04Rik	14.0787	0	436.006
2210011C24Rik	3.65986	1.80485	6.2645
2210016F16Rik	723.561	694.507	777.625
2210016L21Rik	1345.56	1684.48	1367.49
2210017I01Rik	0	0	0
2210407C18Rik	0	0	0.298328
2210408I21Rik	69.9074	73.6451	83.9041
2210418O10Rik	11.0078	6.26045	5.95577
2300002M23Rik	0	0	0
2300003K06Rik	0	0	0
2300009A05Rik	266.157	210.204	243.924
2310002L09Rik	1.6391	1.67497	0
2310003L06Rik	0	0	0
2310009B15Rik	176.197	140.067	207.026
2310011J03Rik	1002.08	778.922	920.959
2310022A10Rik	1157.44	967.838	1049.79
2310022B05Rik	1538.53	1327.62	1447.91
2310030G06Rik	27.5468	6.30947	15.1623
2310033P09Rik	796.68	666.758	755.394
2310034C09Rik	0	0	0
2310034G01Rik	21.0411	14.145	12.2519
2310039H08Rik	365.397	236.28	250.084
2310046K23Rik	0	0	0
2310050C09Rik	0	0	0
2310057J18Rik	0	0	0
2310057M21Rik	676.361	620.911	620.769
2310057N15Rik	0	0	0
2310061I04Rik	847.489	814.369	620.191
2310061N02Rik	0	0	0
2310079G19Rik	0	0	0
2410002F23Rik	2518.01	2114.07	2258.94
2410004B18Rik	751.089	638.278	786.735
2410004P03Rik	1.2834	1.76565	4.29244
2410131K14Rik	866.57	829.536	788.517
2410137M14Rik	0	0.615497	0
2410141K09Rik	0.257032	0	0
2510002D24Rik	239.999	212.829	258.838
2510009E07Rik	299.494	501.406	314.808
2510039O18Rik	1704.47	1554.76	1517.86
2610001J05Rik	281.317	365.714	316.159
2610002M06Rik	629.054	657.347	614.1
2610008E11Rik	539.979	583.051	583.92
2610021A01Rik	559.125	423.064	474.983
2610028H24Rik	5.19113	11.526	11.1057
2610042L04Rik	32.2305	36.7873	29.4589
2610044O15Rik8	281.133	268.369	249.195
2610301B20Rik	660.954	576.533	718.492
2610318N02Rik	803.995	524.303	509.499
2610507B11Rik	4074.36	4042.48	3530.41
2610528A11Rik	0.98204	3.02061	0.451816
2610528J11Rik	0	0	0
2700049A03Rik	876.421	653.606	748.765
2700062C07Rik	302.879	332.389	294.117
2700081O15Rik	2976.08	2714.54	2859.25
2700097O09Rik	177.339	164.885	168.218
2810004N23Rik	1854.01	1426.1	1665.45
2810006K23Rik	324.051	307.247	266.051
2810021J22Rik	241.249	274.412	245.996
2810408A11Rik	235.404	219.558	166.647
2810459M11Rik	3.33402	4.30877	4.00048
2900011O08Rik	313.335	737.771	530.985
2900026A02Rik	640.386	455.406	424.121
2900092C05Rik	0	0	0
3110001I22Rik	79.1677	64.5814	60.3013
3110009E18Rik	60.3522	60.9697	78.1693
3110021N24Rik	27.0485	19.0867	25.1941
3110040M04Rik	0	0	0
3110040N11Rik	277.219	274.615	267.815
3110082I17Rik	521.106	421.576	529.104
3110082J24Rik	0	0.267191	0
3300002I08Rik	32.3197	24.6109	26.6953
3425401B19Rik	9.37113	11.9329	10.1509
3830403N18Rik	329.548	203.1	502.508
3830406C13Rik	236.698	351.274	278.665
3830417A13Rik	1.50737	3.61954	4.81503
4430402I18Rik	7.57296	30.4877	15.4994
4632433K11Rik	0	0	0
4833420G17Rik	373.999	248.065	303.273
4833423E24Rik	0	0	0
4833427G06Rik	0	0	0
4833439L19Rik	3155.07	2924.28	2975.35
4921504E06Rik	0	0	0
4921507P07Rik	8.23093	15.8944	8.58522
4921509C19Rik	0	0	0
4921511C20Rik	0	0	0
4921511M17Rik	0	0	0
4921517D22Rik	0	0	0
4921524J17Rik	418.908	423.023	461.382
4921524L21Rik	0	0	0
4921530L21Rik	0	0	0
4921536K21Rik	22.7181	35.5888	25.9418
4921539E11Rik	0.289749	0	0
4922502D21Rik	0	0.716739	1.40982
4930402F06Rik	0	0	0
4930402H24Rik	850.942	1100.21	866.804
4930402K13Rik	0	0	0
4930404H24Rik	0	0	0
4930404N11Rik	39.998	80.929	62.1041
4930407I10Rik	0	0	0
4930412O13Rik	33.2535	29.0899	24.5494
4930415L06Rik	0	0	0
4930415O20Rik	0	1.13321	0.298328
4930430A15Rik	0	0	0
4930430F08Rik	420.458	444.985	419.392
4930432K21Rik	134.087	139.953	128.031
4930432M17Rik	0	0	0
4930433I11Rik	0	0	0
4930438A08Rik	0.245425	0.491965	2.3359
4930444G20Rik	0.771097	0.92607	0
4930444P10Rik	1.11467	3.41239	4.2252
4930447A16Rik	0	0	0
4930447C04Rik	30.599	2.29365	57.6318
4930447F04Rik	0	0	0
4930449I24Rik	0	0	0
4930451I11Rik	0	0	0
4930452B06Rik	81.7726	79.663	95.7723
4930453N24Rik	548.702	493.761	525.494
4930455H04Rik	0	0.299551	0
4930467E23Rik	0	0	0
4930469K13Rik	0	0	0
4930470P17Rik	0	0	0
4930474N05Rik	0	0	0
4930480E11Rik	0	0	0
4930486L24Rik	0	0	0
4930502E18Rik	17.8541	14.27	28.1564
4930503B20Rik	0.523906	3.98618	0
4930503E14Rik	0.514065	2.16313	1.36433
4930503L19Rik	622.532	502.541	545.953
4930505A04Rik	1.51898	2.01421	1.03868
4930512M02Rik	0	0	0
4930513O06Rik	0	0	0
4930516K23Rik	0	0	0
4930519G04Rik	0	0	0
4930522H14Rik	0	0	0
4930522L14Rik	32.5995	20.5883	26.9688
4930523C07Rik	9.59144	31.3623	34.8714
4930524B15Rik	0	0.449187	0
4930524N10Rik	0	0	0
4930539E08Rik	2.45459	1.72777	2.7655
4930544D05Rik	0	0	0
4930544G11Rik	0	0	0
4930548H24Rik	0.468314	0.564906	0.881526
4930550C14Rik	5.31113	6.81078	1.82141
4930550L24Rik	0.234157	0.492359	2.22996
4930555G01Rik	0	0.16412	0
4930556J24Rik	1.98729	0	0.176994
4930558C23Rik	0	0	0
4930558K02Rik	0.49085	0	0
4930562C15Rik	0.49119	0.299551	1.26016
4930563M21Rik	0	0.310573	0
4930564D02Rik	0	0	0
4930568D16Rik	0	0	0
4930572O03Rik	0	0	0
4930578G10Rik	0	0	0
4930578I06Rik	0	0	0
4930579F01Rik	0	0	0.187594
4930579G24Rik	271.556	141.803	211.727
4930583I09Rik	0.579497	0	0
4930590J08Rik	8.9699	7.59879	7.95616
4930595D18Rik	0.289749	0	0.58589
4930595M18Rik	0	0	0
4930596D02Rik	0	0	0
4931400O07Rik	0	0	0
4931406B18Rik	0	0.133595	0.460465
4931406C07Rik	235.433	407.087	274.83
4931406P16Rik	711.798	744.43	715.597
4931408C20Rik	0.289749	0.449049	0
4931414P19Rik	350.59	236.917	270.7
4931417E11Rik	0	0	0
4931422A03Rik	8.39979	1.8668	4.1169
4931423N10Rik	0	0.748461	0.153488
4931428F04Rik	933.17	1132.94	976.222
4931428L18Rik	0	0.7941	0
4931429L15Rik	0	0	0
4931440F15Rik	3.65734	0.267191	1.27905
4932411N23Rik	0	0	0
4932414N04Rik	0	0	0
4932415D10Rik	0	0	0
4932429P05Rik	0	0	0
4932438A13Rik	852.517	1033.85	838.393
4932438H23Rik	0.771097	0.460349	0.492467
4933400A11Rik	0	0	0
4933402D24Rik	10.3068	8.68308	6.91488
4933402E13Rik	0	0	0
4933402J07Rik	0.579497	0	0.187594
4933402N03Rik	0	0	0
4933402N22Rik	0	0	0
4933403O08Rik	65.3621	15.8542	57.1728
4933405L10Rik	3.47018	4.50138	2.59124
4933405O20Rik	0	0	0
4933406M09Rik	0.736275	0.149775	0
4933407L21Rik	1.97569	1.16423	3.60527
4933408B17Rik	4.99742	3.3582	2.082
4933409G03Rik	0	0	0
4933411K16Rik	1.23907	3.61406	0.609628
4933412E24Rik	0	0	0
4933414I15Rik	0	0.46586	0
4933415F23Rik	0.245425	0.761691	0
4933417A18Rik	0	0	0
4933421I07Rik	0	0	0
4933424G06Rik	0.747883	0.433146	1.45706
4933425L06Rik	3.03653	0.133595	2.29516
4933427D14Rik	46.9709	28.8351	40.2574
4933428G20Rik	3.03225	4.85043	2.45377
4933428M09Rik	0	0	0
4933430I17Rik	24.0902	18.0353	21.6845
4933434E20Rik	1113.31	1009.25	1165.8
4933436I01Rik	0	0	0
5031410I06Rik	0	0	0
5031439G07Rik	5208.13	4442.5	5187.65
5330417C22Rik	184.459	359.211	485.615
5430401F13Rik	0	0	0
5430402E10Rik	0	0	0
5430403G16Rik	83.521	59.488	56.2509
5430419D17Rik	0	0.448911	1.6408
5430427O19Rik	8.25523	7.24726	26.7588
5530400C23Rik	0	0	0
5530401A14Rik	0	0.492359	0
5730409E04Rik	120.505	393.631	172.218
5730455P16Rik	1051.16	1179.48	1107.5
5730480H06Rik	334.901	310.081	283.21
5730507C01Rik	0	0	0
5730522E02Rik	3.02155	3.25301	3.95783
5830411N06Rik	0	0.61303	0
5830473C10Rik	0.468314	0.149775	0.305925
6030408B16Rik	5.54672	12.2668	5.2864
6030458C11Rik	863.231	857.155	776.801
6030468B19Rik	0	0.16412	0
6030498E09Rik	0	0.149637	0
6330403K07Rik	823.602	2020.95	1370.91
6330409D20Rik	20.3314	20.8809	20.7996
6430531B16Rik	5.0896	4.3501	2.08274
6430548M08Rik	384.344	830.51	742.083
6430550D23Rik	22.0626	19.5028	14.5667
6430571L13Rik	19.8561	38.024	21.0573
6430628N08Rik	0	0	0
6720489N17Rik	98.495	81.9484	74.4144
6820408C15Rik	1.27179	3.93893	1.26748
7420426K07Rik	0	0	0.187594
7530416G11Rik	0	0	0
8030462N17Rik	493.986	435.387	439.68
8030474K03Rik	0	0.179185	0.153488
9030025P20Rik	105.978	94.0239	93.7462
9030624G23Rik	0	1.31534	1.04332
9130008F23Rik	0.981701	1.30489	4.74985
9130019O22Rik	75.5726	80.0363	75.7401
9130023H24Rik	109.52	90.8266	112.806
9130204L05Rik	0	0	0
9130230L23Rik	0.257032	0.448911	1.05583
9130401M01Rik	686.365	560.174	648.791
9130409I23Rik	0	0	0
9230102O04Rik	22.6356	16.8275	16.6204
9230112D13Rik	0	0.149775	0
9330159F19Rik	432.289	687.844	462.985
9330182L06Rik	2116.34	2537.92	2243.83
9330182O14Rik	0	0	0
9430007A20Rik	0	0	0
9430015G10Rik	593.461	537.316	599.398
9430038I01Rik	263.074	163.982	204.151
9430069I07Rik	0	0	0
9530002B09Rik	0	0.621147	0
9530003J23Rik	0	0	0
9530053A07Rik	0.75949	15.4203	8.98743
9530068E07Rik	3067.64	3118.51	3075.17
9530077C05Rik	467.89	409.556	491.615
9630041A04Rik	0.49119	0.313895	0.298328
9830107B12Rik	0	0.448911	0
9930012K11Rik	4.75181	10.6734	9.38042
9930021J03Rik	911.327	780.393	808.017
9930022D16Rik	0	0.566741	0.301601
9930104L06Rik	306.109	288.003	302.958
9930111J21Rik1	5.01868	6.82422	11.7101
9930111J21Rik2	13.2069	30.1706	38.8648
a	0.49085	0	0.460465
A030003K21Rik	0	0	0
A030005K14Rik	0	0	0
A030005L19Rik	1.52848	4.73682	1.85224
A030014E15Rik	0	0	0
A130010J15Rik	284.674	264.811	293.526
A1bg	0	0	0
A1cf	0	0	0
A230050P20Rik	1319.22	1033.45	1156.46
A230072I06Rik	0	0	0
A26c2	0	0	0
A2m	5.94892	0.449049	1.73489
A2ml1	0.257032	3.5249	1.79713
A330070K13Rik	0	0.613446	0
A3galt2	5.03048	4.23728	4.7297
A430005L14Rik	1001.14	799.752	1078.96
A430033K04Rik	230.587	241.545	220.634
A430078G23Rik	1.50737	1.58526	1.66359
A430089I19Rik	0	0	0
A4galt	24.8002	71.8119	28.8946
A4gnt	0	0	0.767441
A530016L24Rik	0.289749	15.8064	2.40427
A530032D15Rik	0	0.16412	0.176994
A530064D06Rik	7.05191	5.58635	8.21203
A530084C06Rik	1.73849	0.16412	0
A630001G21Rik	21.8777	16.5305	21.9114
A630010A05Rik	0	0.149775	0.439418
A630023A22Rik	0	0	0
A630073D07Rik	0	0	0
A630076J17Rik	0.725007	1.01485	0.341082
A630089N07Rik	93.1103	93.9027	110.27
A630095N17Rik	0	0.310573	0.153488
A730009L09Rik	0	0	0
A730046J19Rik	1.69417	3.88021	6.08002
A730049H05Rik	2.3418	1.76949	1.6459
A730071L15Rik	9.3456	6.12574	5.21454
A830005F24Rik	1.91833	9.35775	5.01582
A830018L16Rik	71.4615	179.429	81.8264
A830031A19Rik	0.289749	0.149637	0
A930002H24Rik	2.78127	1.78391	1.09344
A930004D18Rik	118.055	142.735	90.6153
A930009A15Rik	1.67324	0	1.03607
A930017K11Rik	43.9222	117.567	45.6576
A930018P22Rik	0.245425	0	0.149164
A930033H14Rik	44.5896	86.5703	59.0891
AA467197	15.2307	15.4048	18.92
AA792892	0	0	0
AA986860	13.487	22.8808	17.6877
Aaas	1064.39	895.392	930.479
Aacs	456.309	798.854	459.608
Aadac	0	0.155287	0
Aadacl2	0	0	0
Aadacl3	0	0	0
Aadacl4	0	0	0
Aadat	3.76962	6.54517	6.46056
Aagab	1011.04	1113.38	1132.57
Aak1	1590.63	2009.02	1779.07
Aamdc	101.227	145.332	137.682
Aamp	3207.46	3259.49	3044.32
Aanat	2.32279	1.35726	1.51592
Aar2	929.395	805.733	811.654
Aard	17.8114	28.5116	6.97576
Aars	3691.78	3085.27	3700.94
Aars2	621.719	453.843	468.19
Aarsd1	297.827	263.054	264.113
Aasdh	229.801	209.114	210.205
Aasdhppt	690.719	611.291	684.459
Aass	0	0	0.298328
Aatf	1145.96	911.025	1087.19
Aatk	1873.6	1974.57	1692.7
AB124611	123.598	170.67	245.32
Abat	1106.07	2052.65	1771.76
Abca1	860.115	1123.18	1109.36
Abca12	0.289749	0.149637	1.25671
Abca13	0.579497	9.91689	1.40919
Abca14	0	0	0.306976
Abca15	0	0	0
Abca16	0	0.16412	0
Abca17	0.514065	0.358369	0
Abca2	1325.64	2348.83	1729.18
Abca3	674.018	1331.79	804.365
Abca4	1.43875	5.64747	2.76685
Abca5	426.854	496.299	355.098
Abca6	3.91587	16.4963	4.29207
Abca7	342.886	722.969	291.366
Abca8a	7.29978	143.191	18.4526
Abca8b	69.746	188.555	107.461
Abca9	14.8586	46.5972	33.4542
Abcb10	578.491	641.523	592.826
Abcb11	0	0.463393	0
Abcb1a	26.2079	26.2528	39.2157
Abcb1b	107.121	78.3374	84.9709
Abcb4	69.3958	78.2501	110.177
Abcb5	0	0	0
Abcb6	274.224	277.488	190.907
Abcb7	965.806	940.009	908.626
Abcb8	1097.54	1233.12	1062.88
Abcb9	18.2317	74.3027	22.7976
Abcc1	1319.62	1234.38	1101.21
Abcc10	251.615	270.714	222.548
Abcc12	14.0375	13.89	18.3056
Abcc2	0	24.1781	15.2353
Abcc3	318.35	418.757	510.924
Abcc4	148.211	236.974	181.188
Abcc5	1068.21	1328.87	1146.23
Abcc6	0	1.14884	0.524351
Abcc8	68.824	102.256	161.244
Abcc9	111.413	255.937	228.846
Abcd1	215.712	343.276	284.739
Abcd2	83.6981	127.421	103.81
Abcd3	896.234	871.904	1022.19
Abcd4	75.0763	97.0138	85.0722
Abce1	4188.7	3513.97	3748.61
Abcf1	5696.26	4134.13	4143.57
Abcf2	3040.15	2353.54	2523.51
Abcf3	1242.32	1265.84	1142.58
Abcg1	585.212	780.806	982.939
Abcg2	134.58	225.756	102.014
Abcg3	137.614	173.261	217.025
Abcg4	168.346	597.682	277.778
Abcg5	1.76332	1.57443	0
Abcg8	8.47154	7.07913	4.51757
Abhd10	745.885	715.095	660.431
Abhd11	787.32	729.989	760.129
Abhd12	1421.74	1567.3	1623.18
Abhd12b	0	0.149637	0
Abhd13	648.739	573.937	671.997
Abhd14a	308.72	443.527	321.979
Abhd14b	40.4938	74.583	38.7494
Abhd15	183.775	147.455	173.755
Abhd16a	1047.43	1360.93	923.196
Abhd16b	2.14122	0.566464	0.715218
Abhd17a	2037.23	2239.16	2051.39
Abhd17b	833.031	802.195	760.02
Abhd17c	1818.93	1598.32	1803.43
Abhd18	110.551	127.741	136.737
Abhd2	1322.31	1241.95	1160.01
Abhd3	10.3075	7.98621	2.47477
Abhd4	211.839	425.844	303.427
Abhd5	260.738	322.781	242.531
Abhd6	251.695	338.958	315.724
Abhd8	2648.83	3235.11	3034.6
Abi1	1312.31	1334.23	1361.3
Abi2	1620.13	1660.18	1488.43
Abi3	151.909	262.505	363.134
Abi3bp	4.25307	17.1836	9.07452
Abitram	436.476	412.792	565.199
Abl1	3426.07	2428.45	3142.08
Abl2	1918.38	1723.07	1981.49
Ablim1	92.6924	241.825	243.911
Ablim2	29.9153	116.853	44.472
Ablim3	25.2757	70.0603	67.2347
Abo	1.01652	0.149775	0
Abr	4626.13	5720.7	6175.87
Abra	10.314	20.893	6.30321
Abracl	515.327	449.634	533.145
Abraxas1	187.497	158.761	180.225
Abraxas2	644.496	574.923	672.494
Abt1	719.634	614.134	677.938
Abtb1	443.305	403.073	380.266
Abtb2	87.8924	79.6187	88.6896
AC109138.7	0	0	0
AC112683.2	0	0	0
AC115631.1	128.63	143.064	107.531
AC121821.1	0	0	0
AC124108.1	9.45464	6.65677	19.7538
AC124502.3	7.47563	5.01888	7.73935
AC129217.1	0.702472	0.328822	0.176994
AC131692.1	4.71699	1.75945	2.39069
AC134908.4	0	0	0.153488
AC138221.1	0	0	0
AC140267.1	0	0	0
AC141477.1	0	0	0
AC142448.1	0.257032	0	0.292945
AC150683.1	0.869246	0	0
AC151602.1	0	0	0
AC152452.1	0	0	0
Acaa1a	1042.28	1135.05	1077.87
Acaa1b	6.60167	32.1979	9.20154
Acaa2	503.186	873.583	614.394
Acaca	3188.69	2929.49	2912.23
Acacb	109.745	148.509	105.173
Acad10	277.947	349.947	456.563
Acad11	74.168	235.23	90.1426
Acad12	32.7788	57.3733	39.7942
Acad8	602.858	566.519	565.6
Acad9	869.733	739.737	829.9
Acadl	305.771	399.173	272.805
Acadm	897.911	1035.19	906.884
Acads	1133.75	1007.14	924.903
Acadsb	531.069	752.761	560.902
Acadvl	1565.38	1740.2	1490.41
Acan	0.771097	1.44882	2.82298
Acap1	6.45221	30.8368	13.3905
Acap2	694.933	591.588	685.009
Acap3	2630.02	2597.36	2366.87
Acat1	5489.49	5700.06	4944.72
Acat2	3336.29	2662	2664.64
Acat3	459.094	439.096	493.499
Acbd3	1037.65	997.339	982.782
Acbd4	83.0871	151.638	76.7218
Acbd5	690.546	899.337	722.072
Acbd6	2104.46	1901.58	1801.33
Acbd7	2.24399	9.42596	1.54697
Accs	194.137	206.585	160.95
Accsl	4.72912	7.15088	3.43931
Acd	1771.64	1506.53	1638.85
Ace	308.127	340.867	352.085
Ace2	0.803814	3.58397	0.926086
Ace3	0.245425	0	0
Acer1	0	0.16412	0
Acer2	61.3554	56.112	77.9333
Acer3	170.091	227.539	221.298
Ache	37.2062	562.039	82.9736
Acin1	6027.32	4763.82	5852.93
Ackr1	11.0903	42.1555	15.6939
Ackr2	5.99426	15.3466	12.7122
Ackr3	32.689	47.8921	57.228
Ackr4	3.20315	10.3945	6.42489
Acly	7756.36	7980.67	7462.1
Acmsd	0.771097	1.82117	4.25021
Acnat1	0	0.454837	0.149164
Acnat2	0.289749	0	0
Aco1	1062.81	941.558	1131.89
Aco2	5908.23	6118.32	5808.79
Acod1	1.95213	0.133595	2.18132
Acot1	67.1168	109.384	59.8682
Acot10	0	0.310573	0.758911
Acot11	51.2353	104.308	89.5721
Acot12	1.66198	0.762806	0.187594
Acot13	278.617	330.378	309.063
Acot2	111.149	119.344	113.037
Acot3	0	0.507424	0.562781
Acot4	12.6751	21.402	13.0069
Acot5	0.771097	0.149637	0
Acot6	79.7708	100.982	83.2884
Acot7	4308.59	6636.98	4485.99
Acot8	280.761	280.048	263.992
Acot9	450.515	558.201	365.539
Acox1	911.639	1326.19	881.15
Acox2	0	0.613307	0.909589
Acox3	127.885	238.412	169.049
Acoxl	12.2454	26.2382	16.0025
Acp1	1058.62	943.874	981.232
Acp2	782.607	986.919	893.156
Acp4	0.869246	0.267191	0.298328
Acp5	1647.06	1221.84	2128.57
Acp6	336.299	231.531	347.77
Acp7	0	0	0
Acpp	29.4958	8.59257	15.071
Acr	1.86289	9.71816	7.47479
Acrbp	90.6637	50.551	96.8955
Acrv1	0	0	0
Acsbg1	8.83473	254.235	21.4773
Acsbg2	0.245425	0	0.353988
Acsf2	65.5454	116.249	113.335
Acsf3	357.553	394.766	332.396
Acsl1	560.315	776.333	513.394
Acsl3	1414.76	1093.57	1355.75
Acsl4	337.762	772.096	471.053
Acsl5	1421.03	1717.04	1633.78
Acsl6	807.913	1040.35	762.416
Acsm1	0	0	0
Acsm2	0	0.149775	0
Acsm3	76.2569	73.2378	81.18
Acsm4	1.47255	0.299551	0
Acsm5	0	0	0.306976
Acss1	96.5195	96.1439	152.863
Acss2	270.163	296.545	225.473
Acss3	483.639	660.055	432.057
Acta1	437.847	1570.38	955.575
Acta2	664.877	676.737	1336.91
Actb	18296.5	21695.8	20324.6
Actbl2	0	0	0
Actc1	111.171	320.308	115.552
Acte1	0	0	0
Actg1	31002.5	28771.8	29513.2
Actg2	101.66	93.9768	155.792
Actl10	2.54711	2.75696	3.02184
Actl11	0	0.149637	1.01285
Actl6a	3199.92	1975.61	2944.63
Actl6b	357.254	623.023	466.33
Actl7a	0.49085	0.759484	0.149164
Actl7b	0.234157	1.98353	0.447492
Actl9	1.11467	0.43131	0
Actn1	1155.44	1330.61	1255.34
Actn2	159.871	177.195	126.165
Actn3	133.146	342.76	242.521
Actn4	4614.17	4571.61	5176.75
Actr10	2177.14	2266.96	2047.15
Actr1a	3707.67	4045.73	3720.94
Actr1b	5110.02	5561.82	4966.21
Actr2	3291.64	3613.37	3392.86
Actr3	4789.02	4526.74	5144.64
Actr3b	305.998	665.965	362.971
Actr5	361.225	267.342	346.117
Actr6	594.159	531.482	560.683
Actr8	1744.96	1567.87	1615.98
Actrt1	0	0	0
Actrt2	0	0	0
Actrt3	6.92785	9.20328	6.34611
Acvr1	284.42	381.065	336.9
Acvr1b	873.132	1215.71	1110.82
Acvr1c	8.0569	14.0108	4.05389
Acvr2a	716.783	721.545	672.595
Acvr2b	430.323	312.961	403.745
Acvrl1	133.039	158.755	191.736
Acy1	834.247	632.462	783.565
Acy3	7.35266	14.4611	12.7943
Acyp1	394.935	439.507	389.365
Acyp2	36.8258	122.927	66.3526
Ada	103.464	101.764	119.806
Adad1	0	0	0
Adad2	4.27042	1.01077	3.16626
Adal	240.522	280.622	266.099
Adam10	1298.27	1468.53	1480.95
Adam11	223.648	501.714	342.784
Adam12	91.7174	182.053	141.395
Adam15	549.165	944.566	690.569
Adam17	701.668	650.4	749.882
Adam18	0.736275	2.28007	1.86865
Adam19	708.941	964.684	706.926
Adam1a	19.7337	25.4098	24.4303
Adam1b	0	0.299551	0.773484
Adam2	0	0.895924	0.292945
Adam20	0	0	0
Adam21	2.37553	3.66446	3.76536
Adam22	820.394	1127.78	891.06
Adam23	176.336	364.687	231.48
Adam24	0	0	0
Adam25	0	0	0
Adam26a	0	0	0
Adam26b	0	0	0
Adam28	0.579497	0	0.762184
Adam29	0	0	0
Adam3	0.771097	0.909259	1.39843
Adam30	0	0	0
Adam32	1.02636	0.933296	0
Adam33	1.94188	5.26871	1.87656
Adam34	0	0	0
Adam39	0	0	0
Adam4	2.03128	3.96656	3.03616
Adam5	1.23907	5.73419	1.18418
Adam6a	0	0.155287	0
Adam6b	0	0	0
Adam7	0.725007	0.777427	0
Adam8	562.718	355.453	578.755
Adam9	743.871	695.922	648.336
Adamdec1	0	0.358369	0.298328
Adamts1	420.862	411.188	283.853
Adamts10	453.163	425.726	296.256
Adamts12	16.4112	61.098	72.5833
Adamts13	0	1.17652	1.3809
Adamts14	8.20595	17.4605	13.4182
Adamts15	189.724	219.723	251.705
Adamts16	0.769331	4.04172	2.1275
Adamts17	23.1349	40.5942	30.2161
Adamts18	5.51543	2.23447	6.15658
Adamts19	361.077	257.934	344.042
Adamts2	123.751	264.72	239.516
Adamts20	101.31	110.645	91.4159
Adamts3	1.7528	1.23998	0
Adamts4	48.0495	96.2107	96.6669
Adamts5	46.0604	122.371	86.5744
Adamts6	109.443	105.762	119.228
Adamts7	28.1147	38.6591	55.7093
Adamts8	32.7245	39.6983	43.5379
Adamts9	35.1653	45.745	59.3229
Adamtsl1	121.154	80.279	70.2274
Adamtsl2	15.072	18.6868	11.8582
Adamtsl3	4.71136	4.68696	2.22907
Adamtsl4	13.6674	25.9356	28.7548
Adamtsl5	11.4582	20.9124	21.3746
Adap1	222.791	842.781	350.302
Adap2	30.6569	48.6664	67.0263
Adar	1557.92	1569.69	1691.76
Adarb1	594.028	730.506	649.032
Adarb2	1350.19	544.519	1614.28
Adat1	420.194	388.361	380.117
Adat2	322.448	354.718	370.561
Adat3	35.0386	17.1406	21.4602
Adck1	385.217	431.405	433.869
Adck2	320.425	356.55	319.557
Adck5	407.228	395.106	370.862
Adcy1	7016.39	5519.39	6183.59
Adcy10	0.523906	0.598686	0
Adcy2	149.589	240.855	84.6112
Adcy3	687.589	893.548	783.156
Adcy4	19.754	28.4976	37.7636
Adcy5	317.279	739.375	448.886
Adcy6	1366.53	1466.75	1403.05
Adcy7	185.576	279.422	203.741
Adcy8	912.126	2208.22	1190.4
Adcy9	93.9378	140.175	116.714
Adcyap1	3499.14	2615.1	370.882
Adcyap1r1	3713.18	4319.03	4581.81
Add1	3717.31	4075.24	3986.55
Add2	2689.08	3724.7	2722.04
Add3	1188.28	1105.77	1302.38
Adgb	1.99822	2.91222	1.53068
Adgra1	87.6003	343.536	190.874
Adgra2	720.712	1177.3	314.668
Adgra3	1836.94	1434.89	1725.62
Adgrb1	378.859	734.956	562.579
Adgrb2	564.877	527.343	1310.49
Adgrb3	1302.46	1597.15	1224.76
Adgrd1	23.5325	50.5925	22.1165
Adgre1	198.379	284.363	365.068
Adgre4	23.234	24.8572	100.68
Adgre5	148.587	207.899	282.595
Adgrf1	0	0	0
Adgrf2	2.04003	1.9834	0.591273
Adgrf3	0.245425	0	0.149164
Adgrf4	5.36507	8.60545	3.21528
Adgrf5	149.537	181.442	321.824
Adgrg1	6838.03	5663.31	6418.52
Adgrg2	70.6236	113.149	76.4898
Adgrg3	76.0353	107.947	118.572
Adgrg4	0	0	0
Adgrg5	1.34883	8.23818	1.73547
Adgrg6	6.93769	19.9645	12.9236
Adgrg7	0	0	0
Adgrl1	5761.24	7345.09	6422.99
Adgrl2	1181.43	1141.74	1174.13
Adgrl3	277.99	297.229	411.412
Adgrl4	106.337	111.522	211.952
Adgrv1	3.65877	4.84926	2.04163
Adh1	9.83676	32.8006	5.40254
Adh4	0	0.448911	0
Adh5	4316.28	3239.01	4178.87
Adh6a	0	0	0.530983
Adh6b	7.03836	8.77346	15.9575
Adh7	2.28527	1.28485	0.299961
Adhfe1	3.06925	13.8779	4.37721
Adi1	456.494	353.506	446.64
Adig	0.257032	19.6231	2.6518
Adipoq	9.87947	132.418	16.8978
Adipor1	2730.12	2513.21	2586.69
Adipor2	1255.17	1363.73	1349.28
Adk	1974.49	1443.97	1529.38
Adm	250.784	286.819	563.547
Adm2	5.21156	4.04998	6.65101
Adnp	230.521	148.554	208.605
Adnp2	906.027	777.104	869.743
Ado	1717.94	1447.57	1502.27
Adora1	3.70486	35.4458	9.18081
Adora2a	120.85	134.036	289.434
Adora2b	4.01857	4.70964	3.48614
Adora3	0.747883	1.72041	1.24904
Adpgk	1103.27	946.575	954.244
Adprh	2372.13	2593.73	2374.88
Adprhl1	19.5534	61.3702	42.2589
Adprhl2	1057.39	849.025	974.021
Adprm	243.73	256.146	257.501
Adra1a	4.19537	9.0888	9.56457
Adra1b	0.234157	2.45028	0.353988
Adra1d	0.702472	1.06222	3.8752
Adra2a	18.5267	70.3707	25.4847
Adra2b	1.00525	2.57969	0.599921
Adra2c	492.702	3082.39	1009.16
Adrb1	21.9096	11.0427	39.4498
Adrb2	4.70993	17.0509	21.4572
Adrb3	0.869246	14.3577	3.22187
Adrm1	3340.83	3053.82	3167.64
Adsl	2603.43	1965.25	2201.67
Adss	1743.53	1429.75	1487.19
Adssl1	107.741	168.006	157.174
Adtrp	0.289749	14.7789	2.61235
Aebp1	1134.48	838.426	876.052
Aebp2	2522.52	1855.77	2310.56
Aen	1541.29	1312.33	1579.45
Aes	7720.62	9097.75	7732.28
AF067061	0	0	0
AF067063	0	0	0
AF366264	2.60304	3.29655	2.25181
Afap1	938.582	1149.64	658.901
Afap1l1	97.0928	112.305	155.836
Afap1l2	25.1139	89.0004	41.2296
Afdn	3136.09	1953.39	2130.34
Aff1	204.19	280.518	263.121
Aff2	30.9807	52.9945	26.2354
Aff3	241.392	303.283	297.435
Aff4	4286.16	3858.4	4038.6
Afg1l	99.59	139.789	103.033
Afg3l1	2216.11	1817.46	1954.07
Afg3l2	2300.78	2032.54	2092.06
Afm	0	0	0
Afmid	19.5559	23.8276	27.3758
Afp	4.71053	7.72469	10.9701
Aftph	869.357	877.399	943.731
Aga	109.551	139.163	139.033
Agap1	3831.19	4199.75	4380.94
Agap2	359.009	1038.7	772.284
Agap3	3532.48	3703.5	2969.28
Agbl1	0.579497	0.898236	1.23665
Agbl2	0	1.76051	0.469939
Agbl3	140.357	135.938	120.957
Agbl4	13.4182	27.8318	11.5421
Agbl5	813.596	619.45	715.715
Ager	7.62232	13.7239	9.21544
Agfg1	2440.47	2326.5	2341.19
Agfg2	369.814	365.546	381.47
Aggf1	1461.45	1188.76	1356.28
Agk	667.067	652.888	570.696
Agl	278.597	387.188	253.622
Agmat	0	1.86903	0.304873
Agmo	3.8041	18.1813	8.28231
Ago1	2147.42	1708.37	2011.13
Ago2	5273.39	5516.84	5236.55
Ago3	305.746	286.719	268.478
Ago4	38.301	55.7139	41.4951
Agpat1	2109.56	2270.87	1902.57
Agpat2	27.0735	140.256	43.2633
Agpat3	2355.44	2109.29	2307.54
Agpat4	660.462	847.968	647.02
Agpat5	1587.04	1381.65	1706.65
Agps	1703.1	1440.26	1510.15
Agr2	0	0	0
Agr3	0	0	0
Agrn	2008.3	2352.62	1938.85
Agrp	2.52104	19.0482	2.87148
Agt	0.49085	11.7596	1.83052
Agtpbp1	958.38	1536.59	1038.14
Agtr1a	26.8551	80.3701	67.5997
Agtr1b	0	0	0
Agtr2	18121.2	21540.2	20151.1
Agtrap	79.4699	96.3024	135.43
Agxt	0.702472	0.906003	0.45614
Agxt2	0	0.656479	0
Ahctf1	2538.63	1726.77	2054.09
Ahcy	2552.76	1481.49	1859.92
Ahcyl1	4776.45	4435.07	4950.73
Ahcyl2	511.202	607.951	607.636
Ahdc1	1027.56	1555.18	1331.92
Ahi1	1650.04	1920.13	1828.58
Ahnak	204.812	478.432	465.921
Ahnak2	27.7984	290.396	72.8532
Ahr	92.2781	155.541	98.302
Ahrr	3.1224	28.8721	12.8277
Ahsa1	3559.96	3272.59	3404.08
Ahsa2	1283.9	1493.34	1201.31
Ahsg	6.10864	25.2943	2.71769
AI182371	1.51613	2.11432	3.9922
AI413582	293.41	429.481	252.289
AI429214	92.3839	134.822	95.7207
AI467606	18.2727	26.5041	26.0268
AI593442	21.1388	90.8925	33.8585
AI597479	607.386	695.556	654.053
AI661453	2.44205	5.33765	8.89051
AI837181	421.958	458.501	361.361
AI854703	231.955	198.811	264.496
AI987944	109.681	111.067	98.7554
Aicda	1.28516	2.43588	2.17231
Aida	1293.77	1425.35	1157.71
Aif1	118.44	151.403	132.387
Aif1l	130.845	49.0384	88.288
Aifm1	1519.12	1531.41	1429.93
Aifm2	128.251	179.754	132.698
Aifm3	10.2577	13.6937	14.7896
Aig1	435.134	726.128	528.522
Aim2	40.5435	43.9281	49.9857
Aimp1	2782.48	2430.08	2633.2
Aimp2	1411.18	1341.28	1364.84
Aip	1604.57	1616.25	1449.7
Aipl1	4.76822	3.98167	4.7943
Aire	1.35059	3.44593	0.447492
Ajap1	2.64526	10.1953	10.3253
Ajm1	128.273	272.494	195.365
Ajuba	28.2209	40.3707	57.7284
Ak1	426.223	751.539	539.793
AK157302	2.18697	4.95441	7.52865
Ak2	5774.69	4111.94	5382.31
Ak3	939.995	1152.11	943.355
Ak4	691.448	539.68	592.948
Ak5	513.965	1237.63	724.992
Ak6	1337.69	1099.16	1327.06
Ak7	2.6424	9.66366	4.31626
Ak8	3.55901	9.58814	4.91964
Ak9	0.514065	0.996798	2.03184
Akain1	1.25034	3.26486	0.153488
Akap1	1544.09	1334.3	1513.69
Akap10	522.356	486.834	516.06
Akap11	3067.11	3110.59	2713.33
Akap12	1927.96	4329.77	1754.27
Akap13	726.276	644.325	722.476
Akap14	0	0	0.298328
Akap17b	139.249	268.742	178.965
Akap2	3.15932	12.0691	13.7078
Akap3	1.27356	8.47783	3.82917
Akap4	0	0	0
Akap5	129.031	147.788	182.862
Akap6	1336.72	2797.99	1739.69
Akap7	219.799	283.018	205.427
Akap8	2830.49	2114.22	2427.66
Akap8l	994.914	913.498	838.437
Akap9	1751.39	1767.92	1802.96
Akip1	180.966	158.974	170.957
Akirin1	1415.08	1448.54	1515.8
Akirin2	1293.82	1331.23	1306.3
Akna	330.511	173.509	315.771
Aknad1	0.736275	4.66786	0.153488
Akp3	0.234157	0.462555	1.04801
Akr1a1	10214.1	9686.88	10024
Akr1b10	99.8081	112.49	84.3757
Akr1b3	5008.86	4314.51	4434.13
Akr1b7	1.86466	1.4652	2.7431
Akr1b8	209.142	305.153	211.457
Akr1c12	0.289749	1.22648	2.80845
Akr1c13	23.8768	34.2415	47.4974
Akr1c14	1.51721	2.81302	1.85688
Akr1c18	0	0	0
Akr1c19	0	0	0.304873
Akr1c20	0	0	0
Akr1c21	0	0	0
Akr1c6	0	0	0
Akr1cl	0	0.748876	0.762884
Akr1d1	0	0	0
Akr1e1	396.725	491.536	415.268
Akr7a5	527.13	575.388	526.37
Akt1	6552.56	6368.63	5998.2
Akt1s1	2444.43	2308.47	2295.47
Akt2	3324.37	2356.87	2647.42
Akt3	2173.08	1859.01	1857.54
Aktip	728.269	780.403	748.784
AL607142.1	0	0	0
AL731706.1	0	0	0
AL731706.2	0	0	0
AL732309.1	0	0.46586	0
Alad	1197.71	1035.04	1106.4
Alas1	863.02	904.989	812.794
Alas2	299.18	447.709	2579.28
Alb	1.57491	42.1314	0.745819
Alcam	318.796	335.688	358.012
Aldh16a1	1119.94	930.679	1027.76
Aldh18a1	3969.1	2818.91	3633.04
Aldh1a1	26.4692	73.7882	52.409
Aldh1a2	22.5981	17.4894	107.665
Aldh1a3	3.39348	18.0102	7.37622
Aldh1a7	10.5603	21.2115	9.13339
Aldh1b1	770.908	328.942	203.96
Aldh1l1	4.54323	35.9679	8.9298
Aldh1l2	498.533	464.196	590.368
Aldh2	586.408	1092.95	864.637
Aldh3a1	7.37796	0.701674	13.4757
Aldh3a2	289.221	433.964	349.259
Aldh3b1	459.196	538.65	587.417
Aldh3b2	0.579497	11.1606	0.823928
Aldh3b3	0	0.46586	0
Aldh4a1	38.7963	145.239	72.6981
Aldh5a1	1128.95	987.012	1211.05
Aldh6a1	133.735	244.359	158.924
Aldh7a1	774.223	716.2	763.714
Aldh8a1	0.257032	1.28471	0.153488
Aldh9a1	1075.47	1063.37	1061.5
Aldoa	12973.6	15906	12628.7
Aldoart1	0	0	0
Aldoart2	1.15899	0	0.306976
Aldob	2.21935	2.66852	2.34049
Aldoc	47.4789	71.0376	80.8996
Alg1	396.202	433.867	367.806
Alg10b	2039.2	2085.49	2150.04
Alg11	362.89	398.89	427.025
Alg12	140.98	142.414	150.122
Alg13	836.774	522.26	708.501
Alg14	251.29	287.955	253.499
Alg2	3181.73	4459.42	3942.23
Alg3	353.588	400.236	358.161
Alg5	670.679	648.778	687.369
Alg6	233.696	209.054	194.842
Alg8	296.199	301.209	284.205
Alg9	637.162	568.043	554.475
Alk	1278.66	1740.08	1118.05
Alkal1	0	0	0
Alkal2	11.1778	8.3035	7.27507
Alkbh1	735.253	593.282	709.472
Alkbh2	219.837	167.973	167.735
Alkbh3	385.23	329.323	296.962
Alkbh4	111.819	111.355	115.134
Alkbh5	2439.8	1905.67	2392.52
Alkbh6	417.677	531.066	434.354
Alkbh7	276.991	216.673	202.389
Alkbh8	1115.95	972.721	1098.07
Allc	0	0.299412	0.447492
Alms1	755.641	488.676	657.753
Alox12	3.98511	3.83737	4.66904
Alox12b	0.535174	0.448911	1.36035
Alox12e	0	0	0
Alox15	5.12904	15.5519	6.28581
Alox5	1.06085	5.6569	7.69011
Alox5ap	35.5706	45.65	115.574
Alox8	0	0	0.153488
Aloxe3	7.17253	13.8273	13.2992
Alpi	0	0	0
Alpk1	17.4688	29.4122	40.767
Alpk2	2.57573	3.06259	4.23899
Alpk3	3.56938	12.9961	11.2684
Alpl	98.8759	96.1949	59.174
Alppl2	0.289749	0	0
Als2	426.458	481.317	417.81
Als2cl	46.6576	67.3695	72.3602
Als2cr12	1.51898	1.03142	2.13783
Alx1	0	0	0
Alx3	0.257032	0.621147	0
Alx4	1.87326	27.5175	3.57426
Alyref	3064.36	1973.62	2455.23
Alyref2	46.5166	84.3509	73.9867
Amacr	24.7481	118.936	41.881
Ambn	0.468314	2.82131	0.955035
Ambp	0	3.26849	0.903632
Ambra1	1295.4	1358.31	1194.61
Amd1	2130.45	1662.4	1984.09
Amd2	569.694	411.789	477.073
Amdhd1	2.04078	1.29944	1.665
Amdhd2	363.002	406.779	343.711
Amelx	0	0	0
Amer1	857.859	753.555	753.294
Amer2	1632.07	1150.95	1718.28
Amer3	278.987	466.148	377.709
Amfr	2410.3	2608.48	2136.48
Amh	15.3849	13.729	14.3157
Amhr2	3.88046	3.42783	5.50757
Amigo1	1156.95	1277.87	599.37
Amigo2	45.0861	58.0219	47.3717
Amigo3	35.5101	19.8183	23.0966
Ammecr1	424.886	303.18	414.621
Ammecr1l	901.834	761.236	876.05
Amn	101.033	41.2332	37.9832
Amn1	439.265	523.258	431.016
Amot	222.418	163.164	96.1003
Amotl1	428.551	467.986	480.062
Amotl2	633.055	342.771	549.384
Ampd1	0.234157	23.9081	5.08372
Ampd2	1570.96	1642.81	1612.88
Ampd3	2006.07	1135.7	2461.62
Amph	294.233	690.673	360.967
Amt	507.028	354.43	370.483
Amtn	0	0	0
Amy1	30.5456	101.965	51.9167
Amy2a1	0.771097	0	18.0488
Amy2a2	0.257032	0	0.298328
Amy2a3	7.86354	0	52.068
Amy2a4	0	0	2.83411
Amy2a5	1.28516	0	4.47492
Amz1	130.003	175.771	195.166
Amz2	1635.63	1697.54	1747.64
Anapc1	3581.08	2852.85	3271.54
Anapc10	289.442	280.119	297.33
Anapc11	1834.06	1692.53	1683.78
Anapc13	1193.75	1177.26	1253.25
Anapc15	1286.2	866.57	960.818
Anapc15-ps	2.47511	3.46817	4.66642
Anapc16	1436.9	1248.49	1359.98
Anapc2	2724.66	2691.79	2564.06
Anapc4	1983.13	1873.96	1818.63
Anapc5	11788.5	9777.45	10968.4
Anapc7	1647.26	1336.75	1432.11
Ancv1r	0	0	0
Ang	1.23873	4.53092	5.38441
Ang2	0	0	0
Ang4	0	0	0.298328
Ang5	0	0	0
Ang6	0	0	0
Angel1	273.088	274.174	253.266
Angel2	995.15	837.247	1014.75
Angpt1	44.8068	222.547	34.0148
Angpt2	208.248	182.066	452.358
Angpt4	7.01736	2.36203	2.92892
Angptl1	0.869246	2.86888	0.810129
Angptl2	223.414	265.47	208.325
Angptl3	1.29324	3.87525	1.93183
Angptl4	164.269	489.506	279.699
Angptl6	160.849	181.91	147.231
Angptl7	36.712	96.5669	60.9756
Angptl8	0.257032	6.55221	1.96813
Ank	2258.99	1759.13	1744.76
Ank1	321.458	180.542	162.277
Ank2	2366.81	4409.15	3038.17
Ank3	3926.92	4516.44	3636.02
Ankar	0.245425	0	0
Ankdd1a	0.702472	0.358369	2.51172
Ankdd1b	111.038	162.871	120.82
Ankef1	108.902	84.1626	106.911
Ankfn1	286.569	123.036	293.157
Ankfy1	1505.93	1534.38	1489.11
Ankhd1	1521.51	1061.2	1244.63
Ankib1	1240.28	1193.36	1286.43
Ankk1	0.514065	0	0.146473
Ankle1	294.778	238.075	256.562
Ankle2	1356.22	1235.89	1306.77
Ankmy1	33.718	90.502	58.0649
Ankmy2	489.098	659.308	519.973
Ankra2	637.614	807.051	632.108
Ankrd1	33.408	9.20244	34.2508
Ankrd10	1869.76	1490.66	2113.34
Ankrd11	4949.52	4274.77	4400.36
Ankrd12	459.65	513.209	385.323
Ankrd13a	3141.61	3531.83	3294.06
Ankrd13b	3388.06	4073.9	3065.17
Ankrd13c	929.741	1064.4	1007.03
Ankrd13d	125.659	273.389	163.254
Ankrd16	399.479	357.21	331.564
Ankrd17	3724.95	3745.02	3593.03
Ankrd2	19.5533	15.1244	7.95514
Ankrd22	0.546781	1.23444	0.447492
Ankrd23	33.7888	37.1565	45.0751
Ankrd24	224.828	321.807	252.009
Ankrd26	1140.72	988.685	1057.41
Ankrd27	1152.23	1128.98	1107.05
Ankrd28	1438.02	935.819	1123.2
Ankrd29	83.4401	156.509	89.4472
Ankrd31	0.514065	0.310573	0.439418
Ankrd33	0	0.313895	0
Ankrd33b	11.8729	7.67417	14.8056
Ankrd34a	163.372	154.695	203.901
Ankrd34b	139.994	108.208	179.221
Ankrd34c	0	0	0.176994
Ankrd35	1.76441	4.69516	7.61996
Ankrd36	4.09242	8.78822	9.54697
Ankrd37	147.168	90.8139	134.204
Ankrd39	154.691	150.792	127.308
Ankrd40	2763.18	2900.08	2813.85
Ankrd42	38.702	84.8034	52.5094
Ankrd44	201.608	197.652	256.886
Ankrd45	386.413	430.192	405.688
Ankrd46	1326.92	1845.45	1364.83
Ankrd49	455.91	410.037	404.242
Ankrd50	1272.33	1373.7	1459.61
Ankrd52	1653.14	1557.77	1407.31
Ankrd53	3.4612	2.17902	2.55097
Ankrd54	1331.28	899.889	1031.03
Ankrd55	26.7455	56.8963	49.4733
Ankrd6	1734.35	873.136	878.564
Ankrd60	0.981701	0.449187	0.527624
Ankrd61	6.8181	8.26533	4.417
Ankrd63	0.824922	0.299551	1.10424
Ankrd65	0	0	0
Ankrd66	0.245425	0	0.306976
Ankrd7	0	0	0.306976
Ankrd9	25.4206	36.96	23.1663
Anks1	1715.58	1352.81	1451.2
Anks1b	113.039	235.128	114.825
Anks3	469.291	482.18	467.038
Anks4b	0	0.149637	0
Anks6	136.415	117.881	174.087
Ankub1	0.257032	0.149637	0
Ankzf1	410.129	416.892	390.754
Anln	1916.55	1291.98	1827.76
Ano1	27.8384	51.3026	49.1209
Ano10	840.618	1033.27	811.776
Ano2	4.74948	34.5099	9.52322
Ano3	3.72293	3.96336	9.38351
Ano4	164.942	259.188	201.987
Ano5	1.80587	6.1458	4.03744
Ano6	638.384	842.775	788.023
Ano7	1.75103	7.60947	5.8844
Ano8	2399.57	2344.6	2377.23
Ano9	0	0.537554	0.152437
Anp32a	7979.99	6670.53	8264.17
Anp32b	13974.4	9541.6	13070.1
Anp32e	9697.49	7288.37	9978.23
Anpep	204.67	239.064	254.69
Antxr1	429.612	320.015	427.827
Antxr2	93.9043	109.693	82.1106
Antxrl	0	0	0
Anxa1	243.803	355.759	560.957
Anxa10	2.6208	9.61638	12.9337
Anxa11	70.72	69.5537	103.232
Anxa2	951.807	1210.69	1705.45
Anxa3	119.268	129.246	189.071
Anxa4	337.321	400.94	449.641
Anxa5	830.365	1140.79	955.003
Anxa6	2052.05	3677.86	2174.07
Anxa7	572.388	676.364	517.66
Anxa8	6.33706	9.8691	6.70374
Anxa9	15.5325	17.1963	19.9008
Aoah	22.34	32.3718	35.1411
Aoc1	1.02813	0	1.07442
Aoc2	38.5042	49.8562	52.453
Aoc3	56.4866	136.409	128.17
Aopep	1906.77	1724.62	986.871
Aox1	13.9507	60.2912	29.7221
Aox2	0.257032	0.149775	0.562781
Aox3	0	5.92177	0.903743
Aox4	2.85496	4.85722	2.99708
Ap1ar	1588.13	1771.36	1748.77
Ap1b1	1923.13	2164.13	1941.47
Ap1g1	2221.7	2062.5	2390.16
Ap1g2	145.144	175.467	170.542
Ap1m1	1672.85	1836.19	1695.3
Ap1m2	0	0.149775	1.05934
Ap1s1	2367.06	2552.26	2543.23
Ap1s2	476.001	838.164	584.098
Ap1s3	78.0923	39.4873	73.1224
Ap2a1	2110.13	2639.59	1947.8
Ap2a2	5855.6	7214.43	5763.66
Ap2b1	4619.87	5644.26	4868.87
Ap2m1	7218.67	6850.99	6410.95
Ap2s1	2644.73	2973.8	2724.15
Ap3b1	1022.98	943.442	939.034
Ap3b2	2962.24	4491.16	3438.61
Ap3d1	2989.63	3347.77	3087.32
Ap3m1	1699.59	1865.6	1650.12
Ap3m2	72.3186	323.581	146.492
Ap3s1	815.16	1004.12	804.551
Ap3s2	1130.9	1376.92	1257.55
Ap4b1	123.139	127.299	100.557
Ap4e1	419.605	319.947	374.014
Ap4m1	1423.38	1119.61	1219.25
Ap4s1	256.956	306.62	305.045
Ap5b1	34.1945	47.8994	46.9925
Ap5m1	651.847	610.715	621.805
Ap5s1	140.338	213.655	153.268
Ap5z1	315.228	288.824	304.514
Apaf1	595.687	394.195	576.345
Apba1	532.419	1935.09	579.185
Apba2	3527.83	4208.12	3249.12
Apba3	675.629	633.081	551.138
Apbb1	3619.5	4636.46	3556.44
Apbb1ip	118.526	142.253	238.475
Apbb2	433.775	580.693	584.207
Apbb3	769.966	824.915	795.061
Apc	3120.59	3116.25	3148.98
Apc2	3313.29	4811.9	4203.42
Apcdd1	79.3612	73.051	64.6338
Apcs	0	5.73536	0
Apeh	1129.91	1289.77	1129.92
Apela	0.289749	0	0
Apex1	5993.91	3936.6	4770.69
Apex2	354.793	272.914	375.424
Aph1a	1241.64	1152.84	1233.71
Aph1b	94.4807	167.175	95.3584
Aph1c	23.6857	42.5858	36.8947
Api5	3313.24	2751.28	3227.46
Apip	337.144	344.68	359.36
Aplf	351.509	278.832	311.672
Apln	142.574	152	349.022
Aplnr	46.5312	85.3131	112.562
Aplp1	1677	3928.66	2259.51
Aplp2	3815.1	4959.72	4446.07
Apmap	689.153	835.719	685.2
Apoa1	1.04781	9.68306	0.822679
Apoa2	0	2.43311	0.295636
Apoa4	0	7.38539	0
Apoa5	0.289749	3.11047	0.458362
Apob	0	0.820599	0
Apobec1	311.887	408.031	371.954
Apobec2	206.822	124.635	347.795
Apobec3	26.3508	35.3614	39.8216
Apobec4	1.28516	0.400786	0.152437
Apobr	56.4464	49.0666	87.822
Apoc1	50.1612	129.953	90.645
Apoc2	0	0	0
Apoc3	0.546781	1.31296	1.04472
Apoc4	2.7102	16.8665	15.6413
Apod	25.4097	1693.22	240.396
Apoe	19123.3	36939.6	29698
Apof	1.19332	1.41603	2.1082
Apoh	1.54219	6.06288	0
Apol10a	0	0	0.187594
Apol10b	13.8811	15.0187	15.2248
Apol11a	0	0.909121	0.187594
Apol11b	4.20428	8.66435	44.208
Apol6	0.245425	11.3424	1.75219
Apol7a	0.289749	0.716739	1.66242
Apol7b	0	0	0.750375
Apol7c	0.75949	4.60165	8.62023
Apol7e	0	3.46168	1.04847
Apol8	3.23636	4.66937	2.53212
Apol9a	1.02813	2.02229	3.67916
Apol9b	5.35654	6.07926	4.2197
Apold1	102.514	102.43	133.662
Apom	2.72072	4.31081	2.40547
Apon	3.53437	1.55516	2.24883
Apoo	692.232	767.329	719.647
Apool	544.179	453.432	477.806
Apopt1	569.548	569.701	564.581
App	11105.7	15910.1	9931.47
Appbp2	2169.35	1956.05	2169.85
Appl1	1705.61	1612.69	1775.47
Appl2	553.408	501.934	468.451
Aprt	2392.56	2338.83	2167.29
Aptx	502.668	576.203	545.942
Aqp1	614.614	885.574	1238.35
Aqp11	83.3796	106.088	102.446
Aqp12	0	0	2.54443
Aqp2	3.75102	1.21241	0.707977
Aqp3	1.84144	1.91009	2.87314
Aqp4	25.4822	1.66049	0.861465
Aqp5	0.869246	1.24343	0.298328
Aqp6	1.48416	0.732281	0
Aqp7	0.289749	14.2073	2.75262
Aqp8	0	0.705709	0.149164
Aqp9	0.824922	1.20651	0.302652
Aqr	2743.28	2202.19	2436.72
Ar	3.43588	10.0895	5.8816
Araf	1790.51	2412.63	1998.12
Arap1	261.177	380.84	458.513
Arap2	26.1324	40.8272	47.7207
Arap3	68.9665	107.583	156.903
Arc	21.6028	23.7384	32.3478
Arcn1	4070.06	3665.63	3901.74
Areg	1.53059	3.80093	4.04184
Arel1	1338.09	1538.06	1326.1
Arf1	8996.09	8118.42	8949.95
Arf2	1056.75	1247.7	1113.08
Arf3	2335.34	3472.42	2949.53
Arf4	4758.28	4647.07	4528.98
Arf5	1892.48	2015.55	1765.23
Arf6	1662.79	1006.62	1585.8
Arfgap1	1167.23	1084.67	1052.91
Arfgap2	1885.06	1647.6	1774.67
Arfgap3	328.424	356.611	301.719
Arfgef1	2617.62	2541.76	2589.42
Arfgef2	1233	1239.94	1150.01
Arfgef3	899.955	1853.28	1042.94
Arfip1	155.707	195.606	162.15
Arfip2	2535.68	2411.36	2236.94
Arfrp1	1261.4	1037.4	1115.64
Arg1	744.204	473.068	556.963
Arg2	39.811	14.2786	28.6606
Arglu1	2648.73	2348.15	2319.12
Arhgap1	774.819	958.459	801.878
Arhgap10	862.292	695.343	902.328
Arhgap11a	4564.83	2689.68	4087.28
Arhgap12	754.396	828.16	670.448
Arhgap15	29.811	47.4835	64.1689
Arhgap17	500.812	520.84	526.297
Arhgap18	159.264	184.623	235.313
Arhgap19	2157.22	1701.13	2241.18
Arhgap20	219.972	147.634	155.744
Arhgap21	2234.99	1875.72	2062.59
Arhgap22	121.903	112.9	135.279
Arhgap23	521.61	661.789	605.144
Arhgap24	110.861	293.5	109.956
Arhgap25	89.3333	155.452	167.18
Arhgap26	252.266	394.588	336.307
Arhgap27	58.3847	94.6024	170.02
Arhgap28	583.288	744.483	409.624
Arhgap29	127.596	219.927	280.156
Arhgap30	213.202	237.277	380.635
Arhgap31	89.3615	137.281	150.057
Arhgap32	1537.83	1314.03	1386.67
Arhgap33	2163.52	1582.13	1928.32
Arhgap33os	0	3.99231	0
Arhgap35	3560.24	3647.7	3531.64
Arhgap36	1842.27	1475.79	2495.69
Arhgap39	1258.94	1206.88	1293.43
Arhgap4	87.9224	116.865	110.497
Arhgap40	3.322	2.77751	1.1074
Arhgap42	10.4085	48.2822	77.1544
Arhgap44	245.416	467.449	337.667
Arhgap45	233.676	320.386	227.664
Arhgap5	881.262	775.983	713.909
Arhgap6	12.2845	21.863	15.831
Arhgap8	1.49577	2.77841	1.86638
Arhgap9	61.6802	81.3739	136.633
Arhgdia	12350.8	13116.1	11043.2
Arhgdib	211.059	231.011	523.247
Arhgdig	1181.61	1640.32	1264.17
Arhgef1	1932.23	1923.99	1845.36
Arhgef10	144.348	205.631	139.314
Arhgef10l	354.167	583.746	400.709
Arhgef11	839.626	1090.03	912.472
Arhgef12	1522.47	1486.48	1526.17
Arhgef15	451.949	813.566	545.743
Arhgef16	4.21682	7.78345	5.69291
Arhgef17	1687.55	2270.92	1639.94
Arhgef18	897.249	900.068	1155.08
Arhgef19	13.1566	27.2305	19.7966
Arhgef2	2024.91	1793.59	1984.49
Arhgef25	1404.85	1634.34	1323.88
Arhgef26	10.3451	42.391	20.1906
Arhgef28	3989.77	2024.22	3353.23
Arhgef3	1181.26	696.979	1597.99
Arhgef33	14.7116	14.2683	13.8638
Arhgef37	10.9013	24.1047	23.5791
Arhgef38	0	0	1.73278
Arhgef39	362.643	285.347	372.375
Arhgef4	337.749	584.644	368.333
Arhgef40	874.813	978.917	1013.43
Arhgef5	27.1102	35.0896	42.1546
Arhgef6	46.6099	102.098	79.8095
Arhgef7	2174.14	2379.21	2190.28
Arhgef9	321.746	634.835	453.637
Arid1a	5485.45	4424.68	5564.65
Arid1b	2906.04	2345.54	2455.5
Arid2	2885.55	2301.9	2695.76
Arid3a	202.22	214.782	209.69
Arid3b	61.3349	98.5156	85.1855
Arid3c	0	0.492359	0
Arid4a	581.437	634.158	521.625
Arid4b	1498.6	1238.22	1362.03
Arid5a	39.1642	70.1683	97.5472
Arid5b	744.586	647.391	988.447
Arih1	2449.72	1987.07	2166.79
Arih2	1275.01	1086.08	1135.42
Arl1	3371.56	3241.29	3330.34
Arl10	653.972	560.402	633.512
Arl11	50.7121	50.5873	69.9194
Arl13a	0	0	0
Arl13b	329.688	294.517	298.725
Arl14	0	0.16412	0
Arl14ep	682.808	664.28	677.571
Arl14epl	0.736275	0	0.176994
Arl15	502.005	515.03	520.59
Arl16	526.184	610.117	495.938
Arl2	1164.97	1329.54	1045.45
Arl2bp	2199.55	1900.2	1961.12
Arl3	2997.51	2679.27	2926.09
Arl4a	354.274	347.991	309.429
Arl4c	1839.08	1665.61	1740.36
Arl4d	7.43214	21.3923	11.6045
Arl5a	1251.09	1123.12	1212.87
Arl5b	1028.28	1009.35	924.048
Arl5c	19.5271	22.6847	24.3026
Arl6	489.444	482.638	475.683
Arl6ip1	4897.36	4286.73	4708.74
Arl6ip4	1709.01	1546.87	1353.92
Arl6ip5	1461.46	1999.65	1648.52
Arl6ip6	2071.81	1495.92	1822.94
Arl8a	1516.38	2741.34	1722.91
Arl8b	1954.31	2353.96	1931.94
Arl9	0	0.299274	0
Armc1	1655.92	1398.49	1662.84
Armc10	1870.32	1423.36	1684.47
Armc12	0	0.865794	0
Armc2	37.6623	54.8784	59.0321
Armc3	1.83968	2.77778	4.32556
Armc4	2.25526	0.627513	0.603201
Armc5	406.296	387.351	392.949
Armc6	864.261	1093.63	765.657
Armc7	85.6322	89.5821	104.065
Armc8	1109.52	1092.79	1011.4
Armc9	474.057	742.484	539.756
Armcx1	616.208	1034.55	582.193
Armcx2	3498.34	3598.66	3517.38
Armcx3	767.716	863.55	701.248
Armcx4	2264.14	2324.21	2279.31
Armcx5	371.265	254.706	305.575
Armcx6	97.6589	124.118	94.9458
Armh1	0	0.743581	0
Armh2	0	0.598824	0
Armh3	380.353	397.459	394.493
Armh4	1.57314	17.9675	4.74026
Armt1	299.558	221.683	225.068
Arnt	840.822	569.867	825.185
Arnt2	5246.08	5129.04	6123.21
Arntl	43.7134	100.969	62.0045
Arntl2	16.2865	41.5184	26.0764
Arpc1a	3156.89	3651.37	3340.06
Arpc1b	1049.22	1303.49	1447.02
Arpc2	3768.61	3598.76	3955.74
Arpc3	2282.43	2251.88	2222.94
Arpc4	3147.58	3013.26	2987.86
Arpc5	2839.52	3381.79	3344.28
Arpc5l	1723.62	1697.5	1773.69
Arpin	427.938	485.658	475.328
Arpp19	2624.67	2700.19	2650.89
Arpp21	297.102	278.959	361.172
Arr3	0.234157	0.358369	0.292945
Arrb1	763.441	1134.89	1031.32
Arrb2	1334.47	1367.28	1229.32
Arrdc1	183.023	182.733	177.495
Arrdc2	119.177	105.636	116.233
Arrdc3	967.682	880.274	1051.91
Arrdc4	243.392	389.411	320.712
Arrdc5	0.993308	0	0
Arsa	227.447	378.272	243.056
Arsb	233.872	327.958	311.461
Arsg	88.5267	148.036	98.1336
Arsi	3.59282	4.31924	5.39909
Arsj	3.27035	6.38547	2.65285
Arsk	114.508	112.761	117.202
Art1	3.74652	17.1409	9.22448
Art2b	0	0.44749	1.53439
Art3	8.23499	52.7844	18.5586
Art4	0.824922	7.8405	12.0108
Art5	1.42782	2.07244	2.53581
Artn	1.1034	0.862621	0.98502
Arv1	147.214	125.304	144.547
Arvcf	1491.04	1822.2	1553.86
Arx	2.545	0	11.8116
Arxes1	311.825	355.718	360.815
Arxes2	398.266	486.539	454.866
As3mt	360.526	587.832	278.691
Asah1	773.375	963.623	962.203
Asah2	30.2684	48.8621	45.658
Asap1	2330.18	1914.37	2227.81
Asap2	563.305	513.3	522.441
Asap3	23.6164	80.0817	36.967
Asb1	958.984	1182.85	971.558
Asb10	0.579497	2.69388	3.63002
Asb11	0.936629	6.93642	4.34973
Asb12	0.936629	1.89819	0.860413
Asb13	728.506	693.744	750.594
Asb14	0.936629	2.96982	0
Asb15	0	1.65166	1.03413
Asb16	10.3938	29.3166	18.4665
Asb17	0	0.645045	0
Asb18	0.981701	1.86806	0
Asb2	156.796	138.183	356.881
Asb3	336.604	301.86	309.513
Asb4	1352.86	196.099	450.392
Asb5	26.2759	19.1713	20.2737
Asb6	711.814	664.698	637.254
Asb7	429.252	418.397	444.47
Asb8	357.833	511.862	376.198
Asb9	2.09637	0.936528	0.460465
Ascc1	801.485	823.232	752.795
Ascc2	799.519	792.403	766.288
Ascc3	620.01	607.102	631.811
Ascl1	91.974	134.944	204.188
Ascl2	367.592	152.42	324.358
Ascl3	0	1.5437	0
Ascl4	2.41144	2.19383	2.49142
Ascl5	0	0	0
Asdurf	0	0	0
Asf1a	932.843	777.845	849.13
Asf1b	916.438	792.817	764.664
Asgr1	0.780599	0.522489	3.21247
Asgr2	0	0.313895	0.675148
Ash1l	1691.6	1608.63	1905.69
Ash2l	4150.18	3022.98	3478.78
Asic1	26.9422	92.0552	35.5774
Asic2	53.2137	75.2605	55.2615
Asic3	4.55055	9.01086	3.32028
Asic4	348.16	274.824	754.092
Asic5	0.257032	0	0
Asl	804.716	2064.75	404.905
Asmt	0	0	0
Asna1	1867.11	2031.94	1770.22
Asns	2439.43	2100.77	2444.54
Asnsd1	301.275	295.686	264.494
Aspa	2.98094	15.7106	5.53753
Aspdh	7.10345	11.2251	17.2679
Aspg	1.48416	9.05042	2.62743
Asph	1343.67	1198.76	1109.86
Asphd1	191.072	294.748	182.787
Asphd2	792.251	910.744	887.069
Aspm	2174.92	1482.22	1934.97
Aspn	49.1757	111.45	81.2263
Asprv1	43.0113	26.1895	47.5618
Aspscr1	1182.06	1256.22	1097.61
Asrgl1	1704.88	1508.33	1691.8
Ass1	22.9768	17.5531	29.0712
Aste1	125.747	177.364	133.799
Astl	0	0	0
Astn1	968.708	1576.87	968.417
Astn2	139.012	109.758	204.825
Asxl1	2328.88	1649.41	2006.53
Asxl2	1064.66	701.231	810.483
Asxl3	508.87	485.528	428.367
Asz1	0	0	0
Atad1	2583.12	2801.29	2453.74
Atad2	3102.24	2338.9	2653.63
Atad2b	1022.27	830.799	984.194
Atad3a	2687.2	2136.83	2287.59
Atad5	1295.05	741.057	1053.97
Atat1	1334.09	1028.28	1042.13
Atcay	1590.59	2167	1830.42
Ate1	904.99	1143.06	1038.9
Atf1	918.019	605.722	820.279
Atf2	1867.21	1928.24	1743.4
Atf3	169.71	266.287	298.074
Atf4	3709.71	3049.33	3486.15
Atf5	2051.6	1650.41	1650.11
Atf6	943.675	1054.71	1078.12
Atf6b	1418.82	1383.72	1274.15
Atf7	331.194	439.555	357.718
Atf7ip	1323.17	1375.94	1405.16
Atf7ip2	4.36267	0.847161	3.16919
Atg10	233.409	254.268	190.517
Atg101	578.508	554.647	546.676
Atg12	992.01	1179.7	1028.58
Atg13	1004.75	1055.2	932.211
Atg14	356.692	367.156	350.003
Atg16l1	787.013	957.748	789.108
Atg16l2	156.537	158.564	178.883
Atg2a	583.476	757.122	558.581
Atg2b	1155.94	1083.78	1087.54
Atg3	1130.39	1032.07	1133.33
Atg4a	173.076	173.648	141.006
Atg4a-ps	2.22002	3.78471	4.74449
Atg4b	1830.08	1628.59	1669.34
Atg4c	195.604	285.194	226.97
Atg4d	1415.16	1136.32	1323.21
Atg5	565.233	527.358	560.385
Atg7	523.116	545.43	508.326
Atg9a	381.929	470.728	331.398
Atg9b	46.9357	61.5858	40.9068
Atic	4220.09	3210.28	3384.55
Atl1	1049.28	1462.35	1182.99
Atl2	1556.69	1273.3	1357.86
Atl3	1434.99	1217.01	1276.93
Atm	936.758	629.139	718.638
Atmin	954.174	961.038	967.375
Atn1	381.29	498.46	410.513
Atoh1	0	0	0
Atoh7	4.97421	6.15627	2.94378
Atoh8	6.95519	9.92116	14.5166
Atox1	1064.51	1113.16	1192.93
Atp10a	23.7048	23.4394	24.0253
Atp10b	0	0	0
Atp11a	905.074	914.639	911.406
Atp11b	1231.05	1152.81	1393.28
Atp11c	1139.1	1113.63	1179.85
Atp12a	0.234157	0	0.869757
Atp13a1	1506.13	1403.21	1404.47
Atp13a2	3300.39	5330.64	3757.98
Atp13a3	1911.95	1693.65	1744.53
Atp13a4	0	0	0.152437
Atp13a5	0	0.748184	0
Atp1a1	6995.11	14830.3	7908.28
Atp1a2	28.5375	362.69	55.7402
Atp1a3	3716.38	6659.94	4988.08
Atp1a4	0.245425	1.11689	0.153488
Atp1b1	2243.56	6472.01	2800.7
Atp1b2	69.9474	417.698	185.043
Atp1b3	2074.44	2128.63	2040.8
Atp1b4	0	0.448911	0
Atp23	255.934	219.562	292.578
Atp2a1	78.911	540.253	372.534
Atp2a2	7512.23	7351.08	7257.78
Atp2a3	50.4025	81.3026	81.4157
Atp2b1	1437.86	2337.43	1926.87
Atp2b2	291.684	608.924	319.969
Atp2b3	57.9303	152.345	89.9983
Atp2b4	620.001	269.021	376.462
Atp2c1	1337.03	1728.31	1313.51
Atp2c2	0.579497	0.478735	1.29196
Atp4a	10.9774	19.864	16.9434
Atp4b	0	0.777732	0
Atp5a1	28398.1	24274.5	27678.8
Atp5b	44603.6	34304	41619.5
Atp5c1	6569.39	5719.19	6327.31
Atp5d	6012.04	6154.48	6033.32
Atp5e	4748.62	4157.98	5358.27
Atp5f1	6461.07	6252.17	6804.79
Atp5g1	2838.22	3389.52	3013.71
Atp5g2	4709.29	4562.59	4623.1
Atp5g3	4966.5	5544.72	5451.42
Atp5h	3157.7	3334.44	3244.34
Atp5j	3968.93	4095.34	4044.61
Atp5j2	3622.44	3865.55	4022.49
Atp5k	582.123	739.821	920.394
Atp5l	2069.79	2288.32	2257.38
Atp5md	3473.79	3732.45	4229.3
Atp5mpl	1121.3	1279.85	1464.31
Atp5o	5790.55	5674.09	5524.56
Atp6ap1	1719.55	2373.61	1800.83
Atp6ap1l	10.3585	4.62924	13.4284
Atp6ap2	1118.05	1564.01	1161.07
Atp6v0a1	1277.02	2712.16	1397.69
Atp6v0a2	896.395	720.872	897.693
Atp6v0a4	3.01223	9.10485	3.23162
Atp6v0b	2490.17	2964.37	2433.09
Atp6v0c	1713.08	1952	1511.18
Atp6v0d1	2183.71	3157.82	2395.53
Atp6v0d2	352.684	431.837	448.35
Atp6v0e	2608.15	1866.9	2015.37
Atp6v0e2	2058.02	3313.31	2350.36
Atp6v1a	2916.22	3247	2932.22
Atp6v1b1	0	0.449326	0
Atp6v1b2	6815.71	9655.59	7130.47
Atp6v1c1	1309.97	1531.77	1322.03
Atp6v1c2	44.1191	17.1817	55.6056
Atp6v1d	1430.62	1657.79	1491.28
Atp6v1e1	2439.18	3174.38	2441.49
Atp6v1e2	0.245425	0.179185	0
Atp6v1f	1714.38	1967.88	1839.59
Atp6v1fnb	0	0	0
Atp6v1g1	2690.22	2889.45	2848.92
Atp6v1g2	156.554	619.036	193.931
Atp6v1g3	0	0.716739	0
Atp6v1h	1932.82	2237.9	2045.02
Atp7a	177.217	290.484	200.179
Atp7b	69.9492	42.768	33.6094
Atp8a1	838.041	1146.24	887.782
Atp8a2	288.722	557.059	369.444
Atp8b1	34.5889	38.0843	52.7984
Atp8b2	2977.47	2688.84	3093.59
Atp8b3	67.1725	121.354	46.1645
Atp8b4	21.4243	10.9752	32.1049
Atp8b5	1.99856	2.27978	0.479646
Atp9a	1871.98	3623.52	1604.63
Atp9b	1247.33	2605.82	1094.48
Atpaf1	445.919	368.465	461.478
Atpaf2	704.1	641.678	613.62
Atpif1	3903.33	4347.27	4259.5
Atpsckmt	124.455	126.479	121.462
Atr	1018.13	781.023	811.685
Atraid	959.067	816.498	844.457
Atrip	587.499	554.674	611.217
Atrn	906.517	1164.96	938.876
Atrnl1	712.539	896.595	642.667
Atrx	3644.29	3660.72	3442.23
Atxn1	55.2413	177.154	94.5451
Atxn10	5826.97	6389.49	5805.75
Atxn1l	1056.12	864.76	1009.18
Atxn2	1507.37	1691.57	1417.62
Atxn2l	5635.06	4616.11	4699.42
Atxn3	493.49	343.041	386.778
Atxn7	280.962	241.081	311.674
Atxn7l1	173.706	215.587	212.554
Atxn7l2	646.092	566.094	492.152
Atxn7l3	1937.34	1987.13	1916.81
Atxn7l3b	5452.78	4815.55	5524.38
AU015836	0	0	0
AU018091	0.257032	0.92042	0.375187
AU021092	17.5984	14.027	19.8648
AU022252	671.379	587.739	660.657
AU022751	0	0	0
AU040320	1207.41	1116.53	1345.77
AU041133	82.0505	74.176	78.0961
Auh	1016.76	1140.31	1090.81
Aunip	208.036	145.783	175.152
Aup1	1190.44	1252.09	1102.58
Aurka	1894.8	1339.89	1827.39
Aurkaip1	2146.4	2043.33	2016.68
Aurkb	2253.41	1477.62	1750.75
Aurkc	1.33756	0.507424	0
Auts2	944.34	959.918	950.039
AV320801	0	0	0.732363
Aven	431.599	433.23	420.522
Avil	13.3776	66.6536	15.8649
Avl9	1343.44	1064.86	1174.08
Avp	0	0	0
Avpi1	114.62	152.779	147.414
Avpr1a	6.47963	29.1022	9.62184
Avpr1b	0.813654	0.44749	0
Avpr2	11.2459	14.8554	12.0358
AW146154	37.3486	31.6086	44.1835
AW209491	542.036	502.723	503.151
AW549877	716.942	760.237	607.22
AW551984	2123.91	2481.31	2252.7
AW554918	376.614	368.173	323.715
AW822073	0	0.149637	0
Awat1	0.780599	0.313757	2.63953
Awat2	5.00944	4.77066	5.73955
Axdnd1	1.71723	1.34375	0.306976
Axin1	2102.04	1340.51	1483.88
Axin2	213.067	219.175	232.437
Axl	496.216	872.877	979.442
AY074887	0.546781	0.299412	0.446433
AY358078	0	0	0
AY761184	0	0	0
AY761185	0	0	0
Aym1	0	0.46586	0.631032
Azgp1	0	0.463393	0.187594
[truncated: 19,916 more rows]

## Sheet: Legend
Table EV4. Summary table of RNA-Seq differential expression analysis in mice tumors. Differential expression between Th-MYCN, Alk-F1178S;Th-MYCN and Rosa26_Alkal2;Th-MYCN tumors.
