# Supplementary material for: ALK ligand ALKAL2 potentiates MYCN‐driven neuroblastoma in the absence of ALK mutation
Source: EMBO J. 2021 Jan 7;40(3):e105784. doi: 10.15252/embj.2020105784 (PMC7849294; doi:10.15252/embj.2020105784)
Supplement: Supplementary file 7 — Table EV5 [file EMBJ-40-e105784-s007.xlsx]

## Sheet: Antibody information
	Alk-F1178S;Th-MYCN study	Rosa26_Alkal2;Th-MYCN study	TKI treatment study	Immunoblotting	Stimulation of mAlk with mAlkal2 in cells	Tumor derived NB cell line immunoblotting and antibodies
Ki67 CST #12202	1:500
NCAM (CD56) Millipore ab5032		1:250		1:1000
Synaptophysin Abcam ab32127		1:600		1:1000
Chromogranin A Abcam ab15160		1:400
VGF Abcam ab69989		1:200		1:1000
Phospho-Histone H3 (Ser10) Millipore 06-570			1:500
Pan-ERK1/2 BD Transduction #610123				1:10000
Phospho-ALK (Y1604) CST #3341				1:1000	1:2000
Phospho-AKT (Ser473) CST #4060				1:5000	1:5000
p44/42 MAPK (ERK1/2) CST #9102				1:5000		1:5000
FOXO3a CST #2497				1:1000
EGR1 CST #4154				1:1000
Fos CST #2263				1:1000
SRF CST #5147				1:1000
Phospho-SRF (Ser103) CST #4261				1:1000
MYCN CST #84406				1:1000		1:1000
β-actin CST #4970				1:10000	1:2000
Tubulin CST #2144				1:10000
Alkal2, polyclonal antibody generated in rabbit against residues 71-84 of mouse Alkal2, this study (Cambridge Research Biochemicals, details available on request)				1:1000		1:1000
ALK (D5F3) CST #3633					1:5000
Phospho-ERK1/2 CST #9101				1:2000	1:2000
Phospho-ALK (Y1507) CST #3710					1:1000
Phospho-ALK (Y1278) CST #6941						1:1000
Phospho-ERK1/2 (Thr202/Tyr204) CST #4377						1:4000
GAPDH CST #5174				1:20000	1:2000	1:5000
mAb 135 (anti-ALK) (Witek, 2015)				1:2000		1:1000
Goat anti-rabbit IgG Thermo Fisher Scientific (TFS) 31460				1:5000	1:10000	1:5000
Goat anti-mouse immunoglobulin G (IgG) TFS 31432				1:10000	1:10000	1:5000
STAT3 CST #12640				1:1000
phospho-STAT3 (Tyr705) CST #9145				1:1000

## Sheet: Legend
Table EV5. Summary table of antibodies used in this study.
